# Supplementary material for: Cobaviruses – a new globally distributed phage group infecting Rhodobacteraceae in marine ecosystems
Source: ISME J. 2019 Feb 4;13(6):1404–21. doi: 10.1038/s41396-019-0362-7 (PMC6775973; doi:10.1038/s41396-019-0362-7)
Supplement: Supplementary file 2 — SI_file_S2 [file 41396_2019_362_MOESM2_ESM.xlsx]

## Sheet: Cluster_annotation_Summary
Cluster_number	01_vB_LenP_VB1	02_SIO1	03_P12053L	04_vB_LenP_VB2	05_EnvX	06_EnvY	07_EnvZ	08_Env8	09_Env9	14_Env14
1
2
3
4
5
6
9		tRNA pseudouridine synthase D [n=1]		tRNA pseudouridine synthase D [n=1]
10
11	Thymidylate synthase ThyX	Thymidylate synthase ThyX	Thymidylate synthase ThyX	Thymidylate synthase ThyX			Thymidylate synthase ThyX		Thymidylate synthase ThyX
12
13
14
15
16
17
18	dual primase/helicase	dual primase/helicase	dual primase/helicase	dual primase/helicase	dual primase/helicase	dual primase/helicase	dual primase/helicase	dual primase/helicase	dual primase/helicase	dual primase/helicase
19
21
22
23	Exonuclease	Exonuclease	Exonuclease						Exonuclease
24	Endonuclease	Endonuclease	Endonuclease	Endonuclease	Endonuclease	Endonuclease	Endonuclease	Endonuclease	Endonuclease	Endonuclease
25
26	MazG-related NTP Pyrophosphohydrolase	MazG-related NTP Pyrophosphohydrolase	MazG-related NTP Pyrophosphohydrolase	MazG-related NTP Pyrophosphohydrolase	MazG-related NTP Pyrophosphohydrolase	MazG-related NTP Pyrophosphohydrolase	MazG-related NTP Pyrophosphohydrolase	MazG-related NTP Pyrophosphohydrolase	MazG-related NTP Pyrophosphohydrolase	MazG-related NTP Pyrophosphohydrolase
27
28	Cobalamin dependent ribonucleotide reductase	Cobalamin dependent ribonucleotide reductase	Cobalamin dependent ribonucleotide reductase	Cobalamin dependent ribonucleotide reductase	Cobalamin dependent ribonucleotide reductase	Cobalamin dependent ribonucleotide reductase	Cobalamin dependent ribonucleotide reductase	Cobalamin dependent ribonucleotide reductase	Cobalamin dependent ribonucleotide reductase	Cobalamin dependent ribonucleotide reductase
29	Glutaredoxin	Glutaredoxin	Glutaredoxin	Glutaredoxin			Glutaredoxin
30		hypothetical protein			hypothetical protein	hypothetical protein	hypothetical protein			hypothetical protein
31	P-loop containing nucleoside triphosphate hydrolase (PhoH-like protein)	P-loop containing nucleoside triphosphate hydrolase (PhoH-like protein)	P-loop containing nucleoside triphosphate hydrolase (PhoH-like protein)	P-loop containing nucleoside triphosphate hydrolase (PhoH-like protein)			P-loop containing nucleoside triphosphate hydrolase (PhoH-like protein)
32
33
34	Spanin	Spanin	hypothetical protein	hypothetical protein				hypothetical protein	hypothetical protein
36	Lysozyme-like domain superfamily	Lysozyme-like domain superfamily						Lysozyme-like domain superfamily
38		hypothetical protein	hypothetical protein	hypothetical protein	hypothetical protein	hypothetical protein	hypothetical protein	hypothetical protein		hypothetical protein
39		hypothetical protein	hypothetical protein	hypothetical protein	hypothetical protein	hypothetical protein	hypothetical protein	hypothetical protein		hypothetical protein
40	Acyl-CoA N-acyltransferase(GNAT) domain	Acyl-CoA N-acyltransferase (GNAT) domain	Acyl-CoA N-acyltransferase (GNAT) domain	Acyl-CoA N-acyltransferase (GNAT) domain	Acyl-CoA N-acyltransferase (GNAT) domain	Acyl-CoA N-acyltransferase (GNAT) domain	Acyl-CoA N-acyltransferase (GNAT) domain	Acyl-CoA N-acyltransferase (GNAT) domain	Acyl-CoA N-acyltransferase (GNAT) domain	Acyl-CoA N-acyltransferase (GNAT) domain
41	putative head closure protein [n=2]	putative head closure protein [n=2]	putative head closure protein [n=2]	putative head closure protein [n=2]	putative head closure protein [n=2]	putative head closure protein	putative head closure protein	putative head closure protein	putative head closure protein	putative head closure protein [n=2]
42
43	putative adaptor protein [n=2]	putative adaptor protein [n=2]	putative adaptor protein [n=2]	putative adaptor protein [n=2]	putative adaptor protein [n=2]	putative adaptor protein	putative adaptor protein	putative adaptor protein	putative adaptor protein	putative adaptor protein [n=2]
44
45	major capsid protein	major capsid protein	major capsid protein	major capsid protein	major capsid protein	major capsid protein	major capsid protein	major capsid protein	major capsid protein	major capsid protein
46	virion scaffolding protein	virion scaffolding protein	virion scaffolding protein	virion scaffolding protein	virion scaffolding protein	virion scaffolding protein	virion scaffolding protein	virion scaffolding protein	virion scaffolding protein	virion scaffolding protein
47
50
51
52	tail assembly chaperone protein			tail assembly chaperone protein					tail assembly chaperone protein
53	Phage tail collar domain - containing protein
54	tail assembly chaperone protein	tail assembly chaperone protein	tail assembly chaperone protein	tail assembly chaperone protein
55
56	Methyl-accepting chemotaxis protein (MCP) signalling domain	tail protein [n=4]	putative phage tail fiber protein	tail protein [n=4]				tail spike protein
57
58
59			Endonuclease					Endonuclease	Recombination endonuclease VII
60
61				tail assembly chaperone protein	tail assembly chaperone proteins	tail assembly chaperone proteins
62
63
64
65
66
67									metallophosphoesterase
73
74
75
76
77
78
79
80
81
82
83
84
85
86
87
88
89
90
91
92
93									putative tail fiber protein
94
95									b-glycanase
96
97
98
99
100
101
102
103
104								methyl-accepting chemotaxis sensory transducer
105
119
120
121
122
123		P-loop containing nucleoside triphosphate hydrolase
124
125
126
127
128
129
130
131
132
133			peptidoglycan binding, Lysozyme-like domain
134
135
136
137
138
139
140
141
142
143				endolysin, amidase domain
144
145
146					putative tail fiber protein
147					tail fiber protein ( Intramolecular chaperone auto-processing domain)
148					virion structural protein
149
150
151
152
153							putative HNH endonuclease [n=1]
154
155							hypothetical protein
156
157
158
159							putative early protein, SaV-like (nucleotide kinase)
160
161
162							endolysin, peptidase domain
163
164
165
166
167
168
169
170
171
172
173
174
175
176
177
178
179
180
181
182									hypothetical protein
183
184
185
186
187
188
189
190
191
192
255
256
257
258
259
260
261
262
263
264
265
266
284
286
291									transglycosylase [n=1]	transglycosylase [n=1]
292				Exonuclease	Exonuclease	Exonuclease	Exonuclease	Exonuclease		Exonuclease
293
294				putative early protein, SaV-like (nucleotide kinase)	putative early protein, SaV-like (nucleotide kinase)	putative early protein, SaV-like (nucleotide kinase)		putative early protein, SaV-like (nucleotide kinase)	putative early protein, SaV-like (nucleotide kinase)	putative early protein, SaV-like (nucleotide kinase)
299
303
304									endolysin, peptidase domain	endolysin, peptidase domain
310
311					putative tail fiber protein	putative tail fiber protein, putative carbohydrate binding domain	putative tail fiber protein, Galactose-binding-like domain superfamily			putative tail fiber protein, Galactose-binding-like domain superfamily
312					hypothetical protein	hypothetical protein
313								peptidase		peptidase
20ab	DNA polymerase A	DNA polymerase A	DNA polymerase A	DNA polymerase, 3'-5' exonuclease domain	DNA polymerase, 3'-5' exonuclease domain	DNA polymerase, 3'-5' exonuclease domain	DNA polymerase A exonuclease domain	DNA polymerase A exonuclease domain	DNA polymerase A	DNA polymerase A exonuclease domain
35ab
37ab
48abc	portal protein (head-tail connector)	portal protein (head-tail connector)	portal protein (head-tail connector)	portal protein (head-tail connector)	portal protein (head-tail connector)	portal protein (head-tail connector)	portal protein (head-tail connector)	portal protein (head-tail connector)	portal protein (head-tail connector)	portal protein (head-tail connector)
49abcd	terminase	terminase	terminase	terminase	terminase	terminase	terminase	terminase	terminase	terminase
7ab	HTH, DNA-binding protein	HTH, DNA-binding protein	HTH, DNA-binding protein	HTH, DNA-binding protein
				DNA polymerase A	DNA polymerase	DNA polymerase	DNA polymerase A	DNA polymerase		DNA polymerase I

## Sheet: 01_vB_LenP_VB1
locus_tag	cluster_number	consensus_annotation	product_VirSorter	pVOGs	pVOGs_eval	pVOGs_product1	pVOGs_product2	BlastP_product	BlastP_evalue	Type	Length	codon_start	translation	start	end	strand
DTR1	DTR1			ND	ND	ND	ND	NA	NA		172	NA		1	172	1
01_vB_LenP_VB1_gene_1	1	hypothetical protein	hypothetical protein	ND	ND	ND	ND	NA	NA	CDS	228	1	MDKDIKALAEQMRDVAEENWQALSAEYWRLHKRIETEAFISRWEQMDAIRKLSQLGLALHASGEALSAINTVRCN	911	1138	1
01_vB_LenP_VB1_gene_2	2	hypothetical protein	hypothetical protein	ND	ND	ND	ND	NA	NA	CDS	255	1	MSTWGHIKSDMARSLLEGRAPADKINLSIVLDNMLREQGLDYSNTDLPEEVFWARADALDKAHAAYMEGDIGLCMNRVKTYYLT	1213	1467	1
01_vB_LenP_VB1_gene_3	3	hypothetical protein	gi_399528839_ref_YP_006560886.1_	ND	ND	ND	ND	NA	NA	CDS	384	1	MLEKVIFAIDNDKDTHALAKFLRHVDTEQVMGRFGPMQHLIGSYEGAMECSYMIDARDLPKVQRFIEYQDSVLHVPADTRQPCHLVFNRLSDQPNMMLEPMREVSHAFALKQYAWTYNLATGRYFVC	1535	1918	1
01_vB_LenP_VB1_gene_4	4	hypothetical protein	hypothetical protein	ND	ND	ND	ND	NA	NA	CDS	192	1	MLGHIISPLADTLCANMILFEVFYLCPKLENIAEAYIKAASATEALAIAEIRGIDVLYLERIA	1872	2063	1
01_vB_LenP_VB1_gene_5	5	hypothetical protein	Phage_cluster_7804	VOG1389	1.3e-76	hypothetical protein [n=12]	gp9 [n=2]	gp9	8.37e-134	CDS	591	1	MAQHVRNILKLYRQATQEDTANGVEWYARAERMAKAIAEDAGLPLPTVIGVMAALSPNNRWERNCKDAATMCQAWVAGESMDSFKVSCYNTMKQKAWDILDLGLTDDEDILSHLNGQKIRSFYSNIRGLDEVTIDGHALNIARGKREGLTSDKTNMGKREYRDLQVAYVKAAKRVKIKPHVLQAITWTTWKRIHNI	2101	2691	1
01_vB_LenP_VB1_gene_6	6	hypothetical protein	hypothetical protein	ND	ND	ND	ND	NA	NA	CDS	270	1	MDNVEAYPQHLREGKTMNYEQIKLNLADMSCMSPSPTPKVALERIEQLEAALHKLAYWLDTDQEILDNMTAAERDDHIRMHKLALAALF	2658	2927	1
01_vB_LenP_VB1_gene_7	7a	HTH, DNA-binding protein	Phage_cluster_7805_PFAM-HTH_39	VOG6194	6e-28	hypothetical protein [n=7]	DNA binding protein [n=1]	DNA-binding protein	5.44e-09	CDS	213	1	MKNQHTKIIQHLKTAKGLTVREALIEYSISSLTKRVHELRTMGYDIESVRKQHPVTGQRYTRYFLLEELT	2947	3159	1
01_vB_LenP_VB1_gene_8	7b	hypothetical protein	Phage_cluster_7805	ND	ND	ND	ND	gp10	9.67e-07	CDS	207	1	MCGEIENCEHEMQQLKQKFFELSFKSETMDRKEREGKLEEVRLKLLDTSHRLNMLLEAVNRHEGGPHD	3162	3368	1
01_vB_LenP_VB1_gene_9	9	hypothetical protein	gi_399528843_ref_YP_006560890.1_	VOG5529	6.5e-23	hypothetical protein [n=11]	tRNA pseudouridine synthase D [n=1]	NA	NA	CDS	228	1	MISYLYRVGIATSVLLNVILLGHSNQTFSARNYGWKREGKPNAVRFIDSISREGHCRESWVHWITAKRKVNMNDD	3361	3588	1
01_vB_LenP_VB1_gene_10	10	hypothetical protein	hypothetical protein	ND	ND	ND	ND	NA	NA	CDS	150	1	MLPVTLEDFLLGIGILPISPLEELDTVVNPVGYDEDLPTYDEETKEYLF	3670	3819	1
01_vB_LenP_VB1_gene_11	11	Thymidylate synthase ThyX	Phage_cluster_508_PFAM-Thy1	VOG4561	4.2e-55	thymidylate synthase [n=118]	putative thymidylate synthase [n=49]	RP thymidylate synthase	1.41e-121	CDS	672	1	MTQITTTYIDHMGSDLSVVNAARVSFGKKAEWEYHDSQTMRLADRDTKLINYLAKHKHISPFGHAFASFHIKAPIFVARQLVKHKFLRWNEISRRYVDDEPEFYVPEVWRGRSADKKQGSEGEVKLGTLDDVIVSESPFEALCAYSVLLDAGVAPEQARMVLPQSTMTEWYWSGSLDAFADMCRLRCKEDTQYESRLVADQVSTIMQDLYPVSWAALMEGETE	3819	4490	1
01_vB_LenP_VB1_gene_12	12	hypothetical protein	hypothetical protein	ND	ND	ND	ND	NA	NA	CDS	153	1	MTKEDFEKLEQFEKQELIAMYRNALLQIEELKKRNSEMGWRLNPGRKQND	4487	4639	1
01_vB_LenP_VB1_gene_13	13	hypothetical protein	hypothetical protein	ND	ND	ND	ND	NA	NA	CDS	150	1	MTDPLPNLTRRERIALWFIILALDTIGAYRWKHEWKELSQDLRKELRDD	4632	4781	1
01_vB_LenP_VB1_gene_14	14	hypothetical protein	gi_9964620_ref_NP_064750.1_	ND	ND	ND	ND	gp12	3.95e-23	CDS	378	1	MTKRKFTPPTEFPAEYVDGCGKKAVVLGIAPNCSHPFIGYDFEGGACAWTASGEFTGGRFSSSFDLHDTPKRITTWHNVYKTWLGLQCAAREYADACKDGENRLCVYRIERDEDGSNPEIFVEEV	4774	5151	1
01_vB_LenP_VB1_gene_15	15	hypothetical protein	gi_399528856_ref_YP_006560903.1_	ND	ND	ND	ND	NA	NA	CDS	237	1	MFTVEFEPECSVITCLDNNDAFDDVEVVLCEDNSVFIVQHMLDVDDTNIIYMSYQQLTEIAAALNMTEGAYTLETKGD	5151	5387	1
01_vB_LenP_VB1_gene_16	16	hypothetical protein	gi_399528857_ref_YP_006560904.1_	ND	ND	ND	ND	NA	NA	CDS	189	1	MIYGLYVFVIMYSLGAMLLLAITEATEEDNPNADFKLALFWPYIAVRVILERIVFGPYKDDE	5389	5577	1
01_vB_LenP_VB1_gene_17	17	hypothetical protein	gi_399528858_ref_YP_006560905.1_	ND	ND	ND	ND	NA	NA	CDS	180	1	MRCYICNAMTTDNEIYWEEDRQDWSPCPKCIAKVKEAQNVELFDGLRTQETPAMPKLRE	5577	5756	1
01_vB_LenP_VB1_gene_18	18	dual primase/helicase	Phage_cluster_13_PFAM-DnaB_C	VOG0025	8.1e-53	putative DNA helicase [n=124]	DnaB-like helicase [n=113]	phage-associated DNA primase/helicase	0	CDS	1569	1	MSSFSMDYEHKKHQPCQSCGSSDGAYPYEDGIYCHVCKTKTFNDDGDTQVTEQKQLPPLRGKIMALPSRGLNKATAEKYRALTSDDKVSLIYTTEGKVTSFKERGLSEKTFKFNGPAQTDLFGQSAFSKGGKSVTITEGEFDAMAAYQMLYMSEPCVSVINGSSGAVKDCKRNYEWLDSFEKINIAFDNDKAGQDAAIAVAELFDPRKVRLVTMTLNDPNDYIKQARERDFIDAHKKAAPFTPDGILAGSSLYDVVSTPPAYDCVPYPFSGLNSMTKGLRTGELITFVAGTGVGKTQVMREILYSLIRQDKGNVGTLFLEEPVRDTGLGMMSVHAEKPLHLTDTIYTKEEFDNAYENTLGTGRVFLYDSFGSNSVERIVSMVRYLARSCDCKYIILDHI…	5692	7260	1
01_vB_LenP_VB1_gene_19	19	hypothetical protein	hypothetical protein	ND	ND	ND	ND	NA	NA	CDS	348	1	MDPYDEYGMMKREFNTSDLNNDNYCLRIHGETGNLYVLDKRDNSVVHVWEGFFWKWLWIQNDGDVFHKMQHFSYLAGYTHAMLDMLYEVEDLDEEQKLDIRDLIKEKSLKYGSSF	7266	7613	1
01_vB_LenP_VB1_gene_20	20ab	DNA polymerase A	Phage_cluster_59_PFAM-DNA_pol_A	VOG0026	3.8e-100	DNA polymerase [n=254]	DNA polymerase I [n=240]	T7-like phage DNA polymerase	0	CDS	1743	1	MEVVFDIETDALDATVIHVLVAKRVGQEGFYVIRDAETFKRLAKQVTLWIGHNVIGFDIPQIKKLWGYEIPLKDVADTLVMSRLADPTRKGGHSLDALSGNEKIDFHDFSTYTPEMLAYCKQDVAINEKVYLQLKDELSNFGKASIQLEHQMQAIVCEQEKNGFMLDTDIAEEIYTTCLRETNRIEAEIKEFMVPIAVPVKEVIIKHKKDGSIYANQLLEGCNVQGDYTKIEWEEFNLGSPVQVNKRLDRLGWKPTVKTKSGNSYKICPENLATIPDTAPEAVKGLKAWKVLETRWKLAQEWLQKSQATGRVHGRVILTGAVTHRAAHQGPNMANIPSVPHGKDGILWKMEGMYGAECRQAFKVPEGKLLVGTDAAGIQLRVLAHYMNDPIYTEQVIDG…	7597	9339	1
01_vB_LenP_VB1_gene_21	21	hypothetical protein	gi_399528862_ref_YP_006560909.1_	ND	ND	ND	ND	gp16	4.86e-124	CDS	537	1	MADKKIVLKNVEVSWAKLLEAGLKYKSETEYEFSVAVKANDQLRDLMKSFKLNKQFKSKDSTFDGEEFIQLTLDTRTKSGWVRHGEVFDEFGDPTKDLIGNGSTMNLFVSIGQSSYGNLIKLGHLEDMDMESKEMMFHFGQVMELVPFEAPSAVIKKEKQINESVEATAEDEMEIPFG	9398	9934	1
01_vB_LenP_VB1_gene_22	22	hypothetical protein	Phage_cluster_4692	VOG3456	1.2e-55	No annotation provided [n=1]	P37 [n=1]	p33	1.26e-17	CDS	441	1	LGDILVTKEGDEYEGLSLPLYSIEETGVVLREGTRLLFYYDDEVESDGLYEDAEADILPEDAQARKDIPVYSGFITYFPDAIVAVSKLSLAGGLQHGQTRETLHWDRSKSTDHKDALMRHLIEEDWTAVAWRALAQLQKSIEDERK	9927	10367	1
01_vB_LenP_VB1_gene_23	23	Exonuclease	Phage_cluster_7037	VOG4368	6.1e-49	hypothetical protein [n=29]	exonuclease [n=5]	gp17	0	CDS	864	1	MNEDTKSIDTLIEDIYSVFTEGYSKSPVNEEMIDAFGEAMKTLMRSRLTPRESSGGTLRLSAIGKPARQLWYDSRGVEKPDFTGDQLLKFFYGDVIEEVLLTLAKLSGHIVTNEQQKVVVAGITGHMDAVIDGHVIDVKSASATAFKKFDQGSLLFDDPFGYMNQIAAYSEAVEGNKGAGFLAMNKVDGKLTLFQPDPEYLPNTQERVDYLKEALASDTPPERCYEEVTEASGNKKLPMGCAFCSFKKECWKDANNGSGLRGFGYSFGTVYLTHVEKAPRVGEVEVE	10369	11232	1
01_vB_LenP_VB1_gene_24	24	Endonuclease	Phage_cluster_91_PFAM-Phage_endo_I	VOG0451	3.8e-27	head completion protein [n=164]	endonuclease [n=45]	endonuclease	2.27e-89	CDS	402	1	LNSKSSTRKRALKAGYRSGLEEQTAKDLKKREVPFSYEERKIKWLDSKIRTYTPDFELPNGVIIETKGRFVAADRRKHLEIKKQFGDKYDIRFVFTNSKAKLYKGAKSSYADWCNKHGFLYADKTIPEEWLNE	11225	11626	1
01_vB_LenP_VB1_gene_25	25	hypothetical protein	gi_399528866_ref_YP_006560913.1_	ND	ND	ND	ND	NA	NA	CDS	186	1	MNEDLVTRIVDRFSIAELAEVVGITPRMFIDAFEDEILDNLAALADIDQGFVIEDDTDEDE	11619	11804	1
01_vB_LenP_VB1_gene_26	26	MazG-related NTP Pyrophosphohydrolase	Phage_cluster_2047_PFAM-MazG	VOG5986	6.4e-24	MazG [n=5]	hypothetical protein [n=3]	nucleotide pyrophosphohydrolase domain protein	2.11e-66	CDS	306	1	MNDYQQQAVETAIYPSTAQVTYPAMGLANEAGEVLGKVKKIIRDGTFNRDDIADELGDVLWYAAALARDLNTDLSSIAQRNLDKLASRKERGTLQGSGDKR	11797	12102	1
01_vB_LenP_VB1_gene_27	27	hypothetical protein	gi_399528868_ref_YP_006560915.1__PFAM-DUF1127	VOG8654	6.2e-28	hypothetical protein [n=4]		DUF1127 domain-containing protein	8.74e-08	CDS	180	1	MTWFWRYLNYLATWREHRNVIKQLNKFSDRELKDIGITRGDIDRLVWLKEDKQKRGSQE	12099	12278	1
01_vB_LenP_VB1_gene_28	28	Cobalamin dependent ribonucleotide reductase	Phage_cluster_226	VOG0088	3.9e-64	ribonucleotide reductase [n=100]	ribonucleotide reductase subunit A [n=43]	RP ribonucleotide reductase	0	CDS	2019	1	MTANYQEVSTRAEVVTRRTYNRPLNDEGTVFETWEQTVDRVIDHQRWLWERQQRAELNAIQEDELAELRQLMLKRKATTSGRTLWLGGTDVAKTREASQFNCSFGNVETVHDIVDAQHLLLQGCGVGFYPAVGILSGFTAPVEVQVVRSEKQKSDPKGAEDNVEAFYQEGGKTVWEVVVGDSAEAWAKSFGKLVAMKKRVDIIRLNYREIRAAGMRLKGYGWISSGDSDLSVAQTNICGILNDRAGQLLRHMDILDLLNHMGTVLSSRRSAEIAVLPVTNPEIDAFISAKKDFWLHGNEHRQQSNNSIMFDTKPTKWELSYIFDKIVEAGGSEPGFINAEAARKRAPWFKGVNPCAEILLGNKSFCNLVEVDWGKFLGDQGGLERAVWLAARANYRQTC…	12275	14293	1
01_vB_LenP_VB1_gene_29	29	Glutaredoxin	Phage_cluster_5680	ND	ND	ND	ND	NA	NA	CDS	237	1	MQKYVMLTQDNCKYCTAALGLLNSHGFNTEVYNVADRKNNPMIDSLIVTKTVPQIYAPDGQFIGGYTELKEYLNDSST	14356	14592	1
01_vB_LenP_VB1_gene_30	30	hypothetical protein	Phage_cluster_43	ND	ND	ND	ND	NA	NA	CDS	450	1	MTAVRKKFNRALYEAYDTPARDALVGYLETKGHIIVNNEENFNVDVVSQKGGYTYFNEVEVKTAWKGDWPTHWTEIRIPQRKQRLLDKHVDDGKSVLNFYIFRPDFKQAWRIKDTLLTQESLKEAKGRYIQKGEKFFHIPFTQAELIKV	14576	15025	1
01_vB_LenP_VB1_gene_31	31	P-loop containing nucleoside triphosphate hydrolase (PhoH-like protein)	Phage_cluster_43_PFAM-PhoH	VOG0058	1.2e-78	P-starvation inducible protein [n=47]	hypothetical protein [n=31]	phosphate starvation-inducible protein	7.26e-135	CDS	708	1	MSKEPPKKQTRTRRKTTYKGADSKKTSGLVPRTDKQKDLIDALKTSRQIFILGPAGTGKTYVTATHAADLYTTKEIDKIVITRPHVAVGKELGFLKGDLTEKTMPWALPVLDVLEKHLGKGAVETGIKNGNIEMAPLALMRGRSFENAFIIVDETQNISTHELKMLLTRVGEGTTIVLNGDAQQSDLKEADGLSKVIHLAKKHQLPVPIIEFSVDDIVRSDITAMWVKTFMKEGL	15022	15729	1
01_vB_LenP_VB1_gene_32	32	hypothetical protein	gi_399528874_ref_YP_006560921.1_	ND	ND	ND	ND	NA	NA	CDS	189	1	MFTAIILMCTLDGNLCRAVSHPVVVSDLMSCTVLLGEGVKTIEDQGGWTVVSYRCLSWGEPT	15730	15918	1
T1	T1			ND	ND	ND	ND	NA	NA		53	NA		15927	15979	-1
T2	T2			ND	ND	ND	ND	NA	NA		52	NA		15930	15981	1
01_vB_LenP_VB1_gene_33	33	hypothetical protein	gi_399528876_ref_YP_006560923.1_	ND	ND	ND	ND	NA	NA	CDS	261	1	VADNQWHLSKSVPVTFILAIVMQTIALVWFVASLDSEIESNTRELVRHETRLIALEASVQAQAVAMGRIDENIKAIKTMMERDRAK	16124	16384	-1
01_vB_LenP_VB1_gene_34	34	Spanin	gi_9964629_ref_NP_064759.1_	VOG1082	8.6e-12	hypothetical protein [n=25]	putative spanin [n=4]	gp22	5.79e-70	CDS	339	1	MVRFIVCLSLVLFLGGCLNPMSLLGGGGPNVAANVQAGAENNQTGVQVGDITKAETVYSGVAPSGSVGSLNISNQDIPIWVILLLILGWVLPSPREIWIGLLKTITLGRYRG	16377	16715	-1
01_vB_LenP_VB1_gene_35	35ab	hypothetical protein	gi_9964630_ref_NP_064760.1_	ND	ND	ND	ND	gp23	4.37e-123	CDS	774	1	MASSWNLAAAQTSSVVEDVTSTGASLWQSVVDGAAEALASGKEAIIDVAEDVYDYLPEQEDVMDAAATGVEAASSVLPAIMDTAQAAGEGLMGSGLSEFKFLASNFFDAGGTLTEENLNGSDLSALASAVKKAKAAGRSSVDYKDFGTAEGDVLKGGILAGVFDPDLRMARTVGGFKFEEDADGNTIIRNTYNFNEGPKRKKFVEARKGGNAEDALSVLFSAGPVEVASILAYAKQEELKEQGKPYETEMVINLGKL	16715	17488	-1
01_vB_LenP_VB1_gene_36	36	Lysozyme-like domain superfamily	Phage_cluster_4607	VOG8939	7.8e-31	hypothetical protein [n=4]		gp24	1.67e-143	CDS	654	1	MTSAWNKGQTLSKDMPDYKPELLNVGSYQSKASPSTGGATYQAGAVATSTSSTSGVAALQPTSTTQTTLGRVEAQSYDTLYGNFEKQNTPFKDVSVSSMTLGELSEFSRASGAYGQYVKPRLAKSTYAYKKGLTSTPMGKYQIVGSTLRDLTRRMKLPADTVFNKETQDKMFLFLAKEAVGGGKTSSEKRSRLRGIWEGFKHVDNNTLNKVIAEIEQ	17488	18141	-1
01_vB_LenP_VB1_gene_37	37ab	hypothetical protein	gi_399528879_ref_YP_006560926.1_	ND	ND	ND	ND	gp25	0	CDS	2034	1	MAFTLDQNVSGAAAAPQPVQNMSGTSIAASALGGLLDAGARQAKLRAGSGATQTDRDRTVFKTTLQNAQQDLAKGLSPDAVSQKYAADFASLGLNPEEKAVVTNLFGEDIFLVPKQVETPADTATSLFNNAGELTRLGYIDIEMKKAEAEGETISRDVAAERARNNYAAFQVAANAGILQGNIDFNAGFDQNMKTLDSFTSAVSAALQVEQRGENFSLDSVRQLLDGFLLLKSQPSFQKPSGKLALEKWDVMETRLNNIQELFTRLEDYDAKGATAKAKQLMGVISLSGKNPMSALAASSPEFMTKMAAQIAPDVTADLATMGKIPEIDHSTLNFDPIVLEFMGVAPSGQQTGETPEGGFDIPPSPFPAEMGEKYDGMKIVEKAKFRSYHRSAITALEA…	18143	20176	-1
01_vB_LenP_VB1_gene_38	38	hypothetical protein	gi_399528880_ref_YP_006560927.1_	VOG4982	7.4e-30	hypothetical protein [n=5]	hypothetical protein ORF035 [n=1]	gp26	0	CDS	4464	1	MNSIASFEELEGGLEEETPQSKTKPIDPYSPLEIEKVEEQAFLLDEDPQVISETRAKQDFTHEGLAKQYPQLERYLDTLYEAGVSVEEAGRLAGEYVARKEISVSPQEFIFSSMLLVDDETVNPESLRVLTNYEKIGKRISERLEANDPSTFKWLAAGTLNTARDFTIGVLEMLVRKDESLSKKYADSLFMEDEEFNTFWDKEIADAEAKGLFNIREYESLKELQGLVDNFGTDTDAGFNQLLALVDIATLGGTKAAGRLASSGVKKAAEGTRSVVADLLKSKTVSEAVTATRGVVEGGKATVKQLNGSNPSPAVSYKAGPTSLDPTPSVNTPSAAVVVEGTKRSTLFEKMAEMMSSPFAGKTFSNKSLAEATTEVADRLIAQSTNAFVKVSRRRAEGS…	20180	24643	-1
01_vB_LenP_VB1_gene_39	39	hypothetical protein	gi_399528881_ref_YP_006560928.1_	ND	ND	ND	ND	gp26.1	5.81e-46	CDS	498	1	MAIFTAIGTAVLGAAAATAGAAATAIVGGVVAAGAVAGIAGTVKAGKATRKAAAAQQKAQELQSKRQRRAAIRSNILASARARASAQAAGTAQSSGLSGAIGAGRSQLGAELGFGTQMSGLSANISKFNMQAQTYGDIAKLGFAAAGNPTAIADPIAGVYDYLKK	24657	25154	-1
01_vB_LenP_VB1_gene_40	40	Acyl-CoA N-acyltransferase(GNAT) domain	Phage_cluster_2048	VOG1063	2.7e-45	hypothetical protein [n=9]	acetyltransferase [n=2]	GCN5-related N-acetyltransferase	2.47e-106	CDS	459	1	VLKTTTINIREAVEDDLLDCLMLFKQFHKESKLPYSWDAKKTQDIFLATLSMEDVNVLVAETDGEIVGYICCQVMEPLFSSEKVASEIAWFVNKEYRKTSAGFRLMSAYEEWAVGRGAKYIGMAYLEEIADLSKVYKKKGYVKAETHYMKEF	25156	25614	-1
01_vB_LenP_VB1_gene_41	41	putative head closure protein [n=2]	Phage_cluster_2404	VOG2355	2e-253	hypothetical protein [n=6]	putative head closure protein [n=2]	gp27	0	CDS	2124	1	MPQSLIQRTVNTFIKGLITEASELTFPENASVDELNCSLERDGTRRRRKAVTLEENNVLSDVVVPEGALVQTLDWPNVAGQLNLEFLVVQVNNNIYFYEKSTDPLSANKYAGSVDLNTYSASNNLSPSDERIQVTALNGYLIVASPAINTFYLEFNVNSEAFTGNVISFKERDFEWQGTDLEVTSEYFSNDGSPSPQRIYDAKNVGWGQGGGPATYTYALTHAWYTGKDATGAFSSTDWEEIYTGSSLAANGHFVLNVFNKVRSGLTTEVETGRFRSVAAYAGRVFYAGIDSAKNGGKVYFSRLTERMADVGNCYQVNDPTSEILSDLLDTDGGVVRIPDAHNIRKLHVLGASLLVFAENGVWAVAGVDNVFRATEYAITRISDVGLSNENSFIVADGI…	25592	27715	-1
01_vB_LenP_VB1_gene_42	42	hypothetical protein	gi_399528884_ref_YP_006560931.1_	ND	ND	ND	ND	NA	NA	CDS	318	1	MADIEVIKSEDGQTYTVKSDKTEKALVVYKPQDGYKFYAVKYENGAPLPAGLQGSWTGAAGALAAVKLHLAHKKPTARKAVNDRAKERQAEKEKLNATKSDPENG	27684	28001	-1
01_vB_LenP_VB1_gene_43	43	putative adaptor protein [n=2]	Phage_cluster_3139	VOG2357	5.9e-106	hypothetical protein [n=8]	putative adaptor protein [n=2]	gp28	2.18e-142	CDS	750	1	MKMTLLEMVQNILSDMDSEEINSISDSNEAEQIAQVVKNTYFNMIATRFIPEHSQTIKLTSFSSSARPTHFSFPTRVKNIEFLDYNVSKSVGGVEYRRLKYLSPDEFFGLSDGRDSLSSSVKQVADVGSDSILLIRNDTMPMYYTSFDDDTVVLDSYDASVDATLTSAKTRAYGVKYPTFDAFSDTFVPDIDDTMFPFLLAEAKSTAMSLFKSGSDPKIEQAARRQKVYVQNDMHKVNTGRPKNNYGRH	27988	28737	-1
01_vB_LenP_VB1_gene_44	44	hypothetical protein	gi_399528886_ref_YP_006560933.1_	ND	ND	ND	ND	gp29	5.42e-112	CDS	573	1	MANVEHSSLTGTALHEPKGVATANSGEAYVANGTGSGTWQPIHRHLGAATSYNSTSPYAYSIDTDIAEKFLSFPVASSHVEGFTVVTSPNLRFRYDDPTEVTSLINLTVSSSQAGGTSHAVEWALFKNGVEIGGSRAIRTISSGSWGSISVTAVTSLAQNDFIEIKTKADADNVDVNYANIYVSIIGMSA	28739	29311	-1
01_vB_LenP_VB1_gene_45	45	major capsid protein	Phage_cluster_3772	VOG4572	7e-36	major capsid protein [n=107]	capsid protein [n=35]	major capsid protein	5.31e-80	CDS	942	1	MAGNTVATLDLAKRAEVWGAELKEILRDELQGMKYVNWLDSFPDGDTFKIPSIGDATLNNYSEDTAVTYDPIDDSQFTFSITEYLQSGNYITNKAMQDVYYANEIMSQFVPLQERALMERVETDIMALGGQQTLDNGNAINGVDHRMLGSGTGNKIGVEDFAKALRALKTGKVPQKNLVAIVDPSVEYELNTLSQLTNVSNNPRWEGVVRDGIATGMSFVANIYGFDVYTSNYLKTEAAETIGGTTVNNAITNMFFSADQTVLPFVGAWRQMPKVDTEYNKDFQRTEFVTTARYGLKLFRPENLATVLTAPMV	29426	30367	-1
01_vB_LenP_VB1_gene_46	46	virion scaffolding protein	Phage_cluster_3773	VOG4928	3.9e-90	hypothetical protein [n=5]	scaffold protein [n=2]	gp30	1.02e-150	CDS	768	1	MSVFSEEQVTPATQSGQATTPEAGTNPSVVGELVGEGRKFNDVEALAKGKLEADRFIEQMKQENAALKADLERQAYRLGVTDHLKETASASTAELSDPNKNYGGTSNTADTKPSSSEADIESLLERALMKREQEASAKSNIAIVESELEKAFGTEASSVVQQKAAELGLPMSELQGMAAKSPAAFMQLVGKPAPVSNPLVQGSIRTEGTTMHGSSEKDFSYYQKLRRENSSLYYKPSTQRQMMADADRLGDRFYS	30380	31147	-1
01_vB_LenP_VB1_gene_47	47	hypothetical protein	gi_399528889_ref_YP_006560936.1_	VOG4808	7.5e-33	hypothetical protein [n=8]	hypothetical protein ORF046 [n=1]	NA	NA	CDS	243	1	MKTAWFRDCKSKKEKEAVAQILHSNRDSLDRLKQILEPMLKEALPSADYDSPSWAYKQADRNGFNRAVTTVLDLINIDKD	31150	31392	-1
01_vB_LenP_VB1_gene_48	48abc	portal protein (head-tail connector)	Phage_cluster_2313_PFAM-Head-tail_con	VOG2386	6.5e-119	portal protein [n=34]	hypothetical protein [n=22]	putative portal protein	0	CDS	1794	1	MAGTTIDIESMIDPHSLAVEISNRWSSWNNARAGKIKEWKELRNYIYATDTRTTSNNKLPWSNSTTTPKLTQIADNLHANYFAALFPQKRWFRFEAEDADSDTKIKRSIIQAYMQNKLRQSDFVNTTSKLVNDYIQYGNCFATVDFQRKITHYEDGDRIVNYVGPKLIRISPFDICFNPLASDFSDTPKVVRSVLTLGEIQRMVESDPSKEYMADIFNKMLGNRGAAKGNEIDVNKSEGFVADGFASLTDYYESDYVEVLTFYGDIYDHTSGKLLNNRIITVVDRAYVLSNEENPSWLGRDPIFHVGWRDRPDNLYSMGPLDNLVGMQYRIDHLENLKADVFDQIAYPVLKIRGDVEDFDFQPNARIYLGDEGDVGYLVPDSTALNADFQIQNIEAKME…	31389	33182	-1
01_vB_LenP_VB1_gene_49	49abcd	terminase	Phage_cluster_2296_PFAM-Terminase_6	ND	ND	ND	ND	phage protein	0	CDS	1545	1	MASVNEIREAAEASLVTFIRLVAPQRVLGSCHEDVCKWWTRQDAKSHQLLLFPRDHGKSALVAYRVAWELTKNPTLRVLYISATSNLAQKQLSFIKNIFESDIHQKYWPDHLHKDESKREKWTTSEIALDHPDRKKEAIRDPSIFTGGLTTSLTGMHCDIAVLDDVVVFENAYSNEGRNKVKSQYSLLSSIEGSEAQEWVVGTRYHPKDLYSDLMGMEEDLYSKEGELVGKENIYEVMERAVEDNGDGTGEFLWPRQLRKDGKMFGFDIPILAKKRGQYLDRVQFRAQYYNDPTDPDSQPIAYEKFQYYDKKHLTRDGGQWFYKGRKLNVSAAVDFAYSVSKRADYTAIVVIGVDSENNVFVLDIDRFKTDKISEYFRHILDLLNRWDFRKLRAECTAA…	33244	34788	-1
01_vB_LenP_VB1_gene_50	50	hypothetical protein	hypothetical protein	ND	ND	ND	ND	NA	NA	CDS	591	1	MVIPTGTASFQDIQDEFGGSHPISMTEYYGVTGGIPASGSISLNAFRGKASYTWMTATGGTVTTDGNYKYHTFTSSGTFTITNGDAQTVEYLVVGGGGGGGDRHGGGGGAGGYLAGNIALAAPATWTVIVGGGGAGGSYEAYNTSPRGSGGAGGNSFLTPAGTAYGGGGATRSANQSTVGARGGSGVVIIRYQFQE	34900	35490	-1
01_vB_LenP_VB1_gene_51	51	hypothetical protein	hypothetical protein	ND	ND	ND	ND	NA	NA	CDS	207	1	MSKILVDEAADADNTGPVSFPLGSAFGSWTVKESGGVLYFAVSGVNKMKLDASGNLTVVGNVTAYGTV	35490	35696	-1
01_vB_LenP_VB1_gene_52	52	Phage tail assembly chaperone protein	Phage_cluster_2190	VOG5954	2.9e-16	hypothetical protein [n=4]	No annotation provided [n=3]	phage tail protein	1.21e-13	CDS	399	1	MKVYQTDIDGYFIGEAIADVDPLDPSNMLIPAGCVEVTPIEVPDWAVLRWVSGEWVAEAIPQGVDWDAVPDIPASDAIRLKRNGLLSDSDWTQLADAPVDTAAWAVYRQALRDVTDQETFPDSVIWPEEPVT	35693	36091	-1
01_vB_LenP_VB1_gene_53	53	Phage tail collar domain - containing protein	Phage_cluster_1470_PFAM-Collar	VOG7243	5.9e-13	tail fiber protein [n=2]	phage tail collar domain-containing protein [n=1]	phage tail protein	1.68e-45	CDS	570	1	MSKISLSSNASGTGVITIASPNSNTNRTITLPDADGEISLGGTPVGTLIYFAASTPPTGFVKANGAAVSRTTYADLFAVIGTTWGVGDGSTTFNLPDLRGEFVRGWDDARGVDSGRSFASAQADEIESHRHRVWGLAGGPIAVVGSQTRSFMGGQSGNWTDGYGGNHIENTGGTETRPRNIAALACIKY	36099	36668	-1
01_vB_LenP_VB1_gene_54	54	Phage tail assembly chaperone protein	Phage_cluster_1692	VOG2073	3.9e-22	hypothetical protein [n=21]	No annotation provided [n=3]	phage tail protein	2.79e-28	CDS	378	1	MSKGFFHPKRGYWETITNPSEEIVAAYPSGTVETPLRPSHLHTWGGSAWVQPTQEAIDADLARSVRSMRDEKLMDMDEIVTHPLRWAALDADTQAAWAVYRQALLDVPAQAGFPHNVTWPEVPSI	36665	37042	-1
01_vB_LenP_VB1_gene_55	55	hypothetical protein	hypothetical protein	ND	ND	ND	ND	NA	NA	CDS	405	1	MAITLDGTTGVTAAEFDGTVDASNLTGVLPAIDGSALTNLPVSGLGVGQTPQTVSRSYAGTSYQNTTGKPIFVSAMNSNRDSLRMEVSSDNSTWITTGGGDGGARSTRVALVPNGWYYRYGAVSTTDAFWTEVR	37042	37446	-1
01_vB_LenP_VB1_gene_56	56	Methyl-accepting chemotaxis protein (MCP) signalling domain	Phage_cluster_3774	VOG5490	4.8e-67	hypothetical protein [n=7]	tail protein [n=4]	gp7	1.21e-101	CDS	1800	1	MAKKPTISTLQSGFNSTETLNSNFEKLRDALDNTLSLDGSTPNAMEADLDLNGNNIIGATGLLINGTDYLIDVEAAKAAALVAQAAAELAENNAETAEVNAEASETAAGLLATAASTSATNAATSATAASVSETAAALSETNAATSETNASTSETNAAASALAASTSETNAASSETNAAASETAASTSETNAAASETAASTSETNAATSETNAATSETNAAASEAASSASAAAALTSETAAALSEANASASEAAAGLSETAAAASETAAASSASSASTSASNAASSASSAQASKDAALAALDSFDDRYLGQKVSDPTLDNDGDALVAGALYFNTTDDIMKVYEGSVWVAAYASLSGALLANNNLSDLANVSATRTNLGLGTAATTASTDYATAAQGSLA…	37448	39247	-1
01_vB_LenP_VB1_gene_57	57	hypothetical protein	Phage_cluster_4694	VOG2361	2.4e-57	hypothetical protein [n=10]	hypothetical protein ORF050 [n=1]	NA	NA	CDS	492	1	MAKKPSKMWFYETTLPDTRNEFTNYSLKKKDHKVGDKTYLSLHKIYIDMEDPTEYEFALSVFGDFSVWENLCNLSWFKVHHQQMKKELMLKLKARTIRGMINDLEEGKASYNAQKYLADAGYLEGNDKKRGRPSKEELDGALKEAARNEADTKDDATRIGLIN	39249	39740	-1
01_vB_LenP_VB1_gene_58	58	hypothetical protein	hypothetical protein	ND	ND	ND	ND	NA	NA	CDS	126	1	VLPATLTGHPLTLPLINVYMQGRLVKTIIHMLIWDVKNYFT	39779	39904	1
DTR2	DTR2			ND	ND	ND	ND	NA	NA		172	NA		39992	40163	1

## Sheet: 02_SIO1
locus_tag	cluster_number	consensus_annotation	product_VirSorter	pVOGs	pVOGs_eval	pVOGs_product1	pVOGs_product2	BlastP_product	BlastP_evalue	Type	Length	codon_start	translation	start	end	strand
DTR1	DTR1			ND	ND	ND	ND	NA	NA	DTR1	174	NA		1	174	1
02_SIO1_gene_11	119	hypothetical protein	hypothetical protein	ND	ND	ND	ND	NA	NA	CDS	156	1	MHKYTVTVYDELEGGVDVLTVEAKTIDSVIYIVESNPKHEYEIIEIERLDQ	619	774	1
02_SIO1_gene_12	5	hypothetical protein	Phage_cluster_7804	VOG1389	2.9e-79	hypothetical protein [n=12]	gp9 [n=2]	gp9	1.12e-144	CDS	591	1	MTNHVRNILKLYRQATQEDTINGVEWYARAERMAKAIASDAGLPLPTVIGVMAALSPNNRWERNCRDAATMCKAWQNGDSMDSFKVSCYNTMKAKAWAILDLGLTDDEDILSHLNGQKIRSFYSNIRGLDEVTIDGHALNIARGKREGLTSDKTNMGKREYRELQAAYVRAAKRVKVKPHVLQAITWTTWKRVHNI	771	1361	1
02_SIO1_gene_13	7ab	HTH, DNA-binding protein	Phage_cluster_7805_PFAM-HTH_39	VOG6194	2.1e-24	hypothetical protein [n=7]	DNA binding protein [n=1]	gp10	2.32e-97	CDS	429	1	MTNTQHKNILKHLKTAKGLTVREALIEYSISSLTKRVHELRGLGYDIESVRKKHPCNRSKIYTLLSTRGARAMSMCGEIENTENAIKSLRAKEFNIQFNSIGLTDKERLTIVNTIREELLEETVRLNKLLELANKAEGSHRA	1385	1813	1
02_SIO1_gene_14	9	tRNA pseudouridine synthase D [n=1]	gi_399528843_ref_YP_006560890.1_	VOG5529	4.6e-25	hypothetical protein [n=11]	tRNA pseudouridine synthase D [n=1]	NA	NA	CDS	213	1	VLRYLYKVGIALSVLFNVILLGESNQTFSARNYGWKREGKPNAVWLIDRLSKKDHCRMSWVYWITAKKKS	1806	2018	1
02_SIO1_gene_15	10	hypothetical protein	gi_399528844_ref_YP_006560891.1_	ND	ND	ND	ND	NA	NA	CDS	150	1	MLPVTLEEHLITMGLIPLSSFEELDTVVNPTGQEEDLPAYNEETQEYMF	2116	2265	1
02_SIO1_gene_16	11	Thymidylate synthase ThyX	Phage_cluster_508_PFAM-Thy1	VOG4561	9.6e-52	thymidylate synthase [n=118]	putative thymidylate synthase [n=49]	RP thymidylate synthase	5.7e-167	CDS	669	1	MTQIEATYIDHMGSDLSVVNAARVSFGKKSEWVYCGQSDGRDKGLSGRDTKLIKYLAKHKHISPFGHAFASFHVKAPIFVARQLVKHKFLRWNEISRRYVDDEPEFYTPDVWRGRSADKKQGSDGVVNPEYNPQYLDNKIKFAYLQALDIGISPEQARMLLPQSTMTEWYWSGSLDAFADMCRLRCKEDTQYESRVVADQISEKMADLYPVSWAALMEGEKQ	2265	2933	1
02_SIO1_gene_17	14	hypothetical protein	gi_9964620_ref_NP_064750.1_	ND	ND	ND	ND	gp12	5.8e-72	CDS	315	1	MTNRKFTPPTEFPAEYVDGFGCKVTILGRSYYNKERPLVGFDDEGCACNYAENGAYWPDDGGKYDLHDIQKRITTWHNVYEGWVGASNKVNXGVTENRLCVIPH	2930	3244	1
02_SIO1_gene_18	73	hypothetical protein	hypothetical protein	ND	ND	ND	ND	NA	NA	CDS	234	1	MTDGNTYAINKHLDEREDYDALQEVTAELERAEARIEELEKELAGARADWFQMVFRAIDLKKEVSTTLAELKGKTDE	3293	3526	1
02_SIO1_gene_19	120	hypothetical protein	gi_9964621_ref_NP_064751.1_	ND	ND	ND	ND	gp13	4.33e-82	CDS	369	1	MSEAPERIWAWWDDAYDVGLLNKHGDKRYTPNDAKEYVRADRIEELETQLSEARQVGKEWFEEQKKARKDANAAEAKLAKAIDFVAGVAGGFKFGESLVDWANLHVLKARTLLAELKGETDE	3519	3887	1
02_SIO1_gene_20	310	hypothetical protein	Phage_cluster_1-r_1	ND	ND	ND	ND	NA	NA	CDS	249	1	MSDYKQTSYAAGIITSRYSDMLKRLGDDYEDEMVVVSLMKYYNLCLDNDDPTILEAIERVLEDYMCTADYSAWLLGRNKCLP	3880	4128	1
02_SIO1_gene_21	15	hypothetical protein	gi_399528856_ref_YP_006560903.1_	ND	ND	ND	ND	NA	NA	CDS	237	1	MFTVEFEPECSVITCLDNHDAFDDVEVVVCEDNSVFIVQHMLDVDDTNIIYMSYQQLTEIAAALDMPEGAYILGNKGD	4116	4352	1
02_SIO1_gene_22	16	hypothetical protein	gi_399528857_ref_YP_006560904.1_	ND	ND	ND	ND	NA	NA	CDS	189	1	MIYGLYVFAIMYSLGAILLLAITEAAEEDNPNADLNLALLWPYIAVRVILERIVNGPYKDDE	4354	4542	1
02_SIO1_gene_23	17	hypothetical protein	VIRSorter_2595727765_NC_018280-gene_20	ND	ND	ND	ND	NA	NA	CDS	180	1	MRCYICNAMTTDNEIYWEEDRQDWSPCPKCIAKVKEAQNVELFDGLRTQETPAMPKLRE	4542	4721	1
02_SIO1_gene_24	18	dual primase/helicase	Phage_cluster_13_PFAM-DnaB_C	VOG0025	3.6e-55	putative DNA helicase [n=124]	DnaB-like helicase [n=113]	RPprimase/helicase	0	CDS	1569	1	MSSFSMDYEHKKHQPCQSCGSSDGAYPYEDGIYCHVCKTKTFNDDGDTQVTEQKTLPPIRGKIMAVPSRGLNKATAEKYRALTSDDKISLLYTTEGKVTSFKERGLSEKTFKFNGPAQTDLFGQSAFSKGGKSVTITEGEFDAMAAYQMLYMSEPCVSVINGSSGAVKDCKRNYEWLDSFEKINIAFDNDKAGQDAAMAVAELFDPRKVRLVTMTLNDPNDYIKQGRERDFIDAHKKAAPFTPDGIIAGSSLYDLVSTPPEYDCVPYPFSGLNRMTKGLRTGELITFVAGTGVGKTQVMREILYSLIQQDKGNVGTLFLEEPVRDTGLGMMSIQAEKPLHLTDTIYTKEEFDNAYENTLGTGRVFLYDSFGSNSVERIVSMVRYLARSCDCKFIILDHI…	4657	6225	1
02_SIO1_gene_25	121	hypothetical protein	hypothetical protein	ND	ND	ND	ND	NA	NA	CDS	222	1	MEDRYYQATGYVALSSVGGVWDEVGEPCETLEDCQEVLQEYKDGIDEYGEEPVYFDIPYEKYRIEYRTVKVVG	6230	6451	1
02_SIO1_gene_26	19	hypothetical protein	hypothetical protein	ND	ND	ND	ND	NA	NA	CDS	348	1	MDLWDEYGMLKREFNTSDLSDGNYCLRIEGETGNLYVFDKRDNSVVHVWEGFFWNWLWIQNDSDDFHKMQHFSYLAGYTHAMLDMLYEVEDLDEEQKLDIRDLIKEKSLTYGSSF	6456	6803	1
02_SIO1_gene_27	20ab	DNA polymerase A	Phage_cluster_59_PFAM-DNA_pol_A	VOG0026	3e-102	DNA polymerase [n=254]	DNA polymerase I [n=240]	RP DNA pol	0	CDS	1743	1	MEVVFDIETDALDATVIHVLVAKRVGQKGFYVVRDAETFKRLAKQVTLWIGHNVIGFDIPQIKKLWGYGIPLKDVADTLVMSRLLDPTRKGGHSLDALSGNEKIDFHDFSTYTPEMLAYCKQDVAINEKVYLQLKEELSNFGKASIQLEHQMQAIVCEQEKNGFMLDTDIAEEIYTTCLRETNRIEAEIKEFMVPIAVPVKEVIIKRKKDGSIYSNQLLEGCNVQGDYTKIAWEEFNLGSPAQVNKRLDRLGWKPTVKTKSGNSYKICPENLATIPDTAPEAVKGLKAWKVLETRWKLAQEWLQKSQETGRVHGRVILTGAVTHRAAHQGPNMANIPSVPHGKDGILWKMEGMYGAECRQAFKVPEGKLLVGTDAAGIQLRVLAHYMNDPIYTEQVIDG…	6787	8529	1
02_SIO1_gene_28	21	hypothetical protein	Phage_cluster_3-r_1	ND	ND	ND	ND	gp16	2.68e-126	CDS	537	1	MADKKIVLKNVEVSWAKLLEAGLKYKSETEYEFSVAVKANDQLRDLMKSFKLNKQFKSKDSTFDGEEFIQLTLDTRTKSGWVRHGEVFDEFGDPTKDLIGNGSKMNLFVSIGQSSYGNIIKLGHLEDMDMESKEMMFHFGQVMELVPFEAPSAVIKKEKEINESVEAMAEDEMEIPFG	8588	9124	1
02_SIO1_gene_29	22	hypothetical protein	Phage_cluster_4692	VOG3456	5.5e-65	No annotation provided [n=1]	P37 [n=1]	p33	5.14e-18	CDS	405	1	LEGLSLPLHSIEEEGVVLLYDGDLFLYSHDDVEEDHYADQGPLPEDAEARKNIPVYSGFFKYFPDAIVAVSHLSLIGGIQHGQTRETLHWDRSKSTDHTDALLRHLLEEDWAAVAWRALAQLQKSIEEERKYDD	9153	9557	1
02_SIO1_gene_30	23	Exonuclease	Phage_cluster_7037	VOG4368	1.9e-48	hypothetical protein [n=29]	exonuclease [n=5]	gp17	0	CDS	864	1	MTEETKSIDTLIDDIYSVFTDGYSKSPDNEKLIDAFGEAMKGLMRSRLTPRESSGGTLRLSAIGKPARQLWYDSRGVEKPDFTGDQLLKFFYGDVIEEVLLTLAKLSGHSVTNEQQKVVVAGITGHMDAVIDGHVIDVKSASATAFKKFDQGSLVFDDPFGYMHQIAAYSEAVEGNKGSGFLAMNKVDGKLTLFQPDPDFLPDTQERVDYLKEALASDTPPERCYEEVTETNGNKKLPMGCAFCSFKKECWKDANDGSGLRGFGYSFGTVYLTHVEKAPRVGEVDVE	9550	10413	1
02_SIO1_gene_31	24	Endonuclease	Phage_cluster_91_PFAM-Phage_endo_I	VOG0451	1.6e-27	head completion protein [n=164]	endonuclease [n=45]	RP Endonuclease I	1.63e-94	CDS	405	1	MLNSKSSTRKRALKAGYRSGLEEQTAKDLKKRKVLFTYEETKIKWLDSKVRTYTPDFVLPNGVIIETKGRFVAADRRKHLEIQKQFGTLYDIRFVFTNSKAKLYKGAKSSYADWCNKHGFLYADKTIPEDWLNE	10403	10807	1
02_SIO1_gene_32	25	hypothetical protein	gi_399528866_ref_YP_006560913.1_	ND	ND	ND	ND	NA	NA	CDS	186	1	MNEDLVTRIVDRFSIAELAEVVGITPRMFIDAFEDEILDNLTALADIDQGFVIEDDDDEYE	10800	10985	1
02_SIO1_gene_33	26	MazG-related NTP Pyrophosphohydrolase	Phage_cluster_2047_PFAM-MazG	VOG5986	2.8e-23	MazG [n=5]	hypothetical protein [n=3]	nucleotide pyrophosphohydrolase domain protein	2.61e-65	CDS	306	1	MNDYQQQAVETAIYPSTAQVTYPAMGLANEAGEVLGKVKKIIRDGTFNRDDIADELGDVLWYAAALARDLNTDLSAIAQRNLDKLASRKERGTLKGSGDKR	10978	11283	1
02_SIO1_gene_34	27	hypothetical protein	gi_399528868_ref_YP_006560915.1__PFAM-DUF1127	VOG8654	3.6e-26	hypothetical protein [n=4]		DUF1127 domain-containing protein	2.41e-07	CDS	183	1	MTWFWRYINYLATWREHRKVIKQLNKFSDRELRDIGITRGDIDRLVWLKEDKDASGRETK	11280	11462	1
02_SIO1_gene_35	28	Cobalamin dependent ribonucleotide reductase	Phage_cluster_226	VOG0088	8.5e-65	ribonucleotide reductase [n=100]	ribonucleotide reductase subunit A [n=43]	RP ribonucleotide reductase	0	CDS	2016	1	MNNYQEVSTRAEVVTRRTYNRPLNDEGTVFETWEQTVDRVIDHQRWLWERQQRAELNEKQSAELTELRQLMLDRKATTSGRTLWLGGTDVAKKREASQFNCSFGNVETVHDVVDAQHLLLQGCGVGFYPSVGILSGFTAPVEVQVVRSEKQKSDPKGAEDNVEAFYQEDGKSVWEVVVGDSAEAWAKSFGKLVAMKKRVDIIRLNYREIRAAGMRLKGYGWISSGDSDLSVAQTAICGILNDRAGQLLRHMDILDLLNHMGTVLSSRRSAEIAVLPVTNPEIDAFISAKKDFWLHGNEHRQQSNNSIMFDTKPTKWELSYIFDKIVEAGGSEPGFINAEAARKRAPWFKGVNPCAEILLGNKSFCNLVEVDWGKFLGDHGGLERAVWLAARANYRQTCV…	11459	13474	1
02_SIO1_gene_36	29	Glutaredoxin	Phage_cluster_5680	ND	ND	ND	ND	NA	NA	CDS	237	1	MQKYIMLTQDNCKYCTAALGLLESLGHKVEVYDVQDENMSLVVNMLRVTNTVPQLYAPDGQFIGGYTELKEYLNDSST	13583	13819	1
02_SIO1_gene_37	30	hypothetical protein	Phage_cluster_43	ND	ND	ND	ND	NA	NA	CDS	450	1	MTVVRKQFDRALYEAYDTPARDALVGYLELKGHIIVNNEENFNVDVVSQKGGYTYFNEVEVKTAWKGDWPTHWSEIRIPQRKQRLLDKHVDDGKSVLNFYIFRPDFKQAWRIKDTLLTQESLKEAKGRYIQKGEKFFHIPFTQAELIKL	13803	14252	1
02_SIO1_gene_38	31	P-loop containing nucleoside triphosphate hydrolase (PhoH-like protein)	Phage_cluster_43_PFAM-PhoH	VOG0058	8.6e-45	P-starvation inducible protein [n=47]	hypothetical protein [n=31]	phosphate starvation-inducible protein	1.11e-73	CDS	399	1	MPWALPVLDVLEKHLGKGAVETGIKNGNIEMAPLALMRGRSFDNAFIIVDETQNISTHELKMLLTRVGEGTTIVLNGDAQQSDLKEADGLSKVIHLAKKHQLPVPIIEFGVDDIVRSDITAMWVRTFLKEGL	14559	14957	1
02_SIO1_gene_39	32	hypothetical protein	gi_399528874_ref_YP_006560921.1_	ND	ND	ND	ND	NA	NA	CDS	189	1	MFTAIILMCTLDGGLCRAVAHPVVVNDLISCTLLLGEGVKKVEEQAGWKVASYRCLPWGEPT	14958	15146	1
T1	T1			ND	ND	ND	ND	NA	NA	T1	56	NA		15149	15204	-1
T2	T2			ND	ND	ND	ND	NA	NA	T2	52	NA		15153	15204	1
02_SIO1_gene_40	284	hypothetical protein	Phage_cluster_3770	VOG6218	7.6e-37	hypothetical protein [n=7]	No annotation provided [n=1]	unnamed protein product	1.04e-24	CDS	225	1	MKCNKPRTTPDHPTKSHVVKACDNGKEKIIRFGQKGVKGSPDGTPRNKAFKARHAKNIKKGKMSAAYWADKVKW	15347	15571	-1
02_SIO1_gene_41	33	hypothetical protein	VIRSorter_2595727765_NC_018280-gene_38	ND	ND	ND	ND	NA	NA	CDS	261	1	VADNQWHLSKSVPVTFILAIVMQTIALVWFVASLDSEIESNTRELVRHETRLIALEASVQAQAVAMARIDENINAIKGMMERDRAK	15591	15851	-1
02_SIO1_gene_42	34	Spanin	Phage_cluster_2-r_1	VOG1082	2.7e-12	hypothetical protein [n=25]	putative spanin [n=4]	gp22	3.58e-73	CDS	339	1	MVRFIVCLSLVLFLGGCLNPMSLLGGGGPNVAANVQAGAENNQTGVQVGDITKAETVYSGVAPSGSVGSLNISNQDIPIWVILLLILGWVLPSPQEIWRGFLKTITLGKYRG	15844	16182	-1
02_SIO1_gene_43	35b	hypothetical protein	hypothetical protein	ND	ND	ND	ND	NA	NA	CDS	192	1	MRVQKRKKFVEARKGGNAEDALSVLFSAGPVEVASILAYAKQEELKEKGKPYETEMVINLGKL	16182	16373	-1
02_SIO1_gene_44	35a	hypothetical protein	gi_9964630_ref_NP_064760.1_	ND	ND	ND	ND	gp23	4.19e-140	CDS	603	1	MASSWNLAAAQTSSAVEDVASSGTSLWQSVVDGAAEALASGKEAIIDVAEDVYDYLPEQEDVMDAAATGVEAAGSVLPAIMDTAQAAGEGLMGSGLSEFRFLGSNFFDAGGKFTEKDLNVSDISALGRAVKKAKAEGRSNVDYNDFGTAEGEVLKGGILAGVFDPDLRMARTVGGFKFEEDAEGNTILRNTYNFNEGPKT	16354	16956	-1
02_SIO1_gene_45	36	Lysozyme-like domain superfamily	Phage_cluster_4607	VOG8939	4.1e-30	hypothetical protein [n=4]		gp24	9.65e-166	CDS	681	1	MEKLTESLNMTSAWNKGQTLSKDMPDYKPELLNLSSYQAKASPSTGGATYQAGAGTTPTSATSGITALQPTSTTQTTLRKVEAQSYDTLYGNFERQDTPFKDVSVSSMTIGELADFSRASGEYGRYVKPRLPKNTYAYKKGLTSTPMGKYQIVGSTLRDLTRRMNLPADTVFNKETQDKMFLFLAKEAVGGGKTSSEKRSRLRGIWEGFKHVDNNTLNKVIAEIEQ	16956	17636	-1
02_SIO1_gene_46	37b	hypothetical protein	gi_399528879_ref_YP_006560926.1_	ND	ND	ND	ND	NA	NA	CDS	237	1	LALPSFTEDPEAAQIAQETVDTLGNDITVTELPPALGGQENPFTFKGATDEEGVDFYNSLPSGSYFIDPSDGKTYRKP	17611	17847	-1
02_SIO1_gene_47	37a	hypothetical protein	Phage_cluster_6-r_1	ND	ND	ND	ND	gp25	0	CDS	1758	1	MAFTLDQNVSGAASAPQPVQSMSGTSIAASALGGLLGAAERSAKLRAGSGPTQTDRNNAVFVENLRNVNQDLASGMSPDQVASKYGATFANLSLNSEQKAVLTKTIGEDIFYVPKQVETPVDTATEMFNNTDETVRLGLIDIETKKAEAEGETISQDVAAERARNNYAAFQVAANAGILQGNIDFSTGFDQNMKTLDSFIKAVSAGLQVEQRGENLSLETLRQLQDGFLLLKSNPSFQKPTGKAALEQWALMETRLQSIEDVFTRLEDYDAKGATAKAKQLMGVISLSGKSPLSALAAKDSDFMIKMAATIADDITADLANMGEIPEVDHSALNFDPVILELMGVAPSGQQTGDVPEGGFDIPPSPFPTELGEKYEGMKIVEKAKFRAYHRSAITGLEA…	17887	19644	-1
02_SIO1_gene_48	38	hypothetical protein	Phage_cluster_7-r_1	VOG4982	1.4e-32	hypothetical protein [n=5]	hypothetical protein ORF035 [n=1]	gp26	0	CDS	4455	1	MDSIASFEELEGGLEEETTQSKSKPIDPNSPLEIETVEAQAYLLDEDPQVISETRANQDFTHEGLAKQYPDLTRYLDTLYEAGVSVEEAGRLAREHVERKAIAVAPQEFIFSSMLMVDDETVNPESLRVLTNYEKISSRISKRLEENDPSTFKWLTAGALNTARDFTVGVLEMAIRRDSSLSQKYADSLFMEEDEFNDFWDKEIADAEAKGLFNIREYESLKELQALVDNFGTDTDAGFNQLLALADIATLGGTKTVGRLASAGVKKAATGTRSVVSDLLASKTVSEAVTATKGIAEGGKATVKQLNSARPSPAVAYKAGPSTMDPKPSVNTPSAAVVTEGTKRSMLFEKMAEMLSSPFAGKTFTTKSLAEATTEVADRLVAQSTNAFVKVSRRRAEGS…	19647	24101	-1
02_SIO1_gene_49	39	hypothetical protein	Phage_cluster_4-r_1	ND	ND	ND	ND	gp26.1	4.45e-93	CDS	435	1	MVAVTGTVLAIAGTTAGIVGTVKAGKAARRSARAQQQAQEVQAKRQRRAAIRSNILASARAKASAQAAGTSQSSGLSGAIGAGRSQLGAELGFGSQLSGLSANISKFDMQAQTYGDIAKLGFSAAGNAPTIGGYAEDLYGFFKK	24116	24550	-1
02_SIO1_gene_50	40	Acyl-CoA N-acyltransferase (GNAT) domain	Phage_cluster_2048	VOG1063	3.4e-45	hypothetical protein [n=9]	acetyltransferase [n=2]	gp26.2, partial	2.67e-106	CDS	459	1	VLKTTATKIRTATPDDVFDILILAKEFSKEAPQSHKWNKEKTEQFILSALQNTNMTIFVIDVDGEIEGALVGLLSELYMSYTVQATELAWFVSKDYRGKPASLKLIKAFEKWAKESGAKQIGMGDIEGISSLEKLYNRLGYERAETVYLKEL	24552	25010	-1
02_SIO1_gene_51	41	putative head closure protein [n=2]	Phage_cluster_2404	VOG2355	2.9e-257	hypothetical protein [n=6]	putative head closure protein [n=2]	gp27	0	CDS	2148	1	MPQSLTQRTVNTFIKGLITEASELTFPENASVDELNCSLGRDGTRRRRKAVTLEDNHVLSDVVVPEGALVQTLDWYNVAGQVNLEFLVVQVNNILYFYEKSTDPLSANKYSGSVDLNTHSASNNLSPSEERVQVTSLNGYLIVASPAINTFYLGFNTSTEAFTATSISFKERDFEWQGSDVDVTSLYFGEGTSVSNQRIYDTYNVGWVGPKGSAALNTYGSYIVYPALTHPWYSGKDANGAFNKADWLEIYTGSSLASNGHYVLDVFNKARTGLTTEVETGRFRSVAAYAGRVFYAGIDSAKNGGKVYFSRLTERMSDVGNCYQVNDPTSEVLSDLLDTDGGVVRIPDAHNIRKLHVLGASLLVFAENGVWAVAGVDNVFRATEYAITRISDVGLSNEN…	24988	27135	-1
02_SIO1_gene_52	42	hypothetical protein	gi_399528884_ref_YP_006560931.1_	ND	ND	ND	ND	NA	NA	CDS	318	1	MAEIEVSKSEDGQTYVVKSDKTEKALVVYKPQDGFKFYAVKYENGAPLPAGLQGSWTGAAGALAAVKLHLAHKKPTARKAVNDRAKERQAEKEKLNATKPDPENG	27104	27421	-1
02_SIO1_gene_53	43	putative adaptor protein [n=2]	Phage_cluster_3139	VOG2357	1e-103	hypothetical protein [n=8]	putative adaptor protein [n=2]	gp28	1.58e-149	CDS	750	1	MKMTLLEMVQNILSDMDSEEINSLVDSNEAEQIAKVVENTYFAMIATRFIPEHSQTLKLTSFSSSARPTHFSFPTRVKNIEFLDYNVSKAVGGVEYRRLKYLSPDEFFGLSDGRDSLASNVKQVADVGSDSILLIRNDAMPMYYTSFDDDTVVLDSYDASVDAILTSAKTRAYGVKYPTFDSFSDTFVPDIDDTMFPFLLAEAKSTAMSLFKSGADPKIEQTARRQKVYVQNDMHKVNTGRAKNNYGRN	27408	28157	-1
02_SIO1_gene_54	44	hypothetical protein	Phage_cluster_5-r_1	ND	ND	ND	ND	gp29	1.95e-135	CDS	573	1	MANVEHSSLTGSALHEPKGTATANSGEVYVANGSGSGTWQPIHRHLGAATAFSSTSPYAYTIDTDTVEKFLSFPVSSSHVEGFTVLTSPNLRFRYDDPTEITSLINVTMSSSQAGGVGHAVQWALFKNGVEIVGSRAIRTISSGSWGSISVTGVTTLNQNDYIEIKTKADADNVDVNYANIYVSIIGMSA	28159	28731	-1
02_SIO1_gene_55	45	major capsid protein	Phage_cluster_3772	VOG4572	7.2e-34	major capsid protein [n=107]	capsid protein [n=35]	major capsid protein	1.7e-79	CDS	942	1	MAGNTVATLALAKRAEVWSAELKEILRDELQGMKYVKWLDQFPDGDTFKIPSLGDATINNYSEDTAVTYDPIDDAQFTFSITEYLQAGNYITNKAMQDVYYANEIMSQFVPIQERALMERLESDIMALGGQQTVDNANTINGVDHRMLGSGTGGKIGVADFAKANLALKTAKVPQKNLVAIVDPSVEFELNTLSQLTNVSNNPRWEGVVRDGIATGMSFIANIYGFDVYTSNYLKTEAAETIGGTTVNNAITNMFFSADQAVLPFVGAWRQMPEVDTEYNKDFQRTEFVTTARYGLKLYRPENLATVMTAPLA	28849	29790	-1
02_SIO1_gene_56	46	virion scaffolding protein	Phage_cluster_3773	VOG4928	6.3e-91	hypothetical protein [n=5]	scaffold protein [n=2]	gp30	0	CDS	768	1	MSVFSEEQVTPATQSEQVSSFEEPTSPSVVNELVGEGRKFNDVEALPKGKLEADRFIEQMKQENAALKADLEKQAYRLGVTEHLKETASASTAELSDPNNNIGGTADVANTKPSSSEADIESLVEQTLRKREQESVAKSNIALVESEREKAYGTEAAATVQQKASELGLPMAELQSMAAKSPAAFMQLMGKPAPRSNPLVQGSIRTEGSTMQASSERDFGYYQRLRKENSSLYYKPSTQRAMMADADRLGDNFYR	29803	30570	-1
02_SIO1_gene_57	47	hypothetical protein	gi_399528889_ref_YP_006560936.1_	VOG4808	1.2e-32	hypothetical protein [n=8]	hypothetical protein ORF046 [n=1]	NA	NA	CDS	243	1	MKAAWFKDCKSKKEKEAVAQTLQSNRDSLDRLKEILEPMLKETTPAADYDSPSWAYKQADRNGFNRAVTTVLDLINLDKE	30573	30815	-1
02_SIO1_gene_58	48c	portal protein	Phage_cluster_2313	VOG2386	1.9e-11	portal protein [n=34]	hypothetical protein [n=22]	NA	NA	CDS	372	1	SPLGLYFFTQITRDDIKANGKIVPMGARHFAERAQRVQNLTTMYQIKASDPTVAAHLSGKEFARLLADELGEPALFKENVSVSEQMETQKVATEAQIEFEAEQEEMVDQGSQELQPAPEEPLE	30812	31183	-1
02_SIO1_gene_1	49c	hypothetical protein	Phage_cluster_2296	ND	ND	ND	ND	gp1	4.63e-96	CDS	411	1	MHCDIAVLDDVVVFENAYTNEGRNKVKSQYSLLSSIEGSEAQEWVVGTRYHPKDLYSDLMGMEEDIYSKEGELVGKENIYEVMEKAVEDNGDGTGEFLWPRQLRKDGKFFGFDVQILAKKRGQYLDRVQFRAQYYQ	31624	32034	1
02_SIO1_gene_2	49d	hypothetical protein	Phage_cluster_2296	ND	ND	ND	ND	gp2	3.52e-174	CDS	702	1	VFSLEHSITNDPTDPDSQPIAYEKFQYYDKKHLTRDGGQWFYKGQKLNVSAAVDFAYSVSKRADYTAIVVIGVDSENNVYVLDIDRFKTDKISEYFRHILDLLNRWDFRKLRAECTAAQSAIVSELKDNYIKPNGLALKIDEHRPNRHQGSKEERIAAILEPRYDNLQMYHYRGGNCQVLEEELVSYNPAHDDCKDCLAAAVEVAVKPSSAVKRKRSQDNNVVFHPKFGGVAF	32003	32704	1
02_SIO1_gene_3	48a	portal protein (head-tail connector)	Phage_cluster_2313	VOG2386	1.8e-40	portal protein [n=34]	hypothetical protein [n=22]	gp3	0	CDS	849	1	MAGTTIDIESMIDPHSLAVEIANRWTSWNNARSEKVKEWKELRNYIYATDTRTTSNNKLPWSNSTTTPKLTQIADNLHANYFAALFPQKRWFRFEATDADSDTKIKRSIIQAYMQNKLRQSDFVNTTSKLVNDYIQYGNCFATVDFERKVTKYEDGDRIVNYVGPKVVRISPFDICFNPLAANFSDTPKIVRSVLTLGEIQRMVENDSSKGYMADIFNKMLGNRGSARGNEVDINKSEGFVADGFASLTDYYESDYVEVLTFYGDIYDKVRVSSLTTVSLLL	32764	33612	1
02_SIO1_gene_4	122	hypothetical protein	hypothetical protein	ND	ND	ND	ND	NA	NA	CDS	438	1	VLEDTTSSCHKLTYFKGCLLTCTTDTHSLTRSTCHHLHLSFDVLNLEVCIKCCTVRYKVTYITLIAQVDTSIRLEVEVLYVTPDLKDRVGNLIKHIGLKVLKVINAILHTYEVIKWPHAVEVVRAVTPANVEDRITTKPRRVLFV	33630	34067	-1
02_SIO1_gene_5	49bcd		Phage_cluster_2296	ND	ND	ND	ND	phage protein	0	CDS	1347	1	MVAYRVAWELTKNPTLRVLYISATSNLAQKQLSFIKNIFESDIHQKYWPEHLHKDESKREKWTTSEIALDHPDRKKEAIRDPSIFTGGLTTSLTGMHCDIAVLDDVVVFENAYTNEGRNKVKSQYSLLSSIEGSEAQEWVVGTRYHPKDLYSDLMGMEEDIYSKEGELVGKENIYEVMEKAVEDNGDGTGEFLWPRQLRKDGKFFGFDVQILAKKRGQYLDRVQFRAQYYNDPTDPDSQPIAYEKFQYYDKKHLTRDGGQWFYKGQKLNVSAAVDFAYSVSKRADYTAIVVIGVDSENNVYVLDIDRFKTDKISEYFRHILDLLNRWDFRKLRAECTAAQSAIVSELKDNYIKPNGLALKIDEHRPNRHQGSKEERIAAILEPRYDNLQMYHYRGGNCQ…	34344	35690	-1
02_SIO1_gene_6	123	P-loop containing nucleoside triphosphate hydrolase	gi_9964613_ref_NP_064743.1_	ND	ND	ND	ND	gp5.1	1.12e-140	CDS	567	1	MTLHLENISFVAVPKTATIAIEKAFSPYARGYTPHTHEPVNVVKRDGGQDCLGLIRNPHDWIKSYYLYLKHSPYFYSASSAWGIGEKTFEEFVGRFCDGHRLWPEPMRLQSMYLLRNGVSTDFIYRFENLLDAVAHLGAACGQMPKMSRHNVSPKCDVILSKKMTYLFEDAASEDFDLYESGADGVMT	35871	36437	-1
02_SIO1_gene_7	54	Phage tail assembly chaperone protein	Phage_cluster_1692	VOG2073	2.6e-32	hypothetical protein [n=21]	No annotation provided [n=3]	putative tail fiber assembly protein	1.54e-24	CDS	411	1	MKYKSARYINSTKIDCEIEHPVHGWIPFTCDPSDAGSEFDVAALHAEMAANPETLPYVPPTEAEILYEQTSEARYYRSQLLTEIVDPVATNPLRWDDLSQERKDEVSAYRRALLNITDQAGFPSDIVWPEVPSFLA	36434	36844	-1
02_SIO1_gene_8	56	hypothetical protein	Phage_cluster_1358	ND	ND	ND	ND	gp6	1.16e-135	CDS	594	1	MLEVTSDGSMVYQRYTTYNSVHTVYVRTYYSGTWYNWAKQWDNLNDGSGSGLDADLLDGQQGSYYYPASNPNGYTAYTNSDVDTHLNTGTATTDQVLSWNGTDYDWIDGGGAPPTDLHAVGTYTVACTGVNVAQGGTTAGSNLRYRNIYALDRFTVLTTTSSTVTLTGTWRNVGGPVQYVSGRGGGQRGVSLWVRIS	36846	37439	-1
02_SIO1_gene_9	56	tail protein [n=4]	Phage_cluster_3774	VOG5490	1.6e-75	hypothetical protein [n=7]	tail protein [n=4]	gp7	0	CDS	1623	1	MAKKPTVTTLQSGFNSTEVLNENFENIRDAFDNTLSLDGSTPNAMQADLDLNGNNLIGATGLLINGTDYLADVEAAKAAALVAQAAAELAENNAETAEVNAEASETAAGLSATAAATSATNAGASETAASASATASATSATNSATSASQAATSASAAAVSEGNAATSETNAANSATSASGSASTATTQASAASVSATNAATSASNAATSATNAAASQAAAATSETNAAASESTVTTSATNAATSEANAATSASTATTQATNAATSASTASTSATNAATSETNAASSASSAASSATSAQASKDAALAALDSFDDRYLGQKVSDPTLDNDGNALVAGALYFNTTDGIMKVYDGSVWLAAYASLSGALIATNNLSDVLDVTASRTNLGLGTAATTASTDYAT…	37531	39153	-1
02_SIO1_gene_10	57	hypothetical protein	Phage_cluster_4694	VOG2361	2.6e-52	hypothetical protein [n=10]	hypothetical protein ORF050 [n=1]	NA	NA	CDS	492	1	MAKKPSKMWFYETTLPDTRNEFTNYSLKKKDHKVGDKTYLSLHKIYIEMEDPTEYEFALSVFGDYSVWENLCNLSWFKTHHVQMQKELMLKLKARTIRNMINDLEEGKASYNAQKYLADAGYLDNGSKKRGRPSKDELDGALKQAALEKAETEDDATRIGLMN	39155	39646	-1
DTR2	DTR2			ND	ND	ND	ND	NA	NA	DTR2	174	NA		39899	40072	1

## Sheet: 03_P12053L
locus_tag	cluster_number	consensus_annotation	product_VirSorter	pVOGs	pVOGs_eval	pVOGs_product1	pVOGs_product2	BlastP_product	BlastP_evalue	Type	Length	codon_start	translation	start	end	strand
DTR1	DTR1			ND	ND	ND	ND	NA	NA	DTR1	172	NA		1	172	1
03_P12053L_gene_1	3	hypothetical protein	gi_399528839_ref_YP_006560886.1_	ND	ND	ND	ND	NA	NA	CDS	399	1	MAQYVIFAIDNDNDLHTVAKFMRHVDTQQALDRMKGTLKHCIGSYNGELETSYIMTFEDFEQHVKKSGYIDNQESILMFEKGHRGVTYGTLVYSGSAKDVPLGVMHAVSKDEAMLCDAWTYRPELDTYYVCS	419	817	1
03_P12053L_gene_2	5	hypothetical protein	Phage_cluster_7804	VOG1389	2.3e-79	hypothetical protein [n=12]	gp9 [n=2]	gp9	3.26e-133	CDS	591	1	MTQYVRNILKLYRQATEADTINGVEWYARAERKAKAIAKACDLPLPTVIGVMAALSPNNRWERNCRDAATMCQAWQNGEGMDSFKVSCYNTMKAKAWAILDLGLTDDEDILSHLNGQKIRSFYSNIRGLDEVTIDGHALNIARGKREGLTSDKTNMGKREYRELQNAYVRAAKRVRVKPHVLQAITWTTWKRVHNI	850	1440	1
03_P12053L_gene_3	7a	HTH, DNA-binding protein	Phage_cluster_7805_PFAM-HTH_39	VOG6194	5.1e-31	hypothetical protein [n=7]	DNA binding protein [n=1]	Helix-turn-helix domain-containing protein	5.26e-13	CDS	210	1	MTNTQHTNILKHLKTAKGLTVREALIEYSISSLTKRVHELRGLGYDIESVRKKHPVTGQRYTRYFLLEE	1461	1670	1
03_P12053L_gene_4	7b	hypothetical protein	Phage_cluster_7805	ND	ND	ND	ND	gp10	2.67e-09	CDS	213	1	MSMCGEIENCQNEIEKLKESFFTLSFRSETMDRKEREDKLEDVRNKLLDVTHRLNMLLEAANRHEGVRHG	1676	1888	1
03_P12053L_gene_5	9	hypothetical protein	gi_399528843_ref_YP_006560890.1_	VOG5529	1.6e-24	hypothetical protein [n=11]	tRNA pseudouridine synthase D [n=1]	NA	NA	CDS	234	1	MGNYLYRVGIAASVLLNVILLGQSNQTFSARNYGWKRDGKPNAVWLIDRLSRDEHCRMSWVYWITAKRKINSGYDWD	1881	2114	1
03_P12053L_gene_6	10	hypothetical protein	gi_399528844_ref_YP_006560891.1_	ND	ND	ND	ND	NA	NA	CDS	141	1	MLPVTLEEQLITIGIIPLSSFEELDTVVNPAHLEEDLSTYNVETQE	2190	2330	1
03_P12053L_gene_7	11	Thymidylate synthase ThyX	Phage_cluster_508_PFAM-Thy1	VOG4561	4.4e-54	thymidylate synthase [n=118]	putative thymidylate synthase [n=49]	thymidylate synthase	0	CDS	798	1	MDTQIKATHSPKGVSNTAIAATYIDHMGSDLSVVNAARVSFGKISLGECIEYDIFSTDPEVLKAAVAKYKEEGWVITSDVNDWKVVISRPTMGDTKLIKYLAKHRHISPFGHAFASFHVKAPIFVARQLVKHKFLRWNEVSRRYVDDEPEFYTPDAWRGRSADKKQGSEGVVDYGVLTDFYDRCMFEYSEMLEFGVAPEQARMVLPQSTLTEWYWSGSLDAFADMCRLRCKEDTQYESRIVANQISTIMQDLYPVSWASLMELEV	2339	3136	1
03_P12053L_gene_8	124	hypothetical protein	gi_399528846_ref_YP_006560893.1_	ND	ND	ND	ND	NA	NA	CDS	465	1	MRVCPNCKESLSEDHFYKGNGRCKVCKKAYDKEYRKKNRVKQAQSQKDRRASADGYVDRFIERSRIRTPDTDLTRDFFTDKMDVCAFTGVAFTYVNEYNCYHNPIAPSIDRIDSKEGYYSWNTQVILSCLNRMKNDMPQEDFNNLWAALTKGEE	3133	3597	1
03_P12053L_gene_9	125	hypothetical protein	gi_399528847_ref_YP_006560894.1__PFAM-Pfam-B_9424	ND	ND	ND	ND	MORN repeat variant	1.31e-10	CDS	300	1	MIEYTVKVYDDGIKEWYLNKQLHREDGPACEYSNGTKYWYLNGRLHREDGPAIEWANGSKEWYLKGKLYHIEGPAITPCEGKEVVVDGVTYVLKEKQDE	3597	3896	1
03_P12053L_gene_10	310	hypothetical protein	Phage_cluster_1-r_1	ND	ND	ND	ND	NA	NA	CDS	282	1	MSDYKQTRDAAGMITSQFDKMLRNLTDDYEDEIVVVSLMRYYNLCLEPNKDEGGELIDPDTSILEAIERVLEDYMCATDYNAWLLTRKGDTDE	3889	4170	1
03_P12053L_gene_11	126	hypothetical protein	gi_399528849_ref_YP_006560896.1_	ND	ND	ND	ND	NA	NA	CDS	366	1	MSKENEVFTDDLVKHLRDWRRGMYNTGWLHLADSMGAVAARIEELEAENKKLHKAIEIYERERTRFKHAKPEMTGEFFIAGCHGSKDNNLMPQFIEVCPAYGAGWVMIYENTGRTISYEGS	4233	4598	1
03_P12053L_gene_12	127	hypothetical protein	gi_399528850_ref_YP_006560897.1_	ND	ND	ND	ND	NA	NA	CDS	333	1	MSNFYRPDNWVIIKMDDGNDPHYRVLAGWSGGYLDGDSWRMNSGITEVEETKDYYYFAGSSGSTYRCGKGSYTLRMNIAGTWARLQELHGDNVKLLPEDTDWMSMDWIIK	4614	4946	1
03_P12053L_gene_13	128	hypothetical protein	gi_399528851_ref_YP_006560898.1_	ND	ND	ND	ND	NA	NA	CDS	237	1	LDYQMSYWHFQLMYHRYENPHTLESDGYYAIHEYYPMKDGDLWMKDPVDITGEDIEDVKKYLLLMLQDIDKHGVKDYA	4931	5167	1
03_P12053L_gene_14	129	hypothetical protein	gi_399528852_ref_YP_006560899.1_	ND	ND	ND	ND	NA	NA	CDS	186	1	MPDISMCDSATCPLKNKCYRNPASGTQPSEFRQAWFISMEAWGEDCKYYWPVKEKHNDKLQ	5160	5345	1
03_P12053L_gene_15	130	hypothetical protein	gi_399528853_ref_YP_006560900.1_	ND	ND	ND	ND	NA	NA	CDS	363	1	MTNYSDYKVWTEVELYTHAEYLDEHVEYQPDDLLEIFSKLMTIAKEEGLQGCYLKFKSTMDPWEDYSGPVLLLVCGHRKLNTKEKAAQERTDAIKDLAEEKGITFYEASTLMSLKGRGKL	5329	5691	1
03_P12053L_gene_16	310	hypothetical protein	Phage_cluster_1-r_1	ND	ND	ND	ND	NA	NA	CDS	270	1	MSDYQLTRDAAGNITTRYAAMLRNISDDFVDDVVAVSLMEYYNLCLVSNKDEGGQDIDLDTTILEAIERVLEDYLSASDFKAWMLTKGN	5688	5957	1
03_P12053L_gene_17	131	hypothetical protein	gi_399528855_ref_YP_006560902.1_	ND	ND	ND	ND	NA	NA	CDS	285	1	MTNLCPSCREPLDFMSGDGCAAMTLHNDKTFNKEDPLLNLTLDTDELGIWLVYETPEGPQQMGHISWREITRGVQQALLQENFLIALAEMDIES	5959	6243	1
03_P12053L_gene_18	15	hypothetical protein	gi_399528856_ref_YP_006560903.1_	ND	ND	ND	ND	NA	NA	CDS	237	1	MFTVEFEPECSVITCLDNNDAFDDVEVVLCEDNSVFIVQHMLDVDDTNIIYMSYQQLTEISAALNMTEGAYTLETKGD	6258	6494	1
03_P12053L_gene_19	16	hypothetical protein	gi_399528857_ref_YP_006560904.1_	ND	ND	ND	ND	NA	NA	CDS	189	1	MIYGLYVFVIMYSLGALLLLAITESTEEDNPNADFKLALFWPYIAVMATLERIVNGSYKDDE	6496	6684	1
03_P12053L_gene_20	17	hypothetical protein	gi_399528858_ref_YP_006560905.1_	ND	ND	ND	ND	NA	NA	CDS	183	1	MMRCYICNAMTTDNEIYWEEDRQDWSPCPKCIAKVKEAQNVELFDGLRTQETPAMPKLRE	6681	6863	1
03_P12053L_gene_21	18	dual primase/helicase	Phage_cluster_13_PFAM-DnaB_C	VOG0025	7.9e-53	putative DNA helicase [n=124]	DnaB-like helicase [n=113]	phage-associated DNA primase/helicase	0	CDS	1569	1	MSSFSMDYEHKKHQPCQSCGSSDGAYPYEDGSYCHVCKTKTFNDDGDTQVTEQKQLPPLRGKIVAIPRRGLNKATAEKYRALTSDDKVSLIYTTEGKVTSFKERGLSEKTFKFNGPAQTDLFGQSAFSKGGKSVTITEGEFDAMAAYQMLYMSEPCVSVINGSAGAVKDCKRNYEWLDSFEKINIAFDNDKAGQDAAIAVAELFDPRKVRLVTMTLNDPNDYIKQARERDFIDAHKKAAPFTPDGILAGSSLYDVVSTPPAYDCVPYPFSGLNSMTKGLRTGELITFVAGTGVGKTQVMREILYSLIRQDKGNVGTLFLEEPVRDTGLGMMSVHAEKPLHLTDTIYTKEEFDNAYENTLGTGRVFLYDSFGSNSVERIVSMVRYLARSCDCKYIILDHI…	6799	8367	1
03_P12053L_gene_22	132	hypothetical protein	gi_399528860_ref_YP_006560907.1_	ND	ND	ND	ND	NA	NA	CDS	201	1	MAKASLVDYNIMGHTYMTEGQYYWELVDSAESLKEAKKILKEIEADNDIGQYLDFRIQEVVTTVVG	8372	8572	1
03_P12053L_gene_23	20ab	DNA polymerase A	Phage_cluster_59_PFAM-DNA_pol_A	VOG0026	1.1e-99	DNA polymerase [n=254]	DNA polymerase I [n=240]	T7-like phage DNA polymerase	0	CDS	1743	1	MEVVFDIETDSLDATVIHVLVAKRVGQKGFYVIRDAETFKRLAKQVTLWIGHNVIGFDIPQIKKLWGYEIPLKDVADTLVMSRLADPTRKGGHSLDTLSGNEKIDFHDFSTYTPEMLAYCKQDVAINEKVYLQLKDELSNFGKASIQLEHQMQAIVCEQEKNGFMLDTDIAEEIYTTCLRETNRIEAEIKEFMVPIAVPDKEVIIKRKKDGSIYANQLLEGCNVQGDYTKIDWEEFNLGSPAQVNKRLDRLGWKPYIKTKSGNSYKICPENLATISDTAPEAVKGLKAWKVLETRWKLAQEWLQKSQATGRVHGRVILTGAVTHRAAHQGPNMANIPSVPHGKDGILWKMEGMYGAECRQAFKVPEGKLLVGTDAAGIQLRVLAHYMNDPIYTEQVIDG…	8577	10319	1
03_P12053L_gene_24	21	hypothetical protein	Phage_cluster_3-r_1	ND	ND	ND	ND	gp16	1.13e-123	CDS	537	1	MADKKIVLKNVEVSWAKLLEAGLKYKSETEYEFSVAVKANDQLRDLMKSFKLNKQFKSKDSTFDGEEFIQLTLDTRTKSGWVRHGEVFDEFGEPTKDLIGNGSTMNLFVSIGQSSYGNIIKLGHLEDMDMESKEMMFHFGQVMELVPFEAPSAVIKKEKQINESVEAAAEDEMEIPFG	10378	10914	1
03_P12053L_gene_25	22	hypothetical protein	Phage_cluster_4692	VOG3456	4.3e-64	No annotation provided [n=1]	P37 [n=1]	p33	9.65e-18	CDS	390	1	LEGLSLPLHSTTDKGVILFDGNSLRCYLYDDVEEDLKEDVLPEDAAARKNIPVYSGFIKYFPDAIVAISQLSLVGGIQHGQTRETLHWDRSKSTDHKDALMRHLIEEDWTAVAWRAMAQLQKSIEDERK	10943	11332	1
03_P12053L_gene_26	23	Exonuclease	Phage_cluster_7037	VOG4368	1.1e-49	hypothetical protein [n=29]	exonuclease [n=5]	gp17	0	CDS	864	1	MTEDTKSIDTLIEDIYSVFTEGYSKSPVNEEMIDAFGEAMKTLMRSRLTPRESSGGTLRLSAIGKPARQLWYDSRGVEKPDFTGDQLLKFFYGDVIEEVLLTLAKLSGHSVTNEQQKVVVAGITGHMDAVIDGHVIDVKSASATAFKKFDQGSLLFDDPFGYMNQIAAYSEAVEGNKGAGFLAMNKVDGKLTLFQPDPEYLPNTQERVDYLKEALASDTPPERCYEEVTEANGNKKLPMGCAFCSFKKECWKDANNGSGLRGFGYSFGNVYLTHVEKAPRVGEVDVE	11334	12197	1
03_P12053L_gene_27	24	Endonuclease	Phage_cluster_91_PFAM-Phage_endo_I	VOG0451	8.5e-28	head completion protein [n=164]	endonuclease [n=45]	endonuclease	5.24e-93	CDS	402	1	LNNKSSIRKRALKAGYRSGLEEQTAKDLKKREVPFSYEERKIKWLDSKIRTYTPDFELPNGVIVETKGRFVAADRRKHLEIKKQFGDLYDIRFVFTNSRSKLYKGAKSSYADWCNKHGFLYADKTIPEEWLNE	12190	12591	1
03_P12053L_gene_28	25	hypothetical protein	gi_399528866_ref_YP_006560913.1_	ND	ND	ND	ND	NA	NA	CDS	186	1	MNEDLVTRIVDRFSIAELAEVVGITPRMFIDTFEDEILDNLAALADIDQGFVIEDDTDEDE	12584	12769	1
03_P12053L_gene_29	26	MazG-related NTP Pyrophosphohydrolase	Phage_cluster_2047_PFAM-MazG	VOG5986	1.4e-24	MazG [n=5]	hypothetical protein [n=3]	nucleotide pyrophosphohydrolase domain protein	5.3e-69	CDS	312	1	MKMNDYQQQAVETAIYPSTAQVTYPAMGLANEAGEVLGKVKKIIRDGTFNRDDIADELGDVLWYAAALARDLNTDLSSIAQRNLDKLASRKERGTLQGSGDTR	12756	13067	1
03_P12053L_gene_30	27	hypothetical protein	gi_399528868_ref_YP_006560915.1__PFAM-DUF1127	VOG8654	2.6e-33	hypothetical protein [n=4]		DUF1127 domain-containing protein	5.17e-08	CDS	180	1	MTWFWRYVNYLATWRSHRSVIKQLNGLSDRELRDIGITRGDIDRLVWLPKDKQERGSKE	13064	13243	1
03_P12053L_gene_31	28	Cobalamin dependent ribonucleotide reductase	Phage_cluster_226	VOG0088	1.1e-66	ribonucleotide reductase [n=100]	ribonucleotide reductase subunit A [n=43]	class II ribonucleotide reductase	0	CDS	2001	1	MKNYQEFSTRANVVTRRTYNRPKEDGTFETWGETVERVIEHQQWLWERAKGEPLELEELEELDELQQLMLTRKATVSGRTLWLGGTKVSKTREASQFNCSFGRVETVHDIVDAMWLLLQGCGVGFEPVVGTLNGFAKEVEVKTIRSLKVLGGDKGCPDNQSWTSVDEGGKKTYHIKVGDSAEAWAKAAGKLFAMKEAVDVLVLDFSEVRAAGERLKGYGWISSGDETVSSAFNRICDLMNARAGQLLTRIDILDVLNHLGTTLSSRRSAEIALMPVSDPEVDAFISAKKDFWLYGNEHRQQSNNSIVFHNKPTKWELSYIFDKMVEAGGSEPGFINAESAKKRAPHFKGVNPCAEILLGNKSFCNLVEVDWGKFLTDFGGLQKAVEIVSRANYRQTCVN…	13240	15240	1
03_P12053L_gene_32	29	Glutaredoxin	Phage_cluster_5680	ND	ND	ND	ND	glutaredoxin 3	1.59e-07	CDS	237	1	MQKYTMLTQDNCKYCVAAEGLLASHGHEVDKYDVHDPEVALLVKMLKKTNTVPQLYGPDGQFIGGYTELKEYLNDSST	15340	15576	1
03_P12053L_gene_33	30	hypothetical protein	Phage_cluster_43	ND	ND	ND	ND	NA	NA	CDS	450	1	MTVVRKKFNRALYEAYDTPARDALVGYLETKGHIIVNNEENFNVDVVSQKGGYTYFNEVEVKTAWKGDWPTHWTEIRIPQRKQRLLDKHVDDGKSVLNFYIFRPDFKQAWRIKDTLLTQESLKEAKGRYIQKGEKFFHIPFTQAELIKV	15560	16009	1
03_P12053L_gene_34	31	P-loop containing nucleoside triphosphate hydrolase (PhoH-like protein)	Phage_cluster_43_PFAM-PhoH	VOG0058	1e-76	P-starvation inducible protein [n=47]	hypothetical protein [n=31]	phosphate starvation-inducible protein	5.75e-172	CDS	708	1	MSKEPPKKQTRTRRKTTYKGASEKKTSGIVPRTDNQGELIKAINSSSQVIVFGPSGTGKTYVTATCAADLYTLKDIDKIVITRPHVAVGKDIGYLPGTLEEKVQPWALPVLDVLTKHLGKGVVETGIKNGNVEVAPLALMRGRSFDDAFIICDEAQNISTHELKMLLTRVGEGSTIVLNGDVQQTDLKEGDGLTKITHLAKKHMLPVPIIEFTLDDIVRSDICAMWTKVFYEEKI	16006	16713	1
03_P12053L_gene_35	59	Endonuclease	Phage_cluster_49_PFAM-Endonuclease_7	ND	ND	ND	ND	putative endonuclease	2.56e-81	CDS	360	1	MIKCNKCEQEKGQEEFYVREGGRVRLSCKPCLRKQKVMRVYNLTDDEYEGLYSDPRCHICGEQETQVVYGKVKELAVDHCHSEGFVRGLLCQSCNIGLGAFKDDADLLQSAIKYLKEGL	16710	17069	1
03_P12053L_gene_36	32	hypothetical protein	gi_399528874_ref_YP_006560921.1_	ND	ND	ND	ND	NA	NA	CDS	189	1	MFTAIVLVCTLDGSLCRAVVNPVVFNDLTYYNEVLGEGVKRIEEQVGLRVASYRCIPWGELT	17070	17258	1
T1	T1			ND	ND	ND	ND	NA	NA	T1	56	NA		17261	17316	-1
T2	T2			ND	ND	ND	ND	NA	NA	T2	52	NA		17265	17316	1
03_P12053L_gene_37	284	hypothetical protein	Phage_cluster_3770	VOG6218	1.2e-39	hypothetical protein [n=7]	No annotation provided [n=1]	unnamed protein product	6.59e-35	CDS	270	1	VPSKKKDPRLDRAGVSGYNKPKATPNHKTKSHVVVAKDGDKVKTIRFGQKGVKGSPDGSARNKAFKARHAKNIAKGKMSAAYWADKVKW	17314	17583	-1
03_P12053L_gene_38	33	hypothetical protein	gi_399528876_ref_YP_006560923.1_	ND	ND	ND	ND	NA	NA	CDS	261	1	VADNSWHLSKSVPVTFILAIVMQTVALVWFVASLDSEIESNTRELVRHETRLIALEASVQAQAVAMARIDENINAIKDMMERDRAK	17573	17833	-1
03_P12053L_gene_39	34	hypothetical protein	Phage_cluster_2-r_1	ND	ND	ND	ND	gp22	6.66e-62	CDS	348	1	MKTKRLTALLGLVLLLSGCLNPLTLLGGGGGPNVSANVQAGAENNQTGAQVGDITKAETVYSGVAPSGSVGSLNISNQDIPIWVILLLILGWVLPSPQEMWRGFLKTITLGKYRG	17826	18173	-1
03_P12053L_gene_40	133	peptidoglycan binding, Lysozyme-like domain	Phage_cluster_3771_PFAM-PG_binding_1	VOG11030	1.2e-28	hypothetical protein [n=3]		NA	NA	CDS	891	1	MGKDYLDQAEEVVLPKLGDTSDTVKTLQTALIERGFTEVGKADGVYGPATEKAIKNFQNTIDLEVTGLVEQDTFVNLLSKPVKTSTKKDYSAFSVAVEVKATSSPKSNLLDFIGKGEGGYDSANRGTIGGNVIGSETVASRGGKNVSELTVAEIKKYQSITDPNNKDRLFTVGKYQAIPDTFNQAVKGLGLSDDTVFTPDVQEKVGLYLVSEKRPKVGKFLRGEGGISTDTAMLELAKEFASIPVPTAIAKGTYGKWPKTDLVAGDSFYKNPEASKGNRAQHTVEETRAILEKARK	18170	19060	-1
03_P12053L_gene_41	37ab	hypothetical protein	Phage_cluster_6-r_1	ND	ND	ND	ND	gp25	0	CDS	2040	1	MAFTLDQNVSGAAAAPQPVQNMSGTSIAASALGGLLDAGARQAKLRAGSGGTQTDRDRTVFKTTLQNAQQDLAKGLSPDAVSQKYAADFASLGLNPEEKAVVTNLFGEDIFLVPKQVETPADTATALFNNSDELTRLGYIDIEMKKAEADGEVISRDVAAERARNNYAAFQVAANAGIMQGNLDFNTGFDQNMKTLDSFTSAVSAALQVEQRGENFSLDSVRQLLDGFLLLKSQPSFQKPSGKLALEKWNVMETRLQSIESLFTRLQDYDAKGATAKAKQLMGVISLSGKSPLSALAAKDPDFMTKMAATIAPDITADLAQMGDIPVVDHSALDFDPIVLEFMGVAPSGQQTGETPEGGFDIPPSPFPVEMGEKYDGMKIVEKAKFRAYHRSAITGLEA…	19065	21104	-1
03_P12053L_gene_42	38	hypothetical protein	Phage_cluster_7-r_1	VOG4982	2e-29	hypothetical protein [n=5]	hypothetical protein ORF035 [n=1]	gp26	0	CDS	4464	1	MNSIASFEELEGGLEEETPQSKTKPIDPYSPLEIEKVEEQAFLLDEDPQVISETRAKQDFTHEGLAKQYPQLERYLDTLYEAGVSVEEAGRLAGEYVTRKEISVSPQEFIFSSMLLVDDETVNPESLRVLTNYEKIGKRISERLEANDPSTFKWLAAGTLNTARDFTIGVLEMLVRKDESLSKKYADSLFMEDEEFNAFWDKEIADAEAKGLFNIREYESLKELQGLVDNFGTDTDAGFNQLLSLVDIATLGGTKAVGRLASSGVKKAAQGTRSVVADLLKSKTVSEAVTATRGVVEGGKATVKQLNGSNPSPAVSYKAGPTSLDPTPSVNTPSAAVVVEGTKRSTLFEKMAEMMSSPFAGKTFSNKSLAEATTEVADRLIAQSTNAFVKVSRRRAEGS…	21108	25571	-1
03_P12053L_gene_43	39	hypothetical protein	Phage_cluster_4-r_1	ND	ND	ND	ND	gp26.1	8.21e-48	CDS	477	1	MAIFTAIGAALTAATGAAAFTAGVATVGAVVGVGGTIASGKAARRAASAQQKSQDLQAKRQRRAAIRSNILASARARASAQSAGTAQSSGLSGAIGAGRSQLGAELGFGTQMSGLSANISKFNMQAQTYGDIAKLGFSAAGNAPALGGYAEEFGLFNK	25581	26057	-1
03_P12053L_gene_44	40	Acyl-CoA N-acyltransferase (GNAT) domain	Phage_cluster_2048_PFAM-Acetyltransf_1	VOG1063	3e-45	hypothetical protein [n=9]	acetyltransferase [n=2]	GCN5-related N-acetyltransferase	1.64e-107	CDS	459	1	VLKTTTINIREAVEDDLLDCLMLFKQFHKESKLPYSWDAKKTQDIFLATLSMEDVNVLVAETDGEIVGYICCQVIEPLFSSEKVASEIAWFVNKEYRKTSAGFRLMSAYEEWAVGRGAKYIGMAYLEEIADLSKVYKKKGYVKAETHYMKEI	26059	26517	-1
03_P12053L_gene_45	41	putative head closure protein [n=2]	Phage_cluster_2404	VOG2355	6.2e-256	hypothetical protein [n=6]	putative head closure protein [n=2]	gp27	0	CDS	2124	1	MPQSLIQRTVNTFIKGLITEASELTFPENASVDELNCSLERDGTRRRRKAVTLEENNVLSDVVVPEGALVQTLDWPNVAGQLNLEFLVVQVNNNIYFYEKSTDPLSANKYAGSVDLNTYSASNNLSPSNERIQVTALNGYLIVASPAINTFYLEFDVNTEAFTAEVISFKERDFEWQGTDLEVTSEYFSDDSSPSAQRTYDAKNVGWGQGGGPATYTYPLTHAWYTGKDANGSFNITDWREIYTGSSLAANGHFVLNVFNKVRSGLTTEVETGRFRSVAAYAGRVFYAGIDSAKNGGKVYFSRLTERMADVGNCYQVNDPTSEVLSDLLDTDGGVVRIPDAHNIRKLHVLGASLLVFAENGVWAVAGVDNVFRATEYAITRISDVGLSNENSFIVADGI…	26495	28618	-1
03_P12053L_gene_46	42	hypothetical protein	gi_399528884_ref_YP_006560931.1_	ND	ND	ND	ND	NA	NA	CDS	318	1	MADIEVIKSEDGQTYTVKSNKTEKALVVYKPQDGYKFYAVKYENGAPLPAGLQGSWTGAAGALAAVKLHLVHKKPTARKAVNDRAKERQAEKEKLNATKSDPENG	28587	28904	-1
03_P12053L_gene_47	43	putative adaptor protein [n=2]	Phage_cluster_3139	VOG2357	5.1e-106	hypothetical protein [n=8]	putative adaptor protein [n=2]	gp28	7.78e-141	CDS	750	1	MKMTLLEMVQNILSDMDSEEINSISDSNEAEQIAQVVKNTYFNMIATRFIPEHSQTIKLTSFSSSARPTHFSFPTRVKNIEFLDYNVSKSVGGVEYRRLKYLPPDEFFGLSDGRDSLSSSVKQVADVGSDSILLIRNDTMPMYYTSFDDDTVVLDSYDASVDATLTSSKTRAYGVKYPTFDAFSDTFVPDIDDTMFPFLLAEAKSTAMSLFKSGSDPKIEQAARRQKVYVQNDMHKVNTGRPKNNYGRH	28891	29640	-1
03_P12053L_gene_48	44	hypothetical protein	Phage_cluster_5-r_1	ND	ND	ND	ND	gp29	7.77e-116	CDS	573	1	MANVEHSSLTGTALHEPKGVATANSGETYVANGTGSGTWQPIHRHLGAATSFSSTSPYAYTIDTDTVEKFLSFPVSSSHVEGFTVVTSPNLRFRYDDTTEVTSLINLTMSSSQAGGTSHAVEWALFKNGVELEGSRAIRTISSGSWGSISVTAVTSLTQNDYIEIKTKADADNVDVNYANIYVSIIGMSA	29642	30214	-1
03_P12053L_gene_49	45	major capsid protein	Phage_cluster_3772	VOG4572	4.6e-36	major capsid protein [n=107]	capsid protein [n=35]	major capsid protein	2.37e-79	CDS	942	1	MAGNTVATLDLAKRAEVWGAELKEILRDELQGMKYVNWLDSFPDGDTFKIPSIGDATLNDYSEDTAVTYDPIDDSQFTFSITEYLQSGNYITNKAMQDVYYANEIMSQFVPLQERALMERVETDIMALGGQQTLDNGNAINGVDHRMLGSGTGNKIGVEDFAKALRALKTGKVPQKNLVAIVDPSVEYELNTLSQLTNVSNNPRWEGVVRDGIATGMSFVANIYGFDVYTSNYLKTEAAETIGGTTVNNAITNMFFSADQTVLPFVGAWRQMPKVDTEYNKDFQRTEFVTTARYGLKLFRPENLATVLTAPMV	30329	31270	-1
03_P12053L_gene_50	46	virion scaffolding protein	Phage_cluster_3773	VOG4928	4.9e-93	hypothetical protein [n=5]	scaffold protein [n=2]	gp30	2.86e-152	CDS	768	1	MSVFSEEQVTPATQSEQATTSEVGTNPSVVGELVGEGRKFNDVEALAKGKLEADRFIEQMKQENAALKADLERQAYRLGVTDHLKETASASTAELSDPNNNYGGTSNKANTQPSSSEADIESLLERALMKREQEASAKSNIAIVESELEKAFGTEATAVVQQKAAELGLPMSELQGMAAKSPAAFMQLVGKPAPVYNPLVQGSIRTEGTTMHGSSEKDFSYYQKLRRENSSLYYKPSTQRQMMADADRLGDKFYS	31283	32050	-1
03_P12053L_gene_51	47	hypothetical protein	gi_399528889_ref_YP_006560936.1_	VOG4808	1.4e-33	hypothetical protein [n=8]	hypothetical protein ORF046 [n=1]	NA	NA	CDS	243	1	MKTAWFKDCKSKKEKEAVAQILHSNRDSLDRLKEILEPMLKEALPSADYDSPSWAYKQADRNGFNRAVTTVLDLINIDKD	32053	32295	-1
03_P12053L_gene_52	48abc	portal protein (head-tail connector)	Phage_cluster_2313_PFAM-Head-tail_con	VOG2386	2.9e-120	portal protein [n=34]	hypothetical protein [n=22]	putative portal protein	0	CDS	1791	1	MAGTTIDIESMIDPHSLAVEISNRWSSWNNARAGKIKEWKELRNYIYATDTRTTSNNKLPWSNSTTTPKLTQIADNLHANYFAALFPQKRWFRFEAEDADSDTKIKRSIIQAYMQNKLRQSDFVNTTSKLVNDYIQYGNCFATVDFQRKITHYEDGDRIVNYIGPKLIRISPFDICFNPLAADFSDTPKIVRSVLTLGEIQRMVENDPSKEYMADIFKKMLGNRGSARGNEIDVNKSEGFVADGFASLSDYYESDYVEVLTFYGDIYDHTSGKLLNNRIITVVDRAYVLSNEENPSWLGRDPIFHVGWRDRPDNLYSMGPLDNLVGMQYRIDHLENLKADVFDQIAYPVLKIRGDVEDFDFEPNARIYLGDEGDVGYLVPDSTALNADFQIQNIEAKME…	32295	34085	-1
03_P12053L_gene_53	49abcd	Terminase	Phage_cluster_2296_PFAM-Terminase_6	ND	ND	ND	ND	phage protein	0	CDS	1545	1	MASIQEIREAAEASLVTFIRLVAPQRVLGSCHEDVCKWWTRQDAKSHQLLLFPRDHGKSALVAYRVAWELTKNPTLRVLYISATSNLAQKQLSFIKNIFESDIHQKYWPDHLNKDESKREKWTTSEIALDHPDRKKEAIRDPSIFTGGLTTSLTGMHCDIAVLDDVVVFENAYSNEGRNKVKSQYSLLSSIEGSEAQEWVVGTRYHPKDLYSDLMGMEEDLYSKEGELVGKENIYEVMERAVEDNGDGTGEFLWPRQLRKDGKMFGFDIPILAKKRGQYLDRVQFRAQYYNDPTDPDSQPIAYEKFQYYDKKHLTRDGGQWFYKGQKLNVSAAVDFAYSVSKRADYTAIVVIGVDSENNVFVLDIDRFKTDKISEYFRHILDLLNRWDFRKLRAECTAA…	34147	35691	-1
03_P12053L_gene_54	54	Phage tail assembly chaperone protein	Phage_cluster_1692	VOG2073	1.1e-34	hypothetical protein [n=21]	No annotation provided [n=3]	tail fibre assembly protein	1.61e-39	CDS	402	1	MKYRNAKYINDNGWIDCEIEHPQFGWIPYTLDPADTDMTINNDELLAAMSAKGDVAAYVPPTQAELDARAADAVREERDMKLSSEVDPIAGHALRWAALDDAAQASWTAYRQALLDIPSQAGFPTDVTWPTKP	35691	36092	-1
03_P12053L_gene_55	56	putative phage tail fiber protein	Phage_cluster_3774	VOG5490	3.5e-207	hypothetical protein [n=7]	tail protein [n=4]	putative phage tail fiber protein	0	CDS	2052	1	MAKKPTVTTLQSGFNSTEVLNSNFEKLRDAFDNTLSLDGSTPNAMEADLDLNGNNLIGAVGLLVNGTDYLAEVEAAKAAALVAQAAAETAETNAETAETNAETAETAAASSASAASTSATNAATSATAASLSETAAASSEANTSASETAAGLSETAAATSETAAALSEANASASATAAATSATNASTSETNAAASATEAATSEANAATSATNASTSETNAATSATAALASQTAAATSESNASTSAANAATSETNASTSASTASTKATEAATSATNASTSETNAATSATSAATSATSAQASKDAALAALDSFDDRYLGQKATDPTLDNDGDALVTGALYFNTADDVMKVYEGSVWVAAYASLSGALLSANSLSDVLNAAAARTNLGLGTAATTASTDYAT…	36094	38145	-1
03_P12053L_gene_56	57	hypothetical protein	Phage_cluster_4694	VOG2361	1.4e-57	hypothetical protein [n=10]	hypothetical protein ORF050 [n=1]	NA	NA	CDS	492	1	MAKKPSKMWFYETTLPDTRNEFTNYSLKKKDHKVGDKTYLSLHKIYIDMEDPTEYEFALSVFGDFSVWENLCNLSWFKVHHQQMKKELMLKLKARTIRGMINDLEEGKASYNAQKYLADAGYLEGNDKKRGRPSKEELDGVLKEAARNEADTKDDATRIGLIN	38147	38638	-1
DTR2	DTR2			ND	ND	ND	ND	NA	NA	DTR2	172	NA		38890	39061	1

## Sheet: 04_vB_LenP_VB2
locus_tag	cluster_number	consensus_annotation	product_VirSorter	pVOGs	pVOGs_eval	pVOGs_product1	pVOGs_product2	BlastP_product	BlastP_evalue	Type	Length	codon_start	translation	start	end	strand
DTR1	DTR1			ND	ND	ND	ND	NA	NA	DTR1	159	NA		1	159	1
04_vB_LenP_VB2_gene_1	134	hypothetical protein	hypothetical protein	ND	ND	ND	ND	NA	NA	CDS	174	1	MRLNDEALDLHLWATEKGIVDETVEWIIETVLEQEIVSFATPQGTVSFDINDIEWEG	741	914	1
04_vB_LenP_VB2_gene_2	135	hypothetical protein	hypothetical protein	ND	ND	ND	ND	NA	NA	CDS	177	1	MEIDTIATHDAQAIQRLVDQGEPLSASAAQFGYTPKEAQELLDHAANNHHILVGWWKG	919	1095	1
04_vB_LenP_VB2_gene_3	5	hypothetical protein	Phage_cluster_7804	VOG1389	1.9e-79	hypothetical protein [n=12]	gp9 [n=2]	gp9	1.91e-137	CDS	591	1	MTQHVRNILKLYRMATDEDTVNGVEWYARAERMAKAIAKDAGLPLPTVIGVMAALSPNNRWERNCKDAATMCQAWQNGESMDSFKVSCYNTMKAKAWAILDLGLTDDEDILSHLNGQKIRSFYSNIRGLDEVTIDGHALNIARGKREGLTSDKTNMGKREYRELQEAYVRAAKRVGVKPHVLQAITWTTWKRIHNI	1163	1753	1
04_vB_LenP_VB2_gene_4	6	hypothetical protein	hypothetical protein	ND	ND	ND	ND	NA	NA	CDS	222	1	MNYEQIKLNLADMACMSPSPTPRAALERIEQLEAALHKLAYWLDTDQEILDSMTAAERDDHIRMHKLALAALF	1767	1988	1
04_vB_LenP_VB2_gene_5	7a	HTH, DNA-binding protein	Phage_cluster_7805_PFAM-HTH_39	VOG6194	2e-25	hypothetical protein [n=7]	DNA binding protein [n=1]	gp10	2.3e-18	CDS	204	1	MKTQHEKILKHLKQTKGLTVREALVEYSISSLTKRIQELRQQGHDIVSVPKRHPVTGQRYVRYTLGS	2016	2219	1
04_vB_LenP_VB2_gene_6	9	tRNA pseudouridine synthase D [n=1]	gi_399528843_ref_YP_006560890.1_	VOG5529	1.6e-19	hypothetical protein [n=11]	tRNA pseudouridine synthase D [n=1]	NA	NA	CDS	222	1	MRILIAYLSRVGIALSVLLNVILGGESNQTFSARNYSWQRNRRPNIAKAIDSVLGKDHCMLSWVHWSTRKSKG	2224	2445	1
04_vB_LenP_VB2_gene_7	136	hypothetical protein	hypothetical protein	ND	ND	ND	ND	NA	NA	CDS	159	1	MASNRMPLHYSSYQLIHNVEDADWLLEEELEEELREEEQEIVKRMIVPEYDP	2450	2608	1
04_vB_LenP_VB2_gene_8	137	hypothetical protein	hypothetical protein	ND	ND	ND	ND	NA	NA	CDS	207	1	VEAEVTDHGHFTWETGYGAESGFIEILEEPTFSFSVNSFEDDPFLLTSEDIGSMQGVAQAIYWDRIDV	2738	2944	1
04_vB_LenP_VB2_gene_9	18	dual primase/helicase	Phage_cluster_13_PFAM-DnaB_C	VOG0025	2.1e-25	putative DNA helicase [n=124]	DnaB-like helicase [n=113]	NA	NA	CDS	1629	1	MTWNSRKPCPYEECMSSDAFSYNTESMAGKCHSCDRKYPKDRGKLMDWAEEEYPTWFGSGEASKKDDWEVTEPLKVVPKENLSGVYMTYRDISSDTHRFYNVKTYVDNVGNPVKQEYVYPSGGVKTRYFPKEFSARNLASDELFGMDLWNAGSGKIVTVTEGELDAMSAYQMCRSQKYSSAFVSLPSSTPSKKLWSKVNDWLGSFDKIILSIEHDEAGNAVAQRIANLFPNKVYRMRHDKFKDANEFLQAGARDEYYNAWFNARKYTPENILNTADQFLNLYNKTESNIYVETGLADFDDMCLGLMQGHFTLFKAQTGIGKTEFMRFLEYRILSHYSDIKIATWHMEETKLRSLLGLVSYDLKENVTRKDLIEEKGLHEQVQESISKLTADERLFQFYM…	2941	4569	1
04_vB_LenP_VB2_gene_10	60	hypothetical protein	hypothetical protein	ND	ND	ND	ND	NA	NA	CDS	237	1	MLSFDPMATALAATYFLGIFLHYTHIRTIFVMSDLSDQMDHTKALFNSSIWVLLTLHYLLMFLMPSIFMPDDDEDEDY	4556	4792	1
04_vB_LenP_VB2_gene_11	20a	DNA polymerase, 3'-5' exonuclease domain	Phage_cluster_59_PFAM-RNase_H_2	VOG0026	7.7e-32	DNA polymerase [n=254]	DNA polymerase I [n=240]	putative RP DNA pol	2.74e-99	CDS	915	1	MRTLALDIETDALDAKRIWVICAQDIETEDRMQFLNVDTQLNERRRFIDTLRDYDRFVLHNGIGFDIPVVNKIIGENTIDPEKVLDTLIVSRLIDFTLDGKGHSLRAWGQRLGEFKIGFNDFSMLTQEMIDYCHQDVEVTVKLYKKFKSVIEDPEWHDAIRVEHDIQILCEQMKADGFLFKEDKAEEMLGEILTRMDELNQGFQVDFPPKLEVVNTINYRRKADGSLYSNVVKAHEKYERTEVDWSVTPAQLLCYDYVAFNPASPKQRIDRLWEAGWTPYEKTKGHLEYDRDKQRQNKRRYSRR	4793	5707	1
04_vB_LenP_VB2_gene_12	20b	DNA polymerase A	Phage_cluster_59_PFAM-DNA_pol_A	VOG0026	3.5e-58	DNA polymerase [n=254]	DNA polymerase I [n=240]	RP DNA pol	4.21e-178	CDS	1047	1	MTVTNNDKTKDDIRGAKFARYGWTLSEANLNTLPEDAPEGGKRLAEWLTLEGRRSSLVEWLGHCREDSRIHGSFTHIGAWTGRMAHSNPNEANIPSAFHGTPKTPVEEVKAKYDGAFRDLWHVPEGSWLVGSDAEGIQLRLLAHFMQSAEYTHAIISGKKEDETDIHNLNKKALGISHVTRDMAKTFIYAFLLGAGNGKVAQILGVNMKEAAEAVDNFTHSIEGLAELKTKIVPYIAQRGWFRGLDGRKVKVPNQHKTLAGMLQNGESVIMKHSAIQWVRQAKQEGIDFKLVTWPHDEWQTEVRGEYTVAERLGHLQRQSIVDTGVKLDLFCPMAGSTDIGKSWLDTH	5658	6704	1
04_vB_LenP_VB2_gene_13	299	hypothetical protein	hypothetical protein	ND	ND	ND	ND	NA	NA	CDS	495	1	MAAKKQTKYGTFEGELFYARVFPETMDNSEYHENTNGQYNMVFIPKDSDEVNRMIELGYPEVSMGNKMIKPFDVADGRTGMKLKRPNEHGSGIREFGGAPKVCKGKTNVPWDFIEDGDLGNGTKAFIKVSVYGEGSTASVRLEKIGVTEHVAKEDSGDSDQDGW	6813	7307	1
04_vB_LenP_VB2_gene_14	138	hypothetical protein	hypothetical protein	ND	ND	ND	ND	NA	NA	CDS	198	1	MNNITLDQRLAIAKAYLDENISLRTIADLAGVNASDIARISREVLGDKYFKTRYKSSNQGTGTLL	7375	7572	1
04_vB_LenP_VB2_gene_15	11	Thymidylate synthase ThyX	Phage_cluster_508_PFAM-Thy1	VOG4561	6e-56	thymidylate synthase [n=118]	putative thymidylate synthase [n=49]	RP thymidylate synthase	8.55e-119	CDS	666	1	MSIKATYVDHMGSDLSVVNAARVSFGKKSHWEFEALQQGLLERDTKLIKYLAKHKHISPFGHAFASFHIKAPIFVARQLVKHKFLRWNEISRRYVDDEPEFYVPDVWRGRSADKKQGSEGEVKLGTLDALIVSDSPDEALCAYNALLEVGVAPEQARMVLPQSTMTEWYWSGSLDAFADMCRLRCKPDTQYESRLVADQVSTIMQDLYPVSWVALMEGEKQ	7569	8234	1
04_vB_LenP_VB2_gene_16	14	hypothetical protein	gi_9964620_ref_NP_064750.1_	ND	ND	ND	ND	gp12	4.26e-63	CDS	363	1	MTKRKFTPPKEFPAEYVDGYGCKVTILGRAYHNKERPLVGFDDEGCACNYAENGAYWPDDECKYDLHDIQKRITTWHNVYEGWVGASNKVNRGATENRLCVYRIERNEDGSNPEIFVEEV	8231	8593	1
04_vB_LenP_VB2_gene_17	310	hypothetical protein	gi_399528848_ref_YP_006560895.1_	ND	ND	ND	ND	NA	NA	CDS	240	1	MTDYKQTRDAARMVTSRFDKMLRNLTDEYEEEMVVVSLMRYYDLCLDNNDASILEAIERVLEDYMCTADYSDWLLTRKG	8593	8832	1
04_vB_LenP_VB2_gene_18	139	hypothetical protein	hypothetical protein	ND	ND	ND	ND	NA	NA	CDS	240	1	MNVPDIIKNALQTSAAVEITNEIVLAILQSSRDTCIEMRELLEAKRDRKGLWSTPEADDWESLVLDIAALDRVIDYYGG	8837	9076	1
04_vB_LenP_VB2_gene_19	140	hypothetical protein	hypothetical protein	ND	ND	ND	ND	NA	NA	CDS	207	1	MTEEVGHMKVTDVFEHEDGSATMTFDMDDATAALAQELGLKLLIYCGATGTDLDCVFDSILGRGQDYE	9078	9284	1
04_vB_LenP_VB2_gene_20	292	Exonuclease	Phage_cluster_999_PFAM-5_3_exonuc_N	VOG0028	3.4e-62	exonuclease [n=75]	hypothetical protein [n=48]	5'-3' exonuclease	9.97e-41	CDS	693	1	MSKPYLIDGDPFAYRAAFSAQGDDLEEAIDKVDDFLEQALHAVSWDWTDDDYQVFLTGKENFRYDVAVTYPYKGNRKNAERPEHLEDVRQHMIDNWSAIVSDGEEADDLLGIWSTEYGPNAIVISIDKDMLQLPCNHFNPVTKVHKTVRDFEGLKFFYTQLLTGDTVDNIKGCKGIGPVKAKAILSDCKTEKELYNTCLLTYDNDLDWLMENARLLWLRRSVGQMWEPPE	9277	9969	1
04_vB_LenP_VB2_gene_21	24	Endonuclease	Phage_cluster_91_PFAM-Phage_endo_I	VOG0451	1.4e-25	head completion protein [n=164]	endonuclease [n=45]	endonuclease	1.96e-51	CDS	375	1	MRTRSGLEARTVTYLKKLKVDFKYEKLKIPWRDNRNKTYTPDFELPNGIIIETKGRFTAADRFKHLSVKEQHPELDIRFVFSNPQAKLSKGAKSTYAQWCDKHGFLYAKETIPIEWIKEKGSKR	9966	10340	1
04_vB_LenP_VB2_gene_22	141	hypothetical protein	hypothetical protein	ND	ND	ND	ND	NA	NA	CDS	213	1	MIVTEVLAGPYELKGRDDLLMLCLCFDESDDEYVIEMYVDNQDDVVTLVEAIISSEYGINLSSVDAQFIN	10337	10549	1
04_vB_LenP_VB2_gene_23	293	hypothetical protein	hypothetical protein	ND	ND	ND	ND	NA	NA	CDS	186	1	MFDLESRIAALVENLGLAYVLEQIDLSEETVVRMLVDEGYLDLEDFFNTDAEMEYWKERDE	10561	10746	1
04_vB_LenP_VB2_gene_24	26	MazG-related NTP Pyrophosphohydrolase	Phage_cluster_2047_PFAM-MazG	VOG5986	2.8e-12	MazG [n=5]	hypothetical protein [n=3]	MazG nucleotide pyrophosphohydrolase	2.21e-17	CDS	387	1	MITGGTLDEMGYYDASYELEQRNFDPYTTYSSWVEGKIMTEGGDRVFENTLGLVGEAGEVAEKIKKLIRDDTRFNDKDILQELGDVLFYTVALANYYNGNLKMLINMNVEKLDGRQARGTLKGSGDDR	10743	11129	1
04_vB_LenP_VB2_gene_25	28	Cobalamin dependent ribonucleotide reductase	Phage_cluster_226_PFAM-Ribonuc_red_lgC	VOG0088	1.9e-45	ribonucleotide reductase [n=100]	ribonucleotide reductase subunit A [n=43]	adenosylcobalamin-dependent ribonucleoside-triphosphate reductase	0	CDS	1905	1	MTDNYLPTDYQTFIATSRYARWLDDEGRRETWGETVDRYVDNILKPKAGDDSYTQSIRDAILNLEVMPSMRALMTAGPALERDNTAGYNCSYLPVDDPKSFDEAMFILLCGTGVGFSVERQFVSKLPEVPELFESDTTIVVKDSKEGWAKALRQVVALLYSGEIPKWDVSRVRPAGAKLKTFGGRASGPAPLVDLFNFVIRTFKEAQGRKLSSLECHDVMCKIGEVVVVGGVRRSAMISLSNLSDDRMRHAKSGSWWENDPQRALANNSVSYTEKPDSMSFMREWMALVESGSGERGVFNRQASKKQAAKNGRRDADFEFGTNPCSEIILRPYQFCNLTEVVVRATDTVDTLERKVKLATILGTIQSSFTKFPYLRKIWQKNTEEERLLGVSLTGIMDN…	11119	13023	1
04_vB_LenP_VB2_gene_26	29	Glutaredoxin	Phage_cluster_5680	ND	ND	ND	ND	glutaredoxin	1.32e-10	CDS	318	1	MGVDLGTPEHVYKLLTYLAYHIWKVLMYTIITKNQCNFCDTAKALLVGADKQFRVINVQDPEKKWVLTLLKQAGYTTVPQIIDPDGKLIGGYTELKEYFNVTSSS	13051	13368	1
04_vB_LenP_VB2_gene_27	30	hypothetical protein	Phage_cluster_43	ND	ND	ND	ND	NA	NA	CDS	450	1	MSQAVRKQFSRALYDAYDSPAREALVSYLQSKGHTIVSNEENFNVDLVSQKNGVTYFNECEVKTAWKADWPTHWAEVRIPERKQRLLDKHEGTDGVLNFYIFRQDLKQAWRIKDTLLTPESLKEAKGRFIQKGEQFFHIPYTQAELVVL	13349	13798	1
04_vB_LenP_VB2_gene_28	31	P-loop containing nucleoside triphosphate hydrolase (PhoH-like protein)	Phage_cluster_43_PFAM-PhoH	VOG0058	4.7e-79	P-starvation inducible protein [n=47]	hypothetical protein [n=31]	phosphate starvation-inducible protein	3.95e-133	CDS	711	1	MSDLEPPKKQSRTRRKTTYKGASAKKTSGLVPRTDKQKDLIDALKTSRQVFILGPAGTGKTYVTATYASDLYTTKEIDKIVITRPHVAVGKELGFLKGDLTEKTMPWALPVLDVLEKHLGKGAVETGIKNGNIEMAPLALMRGRSFDNAFIIVDETQNISTHELKMLLTRVGEGTTIVLNGDVQQSDLKEADGLTKVIHLAKKHQLPVPIIEFGIEDIVRSDITAMWVKTFLKEGL	13795	14505	1
04_vB_LenP_VB2_gene_29	294	putative early protein, SaV-like (nucleotide kinase)	Phage_cluster_126_PFAM-DUF3310	VOG4559	2.5e-25	hypothetical protein [n=385]	putative early protein [n=28]	DUF3310 domain-containing protein	2.7e-24	CDS	228	1	MKHDDVNNPKHYGDGVIECIDYMKDNMDPMMFMGYLEGNCKKYMHRYRYKGKPLEDLRKARWYLNRLIEEMEGSE	14508	14735	1
T1	T1			ND	ND	ND	ND	NA	NA	T1	50	NA		14733	14782	-1
T2	T2			ND	ND	ND	ND	NA	NA	T2	50	NA		14735	14784	1
04_vB_LenP_VB2_gene_30	142	hypothetical protein	hypothetical protein	ND	ND	ND	ND	NA	NA	CDS	282	1	MPKGQTSRPNNRKEKKAAATLKNLKTATKGFSSTNKKTVMSGKTATAAKKTIKGRDTKAIDREYGKAVGKSGMVRTGTIGDYVVFGKPKKKNK	14782	15063	-1
04_vB_LenP_VB2_gene_31	284	hypothetical protein	Phage_cluster_3770	VOG6218	6.3e-39	hypothetical protein [n=7]	No annotation provided [n=1]	unnamed protein product	1.64e-34	CDS	267	1	VPSKKDPRLAKAGVSGYNKPKATPSHKSKSHVVVAKEGDKIKTIRFGQKGVKGSPDGSARNKAFKARHAKNIAKGKMSAAYWADKVKW	15227	15493	-1
04_vB_LenP_VB2_gene_32	33	hypothetical protein	gi_399528876_ref_YP_006560923.1_	ND	ND	ND	ND	NA	NA	CDS	261	1	VADNQWHLSKSVPVTFILAIVMQTIALVWFVASLDSEIESNTRELVRHETRLIALEASVQAQAVAMGRIDENIKAIKNMMERDRAK	15483	15743	-1
04_vB_LenP_VB2_gene_33	34	hypothetical protein	gi_9964629_ref_NP_064759.1_	ND	ND	ND	ND	gp22	7.71e-59	CDS	339	1	MKPLAPLTLILLLSGCLGNPLSLLGGGGPNVAANVQAGAENNQTGAQVGDITKAETVYSGVAPSGSVGSLNISNQDIPIWVILLLILGWVLPSPREIWVGLLKTITLGRYRG	15736	16074	-1
04_vB_LenP_VB2_gene_34	143	endolysin, amidase domain	PFAM-Amidase_2	ND	ND	ND	ND	NA	NA	CDS	1263	1	MSDFNGRARSILAPKESIRPQARPEQAQNALTPTESIRPQARPEQAQGPQTVVDKEREDLFALFTQMLTEYRNLSANPTVQPVSENPDRQFYESTLSEMDRFGGVSQTTDAQTAVPAPPPVTTQEINLPAVEAPAVGVPAVEAPAVGAPVVEAPVVEAPTPANSSPVSVEVFEAVIEDQLDQDIPVSEMDTLIEPPQFLGEGERISESTRSGQVSGIAKNYRLNGVERSIIDVSETTESDPSFNYPAEPSAPPVNVQNVVLHYTGSLYTNGVRHYMNSFSKAASAAYFVDRSGKIYETFDPTVKGYHVSGSAQRNPRGIITNSNSIGVEVEATDADLPTQAQLEATAWLSDYLIAQYGAQRVVAHPQANIHKGHVEGYDLVNYWRSQKGLTELTPSTTT…	16092	17354	-1
04_vB_LenP_VB2_gene_35	291	hypothetical protein	hypothetical protein	ND	ND	ND	ND	NA	NA	CDS	2031	1	MAGFAIDIGAAGSEYEQGVSAPSATSTDAAASGLAMIGKGLFGAMDAQARANKPPSESAVNRQLYAGLSQDLDNTKGLDPLQQRTKVNAALSKFTNQGGELGKAETDLVMLKTGINVESLTFNPQQAAINAAVQKLQENPAYLSEAEKTLKNSGKPYTQDEVIATAMAEVQKQEAAALYVANAKNVSIREFRETYLPQANVALDGVRKSALAGLLIETEGKNVSPESIVQLRTKFDIVKAQFTKPELVPADEWQGLQAQIDTLDNLLTTLESYDENVLTRERMEALEPISAALINQAKELSKTDPILAKALLDPKTDFSTYIAGNLSTLTKTLQNVSAEETVYTDIDVDVFGLAKAARDEEQARLDRGEIIVTELPPARNLVSMQVDDLHDPDEIVKAE…	17356	19386	-1
04_vB_LenP_VB2_gene_36	38	hypothetical protein	gi_9964634_ref_NP_064763.1_	VOG4982	9.8e-26	hypothetical protein [n=5]	hypothetical protein ORF035 [n=1]	NA	NA	CDS	4455	1	LVTPITLDDAIANEEQLQLDSEGMDETLVFNPNSEVEKNKAQELAIATGEPVDQIEAEREVGDNRSEVLAKTQALNFDYALAIDKAYEDGLQPEEIAEVIKQRKAKGDDMTLGEYMLIQNLMLSDNDVDSYAARTMTNMEIWDNLVQSEFESNDQTGFSKFLTFLDVNLLRYFTLGAFEDTSFRSNREGEDIRSAFNRLKPEDFKVWAKDYVEERKSEGIFSEDSIWNLYKIANDSTYLGDDPMAAINAIFGFTDIATLGGTSLVKGGARGAVGVVKGTARAPKKLYGLYKARKPVDVVAVIGDEVAAAEVATKMVDDAGVQTDIVVAGRTLPEELDAVKGPVSRPSGVTTRNGTRKNVLAEKLEDLNRKGSFGEYVPPAVILEVATQTATKIAQNVGD…	19396	23850	-1
04_vB_LenP_VB2_gene_37	39	hypothetical protein	hypothetical protein	ND	ND	ND	ND	NA	NA	CDS	510	1	MAVFTTLALTAAVTGLGTAGIIATGAAIYGTAATVASMSAQKKSAKAQAAASQVQIQQQKQQATRQRRSAIRQSIVARSQAQAQAQALGVTGSSAVAGGLSSLSSQLGSNLGFGSMMSGLSTQYTSLSSQAAQFGSQANLFGTVAGLAFGAAGRSDQIAETGGKIFKGA	23854	24363	-1
04_vB_LenP_VB2_gene_38	40	Acyl-CoA N-acyltransferase (GNAT) domain	Phage_cluster_2048	VOG1063	3e-29	hypothetical protein [n=9]	acetyltransferase [n=2]	NA	NA	CDS	465	1	MSDYLIRSAEQRDVLDIVISVKQFCKEVPHAAWGKFDSTKVQELVSNLIDNEAGFVHVVTHEEEIVGAMIACVTPLPINSFVFAQELMFWLDPSHRNGRTAPKLIDSYVAWAEKAGCDFIRLSTLDHLLDSRAGVLFKRKGFTPVETAYIKEVK	24363	24827	-1
04_vB_LenP_VB2_gene_39	41	putative head closure protein [n=2]	Phage_cluster_2404	VOG2355	5.2e-177	hypothetical protein [n=6]	putative head closure protein [n=2]	gp27	0	CDS	2136	1	MAQSLNQKAVNNFVKGLITEAAELTFPEGASVDELNCDLRRDGTRRRRLGVTTEESFTLSSFTLSDSELTSVGEWANVGGNADLTFLVLQKGSTLYFYNKADLPYSDQIEANSVDLSAYEFSGSSGAETAKCQFTTLEGKLVVSSSAIDTLSIAYDAGSYTVSVIDFQTRDFEWQGEVDEYYTDDSTPSILRQYDARNTGWGASGAPTTLTKRLTHPWYAGKDADNNYSSTEFNKVFGGTSLTGNGHFVLDFFSKNRSAVSGVAGITTETEESRFKCVESFSGRVFYAGLESAKNAGTILFSKLTNNVDDFGKCYQVNDPTAEYLSDLLDTDGGEIHISDAINIQRLYAYQASLFIFAENGVWQITGVDGVFKASSYSVNRVSRIGILSPESFVAAEGV…	24827	26962	-1
04_vB_LenP_VB2_gene_40	286	hypothetical protein	hypothetical protein	ND	ND	ND	ND	NA	NA	CDS	360	1	MVEFIHDTENQRCECKTDKLIGSIHIVKERGGFRFFVIQVESGSVPKELSGRYSSIQKAQAGVKKYLANKPQTPHARRKEFGDNYEKRKKAKDGAKLKSEGSKQLRQGSDNGSGGANVS	26880	27239	-1
04_vB_LenP_VB2_gene_41	43	putative adaptor protein [n=2]	Phage_cluster_3139	VOG2357	4.2e-73	hypothetical protein [n=8]	putative adaptor protein [n=2]	gp28	9.25e-60	CDS	714	1	MTQSILSDMDSEGVNTISDTVEAMQVASVIEDTYYNIISARDIPEHRQLVKLVSLSDNTKPTHFTYPSNTRKLEEIRYNVSTTATSDYAVISYVEPMEFLNRMQETAGNTVAVKDVAGGTDIYVRNDVQPSYYTSFDDDHIVMNSFNVSVESTLSSSKTRAFGYILPTFSQTDSFEPDIDDVMLSYLLAEAKSVCFSLFKSGSDPKVEQTARRLKSYVQNDQFKTKKQNARPNYGRR	27239	27952	-1
04_vB_LenP_VB2_gene_42	44	hypothetical protein	gi_399528886_ref_YP_006560933.1_	ND	ND	ND	ND	gp29	3.46e-33	CDS	570	1	MANVNHSTMTDPYLHEPKGVAAASNGSVYVANGAGTGSWVHAHHYIGAYVDFDVATPAYQHSTTTTLTPLDPTFVISESNGFAGVATPNARLQYTEVESIVATINFTMSIKNNSGSNKNVEFVLYKNGVAVGGAHNIQTVISGEWSNCTLVGQTTLEQDDYLEIWVKADASFTLDMASAYLTIAGNFKA	27970	28539	-1
04_vB_LenP_VB2_gene_43	45	major capsid protein	Phage_cluster_3772	VOG4572	2.2e-32	major capsid protein [n=107]	capsid protein [n=35]	major capsid protein	1.72e-72	CDS	975	1	MAGMISSNADTQRLIRSEVYSSELKDILRDEMQAQRYVRMLDGFPDGDTFTIPTIGKTTVADYTEDAAVAYTPMDTAEFQFTVDKYLQSASYITKKAAQDSFYSAQLEARFVPEQERAIMEHFEATTFASPEVGVTANSAETLDGVAHRMSGGNGGRLELADFAFARYALKKSNVPDRNLVAVVDPSVEYQLNTLTNLVNVSNNPMWEGIVRDGIATGMRFVANVYGFDVYTSNYLKADVADSALLEKDGATGNDFSVNAGVANLFFSADATANPFVGAWRQMPEVDYEYNKDYQRHEYVTTARYGVKKYRPEGIVTVVTNPDV	28662	29636	-1
04_vB_LenP_VB2_gene_44	46	virion scaffolding protein	Phage_cluster_3773	VOG4928	3.3e-46	hypothetical protein [n=5]	scaffold protein [n=2]	gp30	3.92e-64	CDS	774	1	MVFTDGTATEQTDQNAEQTQVEAPPQESYLKKLVEAKGENWGDPEVLAKGKLEADGYIKNLEEQLTQMREDLKKQDYKDQVLEHLQTQAAGTTDAKPEGPNNNNGSADDQNTTASMSEEDLKSLVEKTLTQREKDSLVNQNLSFVDQELEKAFGTEAADVVKKKAAELGMSMDRLKDIAAESPNAFLTLVGEKPKNAFNPMVQGSVRTEGVNMQTTADRNWAYYQNLRRTDSHTYYTPKIQQQLMEDKMRMGDKFGN	29659	30432	-1
04_vB_LenP_VB2_gene_45	47	hypothetical protein	gi_399528889_ref_YP_006560936.1_	VOG4808	4.2e-25	hypothetical protein [n=8]	hypothetical protein ORF046 [n=1]	NA	NA	CDS	243	1	MKAIWFKSCKTKEDKDALRQSIISNRASLEALEGILESMLKEAPATADYDSPSWAYKQADRIGYNRALNQVLDLINLDKE	30436	30678	-1
04_vB_LenP_VB2_gene_46	48abc	portal protein (head-tail connector)	Phage_cluster_2313_PFAM-Head-tail_con	VOG2386	7.9e-110	portal protein [n=34]	hypothetical protein [n=22]	putative portal protein	0	CDS	1746	1	MAGTTVDLENIINPHGLAVDIADRFNTWNHARSNKIEEWKELRNYLYATDTRTTSNSKLPWTNSTTTPKLTQIADNLHANYFAALFPQKRWFRFEATDQDSNTKNKRDAIQSYMLNKVRQSDFENTASKLINDYIQYGNCFATVEFVKDYTEFEDGERIVSYVGPRVVRLSPYDVCFNPLAPSFAESPKIVRSVLSLGEIARKIESSSENSYMSEIMEKMVSNRAAMGGNEVDENKTQGFIADGFTSVKEYYESNYVELLTFYGDIYDKESGSFLKNRVITVVDRAYVLSNEQNPSWLGTTPIHHAGWRERPDNLYAMGPLDNLVGMQYRIDHLENLKADVFDQIAYPMIKIRGDVEDFEFAPASRIYMGEEGDVGYLSPDTTALNADFQIQNLENKME…	30708	32453	-1
04_vB_LenP_VB2_gene_47	49abcd	Terminase	Phage_cluster_2296_PFAM-Terminase_6	ND	ND	ND	ND	phage protein	0	CDS	1536	1	MTSLEQIKLAAEADLVTFIKLVAPEQVLGQCHEDVCDWWTRPDAKSHQLLLFPRDHGKSRLVAYRVAWELTKNPTLRVLYISATANLAEKQLSFIKSILTSDTYYRYWPDHVHREEGKRSKWTNSEIALDHPDRKKEKIRDPSVFTGGLTTSLTGMHCDIAVLDDVVVYENAYSGEGRNKVKSQYSLLSSIEGADAQEWVVGTRYHPIDLYNDLLQMVEDLYDDEGEKVGEENIYEVFQKPVEDRGDGTGEMLWPRMQRKDGKWFGFDIKVLAKKRGQYLDKGQFRAQYYNDPSDPDNVPVGSEKFQYYEQKHLKQENGFWFFRDKKLNVFAAVDFAFSLSKKADYTAIVVIGIDADNNVYVLDIDRFRTDRISVYFDHIFHLVSKWSFRKMRAETTVA…	32453	33988	-1
04_vB_LenP_VB2_gene_48	61	tail assembly chaperone protein	Phage_cluster_2190	VOG5954	1.1e-18	hypothetical protein [n=4]	No annotation provided [n=3]	phage tail fiber assembly protein	5.4e-11	CDS	414	1	MQTITQNSISQVILDDATSIQVTDTGVLVGEPLEYIIGYLNSSNCEVHAASDVPQDWEASKYMFDGSTWSLNSDWVDPLTYPKKKARALRDSLLAATDWTANSDVTMSDEMRTYRQALRDVPAQAGFPDNVTWPLKP	34029	34442	-1
04_vB_LenP_VB2_gene_49	144	hypothetical protein	hypothetical protein	ND	ND	ND	ND	NA	NA	CDS	1548	1	MSTLRVDTITDEAGTGPVEFTNGINVSGGTVTGIQPSGSQTFTASGSITAGDVVGLNTSGDVSSTAAGLIAESAFFVDTSPVTSCYDEGTNKHVVLYRDWTDSGKYKTVVATVSGSTVSLGTPSNMDFFDVYLDTDQNLVAGPSGKVVLFGRYNSTYGAGAYTVGTISGTSLSWGSRVNFSSAGSIDQVNGVKATYDKSQDRFLIFYMHNDASENYATVVQAASLSGTSLSFGARVQVYNNFGYYLQMVHCSNLNKTACFFTNPSDGKTYGFLASISGTTVSVTTPTAMDMFSAGSGLDFYMTSIAYNPLTSRVALVGYDGGGYTQNAGILYSIAATSTTLTSVGQVVLPDPISGSSMAFNEDTGYILLTVSSGLGVNMGVHTYSVYVQEDSVSYTESC…	34452	35999	-1
04_vB_LenP_VB2_gene_50	52	tail assembly chaperone protein	Phage_cluster_2190	VOG5954	4.8e-18	hypothetical protein [n=4]	No annotation provided [n=3]	tail assembly protein	4.96e-16	CDS	426	1	MELIKLINGSPVPYTEAAFRADNKHTVYGPVVSSRHLNAQDVYRVRKLPEPTPELGQKAKLDAAPTQSDNGEWTLGWTLVPLSEAEARTLRDKLLVNSDWTQVADAPVDTTAWATYRQALRDIPAQSGFPDNITWPQEPTT	35996	36421	-1
04_vB_LenP_VB2_gene_51	53	hypothetical protein	hypothetical protein	ND	ND	ND	ND	NA	NA	CDS	1212	1	MSKISLTPNASGTGTFTIASPDSNTNRTLTLPDADGALLAGAQAPFIPATVSGATQALDVGAANFFDAGTLTADTTVSFTNVPTEAQWTYTADIGISSAYDLEIASYDFSSFSVSGQDLGAKTIFFKSDGTKMYMVGTVGDSVYQYSLSAAWNLSTASYDSVSFSVSGQDTAPLNLFFKEDGTKMYVLGAASKTIYQYSLSTAWDLSTASYDSVSFSVANQDASPSGIFFKPDGTKMYMTGYSGDRVYPYSLSTPWEINTLSFDSVLFSVSGQDTSPKDISFNSDGTKMYMVGSTTDSIYQYSLSTAWNLSTASYDSVTFSVANQATDPSGIFFKSDGSKMYVFGESNDSVFQYSTGVGYSLTVPFSVTKLPSEVLKAANQVSYTFVTLDGGTTVKLIN…	36421	37632	-1
04_vB_LenP_VB2_gene_52	54	tail assembly chaperone protein	Phage_cluster_1692	VOG2073	7.4e-32	hypothetical protein [n=21]	No annotation provided [n=3]	tail fibre assembly protein	4.83e-37	CDS	405	1	MNYRSAQYIDSTRIDCEIEHPEFGWIPYTLDPADTDMTIDNNHLLAAMASAGDVAAYVPPTQAELDEAAAQAVRATRDMKLASEVDPIAGNALRWAALDADTQAAWAAYRQALLDVPAQAGFPHNVTWPEVPST	37629	38033	-1
04_vB_LenP_VB2_gene_53	55	hypothetical protein	hypothetical protein	ND	ND	ND	ND	NA	NA	CDS	399	1	MAITLDGSTGVTATEFDGTIDASNLTGTLPAIDGSALTGISTTPSTAQVLSATAGASVGAVGTYAFLGEYGNGRPVLNAGDTLAGSSLEYTAVTDTVLHSGVSPSGTWRLMGAYYPSSSLNDFPRSLWLRIS	38033	38431	-1
04_vB_LenP_VB2_gene_54	56	tail protein [n=4]	Phage_cluster_3774	VOG5490	7.8e-32	hypothetical protein [n=7]	tail protein [n=4]	NA	NA	CDS	1278	1	MAKKPTVTTIASGYASTTTLNSNFEALREGFDNTLSLDGSTPNAMQADLDLNGNDIINAGSILVDGDDLLALTQASLTAAQTALTAAELAETNAETSETNAATSATSASTSASNAATSASQAASSAVAASGSATASAASVVAAESAEVGAETAETNAAASAAAASTSATNAATSATNAASSATAAAGSASTATAASDAALAALDSFDDRYLGQKASDPTLDNDGNPLVTGALYFNTTDGTMKVYEGSSWVAAYASISGALLATNNLSDLVDASAARTNLGLATVATTGAYSDLTGTPAPYADADVDTHLNTGTAATGEYLSWNGADYDWATVPAGYADADVDTHLNTGTATTDQVLAWSGSDYDWVDASAGATGGGTDKIFIENGQVVTTNYTVTATTN…	38433	39710	-1
04_vB_LenP_VB2_gene_55	57	hypothetical protein	Phage_cluster_4694	VOG2361	1.8e-31	hypothetical protein [n=10]	hypothetical protein ORF050 [n=1]	NA	NA	CDS	528	1	MMYTPEQLKGSNNKIRTKQLFYELSYMDPENALFTTKEQDIEVRGKTYISLKQLYLSMVPNDPTEYTFALTVFGSWHIWETISKSALVKPYIKEWRSEVEVKIKSEAIQAIAEEMRSQGRSSFTAAKLLLDKGWLDKEPATAAKKKLMDKENEEQDRAALSMLSEDAERLGLKVN	39714	40241	-1
DTR2	DTR2			ND	ND	ND	ND	NA	NA	DTR2	159	NA		40749	40907	1

## Sheet: 05_EnvX
locus_tag	cluster_number	consensus_annotation	product_VirSorter	pVOGs	pVOGs_eval	pVOGs_product1	pVOGs_product2	BlastP_product	BlastP_evalue	Type	Length	codon_start	translation	start	end	strand
05_EnvX_gene_41	74	hypothetical protein	hypothetical protein	ND	ND	ND	ND	NA	NA	CDS	234	1	MALKYNTFIASNQELKGMVKALRDYTKASKLSMQIEKDNMGYWLRLNKGKHTGKDVFRAMKGSNGTYLVRHVENLFT	353	586	1
05_EnvX_gene_42	75	hypothetical protein	Phage_cluster_444	VOG4019	2.5e-16	hypothetical protein [n=64]	gp90 [n=4]	unnamed protein product	3.41e-08	CDS	288	1	MAYNKLSNYKTTWTENNNGGCVTYTKTNIVKWTKDTIQLNSDGWESVTTKRKMNQASHQFCLQYSVFQKNFDWFVTTPNGETIPYFDGMIIFREV	670	957	1
05_EnvX_gene_43	76	hypothetical protein	hypothetical protein	ND	ND	ND	ND	NA	NA	CDS	228	1	MTDKVIFRKFSDGDVIALFPEIKGYAQFIQSYMHIGQHGDASKELIKSLSIPHPDEYKPLLDELTSIGYKLKVVK	962	1189	1
05_EnvX_gene_44	77	hypothetical protein	hypothetical protein	ND	ND	ND	ND	NA	NA	CDS	174	1	MIDKDIIMNLTDIEISCLEIVSCNFETQADIEKELXXXAELCKTLSNELRDRIQEDE	1277	1450	1
05_EnvX_gene_45	78	hypothetical protein	hypothetical protein	ND	ND	ND	ND	NA	NA	CDS	186	1	MSKSLSCCPECLSKGYRLKLKIIDTREYFKLGYPSTKRRKKCLTCGYRVNTVEIQLEKENK	1443	1628	1
05_EnvX_gene_46	79	hypothetical protein	hypothetical protein	ND	ND	ND	ND	NA	NA	CDS	141	1	MKRYYVEYVDHWNDYNQTYIYLKAKDTFTIYKTLYDYEIITIEITE	1629	1769	1
05_EnvX_gene_47	80	hypothetical protein	hypothetical protein	ND	ND	ND	ND	NA	NA	CDS	204	1	MDVQDRLRLAHETVCKQENKRMRQVFNMRNYKEGDQWTQQKNRQVTGAKGGKQNKLKRLWVKERNTR	1787	1990	1
05_EnvX_gene_48	81	hypothetical protein	hypothetical protein	ND	ND	ND	ND	NA	NA	CDS	240	1	MSNKISLEGCYTVAAYSEIELPEGKTGEDIRHVYDKWGTLYIELDDGKVYEYEIDYGDVDSKRLDYMDLYTDERELLNV	1987	2226	1
05_EnvX_gene_49	82	hypothetical protein	hypothetical protein	ND	ND	ND	ND	NA	NA	CDS	159	1	MYRVRTYDKDGKLIQTYCSYNRSTLEAYVSSSLDKVKGIKHIKSWEEDRENG	2219	2377	1
05_EnvX_gene_50	83	hypothetical protein	hypothetical protein	ND	ND	ND	ND	NA	NA	CDS	129	1	MDKQEFYDWIYNGDASFEAIEDLGDGNFAVYFCDIEGDDDDD	2370	2498	1
05_EnvX_gene_51	84	hypothetical protein	hypothetical protein	ND	ND	ND	ND	NA	NA	CDS	159	1	MTKSKPLHRYHNELIKEIDDAEWLDKEISDHEKQENKEYLISLTNGGKAYRN	2491	2649	1
05_EnvX_gene_52	62	hypothetical protein	hypothetical protein	ND	ND	ND	ND	NA	NA	CDS	246	1	MDYRAYIRRGKQELEVFGQVWDDGSGYWDEHQFIVDQEPEFAITELYDNEDREIVKLTTLTPEEIQVILDMFTQDYWDQIL	2725	2970	1
05_EnvX_gene_53	18	dual primase/helicase	Phage_cluster_13	VOG0025	4.7e-22	putative DNA helicase [n=124]	DnaB-like helicase [n=113]	NA	NA	CDS	1431	1	MNPQQTQIKPVPTEVLTSVYRSVRSISRETMQFYGVKTYVDSNGKEVKQEYPYPSGGIKTRFFPKEFRATNLKSDELFGMNHWNAGSGKIVTITEGELDAMSAYQMCNSAKYSSAFVSLPSATPSNKLWTKAADWLGSFEKIILSIEHDDQGNAVAQRIANLYPNKVYRVQHDKYKDANEFLEAGARNEFYNAWFNAKKYTPENIINTSDQFLKMYNNSESHVYVETGVQEFDDLCMGLMQGHFTLFKAQTGIGKTEFMRYLEYHILTKHPEISIAAWHMEETKLRSLLGLVSYELKDNLTRKDLIAQASAEQKVHDAIVKLTKDERLYQFFLNDEDDPIDILGHIRYLSQACGVQYIFFEPIQDIAANMGGDESKEQFLADLSVRLSKLAAELGVGIV…	3165	4595	1
05_EnvX_gene_54	85	hypothetical protein	hypothetical protein	ND	ND	ND	ND	NA	NA	CDS	213	1	MQELLEYDPLVYITASIYFLGVVNHYVLMNTIHIILEAPRDSTAMRIKAILWPWELTLCLWATWQDRDYE	4595	4807	1
05_EnvX_gene_55	20a	DNA polymerase, 3'-5' exonuclease domain	Phage_cluster_59_PFAM-RNase_H_2	VOG0026	1.1e-29	DNA polymerase [n=254]	DNA polymerase I [n=240]	putative RP DNA pol	3.01e-96	CDS	897	1	MKILAMDIETDALDATKIHVICAQDVDTNEKYQFLNVCTIPEEREAFFLLCQQTDKFIFHNGIGFDVKVINRLLQPNLINPSDVIDTLIMSRLIDYSIKGGHSLKAWGQRLGEFKVGFDQFEVLTQEMVDYCHQDVEVTVRLYNKFKSSIFDPDLQDAIKCEHDIQILCEEMTDAGFYFEKDKAEHLLDEVELRMIELTESFQRDFPPQLEEVNRIKYRKKQDGTTMASVKKAQEKYFKTTVDWSVNPPDLVCYDWIEFNPASPKMRIERLWEAGWQPYEKTKGHIQYDREQKQRSWR	4804	5700	1
05_EnvX_gene_56	20b	DNA polymerase	Phage_cluster_59_PFAM-DNA_pol_A	VOG0026	2.7e-60	DNA polymerase [n=254]	DNA polymerase I [n=240]	RP DNA pol	0	CDS	1032	1	MIENKNKDRGDKFARYGWTLSEANLETLPDEAPAGGKRLAEWLTLEGRRSSLVEWLGHCGDDHRIHGRFTHLGAWTGRMAHSAPNQANIPSEFHGTPKSAVEEVKARYDGQFRALWGVEKGNYLVGTDAEGIQLRVLAHLMKSEEYVDAIVSGKKENETDIHNLNKKALGMSHITRDDAKTFIYAFLLGAGTAKIAQILRVNQREASQCVENFMQSIQGLANLKKKVIPHIAKRGWFKGMDGRKVLVPSEHKTLAGMLQNGESVIMKHSALQWVRQAKDKEIDFKLVTWPHDEWQTEVCGNYATAEELGAMQRQSFVDIGEKFNMVCPLAGSTDIGRNWKDTH	5666	6697	1
05_EnvX_gene_57	299	hypothetical protein	hypothetical protein	ND	ND	ND	ND	NA	NA	CDS	489	1	MADKKKTKYGVFEGSLYYARVFQDNMDNSDYHVNTQGQYNTMFVPKDSEEVNRMIAMGFPETAMGNQMIKPIDAAGGKVGMKLKRPNVHPSGIDDFGGAPSVTKGTTSSKWDFVEDGALGNGTTAKVKLSIYGEGSTASVRLEKIGILEHVAYEELATEDRW	6801	7289	1
05_EnvX_gene_58	292	Exonuclease	Phage_cluster_999_PFAM-5_3_exonuc_N	VOG0028	9.6e-63	exonuclease [n=75]	hypothetical protein [n=48]	5'-3' exonuclease	9.49e-37	CDS	720	1	MMTKPKQVLVDGDPFAYRAAFSCENDPVEDALDKLDEILEQSLNEVMWELDPEQYQVFLTGKGNFRYKYSITHEYKGNRKNTEKPQHLQAIRKHMIDNWDAVVSIGEEADDLCGIWATNYGKESIVISIDKDMLQIPCSHYNPNKRTMTEMGEFEGLRFFYTQILTGDKADNIIGLYGIGPKKADKILADCTTEAGMYEECLRSYGGDEARVIENARLLWLRRYENQIWEPPKCVSDQA	7358	8077	1
05_EnvX_gene_59	24	Endonuclease	Phage_cluster_91_PFAM-Phage_endo_I	VOG0451	5.2e-29	head completion protein [n=164]	endonuclease [n=45]	endonuclease	2.43e-49	CDS	372	1	MRFRSGLEKRTAAYLKKLKIKFEYEKMRIKWQDLRFKTYTPDFVLDNGIIIETKGRFIHSDRTKHLMVKAQHPEHDIRFVFSNPAAKLYKGSKTTYGDWCEKNGFKYAKEIIPVEWTKEKKRR	8056	8427	1
05_EnvX_gene_60	293	hypothetical protein	hypothetical protein	ND	ND	ND	ND	NA	NA	CDS	186	1	MFDFDSKIRALVQNYGLELLLEQNEISEEFVVSWLVEEKRIDVEDYFNLDAELEEWKRIEE	8434	8619	1
05_EnvX_gene_61	26	MazG-related NTP Pyrophosphohydrolase	Phage_cluster_2047	VOG5986	2.2e-24	MazG [n=5]	hypothetical protein [n=3]	nucleotide pyrophosphohydrolase domain protein	4.09e-25	CDS	330	1	MSKVKTLDEYQRAAATTAIYPENRALEYLSLGLSAEVGELTGKLAKWYRKDEMAYPHGDVLDELGDVLWFVSEFARQHNTSLSKLANRNISKLSDRYERGVLKGSGDKR	8616	8945	1
05_EnvX_gene_62	27	hypothetical protein	gi_399528868_ref_YP_006560915.1__PFAM-DUF1127	VOG8654	3.4e-17	hypothetical protein [n=4]		DUF1127 domain-containing protein	8.96e-07	CDS	192	1	MKAFGRWWYRFINYMITWQLHRDAVKHLNKLTDRELKDIGLTRGEIDRMIWFKEDKKDRGTKE	8942	9133	1
05_EnvX_gene_63	28	Cobalamin dependent ribonucleotide reductase	Phage_cluster_226_PFAM-Ribonuc_red_lgC	VOG0088	6.2e-41	ribonucleotide reductase [n=100]	ribonucleotide reductase subunit A [n=43]	adenosylcobalamin-dependent ribonucleoside-triphosphate reductase	0	CDS	1896	1	MNNYLPTDYQAFIHKSRYAKYYEGKGRESWGDTVDRYMDNIVGNLADIVTKKEIKEAILNLAVMPSMRSLMTAGKAAERDNTCMYNCSYLAVDDVKAFDEAMFILLCGTGVGFSVERQSVQKLPEVPTLFVSETNIVVKDSKEGWAKALRQMIALLYSGEIPTWDVSKVRPAGAPLKTFGGRASGPAPLVDLFTFVIKTFKDAQGRRLSSLECHDIMCKIGEVVVVGGVRRSAMISLSNLSDDRMRHAKSGSWWDNDPQRALANNSVSYTEKPDSLSFMREWMALVESGSGERGIFNRQASKVQAAKNGRRDADHDFGTNPCSEIILRPSQFCNLTEVVVRATDTLDTLSEKVRLATILGTIQSNYTKFPYLRKVWKNNTEEERLLGVSLTGVMDNPLM…	9130	11025	1
05_EnvX_gene_2	86	hypothetical protein	hypothetical protein	ND	ND	ND	ND	NA	NA	CDS	348	1	MDIILGLALSLHLGLEGDYNEIHPHVQVRDGYFIAGAYYNSENKVSPYLGIRSEGELGYLEFGIVDGYDAFDAPVPFTRIGYTLDDNSSVFVSPALEKINKNVTSGLVIGLEVSY	11041	11388	1
05_EnvX_gene_3	30	hypothetical protein	Phage_cluster_43	ND	ND	ND	ND	NA	NA	CDS	459	1	MVVKRQFSRALYEAYDGKAKDRLVEYLTSVGHTIVSTEENFNVDVVSQKGDYTYFNEAEVKTGWKGDWNTNWAEIRLPERKGRLVKLYKEKNGVLNFYIFRADMQQAWRIKDTLLTEESLKEAKGRYITKGEKFFHIPYTDAELINLEKEDV	11421	11879	1
05_EnvX_gene_4	294	putative early protein, SaV-like (nucleotide kinase)	Phage_cluster_126_PFAM-DUF3310	VOG4559	1.3e-23	hypothetical protein [n=385]	putative early protein [n=28]	DUF3310 domain-containing protein	1.02e-19	CDS	261	1	MAKWNLDAVRDEVEDDVVNQPPHYGNGRIECIEYMRDNMDHMMFMGYLEGNAKKYMHRYRYKGKPVEDLRKAKWYLEYLIREMSQE	11879	12139	1
T1	T1			ND	ND	ND	ND	NA	NA	T1	55	NA		12131	12185	-1
T2	T2			ND	ND	ND	ND	NA	NA	T2	54	NA		12134	12187	1
05_EnvX_gene_5	87	5'-3' exonuclease	hypothetical protein	ND	ND	ND	ND	NA	NA	CDS	162	1	MANKQPVWKKKRPKSLGKSKPLTDGQKKKARARASRAGRKYPNMIDNMWAAKQ	12281	12442	-1
05_EnvX_gene_6	284	hypothetical protein	Phage_cluster_3770	VOG6218	2.6e-35	hypothetical protein [n=7]	No annotation provided [n=1]	unnamed protein product	5.52e-24	CDS	267	1	MRGKNVPKKLNKAKMKCNSPRTTPSHKTKSHVVKACAGGKEKVIRFGQKGVKGSPKGSARNKAFKARHAKNIKKGKMSAAYWANKVKW	12442	12708	-1
05_EnvX_gene_7	88	hypothetical protein	hypothetical protein	ND	ND	ND	ND	NA	NA	CDS	456	1	MIEDAEVKVGGFTFKGWYIAAALPILGSLSGGIYYGYDTLQRFYAVESGIETVVTKSGTFDKTAGDLGSRIQTLEQAVQDNDVRGLNTRLSTISTQMQTILEQQKDLLDLRSQVERSTGITDSLGDKLDKYQTEIDDIWKAYDSLVDNPLN	12708	13163	-1
05_EnvX_gene_8	89	hypothetical protein	hypothetical protein	ND	ND	ND	ND	NA	NA	CDS	813	1	MKKLLLASSVLVTVSGQANAQTGEEKLQALIDSINVIDNRLQLSIQLGVGATGYAEVGGVIVDGSLDDGHISSSMLTAYLDAVDQVMQHDYATATTAEQLFVQEHVAAMNNLALAVDTLVDATDVLMTATSVAEVAMEADTAPEQVALQDMLSTDEYSIDAAEVATYNQALDSVEGYAQQAGAFMAAANTESLTASIDSYAAQNSIVIGNYSALTYTQSVDEFVITWDNYGNATGWNGYLTSEMKDADDIYGAATYIMQHGSLANNDPQP	13160	13972	-1
05_EnvX_gene_9	90	hypothetical protein	hypothetical protein	ND	ND	ND	ND	NA	NA	CDS	660	1	VTSVLANDVTGDFSNNYQDSTVDSNNTDETVTNNYNATGAGDKAPVMSSIAPTIMGGGGNDSCLMPSSVGIQLSVIGLSSGGMQQDNSCNRRKNARLLGAPQQVGGLGLQISGISILCADPAVFKAMVLANTPCPVNDFKTGKLLMGKNALLKYRENPSVYVVGYVDDKQFWDTLLKVGEDIESNEESDEKTTVSKLSLSDRFRTSKRTDRGRETTSTD	13878	14537	-1
05_EnvX_gene_10	145	hypothetical protein	hypothetical protein	ND	ND	ND	ND	NA	NA	CDS	219	1	VIKYYLVLVLVLIACTSTTIQFPSVCPNNEPKCQRNLNAQTLSLIGKDEAAVQLMCQDSNLKDVLGDQCTSQ	14515	14733	-1
05_EnvX_gene_11	33	hypothetical protein	gi_399528876_ref_YP_006560923.1_	ND	ND	ND	ND	NA	NA	CDS	264	1	MDKETDWHLSKTVPVTLVVAIICQTIALVWYVSSLDNSVKNNTREILRHEVRIETLDKIVQTQALTLARIDENIKSIRIMMEDSRRD	14726	14989	-1
05_EnvX_gene_12	63	hypothetical protein	hypothetical protein	ND	ND	ND	ND	NA	NA	CDS	444	1	MFGLPLELITMLGSTVLGGVMSIWGQSIKAKQENNKMLMERANFNAEQVNIAREAGKTDKHFAWTRRLIALSAVFAIIVLPKLVAVFYPEINVIVGYTEVEGGIINWLLGANETVRWQAASGFVITPLDTHIVSAIVGLYFGAGFTK	14989	15432	-1
05_EnvX_gene_13	291	hypothetical protein	hypothetical protein	ND	ND	ND	ND	NA	NA	CDS	2742	1	MAGFAMDLGDEGTAYEKGVNAPSASASAAAAQGMANLTKGLFGAMDAYSKAQTRGKPTEASLNKAGFANFVTQLDKLKGVTDPTRLKAGINSAVSSYESLGFQLGDGEADAVFRRTGVDISSLTFNPAMAAAEAANKQLIENPAYMFLAEQKLSQSGKPFTSQDVATXALNDMKTSEAAALYITSASNIDKMEXQESYMPHANKILQNIRAIALVGLQAEIAGGDVSPESMVQLRTSFDIAKSQLTRPLNITADEFSPVKSQIDTLDXLLGRLETYDKDMLTAETMAAMEPISAALLKQAKVLGXTDPILAQALLSDKVDWSSYVAGKWPEILKTLEKTETKDTVYTNLNVFGLDEPEVGAAVILHNNEELEIATDRSDKDRLNAINNAFDFKVKLTEP…	15451	18192	-1
05_EnvX_gene_14	38	hypothetical protein	Phage_cluster_7-r_1	VOG4982	3.2e-26	hypothetical protein [n=5]	hypothetical protein ORF035 [n=1]	NA	NA	CDS	4449	1	MANILTLEDSIFNSQTLSQQLEEENETEVFNPLSEVETIKAQELAIAIDGDENEIREARANGDTNHTSVVKTEGGEFDYNLSIDQAYNDGLKPEDIAEVIQNRKDKGEDMGLPEYMLMQNLMLSDNDINPYGARTLTNMETWNRLIQREIEDNDQSGLSKALTFLDVNILREITIGAFENVTFRSNREGVDIREAFTSLKPSEFEEWAKEYVKERKSEGIFSTDSIWNLHKSANDALYVGNDPMAGANAVFGVADIATLGYLKGATTLATALKAGKNSTTANKLLSLTKVRRPVDAVAVIKGEVPAANVLSKSVDDMGIQVDEIAAGRNLPEELDPVQGPSARPSGVTLRQNNRKTVLMEKIEEMNRRGSFGEYVSASTIAKAADDIAVNIANRTNDVV…	18205	22653	-1
05_EnvX_gene_15	39	hypothetical protein	Phage_cluster_4-r_1	ND	ND	ND	ND	NA	NA	CDS	528	1	MAALTTIAIGAAVVGTGVAVVGAQKQAKAAKQAAQASQQATQVQIQQQQQTATRQRRSAVRSSIIARARGQQSAQGRGVATSSGFQGGISSLSSQLGSNLGFGSMMSGLGQQFTGLSGLAAQQTAASQRYGAISNIGMQVAQFGFSNIGSRPPSLSAGEKTFGTGSDYITSSTAG	22661	23188	-1
05_EnvX_gene_16	40	Acyl-CoA N-acyltransferase (GNAT) domain	Phage_cluster_2048	VOG1063	1.1e-35	hypothetical protein [n=9]	acetyltransferase [n=2]	gp26.2, partial	1.21e-68	CDS	447	1	MSTIIREATEEDIFDVLILAKEFSKEAPSTHTWDKNKTEAFLNSALLNDNMVLFVLEVDGEIVGSILGFVIEVYMSHKVQSTELAWFITKEYRGKPSSIRLVKAFEKWSIDKGANQIGMGDIEGISNLEHLYTRMGYKKAESVYIKEI	23190	23636	-1
05_EnvX_gene_17	41	putative head closure protein [n=2]	Phage_cluster_2404	VOG2355	2.6e-180	hypothetical protein [n=6]	putative head closure protein [n=2]	gp27	0	CDS	2115	1	MAQSLTQKTVNNFVKGLITEAAELTFPEGASVNELNCDLRRXGSRRRRQGVALXSXNVLSSFTISDSERVNTGNWVNVGGNAALEFLVVQKGNTLYFYNKAELPYSAQIQGGTVNLSSYEFSGSSGANNSNCQFASINGNLVVSSAGINTIVVSYNGSSISVSSISFKVRDFDWQGDTDTYSTEDNSPSAARTYDAKNTGWGQSGGPSDFTKPLTHPWYAGKDQDGNYDEAEWDKVFAGTTLTGNGHFILDFFSKVRSGLATETESSRFKSVASFSGRVFYAGLTSAKHAGTILFSRLVEDTEDLGNCHQQNDPTAEYLSDLLDTDGGVLNIPDAVNIQLLYPFRSSLFIFAENGVWQITGVDGIFSATAYGVNRVSNIGLLNPQTFIQAEGLPFWWSR…	23636	25750	-1
05_EnvX_gene_18	286	hypothetical protein	hypothetical protein	ND	ND	ND	ND	NA	NA	CDS	309	1	MLEFIEDTSNQRCVCKSDKMATNLIIEKELGGFIFFIVKVEVGTVPHQLNGRYSSIAEAKKAVTKYLSNKRETQAVRRENFSKERQQRKAVENGPKLNTKDS	25719	26027	-1
05_EnvX_gene_19	43	putative adaptor protein [n=2]	Phage_cluster_3139	VOG2357	5.2e-78	hypothetical protein [n=8]	putative adaptor protein [n=2]	gp28	1.38e-66	CDS	732	1	MKRTLLEMVQSILSDMDSEDVNAISDTIEAQQVASVIEDAYYNIVSARDIPEHRQLLKLTSLSDSTRPTHFKYPANVKQIESIHYNTSAAGSSYKAIYYIEPLEFILKMDEHSPNSLKIADKQGNTDLFVLNDIQPTYYTSFDDEHIVMNSYDSTIDSVLAADKTRAYGSVYPTFSITDSFEPDLDDNMLPYLLAEAKSTCFSLFKSGSDPKVEQSARRLKAYVQNDMHNTKKANKRPVYGRT	26027	26758	-1
05_EnvX_gene_20	44	hypothetical protein	gi_9964638_ref_NP_064768.1_	ND	ND	ND	ND	DUF2190 domain-containing protein	2.15e-13	CDS	471	1	MANVNHSSLTDPYIHEPKGTATAAAGRVYVANGSGSGAWTAKETLVGETLNGYLEDISSVETVHIPVPYAGTISKVITVLEGAISSADATVDVKNSSAASMGTLTITASGSAAGDVDTLSPSTNNTVTADSFITVSSNGASTNQAKLRFTIVLDRS	26758	27228	-1
05_EnvX_gene_21	45	major capsid protein	Phage_cluster_3772	VOG4572	2.3e-28	major capsid protein [n=107]	capsid protein [n=35]	NA	NA	CDS	975	1	MAGMISSNADTQRLIRAEVYSSELKDILRDEMQAQKYVRMLDGFPDGDSFTIPTIGKTVTANYTEDTQVAYTPMDTAEFAFTVDQYLQSASYLTKKAAQDSFYSAQLEARFVPEQERAIMEHFESTTFSAPEVGVSANSAETLDGVAHRISGGNAGRLELADFAFARYALKKSNVADRGMVAIVDPSAEYMLNTLTNITNVSNNPKFEGIVSAGVATGMRFVANVYGFDVYTSNYLKSTVADAALVEKDGSTANDFSSNNGVANLFFSADPTSNPFVGAWRQMPEVDYEYNKDFQRHEYVTTARYGVKKYRPEGIVTVVTNPDV	27355	28329	-1
05_EnvX_gene_22	46	virion scaffolding protein	Phage_cluster_3773	VOG4928	1.3e-47	hypothetical protein [n=5]	scaffold protein [n=2]	gp30	3.82e-61	CDS	768	1	MVFTEGTETTQTTQPEQTQEETSPQGSFLSKLVEAKGENWKDPEVLAKGKIEADGYIQTLEGQLTQMREDLKKKEYQEEVLEQLQKKATESTAVNNGVPNNNNSNTDGENTTRNISEEDLKSLVEQTLTQREADAVTKTNLQRVDEELDKSFGTNAEEVVKKKAAELGMSMDRLSEIASESPNAFFTLIGEPKPTFNPMVNGSVRTEGVNMQVSTDRNWQYYQKLRRENPNQYYEPKMQQQLLQDRMRLGDNFGN	28352	29119	-1
05_EnvX_gene_23	47	hypothetical protein	gi_399528889_ref_YP_006560936.1_	VOG4808	8.3e-28	hypothetical protein [n=8]	hypothetical protein ORF046 [n=1]	NA	NA	CDS	243	1	MKSAWFNKCKTKEEKLAVRQSIMSNRESLERLQEILEPMRKDTLPTADYDSPSWAYKQADRIGYNRALTTVLDLINLNKE	29124	29366	-1
05_EnvX_gene_24	48abc	portal protein (head-tail connector)	Phage_cluster_2313_PFAM-Head-tail_con	VOG2386	3.5e-114	portal protein [n=34]	hypothetical protein [n=22]	putative portal protein	0	CDS	1746	1	MAGTTVDIENIINPHSVAVDIADRWTSWNNSRKPKLEEWKELRNYIYATDTRTTSNSKLPWTNSTTTPKLTQIADNLHANYFSALFPQKRWFRFEAEDQESNTKAKRDVIQAYMDNKVRQSNFENTTSKILNDYIQYGNCFATIDFVKDYTTYEDGERVVNYIGPKLVRISPFDICFNPLAPDFDNSPKIVRSIMTTGEIKRKIAETVDNKYMEEIFDKMLVNRSAASGNDVDVAKSQAFIADGFSSLQEYYESEYVEVLTFYGDIYDQDTDTFHKNRIITVVDRSYILTNEQNPSWLGKSPVFHAGWRERPDNLYAMGPLDNLVGMQYRIDHLENLKADVFDQIAYPILKIRGDVEDFDFEPAARIYLGDEGDVGYLVPDSTALNADFQIQGLENKME…	29367	31112	-1
05_EnvX_gene_25	49abcd	Terminase	Phage_cluster_2296	ND	ND	ND	ND	phage protein	0	CDS	1536	1	MATIDQIRQAAETDLATFIKLIAPEQVLGQCHEDVCDWWTRPDHKSHQLLLFPRDHGKSRLIAYRVAWELTKEPTLRILYISATANLAEKQLGFIKGILTSEIYTRYWPDHVNADEGKRTRWTNSEIMLDHPDRKKENVRDPSVFTGGLTTSLTGMHCDIAVLDDIVVYENAYTGEGRNKVKSQYSLLSSIEGADAKEWVVGTRYHPADLYNDLLQMTEDLYDDDGNKTGDDNIYEIFERPVEDSGDGTGQMLWPRTQRKDGKWFGFDIRVLAKKRGQYLDKGQFRAQYYNDPSDPDNVPVGRDKFQYYDRKHLRQDNGYWFYRDNKLNVYAAVDFAFSLSKKADXTAIVVIGIDAENNVYVLDIDRFKTDRISDYFQHIFDLSTKWSFRKMRAETTVA…	31112	32647	-1
05_EnvX_gene_26	91	hypothetical protein	gi_526244962_ref_YP_008320289.1_	ND	ND	ND	ND	NA	NA	CDS	186	1	MENHMNITTAQYIANMGNSNSGIHATIDGQEMFVPLDSANRHYAEILKQVEAGTLTIADAE	32689	32874	-1
05_EnvX_gene_27	311	putative tail fiber protein	hypothetical protein	VOG4358	1.8e-30	hypothetical protein [n=2]	putative tail fiber protein [n=1]	putative carbohydrate binding domain containing protein	4.09e-71	CDS	1089	1	MTKARQLADLGNAYDDGALSNRNLIINGAMQVAQRGTSSSLSSGAIFLIDRFQTYEGTGGSLNIEQSTTAPDDFYYSSKWTVTSADTSLASGEQAWVRQRIEGNNMAHLGWGTSSAKTVTLSFWVRSSVTGTFAGSFQNSDGNRVYPYTYSISSANTWEHKKVTLTGDTTGTWLKTNGNGCTIYWSFGMATNLQGTAGAWAASSARTASGETQLIANNGATFYLTGVQLEVGDTATPFEHKNVGQELLACQRYCWRVTKETTFHNVVNMAAYNAVVAYGVLNFPVKMRTSPTFTHSGVGDFVVTGQANDSSCTSLVGFEIATNNLQLGANGSGSLTQGSAYWVRFTSSSPTGSEFFQLDAEL	32877	33965	-1
05_EnvX_gene_28	61	tail assembly chaperone proteins	Phage_cluster_2190	VOG2073	4.7e-14	hypothetical protein [n=21]	No annotation provided [n=3]	putative tail fiber assembly protein	1.45e-56	CDS	384	1	MTTISTALSELGVTEWVLRGEPTTEAEFTTMYAKVTGADANGSAIESQDPSDWGTTWSAVSAKKDELIAAEPMKLLRAERDRLIAATDWWAGSDHTMTSAQTAYRQALRDITSSATSLDDVTWPTKP	33976	34359	-1
05_EnvX_gene_29	92	hypothetical protein	hypothetical protein	ND	ND	ND	ND	NA	NA	CDS	570	1	MTSIIKVDTLQKANGGTPTAADLGINTSGNVLQVGNAVFTGHMSIGTYNYTNVTNLSVTLTPKSTNSKFILCPSLSISCDYFSMGFRILRDNNTQSDYIASGVESRTATTAHINPYKSGDTGGTNSYQAFYMSGDYADNTSASDTTTPITWLIQASCYNGGAINRGKSEANNSAYYQSVSSFVVYEIQK	34382	34951	-1
05_EnvX_gene_30	312	hypothetical protein	hypothetical protein	ND	ND	ND	ND	NA	NA	CDS	495	1	MSTLKVDSLVEKTSGNGVHIAGHVIQTVQQTVTTGSNIASTSYTATGLTLSITPKVATSKILVLVSLSAETYQNGNSGPKFYLQILRGTTEIAFRRSDSYAGTASNGYYSFSVHGTMNYLDSPSTTNAVTYSVNGKLSSTANSTNLRLHDGGSTSTITLMEIAQ	34948	35442	-1
05_EnvX_gene_31	312	hypothetical protein	gi_460042282_ref_YP_007517723.1_	ND	ND	ND	ND	NA	NA	CDS	579	1	MSTLQVENLIGPTSGSNANKVIIPSGQTLYAAGHVIQTLTDVSVITESTTSKASSNSFANSSLSITITPKSASSKIIVSAVASTGSSNGADGSTILRMIRDSTPIGIGNASGNRIRAGSGRGTSNQDGNTMLNIPLQITDTPNTTSAVTYTLQFAIRGTGAGTAYLNRSGSDADSVEHQRTSSSLVVQEIAQ	35439	36017	-1
05_EnvX_gene_32	146	putative tail fiber protein	Phage_cluster_383	ND	ND	ND	ND	putative tail fiber protein	7.86e-12	CDS	453	1	MSGYIGTQPVPQATQTRDSFTATAGQTTFATSGYTPLYLDLFMNGIHLVNNTDYTATNGSDVVLASGAAAGDVVEVVAYTTFVVSGVSGGGMFKGDNGTVGTRAGDIFRVNEQELNTNTTIDADENASATGPLTVASGITLTVNGNLTVI	36018	36470	-1
05_EnvX_gene_33	147	tail fiber protein ( Intramolecular chaperone auto-processing domain)	Phage_cluster_2560	VOG4669	1.5e-17	tailspike 63D sialidase [n=2]	tail fiber protein H [n=2]	NA	NA	CDS	1338	1	MAGYIGSKSSVTQVDGYTEAEADAEFVNDPNGAITVSGSNVGIGASSPERALHVNSGTGNNVAVFQSTDADARVEIRDSGSSQGYNTISVTANEMYFGTNNTERMRITSSGHINISTDDKQIFWGAGSTAIDASSSNNRIRFYTNNSERMRIDSSGKVLVGKTASGMTVNGVELRTGETDDYAFTATSLNQPVLLLNRHTDDGMIIRMRKANSDVGNIGTADGNLLYICSNGNGIKIAAPSSGVDAFGPATTTGNNRDNTMDIGWSSNRFDDIYATNGTIQTSDFNEKQDIASLTATEMLVGKRLSSLFKTFRWKDSVAENGANARTHTGVIAQDVQAAFTAEGLDAGDYALFISSTWWETQTEVPAVEAVAEVTDEDGNITTEAVEAVDAYTRTDTYE…	36474	37811	-1
05_EnvX_gene_34	148	virion structural protein	Phage_cluster_9036	VOG6199	2e-24	hypothetical protein [n=4]	virion structural protein [n=2]	c1q globular head like domain containing protein	6.83e-13	CDS	312	1	MANLFKNYTVSCTDTSETTAYTVPAATTAVVIGCNVANTGAASLTVDVKVAGKYLVKGAPVPVGSALSVLDGKIIGEATDVVTVTSSDASGDVDVIVSVLEQT	37813	38124	-1
05_EnvX_gene_35	93	hypothetical protein	hypothetical protein	ND	ND	ND	ND	NA	NA	CDS	243	1	MANIKISELPAASAGTGTQEFEINDGGTSRKLTGAQLLTYLAGNHTHTLSDITDAGTAAASATTDFEAAGTSVALAIALG	38132	38374	-1
05_EnvX_gene_36	94	hypothetical protein	hypothetical protein	ND	ND	ND	ND	NA	NA	CDS	732	1	VAQGYRITESGDLRVTEQSDSRVSERYFTGSISLSGSGSLAPSGSRKQQVSASLANVGSVLYAGTISRPASVSATATSSLASSASLIKNGEIALQGVGTQQAQATTRVQGSIALSSTSSNVSEAKRIRNASFAAQTTGSLANVVNLRLSAIFESPEDNIIRLTELGDTRVTEDGNVRVASDASPNSVYGTINADGLVRPFAATAYIKENGIWKEFDPYVKWGGDWTLPEKVYKNVSNRWKRVY	38375	39106	-1
05_EnvX_gene_37	95	hypothetical protein	Phage_cluster_4707	VOG4580	1.5e-24	hypothetical protein [n=151]	gp34 [n=36]	b-glycanase	8.97e-35	CDS	393	1	MAALSDYSEKLILDYLMTSGSATRPTAWYVALYTSAPSDAGGGTELSGNGYARETVAFAAATSGAGTTSNSGAVVFTADGGDWGSVTHMGIHDASSSGNLLWHGALAAAKTVLDGDSLEFAVGNIDLTVA	39120	39512	-1
05_EnvX_gene_38	56	hypothetical protein	Phage_cluster_3774	ND	ND	ND	ND	NA	NA	CDS	291	1	MAKKPNITTIASGYASNTTLNANFESLRTGFDNVVSLDGSTPNAMQADFDLNGNDILNAGNIYVDGVNLLNLLDNVTVSAYAPSGGNDGDVWFKVS	39543	39833	-1
05_EnvX_gene_39	57	hypothetical protein	Phage_cluster_4694	VOG2361	8.3e-35	hypothetical protein [n=10]	hypothetical protein ORF050 [n=1]	Phage protein (plasmid)	1.76e-21	CDS	525	1	MFQYDNFKGSNGKTKTKSLFYELCYSDTEDAIFTLKDRDLEAHGKMYLSLQKLYLQLAPSDPTEYEFAQTVFGSWDIWKTVSSAANIKVHVARWRSEVEVKVKSEAIKAIAEEMKTKGRSSFSAAKLLLDKGWLDKENASQAKQKLKAREDEDQNKQALSHLTEDAERLGIKVN	39840	40364	-1
05_EnvX_gene_40	149	hypothetical protein	hypothetical protein	ND	ND	ND	ND	NA	NA	CDS	159	1	MYNSIIAAEAAYICIYYKYTKVSPVSITYNPLVYYGYSIPHCTMVLVNYRKA	40495	40653	1

## Sheet: 06_EnvY
locus_tag	cluster_number	consensus_annotation	product_VirSorter	pVOGs	pVOGs_eval	pVOGs_product1	pVOGs_product2	BlastP_product	BlastP_evalue	Type	Length	codon_start	translation	start	end	strand
06_EnvY_gene_53	74	hypothetical protein	hypothetical protein	ND	ND	ND	ND	NA	NA	CDS	234	1	MALKYNTFIASNQELKGMVKALRDYTKASKLSMQIEKDNMGYWLRLNKGKHTGKDVFRAMKGSNGTYLVRHVENLFT	270	503	1
06_EnvY_gene_52	75	hypothetical protein	Phage_cluster_444	VOG4019	2.5e-16	hypothetical protein [n=64]	gp90 [n=4]	unnamed protein product	3.41e-08	CDS	288	1	MAYNKLSNYKTTWTENNNGGCVTYTKTNIVKWTKDTIQLNSDGWESVTTKRKMNQASHQFCLQYSVFQKNFDWFVTTPNGETIPYFDGMIIFREV	587	874	1
06_EnvY_gene_51	76	hypothetical protein	hypothetical protein	ND	ND	ND	ND	NA	NA	CDS	228	1	MTDKVIFRKFSDGDVIALFPEIKGYAQFIQSYMHIGQHGDASKELIKSLSIPHPDEYKPLLDELTSIGYKLKVVK	879	1106	1
06_EnvY_gene_50	77	hypothetical protein	hypothetical protein	ND	ND	ND	ND	NA	NA	CDS	174	1	MIDKDIIMNLTDIEISCLEIVSCNFETQADIEKELYRIAELCKTLSNELRDRIQEDE	1194	1367	1
06_EnvY_gene_49	78	hypothetical protein	hypothetical protein	ND	ND	ND	ND	NA	NA	CDS	186	1	MSKSLSCCPECLSKGYRLKLKIIDTREYFKLGYPSTKRRKKCLTCGYRVNTVEIQLEKENK	1360	1545	1
06_EnvY_gene_48	79	hypothetical protein	hypothetical protein	ND	ND	ND	ND	NA	NA	CDS	141	1	MKRYYVEYVDHWNDYNQTYIYLKAKDTFTIYKTLYDYEIITIEITE	1546	1686	1
06_EnvY_gene_47	80	hypothetical protein	hypothetical protein	ND	ND	ND	ND	NA	NA	CDS	204	1	MDVQDRLRLAHETVCKQENKRMRQVFNMRNYKEGDQWTQQKNRQVTGAKGGKQNKLKRLWVKERNTR	1704	1907	1
06_EnvY_gene_46	81	hypothetical protein	hypothetical protein	ND	ND	ND	ND	NA	NA	CDS	240	1	MSNKISLEGCYTVAAYSEIELPEGKTGEDIRHVYDKWGTLYIELDDGKVYEYEIDYGDVDSKRLDYMDLYTDERELLNV	1904	2143	1
06_EnvY_gene_45	82	hypothetical protein	hypothetical protein	ND	ND	ND	ND	NA	NA	CDS	159	1	MYRVRTYDKDGKLIQTYCSYNRSTLEAYVSSSLDKVKGIKHIKSWEEDRENG	2136	2294	1
06_EnvY_gene_44	83	hypothetical protein	hypothetical protein	ND	ND	ND	ND	NA	NA	CDS	129	1	MDKQEFYDWIYNGDASFEAIEDLGDGNFAVYFCDIEGDDDDD	2287	2415	1
06_EnvY_gene_43	84	hypothetical protein	hypothetical protein	ND	ND	ND	ND	NA	NA	CDS	159	1	MTKSKPLHRYHNELIKEIDDAEWLDKEISDQEKQENKEYLISLTNGGKAYRN	2408	2566	1
06_EnvY_gene_42	62	hypothetical protein	hypothetical protein	ND	ND	ND	ND	NA	NA	CDS	246	1	MDYRAYIRRGKQELEVFGQVWDDGSGYWDEHQFIVDQEPEFAITELYDNEDREIVKLTTLTPEEIQVILDMFTQDYWDQIL	2642	2887	1
06_EnvY_gene_41	150	hypothetical protein	hypothetical protein	ND	ND	ND	ND	NA	NA	CDS	135	1	MRTVAAQMPSATILRAAQAGVIAAKEFTLGLKTVSSSGQKKHTL	2918	3052	1
06_EnvY_gene_40	18	dual primase/helicase	Phage_cluster_13	VOG0025	5.2e-22	putative DNA helicase [n=124]	DnaB-like helicase [n=113]	NA	NA	CDS	1431	1	MNPQQTQIKPVPTEVLTSVYRSVRSISRETMQFYGVKTYXDSNGKEVKQEYPYPSGGIKTRFFPKEFRATNLKSDELFGMNHWNAGSGKIVTITEGELDAMSAYQMCNSAKYSSAFVSLPSATPSNKLWTKAADWLGSFEKIILSIEHDDQGNAVAQRIANLYPNKVYRVQHDKYKDANEFLEAGARNEFYNAWFNAKKYTPENIINTSDQFLKMYNNSESHVYVETGVQEFDDLCMGLMQGHFTLFKAQTGIGKTEFMRYLEYHILTKHPEISIAAWHMEETKLRSLLGLVSYELKDNLTRKDLIAQASAEQKVHDAIVKLTKDERLYQFFLNDEDDPIDILGHIRYLSQACGVQYIFFEPIQDIAANMGGDESKEQFLADLSVRLSKLAAELGVGIV…	3082	4512	1
06_EnvY_gene_39	85	hypothetical protein	hypothetical protein	ND	ND	ND	ND	NA	NA	CDS	213	1	MQELLEYDPLVYITASIYFLGVVNHYVLMNTIHIILEAPRDSTAMRIKAILWPWELTLCLWATWQDRDYE	4512	4724	1
06_EnvY_gene_38	20a	DNA polymerase, 3'-5' exonuclease domain	Phage_cluster_59_PFAM-RNase_H_2	VOG0026	1.1e-29	DNA polymerase [n=254]	DNA polymerase I [n=240]	putative RP DNA pol	3.01e-96	CDS	897	1	MKILAMDIETDALDATKIHVICAQDVDTNEKYQFLNVCTIPEEREAFFLLCQQTDKFIFHNGIGFDVKVINRLLQPNLINPSDVIDTLIMSRLIDYSIKGGHSLKAWGQRLGEFKVGFDQFEVLTQEMVDYCHQDVEVTVRLYNKFKSSIFDPDLQDAIKCEHDIQILCEEMTDAGFYFEKDKAEHLLDEVELRMIELTESFQRDFPPQLEEVNRIKYRKKQDGTTMASVKKAQEKYFKTTVDWSVNPPDLVCYDWIEFNPASPKMRIERLWEAGWQPYEKTKGHIQYDREQKQRSWR	4721	5617	1
06_EnvY_gene_37	20b	DNA polymerase	Phage_cluster_59_PFAM-DNA_pol_A	VOG0026	2.7e-60	DNA polymerase [n=254]	DNA polymerase I [n=240]	RP DNA pol	0	CDS	1032	1	MIENKNKDRGDKFARYGWTLSEANLETLPDEAPAGGKRLAEWLTLEGRRSSLVEWLGHCGDDHRIHGRFTHLGAWTGRMAHSAPNQANIPSEFHGTPKSAVEEVKARYDGQFRALWGVEKGNYLVGTDAEGIQLRVLAHLMKSEEYVDAIVSGKKENETDIHNLNKKALGMSHITRDDAKTFIYAFLLGAGTAKIAQILRVNQREASQCVENFMQSIQGLANLKKKVIPHIAKRGWFKGMDGRKVLVPSEHKTLAGMLQNGESVIMKHSALQWVRQAKDKEIDFKLVTWPHDEWQTEVCGNYATAEELGAMQRQSFVDIGEKFNMVCPLAGSTDIGRNWKDTH	5583	6614	1
06_EnvY_gene_36	299	hypothetical protein	hypothetical protein	ND	ND	ND	ND	NA	NA	CDS	489	1	MADKKKTKYGVFEGSLYYARVFQDNMDNSDYHVNTQGQYNTMFVPKDSEEVNRMIAMGFPETAMGNQMIKPIDAAGGKVGMKLKRPNVHPSGIDDFGGAPSVTKGTTSSKWDFVEDGALGNGTTAKVKLSIYGEGSTASVRLEKIGILEHVAYEELATEDRW	6718	7206	1
06_EnvY_gene_35	292	Exonuclease	Phage_cluster_999_PFAM-5_3_exonuc_N	VOG0028	9.6e-63	exonuclease [n=75]	hypothetical protein [n=48]	5'-3' exonuclease	9.49e-37	CDS	720	1	MMTKPKQVLVDGDPFAYRAAFSCENDPVEDALDKLDEILEQSLNEVMWELDPEQYQVFLTGKGNFRYKYSITHEYKGNRKNTEKPQHLQAIRKHMIDNWDAVVSIGEEADDLCGIWATNYGKESIVISIDKDMLQIPCSHYNPNKRTMTEMGEFEGLRFFYTQILTGDKADNIIGLYGIGPKKADKILADCTTEAGMYEECLRSYGGDEARVIENARLLWLRRYENQIWEPPKCVSDQA	7275	7994	1
06_EnvY_gene_34	24	Endonuclease	Phage_cluster_91_PFAM-Phage_endo_I	VOG0451	5.2e-29	head completion protein [n=164]	endonuclease [n=45]	endonuclease	2.43e-49	CDS	372	1	MRFRSGLEKRTAAYLKKLKIKFEYEKMRIKWQDLRFKTYTPDFVLDNGIIIETKGRFIHSDRTKHLMVKAQHPEHDIRFVFSNPAAKLYKGSKTTYGDWCEKNGFKYAKEIIPVEWTKEKKRR	7973	8344	1
06_EnvY_gene_33	293	hypothetical protein	hypothetical protein	ND	ND	ND	ND	NA	NA	CDS	186	1	MFDFDSKIRALVQNYGLELLLEQNEISEEFVVSWLVEEKRIDVEDYFNLDAELEEWKRIEE	8351	8536	1
06_EnvY_gene_32	26	MazG-related NTP Pyrophosphohydrolase	Phage_cluster_2047	VOG5986	2.2e-24	MazG [n=5]	hypothetical protein [n=3]	nucleotide pyrophosphohydrolase domain protein	4.09e-25	CDS	330	1	MSKVKTLDEYQRAAATTAIYPENRALEYLSLGLSAEVGELTGKLAKWYRKDEMAYPHGDVLDELGDVLWFVSEFARQHNTSLSKLANRNISKLSDRYERGVLKGSGDKR	8533	8862	1
06_EnvY_gene_31	27	hypothetical protein	gi_399528868_ref_YP_006560915.1__PFAM-DUF1127	VOG8654	3.4e-17	hypothetical protein [n=4]		DUF1127 domain-containing protein	8.96e-07	CDS	192	1	MKAFGRWWYRFINYMITWQLHRDAVKHLNKLTDRELKDIGLTRGEIDRMIWFKEDKKDRGTKE	8859	9050	1
06_EnvY_gene_30	28	Cobalamin dependent ribonucleotide reductase	Phage_cluster_226_PFAM-Ribonuc_red_lgC	VOG0088	6.2e-41	ribonucleotide reductase [n=100]	ribonucleotide reductase subunit A [n=43]	adenosylcobalamin-dependent ribonucleoside-triphosphate reductase	0	CDS	1896	1	MNNYLPTDYQAFIHKSRYAKYYEGKGRESWGDTVDRYMDNIVGNLADIVTKKEIKEAILNLAVMPSMRSLMTAGKAAERDNTCMYNCSYLAVDDVKAFDEAMFILLCGTGVGFSVERQSVQKLPEVPTLFVSETNIVVKDSKEGWAKALRQMIALLYSGEIPTWDVSKVRPAGAPLKTFGGRASGPAPLVDLFTFVIKTFKDAQGRRLSSLECHDIMCKIGEVVVVGGVRRSAMISLSNLSDDRMRHAKSGSWWDNDPQRALANNSVSYTEKPDSLSFMREWMALVESGSGERGIFNRQASKVQAAKNGRRDADHDFGTNPCSEIILRPSQFCNLTEVVVRATDTLDTLSEKVRLATILGTIQSNYTKFPYLRKVWKNNTEEERLLGVSLTGVMDNPLM…	9047	10942	1
06_EnvY_gene_29	86	hypothetical protein	hypothetical protein	ND	ND	ND	ND	NA	NA	CDS	348	1	MDIILGLALSLHLGLEGDYNEIHPHVQVRDGYFIAGAYYNSENKVSPYLGIRSEGELGYLEFGIVDGYDAFDAPVPFTRIGYTLDDNSSVFVSPALEKINKNVTSGLVIGLEVSY	10958	11305	1
06_EnvY_gene_28	30	hypothetical protein	Phage_cluster_43	ND	ND	ND	ND	NA	NA	CDS	459	1	MVVKRQFSRALYEAYDGKAKDRLVEYLTSVGHTIVSTEENFNVDVVSQKGDYTYFNEAEVKTGWKGDWNTNWAEIRLPERKGRLVKLYKEKNGVLNFYIFRADMQQAWRIKDTLLTEESLKEAKGRYITKGEKFFHIPYTDAELINLEKEDV	11338	11796	1
06_EnvY_gene_27	294	putative early protein, SaV-like (nucleotide kinase)	Phage_cluster_126_PFAM-DUF3310	VOG4559	1.3e-23	hypothetical protein [n=385]	putative early protein [n=28]	DUF3310 domain-containing protein	1.02e-19	CDS	261	1	MAKWNLDAVRDEVEDDVVNQPPHYGNGRIECIEYMRDNMDHMMFMGYLEGNAKKYMHRYRYKGKPVEDLRKAKWYLEYLIREMSQE	11796	12056	1
T1	T1			ND	ND	ND	ND	NA	NA	T1	55	NA		12048	12102	-1
T2	T2			ND	ND	ND	ND	NA	NA	T2	54	NA		12051	12104	1
06_EnvY_gene_26	87	hypothetical protein	hypothetical protein	ND	ND	ND	ND	NA	NA	CDS	162	1	MANKQPVWKKKRPKSLGKSKPLTDGQKKKARARASRAGRKYPNMIDNMWAAKQ	12198	12359	-1
06_EnvY_gene_25	284	hypothetical protein	Phage_cluster_3770	VOG6218	2.6e-35	hypothetical protein [n=7]	No annotation provided [n=1]	unnamed protein product	5.52e-24	CDS	267	1	MRGKNVPKKLNKAKMKCNSPRTTPSHKTKSHVVKACAGGKEKVIRFGQKGVKGSPKGSARNKAFKARHAKNIKKGKMSAAYWANKVKW	12359	12625	-1
06_EnvY_gene_24	88	hypothetical protein	hypothetical protein	ND	ND	ND	ND	NA	NA	CDS	456	1	MIEDAEVKVGGFTFKGWYIAAALPILGSLSGGIYYGYDTLQRFYAVESGIETVVTKSGTFDKTAGDLGSRIQTLEQAVQDNDVRGLNTRLSTISTQMQTILEQQKDLLDLRSQVERSTGITDSLGDKLDKYQTEIDDIWKAYDSLVDNPLN	12625	13080	-1
06_EnvY_gene_23	89	hypothetical protein	hypothetical protein	ND	ND	ND	ND	NA	NA	CDS	825	1	MKSQMKKLLLASSVLVTVSGQANAQTGEEKLQALIDSINVIDNRLQLSIQLGVGATGYAEVGGVIVDGSLDDGHISSSMLTAYLDAVDQVMQHDYATATTAEQLFVQEHVAAMNNLALAVDTLVDATDVLMTATSVAEVAMEADTAPEQVALQDMLSTDEYSIDAAEVATYNQALDSVEGYAQQAGAFMAAANTESLTASIDSYAAQNSIVIGNYSALTYTQSVDEFVITWDNYGNATGWNGYLTSEMKDADDIYGAATYIMQHGSLANNDPQP	13077	13901	-1
06_EnvY_gene_22	90	hypothetical protein	hypothetical protein	ND	ND	ND	ND	NA	NA	CDS	669	1	MFLVTSVLANDVTGDFSNNYQDSTVDSNNTDETVTNNYNATGAGDKAPVMSSIAPTIMGGGGNDSCLMPSSVGIQLSVIGLSSGGMQQDNSCNRRKNARLLGAPQQVGGLGLQISGISILCADPAVFKAMVLANTPCPVNDFKTGKLLMGKNALLKYRENPSVYVVGYVDDKQFWDTLLKVGEDIESNEESDEKTTVSKLSLSDRFRTSKRTDRGRETTSTD	13795	14463	-1
06_EnvY_gene_21	33	hypothetical protein	gi_399528876_ref_YP_006560923.1_	ND	ND	ND	ND	NA	NA	CDS	264	1	MDKETDWHLSKTVPVTLVVAIICQTIALVWYVSSLDNSVKNNTREILRHEVRIETLDKIVQTQALTLARIDENIKSIRIMMEDSRRD	14643	14906	-1
06_EnvY_gene_20	63	hypothetical protein	hypothetical protein	ND	ND	ND	ND	NA	NA	CDS	444	1	MFGLPLELITMLGSTVLGGVMSIWGQSIKAKQENNKMLMERANFNAEQVNIAREAGKTDKHFAWTRRLIALSAVFAXIVLPKLVAVFYPEINVIVGYTEVEGGIINWLLGANETVRWQAASGFVITPLDTHIVSAIVGLYFGAGFTK	14906	15349	-1
06_EnvY_gene_19	291		hypothetical protein	ND	ND	ND	ND	NA	NA	CDS	2742	1	MAGFAMDLGDEGTAYEKGVNAPSASASAAAAQGMANLTKGLFGAMDAYSKAQTRGKPTEASLNKAGFANFVTQLDKLKGVTDPTRLKAGINSAVSSYESLGFQLGDGEADAVFRRTGVDISSLTFNPAMAAAEAANKQLIENPAYMFLAEQKLSQSGKPFTSQDVATXALNDMKTSEAAALYITSASNIDKMEFQESYMPHANKILQNIRAIALVGLQAEIAGGDVSPESMVQLRTSFDIAKSQLTRPLNITADEFSPVKSQIDTLDTLLGRLETYDKDMLTAETMAAMEPISAALLKQAKVLGKTDPILAQALLSDKVDWSSYVAGKWPEILKTLEKTETKDTVYTNLNVFGLDEPEVGAAVILHNNEELEIATDRSDKDRLNAINNAFDFKVKLTEP…	15368	18109	-1
06_EnvY_gene_18	38	hypothetical protein	Phage_cluster_7-r_1	VOG4982	2.4e-26	hypothetical protein [n=5]	hypothetical protein ORF035 [n=1]	NA	NA	CDS	4449	1	MANILTLEDSIFNSQTLSQQLEEENETEVFNPLSEVETIKAQELAIAIDGDENEIREARANGDTNHTSVVKTEGGEFDYNLSIDQAYNDGLKPEDIAEVIQNRKDKGEDMGLPEYMLMQNLMLSDNDINPYGARTLTNMETWNRLIQREIEDNDQSGLSKALTFLDVNILREITIGAFENVTFRSNREGVDIREAFTSLKPSEFEEWAKEYVKERKSEGIFSTDSIWNLHKSANDALYVGNDPMAGANAVFGVADIATLGYLKGATTLATALKAGKNSTTANKLLSLTKVRRPVDAVAVIKGEVPAANVLSKSVDDMGIQVDEIAAGRNLPEELDPVQGPSARPSGVTLRQNNRKTVLMEKIEEMNRRGSFGEYVSASTIAKAADDIAVKIASRTNDVV…	18122	22570	-1
06_EnvY_gene_17	39	hypothetical protein	Phage_cluster_4-r_1	ND	ND	ND	ND	NA	NA	CDS	528	1	MAALTTIAIGAAVVGTGVAVVGAQKQAKAAKQAAQASQQATQVQIQQQQQTATRQRRSAVRSSIIARARGQQSAQGRGVATSSGFQGGISSLSSQLGSNLGFGSMMSGLGQQFTGLSGLAAQQTAASQRYGAISNIGMQVAQFGFSNIGSRPPSLSAGEKTFGTGSDYITSSTAG	22578	23105	-1
06_EnvY_gene_16	40	Acyl-CoA N-acyltransferase (GNAT) domain	Phage_cluster_2048	VOG1063	1.1e-35	hypothetical protein [n=9]	acetyltransferase [n=2]	gp26.2, partial	1.21e-68	CDS	447	1	MSTIIREATEEDIFDVLILAKEFSKEAPSTHTWDKNKTEAFLNSALLNDNMVLFVLEVDGEIVGSILGFVIEVYMSHKVQSTELAWFITKEYRGKPSSIRLVKAFEKWSIDKGANQIGMGDIEGISNLEHLYTRMGYKKAESVYIKEI	23107	23553	-1
06_EnvY_gene_15	41	putative head closure protein	Phage_cluster_2404	VOG2355	2.5e-183	hypothetical protein [n=6]	putative head closure protein [n=2]	gp27	0	CDS	2115	1	MAQSLTQKTVNNFVKGLITEAAELTFPEGASVNELNCDLRRDGSRRRRQGVALESNNVLSSFTISDSERVNTGNWVNVGGNAALEFLVVQKGNTLYFYNKAELPYSAQIQGGTVNLSSYEFSGSSGANNSNCQFASINGNLVVSSAGINTIVVSYNGSSISVSSISFKVRDFDWQGDTDTYSTEDNSPSAARTYDAKNTGWGQSGGPSDFTKPLTHPWYAGKDQDGNYDEAEWDKVFAGTTLTGNGHFILDFFSKVRSGLATETESSRFKSVASFSGRVFYAGLTSAKHAGTILFSRLVEDTEDLGNCHQQNDPTAEYLSDLLDTDGGVLNIPDAVNIQLLYPFRSSLFIFAENGVWQITGVDGIFSATAYGVNRVSNIGLLNPQTFIQAEGLPFWWSR…	23553	25667	-1
06_EnvY_gene_14	286	hypothetical protein	hypothetical protein	ND	ND	ND	ND	NA	NA	CDS	309	1	MLEFIEDTSNQRCVCKSDKMATNLIIEKELGGFIFFIVKVEVGTVPHQLNGRYSSIAEAKKAVTKYLSNKRETQAVRRENFSKERQQRKAVENGPKLNTKDS	25636	25944	-1
06_EnvY_gene_13	43	putative adaptor protein	Phage_cluster_3139	VOG2357	5.2e-78	hypothetical protein [n=8]	putative adaptor protein [n=2]	gp28	1.38e-66	CDS	732	1	MKRTLLEMVQSILSDMDSEDVNAISDTIEAQQVASVIEDAYYNIVSARDIPEHRQLLKLTSLSDSTRPTHFKYPANVKQIESIHYNTSAAGSSYKAIYYIEPLEFILKMDEHSPNSLKIADKQGNTDLFVLNDIQPTYYTSFDDEHIVMNSYDSTIDSVLAADKTRAYGSVYPTFSITDSFEPDLDDNMLPYLLAEAKSTCFSLFKSGSDPKVEQSARRLKAYVQNDMHNTKKANKRPVYGRT	25944	26675	-1
06_EnvY_gene_12	44	hypothetical protein	gi_9964638_ref_NP_064768.1_	ND	ND	ND	ND	DUF2190 domain-containing protein	2.15e-13	CDS	471	1	MANVNHSSLTDPYIHEPKGTATAAAGRVYVANGSGSGAWTAKETLVGETLNGYLEDISSVETVHIPVPYAGTISKVITVLEGAISSADATVDVKNSSAASMGTLTITASGSAAGDVDTLSPSTNNTVTADSFITVSSNGASTNQAKLRFTIVLDRS	26675	27145	-1
06_EnvY_gene_11	45	major capsid protein	Phage_cluster_3772	VOG4572	1.9e-26	major capsid protein [n=107]	capsid protein [n=35]	NA	NA	CDS	975	1	MAGMISSNADTQRLIRAEVYSSELKDILRDEMQAQKYVRMLDGFPDGDSFTIPTIGKTVTANYTEDTQVAYTPMDTAEFAFTVDQYLQSASYLTKKAAQDSFYSAQLEARFVPEQERAIMEHFESTTFSAPEVGVSANSAETLDGVAHRISGGNAGRLELADFAFARYALKKSNVADRGMVAIVDPSAEYMLNTLTNITNVSNNPKFEGIVSAGVATGMRFVANVYGFDVYTSNYLKSTVADAALVEKDGSTANDFSSXNGVANLFFSADPTSNPXVGAWRQMPEVDYEYNKDFQRHEYVTTARXGVKKYRPEGIVTVVTNPDV	27272	28246	-1
06_EnvY_gene_10	46	virion scaffolding protein	Phage_cluster_3773	VOG4928	1.4e-47	hypothetical protein [n=5]	scaffold protein [n=2]	gp30	3.73e-61	CDS	768	1	MVFTEGTETTQTTQPEQTQEETSPQGSFLSKLVEAKGENWKDPEVLAKGKIEADGYIQTLEGQLTQMREDLKKKEYQEEVLEQLQKKATESTAVNNGVPNNNNSNTDGENTTRNISEEDLKSLVEQTLTQREADAVTKTNLQRVDEELDKSFGTNAEEVVKKKAAELGMSMDRLSEIASESPNAFFTLIGEPKPTFNPMVXGSVRTEGVNMQVSTDRNWQYYQKLRRENPNQYYEPKMQQQLLQDRMRLGDNFGN	28269	29036	-1
06_EnvY_gene_9	47	hypothetical protein	gi_399528889_ref_YP_006560936.1_	VOG4808	8.3e-28	hypothetical protein [n=8]	hypothetical protein ORF046 [n=1]	NA	NA	CDS	243	1	MKSAWFNKCKTKEEKLAVRQSIMSNRESLERLQEILEPMRKDTLPTADYDSPSWAYKQADRIGYNRALTTVLDLINLNKE	29041	29283	-1
06_EnvY_gene_8	48abc	portal protein (head-tail connector)	Phage_cluster_2313_PFAM-Head-tail_con	VOG2386	3.5e-114	portal protein [n=34]	hypothetical protein [n=22]	putative portal protein	0	CDS	1746	1	MAGTTVDIENIINPHSVAVDIADRWTSWNNSRKPKLEEWKELRNYIYATDTRTTSNSKLPWTNSTTTPKLTQIADNLHANYFSALFPQKRWFRFEAEDQESNTKAKRDVIQAYMDNKVRQSNFENTTSKILNDYIQYGNCFATIDFVKDYTTYEDGERVVNYIGPKLVRISPFDICFNPLAPDFDNSPKIVRSIMTTGEIKRKIAETVDNKYMEEIFDKMLVNRSAASGNDVDVAKSQAFIADGFSSLQEYYESEYVEVLTFYGDIYDQDTDTFHKNRIITVVDRSYILTNEQNPSWLGKSPVFHAGWRERPDNLYAMGPLDNLVGMQYRIDHLENLKADVFDQIAYPILKIRGDVEDFDFEPAARIYLGDEGDVGYLVPDSTALNADFQIQGLENKME…	29284	31029	-1
06_EnvY_gene_7	49abcd	hypothetical protein	Phage_cluster_2296	ND	ND	ND	ND	phage protein	0	CDS	1536	1	MATIDQIRQAAETDLATFIKLIAPEQVLGQCHEDVCDWWTRPDHKSHQLLLFPRDHGKSRLIAYRVAWELTKEPTLRILYISATANLAEKQLGFIKGILTSEIYTRYWPDHVNADEGKRTRWTNSEIMLDHPDRKKENVRDPSVFTGGLTTSLTGMHCDIAVLDDIVVYENAYTGEGRNKVKSQYSLLSSIEGADAKEWVVGTRYHPADLYNDLLQMTEDLYDDDGNKTGDDNIYEIFERPVEDSGDGTGQMLWPRTQRKDGKWFGFDIRVLAKKRGQYLDKGQFRAQYYNDPSDPDNVPVGRDKFQYYDRKHLRQDNGYWFYRDNKLNVYAAVDFAFSLSKKADYTAIVVIGIDAENNVYVLDIDRFKTDRISDYFQHIFDLSTKWSFRKMRAETTVA…	31029	32564	-1
06_EnvY_gene_6	91	hypothetical protein	gi_526244962_ref_YP_008320289.1_	ND	ND	ND	ND	NA	NA	CDS	186	1	MENHMNITTAQYIANMGNSNSGIHATIDGQEMFVPLDSANRHYAEILKQVEAGTLTIADAE	32606	32791	-1
06_EnvY_gene_5	311	putative tail fiber protein, putative carbohydrate binding domain	hypothetical protein	VOG4358	1.8e-30	hypothetical protein [n=2]	putative tail fiber protein [n=1]	putative carbohydrate binding domain containing protein	4.09e-71	CDS	1089	1	MTKARQLADLGNAYDDGALSNRNLIINGAMQVAQRGTSSSLSSGAIFLIDRFQTYEGTGGSLNIEQSTTAPDDFYYSSKWTVTSADTSLASGEQAWVRQRIEGNNMAHLGWGTSSAKTVTLSFWVRSSVTGTFAGSFQNSDGNRVYPYTYSISSANTWEHKKVTLTGDTTGTWLKTNGNGCTIYWSFGMATNLQGTAGAWAASSARTASGETQLIANNGATFYLTGVQLEVGDTATPFEHKNVGQELLACQRYCWRVTKETTFHNVVNMAAYNAVVAYGVLNFPVKMRTSPTFTHSGVGDFVVTGQANDSSCTSLVGFEIATNNLQLGANGSGSLTQGSAYWVRFTSSSPTGSEFFQLDAEL	32794	33882	-1
06_EnvY_gene_4	61	tail assembly chaperone proteins	Phage_cluster_2190	VOG2073	4.7e-14	hypothetical protein [n=21]	No annotation provided [n=3]	putative tail fiber assembly protein	1.45e-56	CDS	384	1	MTTISTALSELGVTEWVLRGEPTTEAEFTTMYAKVTGADANGSAIESQDPSDWGTTWSAVSAKKDELIAAEPMKLLRAERDRLIAATDWWAGSDHTMTSAQTAYRQALRDITSSATSLDDVTWPTKP	33893	34276	-1
06_EnvY_gene_3	92	hypothetical protein	hypothetical protein	ND	ND	ND	ND	NA	NA	CDS	570	1	MTSIIKVDTLQKANGGTPTAADLGINTSGNVLQVGNAVFTGHMSIGTYNYTNVTNLSVTLTPKSTNSKFILCPSLSISCDYFSMGFRILRDNNTQSDYIASGVESRTATTAHINPYKSGDTGGTNSYQAFYMSGDYADNTSASDTTTPITWLIQASCYNGGAINRGKSEANNSAYYQSVSSFVVYEIQK	34299	34868	-1
06_EnvY_gene_2	312	hypothetical protein	hypothetical protein	ND	ND	ND	ND	NA	NA	CDS	495	1	MSTLKVDSLVEKTSGNGVHIAGHVIQTVQQTVTTGSNIASTSYTATGLTLSITPKVATSKILVLVSLSAETYQNGNSGPKFYLQILRGTTEIAFRRSDSYAGTASNGYYSFSVHGTMNYLDSPSTTNAVTYSVNGKLSSTANSTNLRLHDGGSTSTITLMEIAQ	34865	35359	-1
06_EnvY_gene_1	312	hypothetical protein	gi_460042282_ref_YP_007517723.1_	ND	ND	ND	ND	NA	NA	CDS	579	1	MSTLQVENLIGPTSGSNANKVIIPSGQTLYAAGHVIQTLTDVSVITESTTSKASSNSFANSSLSITITPKSASSKIIVSAVASTGSSNGADGSTILRMIRDSTPIGIGNASGNRIRAGSGRGTSNQDGNTMLNIPLQITDTPNTTSAVTYTLQFAIRGTGAGTAYLNRSGSDADSVEHQRTSSSLVVQEIAQ	35356	35934	-1

## Sheet: 07_EnvZ
locus_tag	cluster_number	consensus_annotation	product_VirSorter	pVOGs	pVOGs_eval	pVOGs_product1	pVOGs_product2	BlastP_product	BlastP_evalue	Type	Length	codon_start	translation	start	end	strand
07_EnvZ_gene_50	96	hypothetical protein	hypothetical protein	ND	ND	ND	ND	NA	NA	CDS	624	1	MAHPLIHISKMTGKLDGFQAISTNTMTNEYCIKQNASGKADNICTKCYSHTMLKSYRKNMQPALQRNSEALANKVHDMDYLPSINQAWFRFNAHGELINLTHLENLNRIARKNPHCSFALWTKRNDLVSKYYKTREKPSNMILIYSNSKVSTIMSKPPKHFDRTFNNVLEHEHVDKQNCTGQKCKDCRLCYTIGNQVTTIVEMVKKY	39	662	1
07_EnvZ_gene_49	97	hypothetical protein	hypothetical protein	ND	ND	ND	ND	NA	NA	CDS	225	1	MFYCIATKALKDGTQGFRFNVCGVKGLTRKRLFKRRWGIAKGKSMVSLHIGKRSVYIERKTNKTKGKRIRHFAG	677	901	1
07_EnvZ_gene_48	151	hypothetical protein	hypothetical protein	ND	ND	ND	ND	NA	NA	CDS	171	1	MLVQVITLNISDGGQTTYVDIVGTEDAAESYFILDFHREGGGNGTLRVCKLVEVSQ	1048	1218	1
07_EnvZ_gene_47	152	hypothetical protein	hypothetical protein	ND	ND	ND	ND	NA	NA	CDS	336	1	MIYAIADVPHADYDNYDMLNKLFHALSPLGWEHSSWKNDTCPSLHFDDMKEERHGNTCQIFVDYADPAMREDPEWPVLSFNCYDAEGMLTLQNDFDNVDKLLIYLTGKVTQ	1215	1550	1
07_EnvZ_gene_46	153	putative HNH endonuclease [n=1]	Phage_cluster_526	VOG8284	1.9e-10	hypothetical protein [n=3]	putative HNH endonuclease [n=1]	HNH endonuclease	4.18e-07	CDS	300	1	MTRTRARQLEVVRVARAKAFVDNYKMNQGCNRCGFAEHPVALQMNHIDPSTKFKNVSELVKKGVIDTIKTELSKCEVLCANCHAVHTYANQHHREELGS	1547	1846	1
07_EnvZ_gene_45	154	hypothetical protein	hypothetical protein	ND	ND	ND	ND	NA	NA	CDS	189	1	MTKRRDITPIRSYQIRQIDVIDDADWLTEQERVHRYEEEIEDCLLVVMPKEYTYRTLVRDKP	1986	2174	1
07_EnvZ_gene_44	62	hypothetical protein	hypothetical protein	ND	ND	ND	ND	NA	NA	CDS	279	1	MCQEGIDMDYETNIRRHDGEYTVYGELWDDGMGFWDKWGDTGYTFEVQHEPEFSVTELYNKDGKPVPLTTLTPKEILVIIDIFTQDYWDHIL	2192	2470	1
07_EnvZ_gene_43	18	dual primase/helicase	Phage_cluster_13_PFAM-DnaB_C	VOG0025	1.1e-21	putative DNA helicase [n=124]	DnaB-like helicase [n=113]	NA	NA	CDS	1623	1	MNWKSHKPCPYEDCGSTDAFSYNLDSMSGRCHSCERKYPRDKAAKLDWAEEEYPTQGQQQQEKDDWDMEPAIKAVPTEVLTGVYRTIRSISDQTMRKYDCKTYLDKDGKEVKQEYIYPSGGVKTRYFPKEFRAVNLKSDELYGMNLWNAGSGKIVTICEGELDAMSAYQMCHNPKFSSAFVSLPSATPSKKLWTNTNDWLSSFDKIILSIEHDDQGNAVAQRIANLYPNKVYRVQHDKYKDANEFLEAGAKNEYYNAWMNARKYTPENVINTTDQFLSLYNKAENHTYVETGIQDFDDMCLGLMQGHFTLFKAQTGIGKTEFMRYLEYRILAKNPDIKIATWHMEETKLRSLLGLVSYDIKDNVTRMDLIEDKGVSAKVQESISNITKDERLFQFFLND…	2467	4089	1
07_EnvZ_gene_42	60	hypothetical protein	hypothetical protein	ND	ND	ND	ND	NA	NA	CDS	231	1	MPSFDDLTNMTTVAAALYFLGVYFHYVHVKTIFHLLDRYEDLNKTKAIFHSVTWPITVLVLMWDEFFGAEEDEDLE	4076	4306	1
07_EnvZ_gene_41	20a	DNA polymerase A exonuclease domain	Phage_cluster_59_PFAM-RNase_H_2	VOG0026	4.2e-29	DNA polymerase [n=254]	DNA polymerase I [n=240]	putative RP DNA pol	5.12e-100	CDS	909	1	MKTVAMDIETDDIDATRIWVICAKDIDTGETEQFLNVSHIEEEKQRFIEYCADVETFVFHNGIAFDVPVINRLLGETVVDLHKVLDTLIVSRLVDYTLDGKGHSLKAWGRRLGDHKLDFKDFSALTEEMIFYCHQDVTVTVLLYNTLKPVINDPTWDEAIRCEHEIQMLCEEMTDNGFYFDQNQAETLLDEIELRMLELTDAFQEDFPPQLQEVNRIKYRRKADGSLFSNVTKAHEQYEKTVVDWAAQPPELVCYDYIEFNPASPKMRIERLWEAGWTPYEKTKGHIQYERDATRTVWSSRK	4303	5211	1
07_EnvZ_gene_40	155	hypothetical protein	Phage_cluster_4610	ND	ND	ND	ND	NA	NA	CDS	633	1	MKGMQLELFGHQESKSCSKCGEVKPLDYFSKNRSKRDGHQTECKVCNKAYCQDNKEAMADYNKAYRKANKEAIADYRKAYRKANKEANREANREYFKEYYQTNREYYNEANVKRVALKKSNTPEFILDCEVEKKRRVDTYKLRSLMTKVTGIQHHVDHMWPLSDGGPHWSGNLQVIPATDNLSKKASVDLEIKITIQEGLEYARQCYERR	5168	5800	1
07_EnvZ_gene_39	20b	DNA polymerase A	Phage_cluster_59_PFAM-DNA_pol_A	VOG0026	6.7e-62	DNA polymerase [n=254]	DNA polymerase I [n=240]	RP DNA pol	0	CDS	1026	1	MQDNAMRGDKFAKYGWTLSEANLNTLPDSAPEGGKRLAEWLTLEGRRSSLVEWLGHVKDDHRIHGRFAHIGAWTGRMAHRAPNQANIPSEFHGTPKSAVEEVKHRYDGRFRSLWTTPDGCLLVGTDAEGIQLRVLAHLMKSEEYVHAIVSGRKENETDIHNLNRKALGMSHITRDMAKTFIYAFLLGAGNEKISQILKVNRKEATQAVDNFMESIQGLSELKKKIIPYVAGRGYFKGLDGRKVKVPSEHKALAGMLQNGESVIMKHAALQWVREAKQQNLDFKLVTWPHDEWQTEIRGGMEEAEQLGSLQRQSIVDTGVKFGMMCPLAGSTDIGKNWKDTH	5772	6797	1
07_EnvZ_gene_38	299	hypothetical protein	hypothetical protein	ND	ND	ND	ND	NA	NA	CDS	492	1	MAAKKKTKFGVFEGELFYPRLFEDTMDTSEYHERIQGQYSTMFVPKDSEELNRLIAMGFPEVSLGHQMVKPIAIADNRMGVKLKRPNVHPSGIEDFGGAPTVTHGVTNQKWDNIVDGNLGHGTKAKVKISIYGEGERAAVRLEKVGVIEHVPYQELAEAEDRW	6907	7398	1
07_EnvZ_gene_37	11	Thymidylate synthase ThyX	Phage_cluster_508_PFAM-Thy1	VOG4561	3.9e-56	thymidylate synthase [n=118]	putative thymidylate synthase [n=49]	thymidylate synthase (FAD)	7e-103	CDS	666	1	MIKATYIDHMGNDLTVANAARVSFGKTSEMEDDPWGPPKLKAKDDKLIRYLAKHKHISPFGHCFASFHVKAPIFVARQLVKHKFLRWNEISRRYVDDEPEFYVPDVWRGRSADKKQGSEGEVKLGTLDDTIVSDSPHEALCAYNALLDAGVAPEQARMVLPQSTMTEWYWSGSLDAFADMCNLRCKPDTQAETREVARQIDHKMIELFPVSWDALTEDDDE	7454	8119	1
07_EnvZ_gene_36	156	hypothetical protein	hypothetical protein	ND	ND	ND	ND	NA	NA	CDS	156	1	MSEVKITEITEHEDGSATLQVECGPETFAAIFNVGFVSLIKTGLHWESEDG	8112	8267	1
07_EnvZ_gene_35	157	hypothetical protein	hypothetical protein	ND	ND	ND	ND	NA	NA	CDS	213	1	MAKLYDLEPMIMDCWHVCDDLQVIFRQIGDGEREPTPDEMMNTLMGMQQLYQWKFEQLFFKYEEVLRDRQ	8260	8472	1
07_EnvZ_gene_34	158	hypothetical protein	hypothetical protein	ND	ND	ND	ND	NA	NA	CDS	174	1	VTDNDWPLEADFSVIRPMTPEERKASLEREEKNKWRKCVSCGNASKDTWCGFCLEEE	8459	8632	1
07_EnvZ_gene_33	159	putative early protein, SaV-like (nucleotide kinase)	Phage_cluster_1128_PFAM-DUF3310	VOG4559	1.1e-13	hypothetical protein [n=385]	putative early protein [n=28]	DUF3310 domain-containing protein	3.72e-09	CDS	312	1	MINSEWKKLLEEEENFKEKVMSEHTADIVNEPEHYARWEIEPITYIMLNDFEFWRGNIVKYASRAGFKLYDGKTKDASEIVDLEKVIRYAEMRINQLNGEDKL	8632	8943	1
07_EnvZ_gene_32	292	Exonuclease	Phage_cluster_999_PFAM-5_3_exonuc_N	VOG0028	9.9e-62	exonuclease [n=75]	hypothetical protein [n=48]	5'-3' exonuclease	1.12e-38	CDS	711	1	VNKQVLVDGDPFAYRAAFSCEDESEEEALAKVDSVLDDALNEVMWEVSENNYQIFLTGKGNFRYDIAVSHEYKGNRKGVEKPAHLQAIRQHMIDNWSAIVSKGEEADDLLGIWATAYGPNATIISIDKDMLQIPCHHYNPNKKTFTTMSEREGAKFFYTQILTGDKADNIIGLYGIGPKKAEKLLADSVTDEEMYEECLRAYGGEEDRVIENARLLWLRRYEGQLWEPPKCVLDQA	8940	9650	1
07_EnvZ_gene_31	24	Endonuclease	Phage_cluster_91_PFAM-Phage_endo_I	VOG0451	2.4e-30	head completion protein [n=164]	endonuclease [n=45]	RP Endonuclease I	2.02e-45	CDS	369	1	MRFRSGLEKRTAAWLTLRRVKFKYEKTRIPYAVSEVRHYTPDFQLPNGIYIETKGRFLPSDRKKHLLVKKQYPELDIRFVFSNPKAKIRKGSKTSYADWCDKHGFLYAQEYIPVEWVKEKKK	9629	9997	1
07_EnvZ_gene_30	160	hypothetical protein	hypothetical protein	ND	ND	ND	ND	NA	NA	CDS	234	1	VGKGKEEMILKIHRVTSGPYFLDEENCYYNICLVEHEDGTMEEDEILMDDFDSAYEMIKHLSTTIEPIILEYNLGAN	9973	10206	1
07_EnvZ_gene_29	293	hypothetical protein	hypothetical protein	ND	ND	ND	ND	NA	NA	CDS	186	1	MFDLDSKLRALVENYGLELLLEQNEISERLIIEYLVDEGLIDLDDYFNLDAEMAEWKRIEE	10219	10404	1
07_EnvZ_gene_28	26	MazG-related NTP Pyrophosphohydrolase	Phage_cluster_2047_PFAM-MazG	VOG5986	2.3e-14	MazG [n=5]	hypothetical protein [n=3]	MazG nucleotide pyrophosphohydrolase	4.77e-20	CDS	357	1	MITAEDIEAFSIVNVTPMEYSYWVEGKIVTEGDNRLVENILGLVGEAGEVAEKIKKYRRDNTKINQKEIIKELGDVVFYATALANYFYSNLPEVLEANMDKLNDRYTRGVIKGSGDNR	10401	10757	1
07_EnvZ_gene_27	27	hypothetical protein	gi_399528868_ref_YP_006560915.1__PFAM-DUF1127	VOG8654	6e-17	hypothetical protein [n=4]		DUF1127 domain-containing protein	6.06e-08	CDS	198	1	MKQRWVNNIFVRFMRYCIMWSEHRAAVKILNQLSDRELKDIGMSRQDIDRMVWLEEDKTMRGRGK	10754	10951	1
07_EnvZ_gene_26	28	Cobalamin dependent ribonucleotide reductase	Phage_cluster_226_PFAM-Ribonuc_red_lgC	VOG0088	1.1e-39	ribonucleotide reductase [n=100]	ribonucleotide reductase subunit A [n=43]	adenosylcobalamin-dependent ribonucleoside-triphosphate reductase	0	CDS	1905	1	MSSNLLPTDYQTFIATSRYARWLDKEGRRENWGETVSRYMDNVVRPVVGDNTYIDQLEEAILNLSVMPSMRSLMTAGPAASRDNTCMYNCSYLPVDDLKAFDEAMFILLCGTGVGFSVERQFISKLPEVPQLFESESVIVVKDSKEGWAKALRQVIALLYSGEIPKWDVSKVRPAGARLKTFGGRASGPAPLIDLFNFAVNTFRAAEGRKLSSVECHDLMCKIGEVVVVGGVRRSAMISLSNLSDDRMRHAKSGSWWENNPQRALANNSVSYTEKPDAMSFMREWTALVESGSGERGIFNRQASKKQAEKNGRRDPNYEFGTNPCSEIILRPNQFCNLTEVVVRATDNFDNLAHKVKLATILGTIQSTYTKMPYLRKIWTTNTEAERLLGVSLTGIMDN…	10948	12852	1
07_EnvZ_gene_25	29	Glutaredoxin	Phage_cluster_5680	ND	ND	ND	ND	glutaredoxin 3	3.74e-08	CDS	249	1	MSWVVLGRTQCNFCDDAKAMLRGRGLTYTSYTLDSPSSKWLLTLIKDAGMTTVPQIFNPTGEHIGGYTELKELLNDSSTEEF	12849	13097	1
07_EnvZ_gene_24	30	hypothetical protein	Phage_cluster_43	ND	ND	ND	ND	NA	NA	CDS	447	1	MTAVRKSFSRALYEAYDSPARDALVSYLEAKGHTIVNNEENFNVDVVSQKNGYTYFNEAEVKTAWKADWPTHWTEIRIPERKQRLLDKHTEENGVLNFYIFRPDFKQAWRIKDTQLTKESLKGAKGRYITHGEKFFHIPYVEAELVSL	13072	13518	1
07_EnvZ_gene_23	31	P-loop containing nucleoside triphosphate hydrolase (PhoH-like protein)	Phage_cluster_43_PFAM-PhoH	VOG0058	1.4e-79	P-starvation inducible protein [n=47]	hypothetical protein [n=31]	phosphate starvation-inducible protein	4.95e-129	CDS	711	1	MNNIEPLQKPTRTRRKTNYKGATTKKTSGLVPRTPKQKDFIDALSSNNQVFVLGPAGTGKTYVTATYAADLYATKAIDKIVITRPHVAVGKELGFLKGDLQEKTMPWALPVLDVLEKHLGKGTVETGIKNGNIEMAPLALMRGRSFDNAFIIVDETQNITTHELKMLLTRVGEESTIVLNGDVQQSDLKEADGLSKVIHLAKKHMLPVPIIEFGVEDIVRSDICAQWVKVFMKEKL	13515	14225	1
07_EnvZ_gene_22	161	hypothetical protein	hypothetical protein	VOG6956	1.3e-27	hypothetical protein [n=6]		unknown	2.09e-16	CDS	153	1	MAKGLYANIHAKRKRIAAGSGEKMRKVGSKGAPTDKNFKQAAKTAKKRKK	14376	14528	-1
07_EnvZ_gene_21	284	hypothetical protein	Phage_cluster_3770	VOG6218	5.1e-38	hypothetical protein [n=7]	No annotation provided [n=1]	unnamed protein product	1.4e-36	CDS	264	1	MAKKDPRLERAGVSGFNKPKATPGHATKSHVVVAKEGDKIKTIRFGQQGVKGSPDGSKRNKAFKARHAKNIAKGKMSAAYWADKVKW	14716	14979	-1
07_EnvZ_gene_20	313	hypothetical protein	hypothetical protein	ND	ND	ND	ND	NA	NA	CDS	477	1	MIDPFTAFAAAQTAVSAIKKGIQLGKDIAGISNDLAKFAGAISDLEFAHKSAENQPWYAVLFGGTGPSAIDIFAKKKQAEALRADIKQYIQFAYGQSAWEELLRIESQVRKDRQKTLYRKAEIKQAIIEWTLGILVVVSGVGILGVGIYFLGKKQGKW	14979	15455	-1
07_EnvZ_gene_19	33	hypothetical protein	gi_399528876_ref_YP_006560923.1_	ND	ND	ND	ND	NA	NA	CDS	276	1	MNQDQEWHLSKSVPLTFVVAIFIQTVSLVWYVSSLDNTIKNNEKELLRQDVRLSALENVVQSQALTLARIDENIKSIRVMMEKTSSNRDPR	15461	15736	-1
07_EnvZ_gene_18	63	hypothetical protein	hypothetical protein	ND	ND	ND	ND	NA	NA	CDS	423	1	MFGLPLELITMLFSTVLGGVMSIWGQSNKNKAEQQAMLIGATNTAREYGSKDKHFAWTRRIIALSAVISIIVLPKLVAVWYPEVPVFVGYTEVQGGFWNFLFGPDKQIVWQSAQGFVITPLDTHIVSAIVGLYFGAGFSK	15733	16155	-1
07_EnvZ_gene_17	162	endolysin, peptidase domain	hypothetical protein	ND	ND	ND	ND	NA	NA	CDS	831	1	MAGINLEGRATLVAEKERAQVVSTLKDMLELSRQSAEENAKAREAAGITESLAEPFVRDTGDMVRPEMRPVDMVPSELSDIIADESTAPLSEVDPAADIASDLQVIKQLDKDVAAPETSLRPQMRPEGLDDKGFKIVTNTSMKPTFTLTNASLLTKPEAPERMDNLLRGAFQTLQQNFGAELIINDALPKKGSTREKNTPNSRHFHGDALDISVAGMPDSEKLKLVAVAKKAGFKGFGFGNNILHIDMGGNRGWSYGNDLFAGKPVSDLIAQIKAP	16155	16985	-1
07_EnvZ_gene_16	291	hypothetical protein	hypothetical protein	ND	ND	ND	ND	NA	NA	CDS	1962	1	MAGFAVDIGDAGAAFEQGVTMPSATSTGAAADGLAMLGRGIFGALDDYARANQPVKQTESSIKREAVGRLSQSLYNLKGKTPLQKRTAVSSLVASYTNEGFDVDDNVAEMIKTATGVDVSYLNYDPAQEAINSSVDKLRENPGYVFNARKILDASGRPYTEDDVLSLAISDVQKVEAAALQIANSKVMNTKQFQEEYIPNARTMMGGIVNSTMSGLAIEMEGGDISPEVFVNLKTQFQILKSNLQSSRPSGISDEDYKPIQTLINSTEELVTTLGSYDQEVLNKTKAEHLEVITEAIIGMPDMNPLIKAALLQPNPDFSAFLANNAPKVLETLNNIQVKDSQYTPLNQPLPEVPSDDSPEFTAPDLHTEDEVSKATDRTNKERSDAVSFASDLSINLET…	16987	18948	-1
07_EnvZ_gene_15	38	hypothetical protein	Phage_cluster_7-r_1	VOG4982	3e-27	hypothetical protein [n=5]	hypothetical protein ORF035 [n=1]	NA	NA	CDS	4422	1	MTTLLTLEDEIFNQLALQQDLDLAEEPSVYNPLSDVERKKSQGIALATDLPVDQVEAERAVGDNTAETAARTQGLNFDYALTINKAIEDGLEPEEVAEIIEQRTAKGEDMTLGEYMLMQNLMLGDNGVNAYAARTMTNMETWNDLMQQAFEDNDQSGFSKVVTFLDVNILRELTIGAFENVTFRSNREGTEIREAFNTLKPDEFKEWAKEYIKERASEGIFTEDSIWNLFKAANDATYLGDDPMAGLNAAFGAADIATLGATKLAKAGLSSTGKLLSLSKARRPIDAVAVIDGEVPAAVAATKLVDDAGVQTDEIMAGRMLPEDLDPASGPMARPSGVEVRNGTRKNIITEKLEQINRQGSFGEYIPRAVIEARATDIAARIADSLNDVVVSTRSVIDE…	18958	23379	-1
07_EnvZ_gene_14	39	hypothetical protein	hypothetical protein	ND	ND	ND	ND	NA	NA	CDS	258	1	MQAQAQAMGVSDSSALAGGQSGISSQLGSNLGFGSMMSGLSQQYTSLTGQAAQAGAQAQMFGTIADLGFRAFGATKGFGDGGPQK	23376	23633	-1
07_EnvZ_gene_13	40	Acyl-CoA N-acyltransferase (GNAT) domain	Phage_cluster_2048	VOG1063	1.1e-29	hypothetical protein [n=9]	acetyltransferase [n=2]	NA	NA	CDS	462	1	MSNYTIRDATQDDVLDTVLSVKQFCKEIPHPAWSKVNTNKVSELVTNLIHSENGFVKIVVHNEEVVGALIAIVSDMPINDMVFAQELMFWIDPEHRIGRTALKLVDDYTIWSESKGCNFIRLSELDNILNSKAGLLFKRKGFKPTETAYVKEV	23857	24318	-1
07_EnvZ_gene_12	41	putative head closure protein	Phage_cluster_2404	VOG2355	2.5e-170	hypothetical protein [n=6]	putative head closure protein [n=2]	gp27	5.04e-175	CDS	2496	1	MPQSLNQKAVNNFVKGLITEAAELTFPEGASVDELNCDLRRDGTRRRRLGVALEEEYTLSSFTLSDSEITSTGDWVNVGGNADLEFLVLQKGATLYFYNKSDVPYSAQLETNSVNLNTYVFSGSAGADVSKCQFTSLKGNLIVSSPGINTIAVSYSSGTFTATQIDFKVRDFQWQGDTSTYYEDEASPSQDRKYDAQNAGWNTGNGAPTDLTKRLTHPWYSGKDTDGDYLEAEFDRIYAGTTLTGNGHYVLDFFEKNRGSASGLTGLTNMTEEEGSRFRCVESFAGRVFYAGLDSAKNAGTILFSKLVENVDDLGICHQQNDPTAEYLSDLYDTDGGEVKIPDAVKIQKLYAYQSSLFVFAENGVWQIAGVDGVFKASSYSINRVSRIGILNAESFVAA…	24318	26813	-1
07_EnvZ_gene_11	286	hypothetical protein	hypothetical protein	ND	ND	ND	ND	NA	NA	CDS	309	1	MIEYQDNREKQLCVCTTEKLKNKVFIEKEPGGNIFFKFRFEVGVLPKELSGRYTSMKKAKEALEKYLRNKSKSKSIKRDEYAEDFMKRKKVRDASESKSKSS	26782	27090	-1
07_EnvZ_gene_10	43	putative adaptor protein	Phage_cluster_3139	VOG2357	3.9e-70	hypothetical protein [n=8]	putative adaptor protein [n=2]	gp28	2.66e-51	CDS	726	1	MKTTLLQIVQSILSDMDSEDVNSLTDTVEAQQIASVVEDTYYNIIAAREIPEHSRLLSLVALADTNKPTHFKYPTDTKKITRIEYNVGTVANKEFKQIYFVDPLVFLDRMDEANTLVETFEGSVDIFVASDRDPAYYTSFDDEYLIFDSFNSAEETSLQASKTRAWGSVYPTFSQTDAFEPDLDNTLMPLLLAEAKSACFSLFKGGSDPKVEQAARRLKSYVQNDQYKSKRANKRNSYGRH	27090	27815	-1
07_EnvZ_gene_9	44	hypothetical protein	Phage_cluster_5-r_1	ND	ND	ND	ND	gp29	9.34e-42	CDS	567	1	MANVNHSTLTDPYLHEPKNISSAISGAVYVADGTGSGDWYQNSRFIGAYIAFDATTPSYTHSVTTSDTPLNPTFVIAESNGFTGVTSPNARLKYTGLEDIEAQIVFTISSKQTGGSNHDVQFALFKNGTELSGSRTIRTISSGSWGSISVFGYTSFSQNDYLEVKIKGDSSFTLDVASAFMSVMGSAA	27815	28381	-1
07_EnvZ_gene_8	45	major capsid protein	Phage_cluster_3772	VOG4572	1.6e-26	major capsid protein [n=107]	capsid protein [n=35]	NA	NA	CDS	996	1	MAGMNTVGTGATAASNVGTNLVRSELWSSELKELLRDEMMAQRYVRMLEGFPDGDTFNIPQIGAIVTNDYTDDTQVTYDPLDTANFTFTVDKYLSSASYITKKAAQDSFYSAQLEARFVPEQARAILEHFETTTFAAPEVGVSANSAEAQNGIAHRISGGNGGRIELADFAYARYALKKASVPDRGLVAIVDPSVEFQLNTLSNIVGVANNPMFEGIVRDGIATGMRFVANVYGFDVYTSNFLKSTVSDSALLERDGSTANAFNVNNGVANYFMSTEGDANPFVGAWRQQPEVDYEYNKDFQRHEYVTTARYGVKKYRSEGIVTVVTNPDV	28502	29497	-1
07_EnvZ_gene_7	46	virion scaffolding protein	Phage_cluster_3773	VOG4928	1e-41	hypothetical protein [n=5]	scaffold protein [n=2]	NA	NA	CDS	777	1	MSIFTETGSNQDQPQTEQAPTTEATTESFVERLVKAKGENWKDPETLAKGKLEADNYISQLEEQNRQLREDLGKNDYASQIIDAIKNKAADTSTAKDLEADPNTAGVEEEGTPPSLNEDDLKSLVEKTLLERETKKSVELNLKNVEDTLKGQYGDKLGQALQAKASELGLSMDRMEQLASESPSAFLALFGDNKQDSAFSSMLNSSVNTEGVNMQSSKERNWSYYQNLRRSNPNQYYTPSVQQQLMKDKMRLGDRFGN	29509	30285	-1
07_EnvZ_gene_6	47	hypothetical protein	gi_399528889_ref_YP_006560936.1_	VOG4808	1.7e-25	hypothetical protein [n=8]	hypothetical protein ORF046 [n=1]	NA	NA	CDS	243	1	MKSVWYKECKTKEDKVKAKQAILSNRESLDRLKEILGPMLKETPPSTDYDSPSWAYKQADRIGYNRALNQVLDLINLDKE	30289	30531	-1
07_EnvZ_gene_5	48abc	portal protein (head-tail connector)	Phage_cluster_2313_PFAM-Head-tail_con	VOG2386	2.5e-111	portal protein [n=34]	hypothetical protein [n=22]	portal (connector) protein	0	CDS	1749	1	MAGTTIDLDEMIDPHALAVEISSRWDKWNLNRQNKIDEWKELRNYIYATDTRTTSNSKLPWTNSTTTPKLTQIADNLHANYFSALFPQKRWFRFEANDEESNLKMKRDVIQAYMQSKIRQSDFENTVSKLINDYIQYGNCFATVDFVKDYTEYEDTGERTVNYVGPKLVRISPFDVCFNPTAPSFSESPKIVRSIVTLGEVARKVEASADNAYMVDILDKMVGNRADASGQDVDVAKSQGYVADGFSTLKEYYESNYVELLTFYGDIHDGSTGKFHKNRVITVVDRAYVLVNKQNPSWLGKAPVFHAGWRERPDNLYAMGPLDNLVGMQYRIDHLENLKADVFDQIAYPIMKIRGDVEDFDFEPGSRIYLGEEGDVGYLAPDATALNADFQIQNLENKM…	30532	32280	-1
07_EnvZ_gene_4	163	hypothetical protein	gi_149408207_ref_YP_001294641.1_	ND	ND	ND	ND	NA	NA	CDS	471	1	LAKGLLDKPVNRVCFYCSTIFIQTSTKGSNFCNYVCKHNYKMAEDLGYKIKRLLNGSKSRSKIKSLPFNLTLQYLINLYEEQEGLCAITNVPFCFKTHGTKNVANKNTISLDRVEPELGYTKGNVRFVTFQVNCAKGFYTDEDFFEMCSNAIRNRL	32280	32750	-1
07_EnvZ_gene_3	49abcd	Terminase	Phage_cluster_2296_PFAM-Terminase_6	ND	ND	ND	ND	phage protein	0	CDS	1539	1	MATLEQIRTAAETDLVTFIKLVAPEQVLGQCHEEVANWWTRPDSKSHQLLLFPRDHGKSRLIAYRVAWELTKNPTLRILYISATANLAEKQLGFIKGILTSEIYSRYWPDHVHPDDGKRTRWTNSEIMLDHPDRKKENVRDPSIFTGGLTTSLTGMHCDIAVLDDVVVYENAYTGEGRNKVKSQYSLLSSIEGADAKEWVVGTRYHPADLYNDLLQMVEDQYDDEGQKIGEDNIYEIFERPVEDRGDGTGQMLWPRSQRKDGKWFGFDIRVLAKKRGQYLDRGQFRAQYYNDPSDPDNVPVGSDKFQYYDRKHLVLDNGKWFYKDNRLNVFAAVDFAFSLSKKADYTAIVIVGIDAENNVYVLDIDRFRTDRISDYFEHILQLSNKWSFRKLRAETTVA…	32743	34281	-1
07_EnvZ_gene_2	164	hypothetical protein	hypothetical protein	ND	ND	ND	ND	NA	NA	CDS	540	1	MTTYQLLDANDKIFAEVSDDGKIYRTFTVGGNSAYQAMREDVIANAGAALDVDVPDWLQADADQTLFDRQLAAYRTATARLAQYVVADGRAEVREMQPTGEQVFNEETGEMEDVMHEVITVTAIEPVEATVTRLVYSDDMDAEPVEETVENPLITTDVAERTAAQAVVDATPQAVEDAA	34285	34824	-1
07_EnvZ_gene_1	311	putative tail fiber protein, Galactose-binding-like domain superfamily	hypothetical protein	VOG4358	5.4e-22	hypothetical protein [n=2]	putative tail fiber protein [n=1]	NA	NA	CDS	1002	1	DKPTGIAGEAMLRAETPQEQFNLIGAGRRNLIINGDCNISQRGDFTTASSSTDEEYYLDRFQQNHNITANKQHITSNQPSALSNTKSWRLTATATTNGFMGTRQTIEDYKLFNGREFTASVWVKTNHPSVRFYLYDGSNTDQGKKTAIADGEWHYLQETFTLDATAGTQFSIEIIILSEAGGNVSITSGDYVEFTGLQVELGKVATPFEHRSYGEELAACQRYYYRIDVGQVGDRFSLAECSSTTQADGVISFPVTMRSLTGPTGLDQSGTASDYSVYTAGGSNTCTAVPTFIRASNNTALFKFSVSSGLTAGNAAQLLANTTDAYLAWSDEL	34821	35822	-1

## Sheet: 08_Env8
locus_tag	cluster_number	consensus_annotation	product_VirSorter	pVOGs	pVOGs_eval	pVOGs_product1	pVOGs_product2	BlastP_product	BlastP_evalue	Type	Length	codon_start	translation	start	end	strand
08_Env8_gene_53	165	hypothetical protein	hypothetical protein	ND	ND	ND	ND	NA	NA	CDS	138	1	ITMKELPQGKWVVYDDKGKLVIISRDKRICQTQVEKLTAKGKTND	2	139	1
08_Env8_gene_52	166	hypothetical protein	hypothetical protein	ND	ND	ND	ND	NA	NA	CDS	291	1	MIDYSTHTEHFHKADAFTYNYKFIDDSIAECYNKGYTMKQIADALNEPFNRIVYRMQLLQREGLVKYKYNTTRAHLTRTYFKLRKDLEEVETKLKG	132	422	1
08_Env8_gene_51	98	hypothetical protein	hypothetical protein	ND	ND	ND	ND	NA	NA	CDS	189	1	MKDKQTQGTAKVVPIEQYYNDLSRIIDDAEWMGEDDTVELYLPEKEQIKRQMDEGELWYPNF	425	613	1
08_Env8_gene_50	99	hypothetical protein	hypothetical protein	ND	ND	ND	ND	NA	NA	CDS	405	1	MKDFSTEKKSRARVFRNPHHNFDADTWSGLIQGNSLLIYWFTQWIDQHEWDDEAPKLQDFMAAEYQKSAGCAPWKMAGQVDAFGDYVHEGDDDLAAYFIIKVKVNDEFRLAYIYPYAIVAMPKADGGYLIVRMD	679	1083	1
08_Env8_gene_49	167	hypothetical protein	hypothetical protein	ND	ND	ND	ND	NA	NA	CDS	285	1	MYDFDNDPKRIKDKLFCSMSAHFLTNELPVEAMDWDEEQIEIWIGENAWEPFEYWDAHGVMELIESAAYHGYDFMKKNWKELSDDEELPSTTQD	1083	1367	1
08_Env8_gene_48	168	hypothetical protein	hypothetical protein	ND	ND	ND	ND	NA	NA	CDS	174	1	MMKNYQVQLKTDLRSSVYKTLYMKAYSVQQIVDQLGEDYFVTEVEEWKIDVARRDGS	1333	1506	1
08_Env8_gene_47	169	hypothetical protein	hypothetical protein	ND	ND	ND	ND	NA	NA	CDS	222	1	MLPDEMEAEKNRKIILEMSDKIDLIERNVLELQGQLQEAYKKISVLTIANTELKEKECFCGLAEEPVLATEEY	1481	1702	1
08_Env8_gene_46	170	hypothetical protein	hypothetical protein	ND	ND	ND	ND	NA	NA	CDS	231	1	MQPQHLHAHARCKYEPTRIQKQLECRLFGKTFHNVAAAARYYGLALSTAYEYHHNHLHRETFPNRKRWKNWTKDKE	1704	1934	1
08_Env8_gene_45	100	hypothetical protein	hypothetical protein	ND	ND	ND	ND	NA	NA	CDS	186	1	MEIDSETKFYIRQIVVELFKEILEGKRTDEVVQLEDHLYDIIRNKLDNYKVEVYGVSLREY	1937	2122	1
08_Env8_gene_44	171	hypothetical protein	hypothetical protein	ND	ND	ND	ND	NA	NA	CDS	216	1	MIAEVYKEKGKEPWKYTRQVIASDGKIERQTTRYSTFNCAYENAYSDLLDGKLDNLYLYYPWGTLRETLTK	2124	2339	1
08_Env8_gene_43	18	dual primase/helicase	Phage_cluster_13_PFAM-DnaB_C	VOG0025	1.2e-23	putative DNA helicase [n=124]	DnaB-like helicase [n=113]	NA	NA	CDS	1611	1	MTWISHKECPAADCDSSDAFSYNTETMAGKCHSCNRSYPKQMKDLDNWAEEEYPTYQSNKESWDMQQQESNVTEFVKPMHMAYRGITKETMEFYDCKTFIDGKGEPVRQEYIYPSGGVKVRQLPKTFSARNLKTDELFGMNLWNSGTSKIITITEGELDAMSAYQMLYNPNYNNPVVSLPSSTPSHKLWEKINKFLSSFDKIVLSIEHDDQGNSVAAKIASLYPNKVYRMELDKYKDANEFLQEGEAKTFKSAWFNARKYTPANILNTPDQFLGLYNKSENHVYVETGIQDFDDMCLGLMQGHFTLFKAQTGIGKTEFMRYLEYRILSQYPEVKIATWHMEETKLRSILGLVSYELNDNLTRKDLIEEKKADSLVQQAITKLTKDERLYQFFLNDEDDP…	2336	3946	1
08_Env8_gene_42	20a	DNA polymerase A exonuclease domain	Phage_cluster_59_PFAM-RNase_H_2	VOG0026	6e-36	DNA polymerase [n=254]	DNA polymerase I [n=240]	putative RP DNA pol	6.82e-103	CDS	894	1	MRRVAMDIETESLTPEKIWCICAEDVETGEKEHFVHLTTLQEEKERFIEYCSRYDRFIFHNGICFDVPIINKLLGQEVIPLTSVIDTLIVSRLVDFDLKHGHGLKAWGIRLGNYKMDFSDFSMLSDEMIKYCHQDVTVTLKVYDKFRKTIEDPEWESALRCEHDIQILCQTMTDNGFYFNKAKAEELLDEIEQRKAHLEDAFQEDFPPKLEEVNRIKYRKKADGTLYSNVTNAQKKHAKTQVDWSKQEPELVCYDFIDFNPASPKMRIERLWEAGWKPFEKTKGHLDYERESARTFR	4138	5031	1
08_Env8_gene_41	59	Endonuclease	Phage_cluster_49_PFAM-Endonuclease_7	ND	ND	ND	ND	putative endonuclease VII	1.39e-05	CDS	447	1	MKESQLELFADIISTNIIEDGIQCNKCEVYQPVENFSSITYKSGVVEYKRVCGSCRRGQTKLIKKLREQNPYPDKDYECPICERTIQEIGNTGQKKLQTWVLDHCHDSKTFRGWVCHHCNTGLGAFKDSVDITEKAVMYLKNHEVKNG	5000	5446	1
08_Env8_gene_40	20b	DNA polymerase	Phage_cluster_59_PFAM-DNA_pol_A	VOG0026	1.7e-61	DNA polymerase [n=254]	DNA polymerase I [n=240]	RP DNA pol	0	CDS	1017	1	MDERGQKFAKYGWTLSEANLNTLPETAPVGGKRLAEWLTLEGRRSSLVEWLGHCGDDSRIHGSFTHVGAWTGRMAHRNPNQANIPAEFHGDAITAVEKVKDRYDGQLRELWCVPKGCYLVGTDAEGIQLRVLAHLMKSEEYVHAIVSGKKEDETDIHNLNRKALGMSHVTRDMAKTFIYAFLLGAGNAKVAQILKVNQKEAKQAVENFMQSIQGLANLKKKVIPHIAKRGWFRGLDGRKVVVPSEHKTLAGMLQNGESTIMKHAALDWVHKAKRQFLEFKLVTWPHDEWQTEVRGQMKDAELLGEIQRQSIVDTGVNFGMICPLAGSTDIGYNWKETH	5439	6455	1
08_Env8_gene_39	299	hypothetical protein	hypothetical protein	ND	ND	ND	ND	NA	NA	CDS	486	1	MAKKKTKYGVFEGDLYYARIFQDNIDDSEYHERTEGQFNTVFVPKDDEELQKMVDLGFPEESMGNRMIKPITAADNRAGMKLKRPNKHPSGIEDFGGAPSVTHGTTNKPWDYIEDGALGNGTKAKVKISIYGEGSTASVRLEKVGILEHVPFEEMAAEDRW	6552	7037	1
08_Env8_gene_38	172	hypothetical protein	hypothetical protein	ND	ND	ND	ND	NA	NA	CDS	246	1	MKYAVMIMFDTDEDYNYVPEEWPCNTAEGYKPKLFNTYEAAEKECSKWNTGIIVDYTDDILRPMTQKERQRATERQLANTG	7186	7431	1
08_Env8_gene_37	292	Exonuclease	Phage_cluster_999_PFAM-Pfam-B_5823	VOG0028	9.7e-60	exonuclease [n=75]	hypothetical protein [n=48]	5'-3' exonuclease	1.59e-37	CDS	714	1	VQQNDNLQILVDGDPFAYRAAFSCADEEAQAAIEKIDELLETALEAVLWEVTDDKYQIFLTGKGNFRKEIAVTREYKGNRKQERPEHLEDIRQHLVANWKAIVSKDEEADDLIGIWSNPDSIVISIDKDMLQLPCTHYNPHRRTWQTVDEFDGLKFFYKQILTGDAADNIQGIYGVGPKKADKILADCETEQDLYEECVRAYGGDEERVIENGKLLWLRREEEQIWQPPKFTGSDQD	7397	8110	1
08_Env8_gene_36	24	Endonuclease	Phage_cluster_91_PFAM-Phage_endo_I	VOG0451	1e-26	head completion protein [n=164]	endonuclease [n=45]	endonuclease	3.2e-43	CDS	411	1	MATTQVHRFRSGLEERNAKYLTKKRVKFEYETLKVQWRDLRIKKYTPDFVLPNGIIVETKGRFTLPDRNKHKWIKEIHPELDIRFVFSNPYQRLNKGAKMTYADWCDYYGFLFAKEVIPHDWIKERKKKICLNKVI	8071	8481	1
08_Env8_gene_35	101	hypothetical protein	hypothetical protein	ND	ND	ND	ND	NA	NA	CDS	207	1	MIKVHQYIDGPYDHGDKWTLLCQIEEKGLVFEEEVTFKDFNSAYNFMNKIKRSTQPILYDTESFLWVH	8575	8781	1
08_Env8_gene_34	293	hypothetical protein	hypothetical protein	ND	ND	ND	ND	NA	NA	CDS	186	1	MFDHDSKIEALVNNYGLELLMEQNDLDEEAIIRKLVDDGTINMNDYFYLDIEIKQWKELEE	8791	8976	1
08_Env8_gene_33	26	MazG-related NTP Pyrophosphohydrolase	Phage_cluster_2047_PFAM-MazG	VOG5986	1.8e-23	MazG [n=5]	hypothetical protein [n=3]	nucleotide pyrophosphohydrolase domain protein	2.36e-45	CDS	363	1	VITLDDINAFQYYNQDPLDMDKYQQQAATTAIYDQKHAIIYPALGLAAEAGEVANKVKKIMRDGKLDREGIADEIGDCLWYIAALCRDLNIDMETVAYENLEKLHSRQKRGTLRGNGDKR	8973	9335	1
08_Env8_gene_32	28	Cobalamin dependent ribonucleotide reductase	Phage_cluster_226_PFAM-Ribonuc_red_lgC	VOG0088	6.1e-41	ribonucleotide reductase [n=100]	ribonucleotide reductase subunit A [n=43]	adenosylcobalamin-dependent ribonucleoside-triphosphate reductase	0	CDS	1908	1	MNNYLPTDYQAFIHTSRYARWLEKEQRRETWPETVERYMNNVVIPVLGKDSFVNQIEQAILNLEVMPSMRAMMTAGKALDRDNTSGYNCSYLPVDDPKSFDEAMFILLCGTGVGFSVERQYIQKLPDVPDELFDSETTIVVKDSKEGWAKAYRQLLALLWSGEIPQWDIGLVRPAGARLKTFGGRASGPAPLVDLFNFTIKIFKDARGRKLSSIEAHDIMCKIGEVVVVGGVRRSAMISLSNLSDDRMRHAKSGDWWTNDPQRALANNSVAYTEKPDSLSFMREWMALVESGSGERGVFNREASKKQAAKFERRDPNYDFGTNPCSEIILRPYQFCNLTEVVVRSTDNFGDLARKVKIATTLGTIQSTYTKFPYLRKIWKDNTEEERLLGVSLTGIMDN…	9332	11239	1
08_Env8_gene_31	294	putative early protein, SaV-like (nucleotide kinase)	Phage_cluster_126_PFAM-DUF3310	VOG4559	7.7e-26	hypothetical protein [n=385]	putative early protein [n=28]	DUF3310 domain-containing protein	1.01e-22	CDS	303	1	MKDEDDFTIKDMIDDLDEDFAEIERMAIEDLVNKPPHYGDGNIECIDYMKDNMDTMMFMGYLEGNCKKYLHRYRYKGKPLEDLKKAKWYLDRLIQEMEGN	11241	11543	1
08_Env8_gene_30	102	hypothetical protein	hypothetical protein	ND	ND	ND	ND	NA	NA	CDS	186	1	MFTAIILACNVGATDCRSFGTPRVFNTEKECLVSLEDGKNQIKAQGWMVMDSHCHRWGSKV	11544	11729	1
T1	T1			ND	ND	ND	ND	NA	NA	T1	43	NA		11722	11764	-1
T2	T2			ND	ND	ND	ND	NA	NA	T2	42	NA		11724	11765	1
08_Env8_gene_29	64	hypothetical protein	hypothetical protein	ND	ND	ND	ND	NA	NA	CDS	228	1	MAKGGLGKWFAEEWVDVKTGKPCGRKKAKGSKRPYPACRPKSVAGRISKKEASKKKGPKRVSWSTTASGKTRKKK	11754	11981	-1
08_Env8_gene_28	65	hypothetical protein	hypothetical protein	ND	ND	ND	ND	NA	NA	CDS	171	1	MAKSIPTNPALWSRAKAAAKKKFKVYPSAYANAWAAKWYKSKGGKWKGADNRVKKA	11984	12154	-1
08_Env8_gene_27	103	hypothetical protein	gi_34419329_ref_NP_899342.1_	VOG6774	3.7e-12	hypothetical protein [n=7]		NA	NA	CDS	198	1	MAHTVLDDWKVLPRLMMLVFTIMSWRVVEWFMLLPDPTTQQTSLVSVCMGAATGAFGIWMSKEVK	12154	12351	-1
08_Env8_gene_26	313	peptidase	hypothetical protein	ND	ND	ND	ND	peptidase	3.95e-23	CDS	447	1	MIDPLSALAMIKGGISAGKTIASMSKELAGFFDSVDSAKKDHEKKKQSPFSSSSEEALSTFMKRQQAKQAEEELREFIVNNLGYSAYQELLKLRREIAAERKEAERQAKLEAERMKENAEMAFIAVVIFLLLCGGALGLLVAMGWVDL	12351	12797	-1
08_Env8_gene_25	104	methyl-accepting chemotaxis sensory transducer	hypothetical protein	ND	ND	ND	ND	methyl-accepting chemotaxis sensory transducer	4.38e-27	CDS	357	1	MENMKLPLALVLAMAAQLAGGVWWVSQQAATIEGLQETVSVLTAENRAADKVNMIRDIEENADDIQELWDDTELLWEEANTQATHMLSIMELQQRVSILENTLKFIDRDHKDMLDPRH	12800	13156	-1
08_Env8_gene_24	105	hypothetical protein	hypothetical protein	ND	ND	ND	ND	NA	NA	CDS	231	1	MYEMVDLIMQWLVLPMALLGWHLFNRCTKHETQIAVLTAQMEASKISYDREMKEMKETIKAIFSKLDSIEQSLRDR	13156	13386	-1
08_Env8_gene_23	284	hypothetical protein	gi_460042567_ref_YP_007517997.1_	VOG6218	2.3e-13	hypothetical protein [n=7]	No annotation provided [n=1]	NA	NA	CDS	243	1	VAKIDKSKMKCNSPKRQVSGGKKFVVKACKGGKEKIIRFGDANMTIKKSNPKRRKSFRARHKCDTAKDKFTARYWSCKKW	13392	13634	-1
08_Env8_gene_22	34	hypothetical protein	gi_9964629_ref_NP_064759.1_	ND	ND	ND	ND	gp22	5.17e-32	CDS	372	1	MRVILVLPLVLFLGGCMSPLGLLSSFGGGGGGDGTTVNANTQVGKENNQSAIDQSRDISGENVNVDQSSGNFSLGGEVGNVKVLNQDIPMWVILMMVLGWMLPSPIEIWRGFLKTITFGRYRG	13627	13998	-1
08_Env8_gene_21	35ab	hypothetical protein	gi_9964630_ref_NP_064760.1_	ND	ND	ND	ND	gp23	7.27e-53	CDS	798	1	MASKWNTGKLVSIVAPTASPAMAAANAIEGEGESFFQSVIDSAANAMASGAEAVTDAAETAYELLPEADTLKESISSKVAKIPESNVSAPSFSMPSLSDFGTSEFRFFFSNFFQTGSTLTEEDFNETDIRTLTDVVKRAKSEGLTSVDYDYFGTSEGDVLKGGVFAGLFDPKLRMARTTGGFTFYENEKGETIISNTYNFNSGPKRRAFYEAKKKGDNEAALKVLSQAATNPVELASILAYAKQEELREEGKPFESELKINLGVL	13998	14795	-1
08_Env8_gene_20	36	Lysozyme-like domain superfamily	Phage_cluster_4607	VOG8939	3.3e-31	hypothetical protein [n=4]		gp24	1.07e-73	CDS	528	1	MPSNWNTGKLVETSLQPTSTTQQTLERVEAEGYDTLFGNYETGNTPFRGTKVSTMTLGQLYDFSQPSGQYGQYVKPRLPENTEAYKKGQTSTPMGKYQIVGTTLRNVADQMGLPEDTVFNKETQDSMFLFLARDAIKRGKTTSQQRQNLRKVWEGFKYVDNATLDKMILEVGDGK	14785	15312	-1
08_Env8_gene_19	291	hypothetical protein	hypothetical protein	ND	ND	ND	ND	NA	NA	CDS	2007	1	MAGFAIDMGDEGAAYSRGVNMPSYSGTEAAVSGLTSIGQGVFKTLDSMDRAKRAAAPTETQKNKAAFGALSTGVDELQGLAPLQQRSKLMSLISTYTNAGNDIGESEARMIKLKTGIDVDYINMNPQQAALNSAVEKISANTGYLYNARKVLEAGGKPYTDNDVLALAIADVQRTEAAALYLVNAKNVERQEFLDVYVPQANLAIQKIRGLALTGRDIEERGGNITPDNIVKLRTDFDVVKAQLTKPPLIEANDWQVIQSQLDTLDNLITSLETYDERTLSAMKADIINANSEVLIKLARDGIDDPILSSALLSDKFDPTNYVAENYDVLRKALQNLTAEDVKYTDLYLYGMEENQDTTDLKIEVEELHSIEEVEKAEERSNTARKDSIYFATTERIKN…	15314	17320	-1
08_Env8_gene_18	38	hypothetical protein	gi_399528880_ref_YP_006560927.1_	VOG4982	7.6e-26	hypothetical protein [n=5]	hypothetical protein ORF035 [n=1]	NA	NA	CDS	4443	1	MATLLTLEDDIANELALSANSEVDRETFNPFSQVERVKAQEISIATDIPLDQVEAERQAGDASAETAAKTNALNFDYALTIDQAYNDGLSAEEVAEIIEERKAKGDDMTLSEYFLIQNLMLSDNGVNSYAARTLTNMEVWNRLLQKELEANDQSGMSKVMSFLDVNVLRELTIGAFENVTFRSNREGKDIREAFNNLKPAEFEEWAKDYIEERKSEGIFSEDSIWNLYKAANDATYLGDDPLAGVNAMFGVVDIAALGSLSATKSVLKGAKTLAQETTTIPNKIAGIYKSRRPIDSVAVMSDESTAGVVATRQVDEVGAQTDEIAAGRTLPEELDPVGSPVSRPSGVTTRQGSRKTVLTEKLEEMNRAGSFGEYIPRTSLELVATNIAAKIATSVNDVV…	17330	21772	-1
08_Env8_gene_17	39	hypothetical protein	hypothetical protein	ND	ND	ND	ND	NA	NA	CDS	531	1	MIFTPIIGAIGTGLAAIGGGSAIAGAAIVGGTVAVAGTLKSVKETKKAQRAQTQAVQTQVEMQRQETARARRSAIRSYLVRRARTRQEAIARGMEGSSAFQGIVAGASSQLGANIGFSNMMSGLGSQYTSLTGQANLFQSRANVASSIAGLGLTAAQYFGARIPTGTPSETPSEQG	21779	22309	-1
08_Env8_gene_16	40	Acyl-CoA N-acyltransferase (GNAT) domain	Phage_cluster_2048	VOG1063	3e-29	hypothetical protein [n=9]	acetyltransferase [n=2]	NA	NA	CDS	462	1	MPEYIIRDATQDDVLDIVLAVKQFCKEIPHPAWSKINTNKINELVTTLIDHELGFVKIIDYDGEIVGALIAMVTEIPINEFKFSQELMFWVDPEHRNGKTSIKLINEYTLWAEQVGCDFARLSELDNLLSNRAGVLFKRKGYKPIETAYIKEI	22311	22772	-1
08_Env8_gene_15	41	putative head closure protein	Phage_cluster_2404	VOG2355	1e-154	hypothetical protein [n=6]	putative head closure protein [n=2]	gp27	7.39e-156	CDS	2403	1	MAQSLNQKTVNNFVRGLITEAAELTFPDGASVDELNCDLRRDGTRRRRLALSPEVGNQAIANYFLGGNDVVSVGDWVNVGGDPNKQFLAVQIAERVYFIDKSTAPYSAQAHADYVDLLTYEKPSGKVEETKCQFTSIKGRLVISSSQMNTIVVTYQSVSSVTESEISFKVRDFEFQGDTSEYYETKAQASTSADRKYDTKNTGWVGTKGEAALTTYLALDADGSGAADNLYPPLTHPWYAGKDSSNDFDAAEWNKVYGGTTLTGNGHYLLDFFTKDRGTASGLTGLTKMTDTESSRFVTVESFSGRVFYAGLESEKNSGTILFSKVIEDVEDFGICHQQNDPTSEYESDLLATDGGVIRIPDALNIRKLYAYQSSLFVFAENGVWQITGVDGVFRATEF…	22772	25174	-1
08_Env8_gene_14	286	hypothetical protein	hypothetical protein	ND	ND	ND	ND	NA	NA	CDS	303	1	MIDIETDTVNQYCVIRSDKMLSEVYVEKEESGYAFFRIRFEKGSVPEELSGRYTSLEKGKQAVENYIWNRKKTKAVLRNEYADKREIERNGSKSESKDSQ	25140	25442	-1
08_Env8_gene_13	43	putative adaptor protein	Phage_cluster_3139	VOG2357	4.8e-65	hypothetical protein [n=8]	putative adaptor protein [n=2]	gp28	9.91e-52	CDS	723	1	MRTTLLQMVQSILSDMDSEAVNSISDTVEAQQIGSVIEDVYYNIIAAREIPEHNKLLSLTALSDTAKPTHFKYPDRTKVINRVDYNVGTIADKDFREIVFVDPMTFVDRMDESGLLVETFDGAVDIFVQNDTAPSYYTSFDDEYIIMNAYEADKETSLQADKTRAWGSSYPTFSQTDSFEPDLDQTLLPLLLAEAKSTCFSLFKGGSDGKVEQAARRLKSYVQNDQYKTRLRPTNQYGRK	25442	26164	-1
08_Env8_gene_12	44	hypothetical protein	gi_399528886_ref_YP_006560933.1_	ND	ND	ND	ND	gp29	6.61e-27	CDS	567	1	MPNINHSTLTDPYLHEPKGVSSANAADVYVADGSGSGSWKDYVNYLSAVQPFDIVSPLSIALTTSDAQLVFNATTLASSNFTVDYSAGTYTRFKNTGGDGVFLATFNLSTKLSVGASHDVEYALFKNGTEIVGSRSIRNQKTDWGSVTVQGATALATNEYIDVRLKADAACTLIIANAAMNISGVITT	26161	26727	-1
08_Env8_gene_11	303	hypothetical protein	hypothetical protein	ND	ND	ND	ND	NA	NA	CDS	474	1	MSYTNADGLQVLTNGAAGVAANNGVTAKSEVKTLVVNIADATTLGSSAATPDDQEAFIPSGSYITGAHLLVTTAFTSGGAATLGIGTYEQDGTAIDADGIDAAIALAAVGANKAVACDGAQVGGTALVTADAYVKANYGTAAFTAGAAKLVITYIEP	26781	27254	-1
08_Env8_gene_10	45	major capsid protein	Phage_cluster_3772	VOG4572	5.2e-29	major capsid protein [n=107]	capsid protein [n=35]	major capsid protein	8.7e-84	CDS	963	1	MAMTTANTTFLQRTNVYSAELKEILRDEMMAQRYVRMLEGFPDGNNFKIPSIGQAQVDNYSEDSAVTYRPLDTGEFSFSVDKYLSSASYMTKKAEQDTFYANEMMSRFVPEQERAIMEHFETTTMAAPEAGVSANSQESIDGIHHRMAGGNSGVIELADFAYARFALKKANVPDQNMVAIVDPSVEFILNTLTNVVNVSNNPMFEGLVRDGIATGMRFVANVYGFDVYTSNYLADVSDSALPERDGSTTKNYSSTNGKANLFFSASPTVNPFVGAWRQMPEVDYDYNKDFQRHEFVTTARYGVKLYRPENMVVIASDPNV	27267	28229	-1
08_Env8_gene_9	46	virion scaffolding protein	Phage_cluster_3773	VOG4928	2.4e-47	hypothetical protein [n=5]	scaffold protein [n=2]	gp30	2.06e-63	CDS	771	1	MVFTTDNTATTQEDQNNETQGQETPQQESFLDKLVQAKGENWRDPETLAKGKLEADGYIKTLEDQLSQMREDMKKQDYQAQILEQLQNKAAESTTANTVEPNNNGSINEQNTTGVVNEETLKSLVEQTLTQREKDNTVQQNLTQVDMELDKSFGTEATATVEKKAKELGMSMERLRDIAAESPSAFFTLIGEPQKTFNPMVSGSVRTEGVNMQASSERNWEYYQKLRRENRNLYYTPKVQQQMFADQQRLGDKFGM	28248	29018	-1
08_Env8_gene_8	47	hypothetical protein	gi_399528889_ref_YP_006560936.1_	VOG4808	6e-23	hypothetical protein [n=8]	hypothetical protein ORF046 [n=1]	NA	NA	CDS	243	1	MKAAWYKKCKTQEDKDKVKQTLMSNRDSLLHLEEILESMLEDRPTMADYDSPSWSHKMADRIGYNRALNQVLDLINLDKE	29023	29265	-1
08_Env8_gene_7	48abc	portal protein (head-tail connector)	Phage_cluster_2313_PFAM-Head-tail_con	VOG2386	5.2e-114	portal protein [n=34]	hypothetical protein [n=22]	putative portal protein	0	CDS	1758	1	MAGTTIDLQSLIDPHGVAVDIADRWTTWNNARREKIEEWKELRNYIYATDTRTTSNSKLPWTNSTTTPKLTQIADNLHANYFAALFPQKRWFRFEASDAESDTKRKRDVIQAYMENKIAQSDFVNTTSKLINDYIQYGNCFATVDFVRDFIEYEDGERAVKYVGPKLVRISPFDICFNPVAASFEDSPKIVRSVMSVGELARKIEQTVDNAYLKQIFDKMMTNRSAVSGYSGGNDVDVDKSNGFIADGFTSLTEYYESNYVEIMTFYGDIYDKDEGTFHKNRVITIVDRAYVISNEQNPSWLGRSSIYHVGWRERPDNLYAMGALDNLVGMQYRIDHLENLKADVFDQIAYPIIKIRGDVEDFDFEPAARIYMGEEGDVGYLAPDATALNADFQIQNLE…	29330	31087	-1
08_Env8_gene_6	49abcd	hypothetical protein	Phage_cluster_2296	ND	ND	ND	ND	phage protein	0	CDS	1536	1	MSTLEQIRIAAENDLVTFIKLVAPEQVLGQCHEDVCNWWTRPDAKTHQLLLFPRDHGKSRLIAFRVAWELTKNPTLRILYISATANLAEKQLGFIKGILTSDIYRRYWPEHVNADEGKRTRWTNSEIMLDHPLRRKENVRDPSVFTGGLTTSLTGLHCDIAVLDDCVVYENAYTGEGRNKVKSQYSLLSSIEGAEAKEWVVGTRYHPADLYNDLLQMTEDQYDNRGDKIGEDNIYEIFERPVEERGDGTGEFLWPRTQRKDGKWFGFDMKILAKKRGQYLDKGQFRAQYYNDPTDPDNVPVSPDKFQYYERKHIREDNGYLFYRDSRLNVFAAVDFAFSLNKRADYTAIVVIGIDAENNIYVLDINRFRTDRISDYFENILHMSNKWSFRKLRAETTVA…	31087	32622	-1
08_Env8_gene_5	173	hypothetical protein	hypothetical protein	ND	ND	ND	ND	NA	NA	CDS	228	1	MTDNKTVTINEVEYNLDDFTDKQMMLFNHVSDLERKIKNARFNMDQLLVGRDTFAELLVKSLDEKPEEDSEKEAA	32628	32855	-1
08_Env8_gene_4	174	hypothetical protein	Phage_cluster_9324	VOG8960	2.7e-23	hypothetical protein [n=4]		predicted protein	1.02e-12	CDS	423	1	MSEEEVKQEAIVLPPPEPDGNRPRFAYVGLNDTEYDVEEYTIPSERTFRDAWDTPSGTAVTINMDKAKDVWRDYIREARLPEFEKLDRDFMLALETGASTTQIVADKQALRDAPAHPDIAAATTPEELKAVQPIPNVTIG	32888	33310	-1
08_Env8_gene_3	175	hypothetical protein	gi_526244971_ref_YP_008320298.1_	ND	ND	ND	ND	NA	NA	CDS	390	1	MTTYKVIFQDPDDLEATTAVLTPSGRWLKEAQEGKLPPLWVHWKLQEDEQKAIKEGRHKSFKHDPDTLALLQTAPRIGKLTEEQAMEYLIMKELPRRCWAEVHNRPMFRIVKSEQVPSDRTFRNAWEMI	33307	33696	-1
08_Env8_gene_2	56	tail spike protein	Phage_cluster_3774	VOG7900	7.1e-19	tail spike protein [n=2]	tail spike [n=1]	NA	NA	CDS	3759	1	MAKKPTITTITSGFASINTLNANFSALREAFDNTLSRDGSTPNTMSVDFDMNSKDIINVNSIKDATGTDVLQSLRNTIDEFSDLYLGSKAVDPTVDNDGDPLVTGAIYFNTTTNALKVYNGATWGTGVVSATVSGDRNTVQGEDSWSASVNTLFANDNSGFGYGVFANIDTASDNVAVGAYALENITTGLGNVAVGVRALENTTIGNFNVGLGRYALQNVGVSVGTGSFNIGIGEEALQNLDSGGSNIALGYQAGHDATTGDNNFFAGNFAGKHVNADDNIAIGKQALEGISGGTSTGGDNIALGNKAIQSITTGSSNIGLGFEALKDVNTGFQNIALGYQSGDKVTTGQRNVFIGHQSGDEILTSSKGIIIGGFSGVNLFVNRQPDMRSTDGRIIISD…	33699	37457	-1
08_Env8_gene_1	57	hypothetical protein	Phage_cluster_4694	VOG2361	6.8e-32	hypothetical protein [n=10]	hypothetical protein ORF050 [n=1]	NA	NA	CDS	531	1	MPLFTMSQLKGPNGKCRTKSLFYELSYYDTTDVIFTTKEHDITVKDKLYVSLQQLFVNMVPNDPTEYEFAQAVFGSWDVWKTISESPQVKPYVNHWRNEVVVKIKSQAIQAIAEEMKSNGRSSFSAAKLLLDKGWLDNDTASQAKKKLKAKEQEEQEKQALSLLQNDAQRLGLKVN	37461	37991	-1

## Sheet: 09_Env9
locus_tag	new_name	consensus_annotation	product_VirSorter	pVOGs	pVOGs_eval	pVOGs_product1	pVOGs_product2	BlastP_product	BlastP_evalue	Type	Length	codon_start	translation	strand	start in genome plot	end in genome plot	actual start in contig (SI file S3)	actual end in contig (SI file S3)
09_Env9_gene_58	59	Endonuclease	Phage_cluster_49_PFAM-Endonuclease_7	ND	ND	ND	ND	recombination endonuclease VII	3.68e-28	CDS	390	1	MADKRLCRSCNQVKSLDRFRKNKYCSDGVTHQCKDCHYVSQRNGELKRNFGISYAEYLIMLDEQQNQCAICATDASEFDKSFAVDHCHSTGKVRGLLCWHCNTSIGKFKDDVELLQRAIKYLQIHKEDK	-1	moved at the end of the genome plot	moved at the end of the genome plot	39	428
09_Env9_gene_57	93	putative tail fiber protein	Phage_cluster_2602	VOG5264	1.4e-13	hypothetical protein [n=14]	putative tail fiber protein [n=3]	NA	NA	CDS	618	1	MANIKISDMTAASSASGGQEFEVNESGSTKKVTGTQLSTFIRGNVTLGDLSVTASAAELNYNDITTLGTSQASKTVTADANGDVNLSEELKAKSYNETYAAVTSSSAATALNCETGNAFSHTLTEATTFTFSNPPASGTAYSFSLEVIQDGSASGYAITWPSSVDWPSATAPTLTATANAKDVFVFYTRDGGTNWYGFTAGLALA	-1	moved at the end of the genome plot	moved at the end of the genome plot	432	1049
09_Env9_gene_56	94	hypothetical protein	hypothetical protein	ND	ND	ND	ND	NA	NA	CDS	768	1	MAGGFRISESGDSRLTEADDTRITEELQFASVSLSTSAGFYRIDEASNSRTDEAGNNRVSEDFDSVLLSTTATLNQPAAISLSGGGGKIVAGVVRELAFADLTGTGTISSQATGSFVAANSYSASGSISPDADLTVSVSTSLSGAGTFTNDGFTFTLGGLFTAAPQDEYTRITEAGHTRITENSDVRIVADAIPLNAASGQITATYTYIAFSSTAYVKWNGQWTEFTPKVKQDGSWDDPLAIYKKIDANNWKRAY	-1	moved at the end of the genome plot	moved at the end of the genome plot	1053	1820
09_Env9_gene_55	95	b-glycanase	Phage_cluster_4707	VOG4580	4.9e-28	hypothetical protein [n=151]	gp34 [n=36]	b-glycanase	1.95e-37	CDS	393	1	MAALSDYAEKLLLDFLMTTGTATRPTNWYVALYTGAPSDSGGGTEVSGSGYARKSVTFSAAASPGGTTSNTNEVSFTASGGNYGTVTHMGIFDASSSGNLLWHGALTASKTVADGDTLTFAAGNIDLTMA	-1	moved at the end of the genome plot	moved at the end of the genome plot	1837	2229
09_Env9_gene_54	56	hypothetical protein	Phage_cluster_3774	ND	ND	ND	ND	NA	NA	CDS	294	1	MAKTATINTISSGYASQTQLNENFENINTALSNTLSRDGSLPNAMNADLDLNNNDLLNVKAIYVDGVNVLNVLDNVTVSTASPSGGDNGDIWFKVSS	-1	moved at the end of the genome plot	moved at the end of the genome plot	2248	2541
09_Env9_gene_53	57	hypothetical protein	Phage_cluster_4694	VOG2361	4e-29	hypothetical protein [n=10]	hypothetical protein ORF050 [n=1]	NA	NA	CDS	543	1	MSMYSLSQLKTDNGIIRTKSLFYELSYDDPDFALFTLKEEDIVMPNGKSATALGKLYIAFATMDPTEYQFANAVFGSWEVWEKMQTTVPLKKHIDKWRREAEVKRKSMAFESVVKEIQEGGRSSFTAAKFLINEEWKSREDGRTARKEKNAKDKSTSQEAFERAGVNDDLKRLKDQGLIN	-1	moved at the end of the genome plot	moved at the end of the genome plot	2559	3101
09_Env9_gene_52	176	hypothetical protein	hypothetical protein	ND	ND	ND	ND	NA	NA	CDS	162	1	MTIDEEKVIIFGTWDEREEMLEKIKEIAYRKKNAPIIARIDELMQQINQQGNK	1	469	630	3872	4033
09_Env9_gene_51	96	hypothetical protein	hypothetical protein	ND	ND	ND	ND	NA	NA	CDS	621	1	MQQVHISKMTGKLDGFKAISTNTITNDYCNKQHVKGKQDGKNICGDCYSHAMLNTYRKNMQASLQRNSDLLSSRPLEPQEIPRVTDAMFRFNAHGELINMQHFENLMAIVKDNPWCTFALWTKRVDLVFRWLRDNEKPENLQLIYSNPKKSHIMSKPPKHFDKTFNNVLQDEHTDKQNCTGQRCIDCRLCYTVNSITTIVEKVKKY	1	632	1252	4035	4655
09_Env9_gene_50	177	hypothetical protein	hypothetical protein	ND	ND	ND	ND	NA	NA	CDS	222	1	MTIYTVNVSKRVDYIKEKDVYKHHFRVETDKIALEGYEDNLIDFLKELRTLYKKPQYNITVWKNIEHKQEVDI	1	1270	1491	4673	4894
09_Env9_gene_49	178	hypothetical protein	hypothetical protein	ND	ND	ND	ND	NA	NA	CDS	126	1	MTYNELIDFLNEHGIDFDLHSHFPDSVYLRFELEDEVEDND	1	1505	1630	4908	5033
09_Env9_gene_48	179	hypothetical protein	hypothetical protein	ND	ND	ND	ND	NA	NA	CDS	243	1	MTSREYKSWAIVYDFKEKCGKWVTVPSIWARFTTEGYKELEKRLPSLTMRETRVVKNYRIAPSEFDMDQLELNWQERNTI	1	1623	1865	5026	5268
09_Env9_gene_47	180	hypothetical protein	hypothetical protein	ND	ND	ND	ND	NA	NA	CDS	156	1	MYTEDEKILIIKDTIEFCRQAIMKAIRDDKSDLPTAKMMLELIMSTTKEFK	1	1865	2020	5268	5423
09_Env9_gene_46	181	hypothetical protein	hypothetical protein	ND	ND	ND	ND	NA	NA	CDS	162	1	MDKELEFFMDQFGLVELKEYQVEPEFDEPNEYQICMAKDYFRSPYNEQGEMMF	1	2020	2181	5423	5584
09_Env9_gene_45	182	hypothetical protein	hypothetical protein	ND	ND	ND	ND	NA	NA	CDS	372	1	MTNISKLPEPTATITLTSTMLNKCIIDANATVRKLALYLGVDYSKMEAGDNEIIDARIFNLDECKINFYKTKSRGDRRISITNLKKVAEVGDTVALTMLNGVVVVNLTKHQEQFEQTLEAMGY	1	2498	2869	5901	6272
09_Env9_gene_44	183	hypothetical protein	hypothetical protein	ND	ND	ND	ND	NA	NA	CDS	219	1	MSYGDMFSGGKYIIMKGKDVTDKQELSVNNKIGQWLKDCPAKITSLKINWNEGGLDNLNYIGVNCVFEKEIN	1	2874	3092	6277	6495
09_Env9_gene_43	184	hypothetical protein	hypothetical protein	ND	ND	ND	ND	NA	NA	CDS	285	1	MPYIPTKAEEARAKKWKTEKERKDNILNTSFDKLTMKQQDAIKELWSALYDWDNELAEMDGDCYASTERALRKTRWKLYHAFPNVTQRREEDDV	1	3092	3376	6495	6779
09_Env9_gene_42	185	hypothetical protein	hypothetical protein	ND	ND	ND	ND	NA	NA	CDS	486	1	MMSSVCQNILTISGGIEVITAIEKACDDGTLLEYLNPIGTWEYEKAVEMWGTSAEAYSIECSPPELEEGDWWLHITFETKNGPPIAAYEAAMERLGVGLSASFYNSSYIFIGLFDNGKYNRYEVDFDDQWWFADIPSDLRFEYDIDGDYEYYKECKREEVM	1	3366	3851	6769	7254
09_Env9_gene_41	186	hypothetical protein	hypothetical protein	ND	ND	ND	ND	NA	NA	CDS	219	1	MNNRTTFGMEIQDLPNSYVIIAEKHDGTFEILTKKLNIREARNHLEIFNMHIRKEELKEIKKAFIFNLKEVA	1	3991	4209	7394	7612
09_Env9_gene_40	187	hypothetical protein	hypothetical protein	ND	ND	ND	ND	NA	NA	CDS	207	1	MRCYCCNRADATFKDVRMDRYYCTLCKDEINVTIYNQYGLDDLYRAFKIDDVQGELASLFNLKEKHKE	1	4307	4513	7710	7916
09_Env9_gene_39	11	Thymidylate synthase ThyX	Phage_cluster_508_PFAM-Thy1	VOG4561	1.9e-51	thymidylate synthase [n=118]	putative thymidylate synthase [n=49]	RP thymidylate synthase	2.11e-89	CDS	663	1	MIDVTLIDSMGSDLTVVNAARVSFNKKSEWGSDNELKSTDRVLISYLARHKHMSPFGHCFATFHIRAPVFVARQLVKHKFLRWNEVSRRYVDEEPEFFYPSTSVTKWRGRADDKKQGSRGVVEISNKGISALAKHEMWCVKTYRQLLEDGVAPEQARIVLPQSTMTEWYWSGSLDAWSDMCKLRQGEDAQEETRLVANSISMDMGTLYPESWAALVAYNR	1	4679	5341	8082	8744
09_Env9_gene_38	188	hypothetical protein	hypothetical protein	ND	ND	ND	ND	NA	NA	CDS	183	1	MWTLVLIAVFQDEIQVEKLATLDDMYECFEEYDKYYYSMTPEKRRGIRFTCVEGIVDDES	1	5487	5669	8890	9072
09_Env9_gene_37	18	dual primase/helicase	Phage_cluster_13_PFAM-Toprim_2	VOG0025	5.8e-29	putative DNA helicase [n=124]	DnaB-like helicase [n=113]	NA	NA	CDS	1584	1	MMRAKEITHKPCPHVECDSSDAFAFNSEKKTGFCHSCERTYPMKGMNLKSWAKDEYPLEEITRTLKTTEIEGLGDYVTYRGVRKDVMEFFGVQTFGFNQVYKYPSGFRKVRNTKEKSFKTDKGFKTDELFGMDKFNAGSSRSVVVCEGELDAMSAFQMLDKKYPCVSVPSATPNQKLWQGKSKEWIDSFDRIVLSVDNDEAGRALATKIGALFPKKTYQIIHDKYKDANEFLEAGAKPSYAAAFYNAKRYTPDNIRSTPEQFLELFEKQDDAIYVSTGIESFDDVALGLMQGHFTVFQAPEGIGKTEFMRYLEHHVLTEHKDISIAICHLEETEKRSVLGLVSYDLNMNLTRKDLIEEHDMEEEVKQSIIDLTKDERLYQFQIAVDEDPMDILEKIRYF…	1	5656	7239	9059	10642
09_Env9_gene_36	20ab	DNA polymerase A	Phage_cluster_59_PFAM-DNA_pol_A	VOG0026	8.2e-92	DNA polymerase [n=254]	DNA polymerase I [n=240]	RP DNA pol	2.6e-136	CDS	1881	1	MIVFADIETNDLNADKLWCICVKEKDTGKVHEFHNLHEDQAERTRFKDYAKKVTRWVGHNFINFDAPVINRHLGDVIDMSKIVDTLVVSMLIDFGIGSHKLATWGEKLGYPKDNFSDFQGGLTQEMLDYCHRDVEVTEKLFNHFAPHIMSQAWSQAMRLEHDVAIICQEMHDGGFEFNIDVANKLHLDITKRLQELEERIHQAFPPKLELIKTIKYRVKEDGGLFKNVEKALEEFPETKIVDDMLECYDYVAFNPGSTKHRVERLWEAGWKPVEKTKGHIKAVREDNKEKLEHYGYYGWTVSEENLKTLPEDAPEGAQALAEWLTLEGRRSTLAEWIQAFSDSNDSCIHGQFLHIGSWTGRMAHRHPNMGNIPSVFHGEPKSAVERVKKDYDGDFRDLW…	1	7278	9158	10681	12561
09_Env9_gene_35	66	hypothetical protein	hypothetical protein	ND	ND	ND	ND	NA	NA	CDS	495	1	MPKTIYKEVKTVGQIEWPRLNEENRDLTGYGGAYEKSDGAYTVNQILDKEGMKSLKDAGSQKQPNQNRMIDGEIVVKFVRPHKVTKKDGTEIPQAGGAPKVTDKDGNAWTEDMGVIGNGTLAECTNLVTTFTGSDGQQYSRTSLVGVKVLELEEYVKENEAVGF	1	9224	9718	12627	13121
09_Env9_gene_34	23	Exonuclease	Phage_cluster_7037	VOG4368	5.2e-27	hypothetical protein [n=29]	exonuclease [n=5]	DNA polymerase, partial	6.35e-34	CDS	855	1	MKTIDTLIADMQEVIKGKGGWSGIQGSILGHGIALIANMRFSKPQEPRGYLSLSSIGTPCKRKLWYKVNTPEEAIPLEYNALLKFFYGDMIEELALSLAIAAGHDVRGKQDRLDVHGIKGHRDAVIDGMTVDVKSCSPYAFKKFKEGTLRDDDPFGYISQLSSYVYAGKDDDKVTNKTQGAFLAIDKQNGHVCLDVYDFTEELKTKEKEMLDAKELVGGELTVARQAQVPQSKTSPNTKLPVMCSYCEFKKKCWPEARKFIYSYGPVFLVDVKSEPKVPEVPME	1	9719	10573	13122	13976
09_Env9_gene_33	24	Endonuclease	Phage_cluster_91_PFAM-Phage_endo_I	VOG0451	9.8e-30	head completion protein [n=164]	endonuclease [n=45]	RP Endonuclease I	1.47e-56	CDS	402	1	MKLKVRQRALRAGYRSGLEQDTAKFLKKRGIGFTYEEMKIKWVDPKTKTYTPDFVLDNGIIIETKGRFISPDRAKHLAVRDQYPELDIRFVFTNSKSKLYKGSKTTYGMWCNKYDFKYADRYIPEAWLKEPKR	1	10570	10971	13973	14374
09_Env9_gene_32	189	hypothetical protein	hypothetical protein	ND	ND	ND	ND	NA	NA	CDS	234	1	MKLTLHKVIREPFEYPELIDNETGEHPICVVYLSEFNGELEETEMLYTTFKEAYEESTRVNRTIEGVVIENNDIYDA	1	10968	11201	14371	14604
09_Env9_gene_31	67	metallophosphoesterase	Phage_cluster_1251	VOG1606	2.8e-19	hypothetical protein [n=73]	metallophosphoesterase [n=39]	NA	NA	CDS	798	1	MMLRKRKTVLVYTCAHADPDTSNERFDWLGAFIYDLKPDYVVDLGDGADMRSLNSFDTKYPQAIVSQGYERDINHYNDSQERLRWRFRHHKRKRPYWIGFEGNHENRIKKAIAHDPRLQGEKYGISFSHLQTKQWFDEYHEYRNSAPSIADYDGVSYAHFFGAGNYGTPISGVHHAYTLLQNRNHSSTCGHSHKRSMYFKDSAHPNSIIGLVAGCFKGAEESWAGQSNNEWWKGVVVKRELENGVYEPEFISLNTIRKLYGGKDV	1	11191	11988	14594	15391
09_Env9_gene_30	293	hypothetical protein	hypothetical protein	ND	ND	ND	ND	NA	NA	CDS	195	1	MFDYQGQLDLLIESYGLAQLLEQNDITENVVLELLIERGDIDLGDYFFKDMPLDILEEELEYDQ	1	11981	12175	15384	15578
09_Env9_gene_29	26	MazG-related NTP Pyrophosphohydrolase	Phage_cluster_2047_PFAM-MazG	VOG5986	9.4e-22	MazG [n=5]	hypothetical protein [n=3]	nucleotide pyrophosphohydrolase domain protein	7.15e-40	CDS	360	1	MISESWEYYKEVYKDMISLTQYQSAAAKTAMYKHNHKILYPALGLAGEAGEVANKVKKMLRDDNLDKNAIESELGDVLWYAAMLSKDLNIELHDVAMKNLEKLYGRKERGTIQGDGDER	1	12165	12524	15568	15927
09_Env9_gene_28	28	Cobalamin dependent ribonucleotide reductase	Phage_cluster_226_PFAM-Ribonuc_red_lgC	VOG0088	1.5e-42	ribonucleotide reductase [n=100]	ribonucleotide reductase subunit A [n=43]	adenosylcobalamin-dependent ribonucleoside-triphosphate reductase	0	CDS	1893	1	MNNYLPTDYQAFIHTSRYARWLEDEGRRESWSETVDRYMGNVVGYDIDHKIYNALREAILSLEVMPSMRAMMTAGAALDRDNTAGYNCSYLPVDDPKSFDEAMFILLCGTGVGFSVERQFVSKLPEIPELFESDTTIVVKDSKEGWAKALRQVIALLYSGEIPKWNVSRIRPAGARLKTFGGRASGPAPLVDLFNFVVHVFKEAQGRKLSSIEAHDIMCKIGEVVVVGGVRRSAMISLSNLSDDKMRHAKSGEFPSHRYLANNSVAYVEKPDSLSFMREWMALVESGSGERGVFNRQASKNQAAKNGRRDPNYDFGTNPCSEIILRPYQFCNLTEVVVRATDSVDDLERKVRLATILGTIQSTYTNFPYLRKVWQRNTEEERLLGVSLTGVQDNPLMTA…	1	12521	14413	15924	17816
09_Env9_gene_27	294	putative early protein, SaV-like (nucleotide kinase)	Phage_cluster_126_PFAM-DUF3310	VOG4559	1.9e-20	hypothetical protein [n=385]	putative early protein [n=28]	DUF3310 domain-containing protein	3.54e-18	CDS	297	1	MANCEICERVLDDDGVCGECIESGPDQVNNPVHYNHSGIECIQAIEAMTENMSGSIAPHAANVLKYLWRCEYKNGLEDIDKAIWYLNRLRKRWTQTHK	1	14422	14718	17825	18121
T1	T1			ND	ND	ND	ND	NA	NA	T1	55	NA		1	14712	14766	18115	18169
T2	T2			ND	ND	ND	ND	NA	NA	T2	50	NA		-1	14712	14761	18115	18164
09_Env9_gene_26	64	hypothetical protein	hypothetical protein	ND	ND	ND	ND	NA	NA	CDS	228	1	MAKGGLGKWFGEKWVDVKTGKPCGRSGKKDKRRGYPACRPKAVAGKISKSEARKKTGSKRVKWSVTASGKKRKKK	-1	14756	14983	18159	18386
09_Env9_gene_25	65	hypothetical protein	hypothetical protein	ND	ND	ND	ND	NA	NA	CDS	177	1	MASPTPTKPALWSRAKAEAKKKFKVYPSAYANAWAAKWYKSKGGGWKGKDNRVKKKKK	-1	14985	15161	18388	18564
09_Env9_gene_24	190	hypothetical protein	hypothetical protein	ND	ND	ND	ND	NA	NA	CDS	192	1	MWLAIVMFCMTPTNSTTCTLTVNNENLYRTRETCRVEMRSMVDRFISRGIFSQGTCVEIGVTL	-1	15256	15447	18659	18850
09_Env9_gene_23	191	hypothetical protein	hypothetical protein	ND	ND	ND	ND	NA	NA	CDS	366	1	MKTTAIVTAAILAATSTSAMDFSVAGQTLSIGAETDLNYTTGVEEWVWELTPSAGVTALGIGLSVATDIDMLTLDEGDIFQGLDFTADYEISNTNINLYTEVSTDADLEFGDVTVGAKFSF	-1	15447	15812	18850	19215
09_Env9_gene_22	284	hypothetical protein	Phage_cluster_3770	VOG6218	1.3e-34	hypothetical protein [n=7]	No annotation provided [n=1]	unnamed protein product	6.63e-23	CDS	252	1	MAARLKKSKMKCNSPRATPNHPSKSHVVKACVNGKEKVIRFGQKGVRGSPKGSARNKAFRARHAKNIKKGKMSAAYWAAKVKW	-1	15824	16075	19227	19478
09_Env9_gene_21	34	hypothetical protein	gi_9964629_ref_NP_064759.1_	ND	ND	ND	ND	gp22	1.42e-13	CDS	336	1	MLNPMNLLGGGSGPSVNANTQAGKTNSQTLGNSTNTDQEISLQTLEGNLNQSNDKNKVSTDSVENININEIPPWVLILLVLGWLAPSPQEMGRGLLTLISTLRRKKDGSAA	-1	16059	16394	19462	19797
09_Env9_gene_20	103	hypothetical protein	gi_526244992_ref_YP_008320319.1_	ND	ND	ND	ND	NA	NA	CDS	210	1	MLAVTILTYQAVHWYMALPDPTIQQSGLVSVCMGALTGCFGIWMGKESKTTVTPTRVIHEESYSKSDSR	-1	16411	16620	19814	20023
09_Env9_gene_19	313	hypothetical protein	hypothetical protein	ND	ND	ND	ND	NA	NA	CDS	477	1	MDPVSCVMMASGAFKALKGAIGAGKDLQEMTGQLANWGKAFSDFTNLEEREKNPPWWKQTFKGSDEETALEIFANKKKMEQMRQEIKDHISWNYGPSAWEEVLQIEAKMRRQRKEELYRKQERIDAIINFSIGGVIFILGGGLLLLVFYFIGKQQGRW	-1	16925	17401	20328	20804
09_Env9_gene_18	105	hypothetical protein	hypothetical protein	ND	ND	ND	ND	NA	NA	CDS	228	1	MEMLEFIAQWLAAPLAFVVWFLFMKSTKNERDIAVLQAQYESNRLAYDREMKELKETVKAIFNKLDNIEQALRDK	-1	17401	17628	20804	21031
09_Env9_gene_17	304	endolysin, peptidase domain	Phage_cluster_417	ND	ND	ND	ND	L-alanyl-D-glutamate peptidase; cell WALL biogenesis/degradation	2.15e-57	CDS	411	1	MTAVVERAIKLSKVDFGVTQGVRTLEEQKANVAAGRSQTMRSKHLLQDDGFSHAVDVVAYVGPDVSWELNLYDDICDAFKEAAKEVGCSIKWGAAWSEGDIRTYPGTSEDAMMAYVDLRRSQGRRPFIDAPHFELM	-1	17628	18038	21031	21441
09_Env9_gene_16	291	transglycosylase [n=1]	Phage_cluster_1874	VOG7602	2e-37	hypothetical protein [n=4]	transglycosylase [n=1]	NA	NA	CDS	2529	1	MADIFAPKTSFNIGYERVVSQPVEDKRGETQAKFQAMANQVQASAIRAQTQVERAKMGAENAMIQGYGNLAISALRFGAGYSRQYQKGVVSGAAGEWLDSMVKAQDLRDQGQVNEASMFERKSTRAAVGAGVDLDKYKTEYEAITGRPMEYVGQTREQQVFEMMKSDKNYQMAYLAAQGTLGPNASEEQLTSSALASIQKQAIATNTLSLVAAGNQLDWETQVKGAYNTTLDQFDQGIVAGLISRTQQGQPITPGEIDTVILQHNLMSQKLIKPAYVSDEQWSSVKQRLDLQKEFLTTLKSARDPDSLLTDMVSQLMQSAETPEDAMAIAAASDSSNLANIFGTNVPEVVNRVAQTAFADNNYKQKGMIITDVQAVDVTEPVSGNSTFTIDTAPSFLKD…	-1	18099	20627	21502	24030
09_Env9_gene_15	38	hypothetical protein	gi_9964634_ref_NP_064763.1_	VOG4982	8e-27	hypothetical protein [n=5]	hypothetical protein ORF035 [n=1]	NA	NA	CDS	4323	1	MELQQPIDYIEDSMAPIDEELPEVVTQEETDQSIQEAFMATGQDVAPSEAKEMLFQSANPIEALIRDKFYTEEMQAEELERAYKGAELKSNDFFENPDFFYEQAKGFSKDDVDALDIRAAINSRIEQRILEDLSAQEETGVLDAILDFGAYVLRESTIGVPEALTDRTERLGTQLVFNKLNMKPSEYKEWFQQTVNEVMQEGIRENDANKIDWLKSVVEGNGYDKDASIKKAFAIVDLIGLGELGTVGFKLARTASTPTTRIGRIAELEGPEQAARIGEGIAVRNLDPEVNADLGPRVVNPHPPKVATPEGWYSRALKENQLADDIATIYKSGAMGRIVDQDTIRASVSSTVSKFRQRVDNPVYKSDLEETGFGNYTVNIQLGKTTDGTPYKPTPRGEP…	-1	20632	24954	24035	28357
09_Env9_gene_14	39	hypothetical protein	hypothetical protein	ND	ND	ND	ND	NA	NA	CDS	723	1	MAVFTLIGAAAGAAVGAVVGSAIGASVATAAVVGAVGGAVLGTVVGNKVSAAQEAAAAATTQAEEQITTITEKQEEIIGVTEQVTGLQTEQIAVQQEIAETRQEQERLAVRRQRRQAIREAQIVRARQRNIASAMGAVGSAVSGGAASIGSQLSAALGYSTQQSGLSEEILQGQQRGMDLQSEINTLYGKANVLQTEANIAATKAGMYSSRAAGYTQQASSYMGMFTNFANVGAGMIPYI	-1	24966	25688	28369	29091
09_Env9_gene_13	40	Acyl-CoA N-acyltransferase (GNAT) domain	Phage_cluster_2048	VOG1063	7.9e-28	hypothetical protein [n=9]	acetyltransferase [n=2]	NA	NA	CDS	459	1	MSYTIRDANHSDILDITIAAKLFSKETNHPALNTINPNKVAATLQQLLDSDVGLVKVACFNKEIIGAIAGVVSELPINDLVVAQELMLWLDPSHRNGKTAPKLIDGYVEWASKKGCDFVRLSALDGILSGKAGILFKRKGFKEVETAYIKEL	-1	25690	26148	29093	29551
09_Env9_gene_12	41	putative head closure protein [n=2]	Phage_cluster_2404	VOG2355	2.3e-176	hypothetical protein [n=6]	putative head closure protein [n=2]	gp27	0	CDS	2175	1	MPQSLTQRVVNTFVKGLITEAGELTFPPDASVDELNCDLRRDGSRRRRKGAAKETNHVLSSFTVSDSEVTTTGTWFNVGGESGQEFLVFQKGATLYFFNKSDVPFSANIETGTVNLATYEVAGGVGAANAKCSFTSLKGSLIVVSEAINPIYVEYNNVTEAITVSQISFRTRDFEWQGDTTEYDESKSSPSIQRQYDTENAGWVAPNGDTALSAYQSANSSKHPPLTHAWYAGKNASGTFDAAEWAKVYTGNSLTGNGHYILDFFSKDRSTASGISGLTTEVESSRFKTVANFAGRAFYAGLNSSKNSDVILFSQLIDDFYQLGECLQQNDPTSEQVSDLLATDGGTIRISGAVGIKVLYVIDASLYVFAENGVWRIEGIDGVFSPTAFAVKKITDVGI…	-1	26173	28347	29576	31750
09_Env9_gene_11	286	hypothetical protein	hypothetical protein	ND	ND	ND	ND	NA	NA	CDS	315	1	MVDVNFEIDYDSKTLKATCPEKLVTPIHVRKSPDGFIFFEVHVEKGKVPGDLSGKYTSLDSAKKAIQVYLNGITPSKTVRREAFGKDYEERKKRNATESNTKGS	-1	28316	28630	31719	32033
09_Env9_gene_10	43	putative adaptor protein [n=2]	Phage_cluster_3139	VOG2357	2.2e-74	hypothetical protein [n=8]	putative adaptor protein [n=2]	gp28	1.06e-64	CDS	687	1	MDSEDVNSISDSIEAEQIASVVRDVYLNMVSTRMIPEHQELMRLVSLSDSTKPTHFQVPDGVKRIDLIRYNVKATSGNEFREIEYIEPLTFLTLNNEGDDVIVVNDVNGSTPILIRNDKMPNFYTSFDDLHIVMDSYDSVVDQILAESKTQALGHKVPTFTISDNFTPDIDAVLFPYLIAEAKSTCFSLFKSGVDQKIEQAARRQKSYMQSDMYRVKKENKRPYYGRR	-1	28617	29303	32020	32706
09_Env9_gene_9	44	hypothetical protein	gi_9964638_ref_NP_064768.1_	ND	ND	ND	ND	NA	NA	CDS	459	1	MANVNHSALSDPYLHEPKGASTASSGDVYLANGSGSGTWTSRQSMLTVHFADISGASNIYVPMPYAGTVTKIQSVLSGAISGSDTTFTVTNSAGASMGVLTVTQSGSAAGDVDTLAPSSNNTVTAGSFIKIACNGGATSHKDCVIVVCVDGS	-1	29348	29806	32751	33209
09_Env9_gene_8	303	hypothetical protein	hypothetical protein	ND	ND	ND	ND	NA	NA	CDS	480	1	MSYNNSDGLRVITGLDQGAAIDAGTTAKSEVKTLVIDIADATELGSSAATPAANDPFIPANSYITGAHLMVTTAFTSGGSATLGIGAYNSAGSAIDADGIDATIALSAINATTKAVACDGALVGGAVMTGAADAYIKANYGTAAFTAGAAKLVITYIET	-1	29866	30345	33269	33748
09_Env9_gene_7	45	major capsid protein	Phage_cluster_3772	VOG4572	3.9e-31	major capsid protein [n=107]	capsid protein [n=35]	major capsid protein	9.02e-74	CDS	963	1	MSMTTGNVSLLTRSEVWSGELKEILRDEMMAQRYVRMLEGFPDGDTFKIPSIGQAQVDNYAEDTAVQYRPLDTGQFTFSVDKYLSSATYITKKAKQDMFYMNEMVSRFVPEQERAIMAHFETTTMAAPEAGVSANSNETIDGVEHRYAAGGTGAVITLEDFARARHALKKSNVPDRNLVAIVDPSVEYTLNTLTNLTNVSNNPRFEGIVRDGIATGMQFVANVYGFDVYCSNYLADVTDSALPTSADANVDFSSVNGKANLFFSADPSASPLVGAWRQMPEVDYDYNKDFQRDEFVTTARYGVKLYRPENMVRVVSKTNV	-1	30367	31329	33770	34732
09_Env9_gene_6	46	virion scaffolding protein	Phage_cluster_3773	VOG4928	3e-46	hypothetical protein [n=5]	scaffold protein [n=2]	gp30	2.24e-55	CDS	792	1	MSIFDEAKSADAQPQEAQTTPEQTQQEEQPKDSYLQKLVETRGDNWKDPEVLAKGKLEADEHIKNLETQLTQMREDLSKQDYAAQLLQQLEGKASAPTNEKPLESNNNNNGGTNTEGNTNLAVSEDDLKSLVEKTLTERETQATVQQNISTVDAKLQETYGTEARNVLVTKSQELGISVERMQDLAAESPSAFFALIGEKQQTFKPITQGSVRTEAVGVKANAERDFNYYQTMRRENRSLYYTPKIQQQMMEDRQRLGDKFGV	-1	31360	32151	34763	35554
09_Env9_gene_5	47	Recombination endonuclease VII	hypothetical protein	ND	ND	ND	ND	NA	NA	CDS	249	1	MHSAWTKGLKGEDKNKRIEEIMYYKNAFDDLQDVIEQTLFKKDSVRDYGPGWAEKQIAVNEYNAALEDILKLIDLNRKDRLQ	-1	32151	32399	35554	35802
09_Env9_gene_4	48abc	portal protein (head-tail connector)	Phage_cluster_2313_PFAM-Head-tail_con	VOG2386	1e-106	portal protein [n=34]	hypothetical protein [n=22]	portal (connector) protein	0	CDS	1740	1	MKTIDIENLIDPDNLAVEIADKWRLWHQLRHHWVEGTKELRNYLYATDTTTTANAILPWSNTTTTPKITQIADNLHANYFATLFPQQNWMRWEADSRDAAVKAKRDIIQSYMENKVRQSDLMNTVSNLIQDWILYGNCFAMVEWEDGYTTKEDGEFIPKYVGPRVVRISPYDICFNPTAASFDDSPKIIKSIKSLGEIKRMVDADPRNKYLNGVFEKMMSARKNVRGTDGHFEKAEGFIADGFTSIEQYYESDYVEIMTFYGDIYDQESGELMSDRVITIVDRAHVLDNQENPSWMGKAPIFHSGWRNRPDNLYAMGPLDNLVGMQYRIDHLENLKADVFDQIAYPILKVKGDVEDFDFEPGARIYMGEEGDVGYMAPDATALNADLQIQILENKMEEM…	-1	32497	34236	35900	37639
09_Env9_gene_3	49abcd	hypothetical protein	Phage_cluster_2296	ND	ND	ND	ND	phage protein	0	CDS	1545	1	MAKQALDQIRQAAENDLEFFIQLVAPQQLLGDCHKEVIEWWTREDARNYQLLLFPRDHGKSRLIAYRVAWELTKDPTLRVLYISATANLAEKQLSFIKGILTSEIYRRYWPQHVNQEEGKRARWTNSEISLDHPLRKEENVRDPSIFTGGLTTSLTGLHCDIAVLDDVVVAENALTSEGRTKVASQYSLLSSIEGADAREWVVGTRYHSKDLYNDLMEMKEVLYDDEGEQTGEDNIYEILEKPVEDQGDGTGQFLWPKQQRKDGKWFGFDIATLAKKRGKYLDKGQFKAQYYNDPSDPDNVPVSRDKIQYFDRKHLHLDNGHWHYKDSKLNLFGAIDFAFSLRSKADYTALVLIGVDSENNVYVLDIDRFRTDRISEYFDHIFELHNKWSFRKLRAEVT…	-1	34236	35780	37639	39183
09_Env9_gene_2	52	tail assembly chaperone protein	Phage_cluster_2190	VOG5954	4.5e-17	hypothetical protein [n=4]	No annotation provided [n=3]	unnamed protein product	7.41e-12	CDS	513	1	MSEYRERTTGEVKSQGEWRAAFAHMSLPRVWKAATLDAMNLDPVLASPAAAVGAYQISVRDGVEQDANGNWVEKYVAKDMFSDTTDEDGKKTTKAQHEAAYQAGLDATTAEGHRVTRNKLLADTDWTQMNDSPLSNEDKTSWATYRQELRDLSDLDAWPNLADDDWPVEP	-1	35791	36303	39194	39706
09_Env9_gene_1	192	hypothetical protein	Phage_cluster_5085	ND	ND	ND	ND	NA	NA	CDS	1866	1	LDIDEAFSTYLYEGNGSSKTITNNIDLSGEGGLVWTKTRDIADSHRLFDTARGGSFELGSHSTAGNGGGMNVTFNSNGFTLGNSSSSNSSGNDFVSWTFRKAPKFFDVVTYTGDGTNGRSVSHNLGTTVGMIILKRTDASGDDWQVFHRYATNKRLELNNTDAAAXTTLWGSGPTSTNFTVXNASFSNASGATYVAYLFAHNNNDGEFGPDSDQDVIKCGSYTGNGNPSSGPDINLGFEPQWLMIKRTDSSGGGHSWRIFDAMRGFVVDGTDSILKADATTDEAGNNFKAVRPTSTGFKLESASAGVNANGGTYIFMAIRRGPLAEPXSATDVFAIDQENSSEPYFTSGFPVDFAIAKWHNATQAWRAYSRLTQGKELYPNETGAEGVEADAVFDYMDG…	-1	36338	38203	39741	41606

[truncated: 1 more sheets: 14_Env14]
