# Supplementary material for: Cobaviruses – a new globally distributed phage group infecting Rhodobacteraceae in marine ecosystems
Source: ISME J. 2019 Feb 4;13(6):1404–21. doi: 10.1038/s41396-019-0362-7 (PMC6775973; doi:10.1038/s41396-019-0362-7)
Supplement: Supplementary file 3 — SI_file_S3 [file 41396_2019_362_MOESM3_ESM.txt]

>Env8
GATAACTATGAAAGAACTACCTCAAGGCAAATGGGTAGTCTATGATGATAAAGGTAAACTAGTCATCATATCTAGAGACA
AAAGAATTTGCCAAACACAAGTAGAGAAATTAACAGCGAAAGGAAAAACAAATGATTGATTATTCTACACACACTGAGCA
TTTCCACAAGGCTGATGCTTTCACATACAACTACAAGTTTATTGATGACTCAATTGCTGAGTGCTACAACAAAGGCTACA
CAATGAAACAGATTGCTGATGCTTTGAACGAACCATTCAATAGAATTGTTTACCGTATGCAATTACTACAGCGTGAAGGG
CTTGTTAAATACAAGTACAACACAACACGTGCTCACTTGACACGAACTTACTTCAAGCTTAGAAAAGATTTAGAAGAAGT
AGAAACTAAACTAAAAGGATAAGTATGAAAGATAAACAAACTCAGGGTACAGCTAAGGTTGTACCCATTGAACAGTACTA
CAATGACTTATCAAGAATCATTGATGATGCTGAATGGATGGGTGAGGATGACACAGTAGAGTTATACTTGCCTGAGAAGG
AACAAATAAAAAGACAGATGGATGAAGGTGAACTTTGGTATCCTAACTTCTAATAGTACCCTGTCCAAGGACAGCCCTAG
TATACCAACATTTTCTGATTTGTCAAGGAGAAAATTACATGAAAGATTTTTCTACGGAAAAAAAATCAAGAGCAAGGGTA
TTCAGAAACCCACATCATAACTTTGATGCAGACACTTGGAGTGGTTTAATTCAAGGCAACTCCCTGTTGATCTACTGGTT
TACCCAATGGATAGACCAACACGAATGGGATGATGAAGCACCAAAGCTACAAGACTTCATGGCTGCCGAGTACCAAAAGA
GTGCAGGTTGTGCTCCTTGGAAAATGGCAGGACAAGTTGATGCCTTTGGTGACTACGTACACGAAGGTGATGATGATTTA
GCAGCCTACTTTATTATCAAAGTAAAGGTAAATGATGAGTTTAGACTAGCATACATATACCCATATGCTATTGTCGCTAT
GCCTAAGGCTGATGGTGGGTATCTTATAGTGAGGATGGACTGATGTATGACTTTGACAATGACCCAAAGAGAATAAAGGA
CAAGTTGTTCTGTAGCATGAGCGCACACTTCTTGACCAATGAACTGCCAGTTGAGGCTATGGATTGGGATGAAGAACAGA
TTGAAATTTGGATAGGAGAAAACGCTTGGGAACCATTTGAGTATTGGGATGCACATGGTGTGATGGAACTCATAGAGAGT
GCCGCTTATCATGGATATGATTTTATGAAAAAGAATTGGAAGGAGCTATCTGATGATGAAGAACTACCAAGTACAACTCA
AGACTGATCTAAGGAGCAGTGTGTACAAGACGCTTTACATGAAGGCGTACAGTGTACAACAGATAGTTGATCAGCTTGGT
GAGGATTATTTTGTAACAGAAGTAGAGGAGTGGAAAATAGATGTTGCCAGACGAGATGGAAGCTGAGAAGAATCGTAAGA
TAATCTTAGAAATGTCAGATAAAATTGATTTGATAGAACGAAATGTGCTAGAGCTACAAGGACAACTACAAGAAGCATAT
AAAAAGATTTCTGTTTTAACCATTGCCAACACTGAGTTGAAAGAGAAGGAATGTTTCTGTGGCCTAGCAGAAGAACCAGT
TCTTGCAACAGAGGAGTATTGATATGCAACCACAACATTTACACGCACACGCAAGGTGCAAGTATGAACCAACACGTATA
CAAAAACAACTAGAGTGTAGACTGTTTGGTAAAACATTCCACAATGTAGCAGCAGCAGCTAGATACTATGGCCTAGCACT
GTCTACAGCTTACGAATACCACCACAATCATTTACACAGAGAAACATTTCCTAACAGAAAGCGTTGGAAAAATTGGACTA
AAGATAAGGAATAGATATGGAGATTGATTCTGAAACTAAATTTTATATAAGACAAATTGTTGTTGAGTTGTTCAAAGAGA
TATTAGAAGGTAAAAGAACAGACGAAGTGGTACAACTTGAGGATCATTTGTACGACATAATAAGAAATAAGCTTGACAAT
TACAAAGTAGAAGTGTATGGAGTAAGTCTAAGGGAGTATTAGTATGATAGCAGAAGTGTATAAAGAAAAAGGTAAAGAGC
CTTGGAAGTATACTAGACAAGTAATTGCATCTGATGGTAAGATAGAGAGACAGACAACAAGGTATAGCACGTTTAACTGT
GCGTATGAAAATGCCTACAGTGATTTGTTGGATGGTAAGTTAGACAATCTTTATCTGTACTACCCTTGGGGTACATTGAG
GGAGACTTTAACTAAATGACTTGGATAAGCCACAAAGAATGTCCTGCTGCTGACTGTGATAGCAGTGATGCGTTTTCATA
CAACACAGAAACTATGGCAGGTAAGTGTCATTCTTGCAACAGGTCTTACCCAAAACAAATGAAAGACCTTGACAATTGGG
CAGAAGAAGAGTATCCAACATACCAAAGCAACAAGGAATCTTGGGATATGCAACAACAAGAATCAAATGTCACGGAGTTT
GTCAAGCCTATGCACATGGCTTACCGTGGCATCACCAAAGAAACTATGGAGTTCTACGACTGTAAGACTTTCATAGACGG
TAAGGGTGAACCAGTACGTCAAGAGTACATCTACCCTTCGGGTGGTGTAAAGGTCAGACAACTGCCAAAGACATTCAGTG
CTAGGAATCTAAAGACTGATGAACTGTTTGGTATGAACCTATGGAACAGTGGTACAAGCAAGATCATTACTATCACAGAA
GGTGAGCTAGATGCTATGTCAGCTTATCAGATGTTATACAATCCTAACTACAACAATCCTGTAGTATCTCTGCCATCGTC
AACACCATCGCACAAGCTTTGGGAAAAGATAAACAAGTTCCTCAGTTCATTTGATAAGATAGTATTGTCAATAGAACACG
ATGACCAAGGCAACTCAGTGGCTGCAAAGATTGCAAGTCTGTACCCTAACAAGGTCTATCGCATGGAGCTTGACAAGTAC
AAGGATGCCAATGAGTTCTTGCAAGAGGGCGAGGCTAAGACATTCAAGTCTGCTTGGTTCAATGCTAGGAAGTATACACC
TGCTAACATACTGAACACACCTGATCAGTTCCTTGGACTGTACAACAAGTCAGAGAACCATGTGTACGTTGAGACAGGTA
TACAAGACTTTGATGATATGTGTCTTGGTCTGATGCAAGGACACTTCACGTTGTTCAAGGCACAGACAGGGATAGGTAAG
ACAGAGTTCATGAGATACCTTGAGTACAGAATACTCAGTCAATACCCTGAAGTAAAGATTGCTACGTGGCACATGGAAGA
GACAAAGCTACGGTCTATACTTGGCTTGGTATCCTACGAGTTGAACGACAACCTGACACGCAAGGACTTGATAGAAGAAA
AGAAAGCTGACAGCCTAGTGCAACAAGCTATCACAAAGCTAACCAAGGACGAGAGACTATACCAGTTCTTCCTCAATGAT
GAGGACGATCCACTTGACTTGCTGTCACAGATCAGGTATCTATCTCAGGCATGTGATGTTAACTATGTATTCTTTGAACC
TATCCAAGACATATCTGCCAACGCAGGTACAGAGGATAGTAAGGAGCAGTTCCTAGCTGACCTGTCAGTCAGGCTATCAA
AGCTTGCTGCAGAGTTAGGCGTAGGTATTGTAACTATTGGACACACAAACGATGACGGTCAGGTAAAGTACTGCCGTATG
ATTGAGCAACGTGCCTCAGTTGTAGTTGATCTACAGCGTGACAAGATGTCAGAGGACAAGGAAGAGAGGAACACAACCAA
ACTATTAGTAACCAAGAACAGACCAGTTGGTCCAACAGGATACGCAGGGCAACTACAGTTTGACCCTGACTCCTTTACAT
TGAAAGAAAAGTATGCAGTATATTGACCCATTCGCAGCCTTTGCTGCTGTTATATATTTTCTAGGCGTGTTCCTACACTA
CGTACACGTCAGAACTATATTCTATTTCATGGAAAAACAACATGAGATGAGCCAAAGAAAAGCTATCACAAGCAGTATCT
TTTGGATATTCAATACGATAGTCCTCTTGTGGTATGAGTTTACAGGAGAAGATGACCATGCGTAGAGTAGCTATGGACAT
AGAAACAGAATCACTTACACCAGAAAAGATTTGGTGTATATGTGCAGAGGACGTAGAGACAGGTGAGAAGGAACACTTTG
TTCACCTTACCACACTACAAGAAGAAAAGGAAAGATTCATTGAGTACTGTAGCAGATATGATAGGTTTATATTTCACAAT
GGAATCTGTTTTGATGTACCTATTATTAACAAACTACTAGGGCAGGAGGTTATACCACTTACATCTGTGATTGATACACT
GATTGTCAGTAGACTGGTAGACTTTGATCTAAAGCATGGGCATGGACTCAAAGCTTGGGGTATCAGGCTAGGTAACTACA
AGATGGACTTCTCTGACTTCTCCATGTTGTCAGATGAGATGATCAAGTACTGTCATCAAGACGTAACAGTTACATTAAAA
GTGTATGATAAGTTTAGGAAAACAATAGAAGATCCTGAATGGGAGTCTGCCTTGAGATGTGAACATGACATACAAATACT
GTGTCAAACCATGACAGACAATGGCTTCTACTTCAACAAGGCCAAGGCTGAAGAGTTACTTGATGAGATAGAACAGCGTA
AGGCACACCTTGAGGATGCTTTTCAGGAAGACTTCCCACCCAAGCTAGAGGAAGTCAACCGTATCAAGTACAGAAAGAAG
GCTGATGGTACACTGTACAGCAACGTGACCAACGCACAAAAGAAACATGCCAAGACACAGGTAGACTGGTCAAAGCAAGA
GCCTGAGCTAGTCTGCTATGACTTTATAGACTTCAACCCTGCATCACCTAAGATGCGGATAGAAAGACTTTGGGAAGCAG
GATGGAAACCATTTGAGAAAACTAAGGGACATTTGGATTATGAAAGAGAGTCAGCTAGAACTTTTCGCTGATATAATATC
AACAAATATTATTGAGGATGGTATCCAATGCAACAAGTGTGAGGTATACCAACCAGTTGAAAATTTCTCCTCAATAACCT
ACAAGTCAGGAGTTGTTGAGTATAAAAGAGTATGTGGTAGTTGCAGGAGAGGACAGACTAAACTAATTAAAAAGCTAAGA
GAACAGAACCCTTATCCTGATAAGGACTACGAGTGTCCTATCTGTGAAAGAACGATACAAGAGATAGGTAATACAGGCCA
GAAGAAACTACAGACTTGGGTGCTTGATCACTGTCATGACTCTAAGACTTTCAGAGGTTGGGTGTGTCATCATTGCAACA
CTGGTCTAGGTGCTTTTAAAGATAGTGTTGACATTACAGAAAAAGCTGTTATGTACCTAAAGAATCATGAGGTGAAAAAT
GGATGAAAGAGGACAGAAGTTTGCTAAGTACGGATGGACTCTATCTGAGGCAAACCTTAACACACTCCCTGAGACAGCCC
CTGTAGGAGGTAAACGTCTAGCAGAGTGGTTGACCCTTGAAGGTAGACGATCCTCACTAGTGGAGTGGCTAGGGCATTGT
GGTGACGATTCACGTATCCACGGTAGCTTTACACACGTTGGCGCATGGACAGGTAGAATGGCACACAGAAATCCTAATCA
GGCTAACATACCTGCAGAGTTTCATGGTGATGCTATTACTGCTGTAGAGAAAGTGAAAGACAGATATGATGGTCAACTAC
GTGAGCTATGGTGTGTACCCAAGGGTTGTTACTTGGTAGGTACAGACGCTGAGGGTATTCAGTTACGTGTACTCGCACAC
CTGATGAAGTCAGAGGAATACGTACACGCTATCGTGTCAGGTAAGAAGGAGGATGAAACAGACATACACAATCTAAACCG
TAAAGCTCTAGGTATGTCACATGTTACTAGAGATATGGCTAAGACTTTTATCTATGCGTTCCTACTAGGGGCAGGTAATG
CCAAGGTAGCACAGATACTAAAGGTCAATCAGAAAGAAGCAAAGCAAGCAGTTGAAAACTTTATGCAATCAATTCAAGGG
CTTGCAAACTTGAAGAAGAAAGTAATACCCCACATAGCTAAACGTGGGTGGTTCAGAGGTCTTGATGGACGTAAGGTTGT
AGTACCTTCAGAGCACAAGACACTCGCAGGTATGCTTCAGAATGGTGAGTCAACCATAATGAAACATGCAGCACTTGATT
GGGTACACAAAGCTAAGAGACAGTTCCTTGAGTTTAAGCTTGTGACGTGGCCTCATGACGAGTGGCAAACAGAAGTGCGT
GGGCAGATGAAAGATGCTGAGTTACTTGGTGAGATACAAAGGCAATCTATTGTTGACACTGGTGTAAACTTTGGTATGAT
CTGCCCACTCGCAGGATCAACAGACATAGGATATAATTGGAAAGAAACACATTGATTTGGATTTTTGCACTATCACCTGT
AATTTATGTCTTGACATTACAGTTAATAACGTATATGTTGAACAAACGAATCAGTAAGAAGGAGCTAAAGAATGGCTAAG
AAAAAAACAAAGTATGGTGTATTTGAAGGTGACTTGTATTACGCACGTATCTTCCAAGACAACATAGATGACTCAGAATA
TCATGAGCGTACAGAAGGACAATTCAACACTGTGTTTGTACCTAAGGATGATGAAGAGCTACAGAAGATGGTTGACTTAG
GTTTCCCTGAAGAATCAATGGGCAACCGTATGATCAAGCCAATCACTGCAGCAGACAATCGTGCAGGTATGAAACTCAAA
CGTCCTAACAAACACCCTTCTGGTATTGAAGACTTTGGTGGTGCGCCATCCGTTACCCACGGCACTACCAATAAACCTTG
GGACTACATTGAAGATGGTGCTCTTGGTAACGGCACTAAGGCCAAGGTTAAGATCTCTATTTACGGTGAGGGTTCTACCG
CCTCAGTAAGGTTAGAGAAAGTGGGCATCCTTGAGCATGTACCATTTGAAGAAATGGCTGCAGAGGATCGTTGGTAACAA
CCCATGTACTCCTTTCGTTGTAACTGGCAGGGCTTCGGCCCTGTCCTTTTTCTCCCATGAAAGAGTTAGCATTAGCTTGG
GTAGTTATGATAGTTTTCTTTTTAGTAGCAGCTCAAGTGATTCAGTACTTACACTAGGAACAGATATGAAATACGCAGTA
ATGATTATGTTTGATACTGATGAGGATTACAATTACGTGCCTGAGGAATGGCCTTGTAATACTGCAGAAGGATACAAACC
AAAGCTGTTTAACACTTACGAAGCAGCAGAAAAAGAATGTAGTAAGTGGAATACAGGAATCATCGTTGACTACACTGACG
ATATACTTAGACCAATGACACAGAAGGAACGTCAACGTGCAACAGAACGACAACTTGCAAATACTGGTTGATGGTGATCC
GTTTGCTTATCGTGCAGCTTTTTCCTGTGCAGATGAAGAAGCACAAGCTGCAATAGAAAAGATTGATGAGCTACTAGAGA
CTGCACTTGAGGCAGTACTGTGGGAAGTAACTGATGATAAGTATCAGATCTTTCTGACAGGTAAAGGTAACTTTAGAAAA
GAGATTGCTGTCACTAGAGAATACAAAGGTAACAGGAAACAGGAGAGACCTGAACACCTTGAGGATATTAGACAACACTT
GGTTGCTAATTGGAAAGCTATTGTGTCCAAGGATGAAGAGGCTGACGATCTTATAGGTATATGGTCTAACCCTGACAGCA
TTGTCATATCAATAGACAAGGACATGCTACAGCTACCCTGTACACACTACAACCCACACAGAAGAACTTGGCAAACAGTT
GATGAGTTTGATGGCTTGAAGTTTTTCTACAAGCAAATACTTACAGGTGATGCAGCAGACAATATCCAAGGTATATACGG
AGTTGGACCTAAGAAAGCTGATAAGATACTAGCCGACTGTGAGACTGAACAAGACTTGTATGAAGAGTGTGTCAGAGCTT
ACGGTGGCGATGAAGAAAGAGTTATTGAGAACGGCAAACTATTGTGGCTAAGAAGAGAAGAAGAACAGATATGGCAACCA
CCCAAGTTCACAGGTTCAGATCAGGACTAGAAGAACGTAACGCTAAGTACCTTACAAAGAAACGTGTCAAGTTTGAGTAC
GAGACACTAAAGGTACAGTGGCGTGACTTGAGAATAAAGAAGTATACTCCTGACTTTGTTTTACCTAATGGTATCATAGT
AGAAACTAAAGGACGGTTCACACTACCTGACAGAAATAAACATAAGTGGATAAAAGAAATACATCCAGAGCTTGACATCA
GGTTTGTTTTCAGTAATCCTTACCAAAGACTAAACAAAGGAGCAAAGATGACTTACGCTGATTGGTGTGACTACTATGGT
TTTTTATTTGCTAAAGAAGTAATACCACATGACTGGATAAAAGAAAGAAAGAAGAAGATATGCTTGAACAAGGTGATCTA
GAATGGTGGCAATGGTGGCTAATACTAATGATAACATTGAATACACTTATAAATGTAATAGTGTTTTTTAAACACAGGTT
TAAGGGGAAGAGAGATGATTAAAGTACATCAGTACATAGATGGTCCTTATGACCACGGTGACAAGTGGACTTTACTTTGT
CAGATAGAAGAGAAAGGTCTAGTGTTTGAGGAAGAGGTAACTTTTAAAGATTTCAACTCTGCCTACAATTTCATGAATAA
AATAAAAAGATCAACTCAACCTATCCTTTACGACACAGAATCTTTTCTTTGGGTACATTAGGGCTTGACAATGTTTGATC
ATGATAGTAAGATAGAAGCTCTTGTCAATAACTATGGGTTAGAGTTGTTGATGGAACAGAATGATTTAGATGAGGAAGCA
ATCATACGTAAGTTAGTTGATGATGGAACTATCAATATGAATGATTACTTTTATTTGGATATAGAAATTAAACAATGGAA
GGAACTAGAAGAGTGATTACTTTAGACGATATAAACGCATTTCAATACTACAACCAAGACCCTCTTGACATGGACAAGTA
TCAACAGCAAGCTGCAACTACAGCTATCTACGATCAGAAACACGCAATCATTTACCCTGCGTTAGGTCTTGCTGCTGAGG
CAGGAGAGGTAGCAAACAAAGTAAAGAAGATCATGAGGGATGGCAAGCTTGACCGTGAGGGTATTGCTGATGAGATAGGT
GATTGTCTTTGGTATATAGCTGCTTTGTGTAGGGATCTAAACATTGACATGGAAACTGTAGCTTATGAAAACTTAGAGAA
GTTACATAGCAGACAGAAAAGAGGAACACTTAGAGGGAACGGTGACAAGAGATGAACAACTATTTACCTACAGATTACCA
AGCGTTTATACACACGTCACGATACGCAAGATGGTTAGAAAAAGAACAAAGAAGAGAGACTTGGCCTGAGACAGTAGAAC
GCTACATGAACAATGTAGTTATACCTGTCCTAGGTAAAGACAGCTTTGTCAATCAGATAGAGCAAGCTATTCTAAACCTA
GAAGTCATGCCTAGTATGAGAGCTATGATGACAGCAGGTAAAGCGTTGGACAGAGACAATACCTCAGGCTACAACTGCAG
CTATCTACCTGTAGATGACCCTAAGTCTTTTGATGAGGCTATGTTTATACTGTTGTGTGGCACTGGTGTAGGCTTCTCAG
TTGAGCGTCAGTACATACAGAAGCTACCTGATGTACCTGACGAACTGTTTGATAGTGAGACAACAATCGTTGTTAAAGAC
AGTAAAGAAGGTTGGGCTAAAGCATACAGACAATTGTTAGCTTTGTTATGGTCTGGTGAAATACCTCAGTGGGATATAGG
ACTTGTACGTCCTGCAGGTGCTAGACTAAAGACATTCGGTGGTAGAGCTAGTGGACCTGCTCCTTTAGTTGATCTGTTCA
ATTTTACCATCAAGATATTCAAGGATGCACGTGGACGTAAGCTGTCATCCATTGAAGCACATGACATTATGTGTAAGATC
GGTGAGGTAGTCGTAGTTGGTGGTGTCCGTAGATCAGCAATGATTAGTCTGTCTAACTTGTCAGATGATAGAATGAGACA
CGCTAAGTCAGGTGATTGGTGGACTAATGATCCTCAACGTGCTCTAGCTAATAACTCAGTGGCTTACACAGAGAAGCCTG
ATAGCTTGTCATTCATGCGTGAGTGGATGGCTCTTGTAGAATCAGGTAGTGGTGAACGAGGTGTCTTTAACAGAGAGGCT
AGCAAGAAACAAGCAGCTAAGTTTGAAAGACGTGACCCTAACTACGACTTTGGAACTAACCCATGCAGTGAGATTATACT
CAGACCATATCAGTTCTGTAATCTAACAGAGGTTGTGGTCAGATCAACGGATAACTTTGGTGACTTGGCACGTAAGGTTA
AGATAGCTACAACACTAGGTACTATACAATCTACTTACACTAAGTTCCCATACCTACGTAAGATATGGAAGGACAACACA
GAAGAAGAACGTCTGCTAGGTGTATCCTTGACAGGCATAATGGATAACCCTCTATTGACAAGGACAAACAATGGACTATC
AAAGAATCTCCAAAGCCTTAGACAGGTTGCAGAAAACACAAATCGTACTCTGGCTTCTAATCTTGGGATTAATCCTTCTA
CTGCCATTACGTGCGTTAAACCAAGTGGAACCGTCAGTCAACTTGTTGACAGTGCCTCAGGTATCCACGCACGTCATTCA
AGACAGTACATCAGAACAGTAAGAGGTGATAACAAAGATCCTCTAACACAGTTCATGAAGGATCAGAAGGTTCCTAATCA
ACCTTGTGTTATGAAACCTGATCAGACCACAGTGTTTAGTTTTCCTATCAAGTCTCCTGCCAACGCAATAGTTACTGAAG
ATATGTCAGCTATTGATCAGCTTGAGATGTGGCTTATGTATCAGAGACATTGGTGTGAGCACAAGCCTAGTGTGACTATC
AACGTCAGAAAGGACGAGTGGTTTGAGGTTGGTGCGTTTGTCTACAAACATTTTGATGAGATGTCAGGTGTATCTTTTCT
ACCGTACAACGAACACACCTATCAGCAAGCACCTTACCAAGAGATAACCAAGAGAGAATATGAGACATTATTGTCACTAA
TGCCAGAAAAAATTGATTGGACCCTCTTGACAGATTACGAAAAAGAGGATAGTACTAACTCAAGTCAGACGTTTGCTTGC
ACAGGTGATGTCTGTGAAGTAGTAGATATAGGAGTTTAGTATGAAGGATGAAGATGACTTTACCATTAAAGATATGATTG
ATGACTTAGATGAAGACTTTGCAGAGATAGAAAGAATGGCTATAGAAGATCTAGTAAATAAGCCACCCCACTACGGAGAT
GGCAATATAGAGTGTATAGATTATATGAAGGACAACATGGACACTATGATGTTCATGGGATACCTAGAAGGTAACTGTAA
GAAATACTTACATAGGTATAGATACAAGGGTAAACCATTAGAAGACCTGAAGAAGGCTAAGTGGTACTTAGATAGATTGA
TTCAGGAGATGGAAGGAAACTAAATGTTTACTGCAATAATTCTAGCGTGTAATGTAGGAGCAACAGACTGTAGAAGCTTT
GGAACACCTAGAGTTTTTAACACAGAGAAAGAGTGTCTTGTATCTTTAGAGGATGGTAAGAACCAGATCAAAGCACAAGG
TTGGATGGTCATGGATTCTCACTGTCACAGATGGGGTTCTAAGGTATAAAAAAGGGGAGCTACTTAGGCTCCCTTACTTT
TTCTTTCTTGTCTTTCCTGATGCTGTTGTGGACCAAGATACTCTCTTTGGTCCTTTCTTTTTGGAAGCCTCCTTCTTGGA
GATTCTTCCTGCCACCGACTTCGGCCTACAGGCAGGATACGGACGCTTGCTTCCCTTAGCCTTCTTACGTCCACAAGGTT
TGCCAGTCTTAACATCAACCCACTCCTCAGCGAACCACTTACCTAAACCACCCTTAGCCATGTCTATGCTTTCTTTACTC
TATTGTCTGCGCCTTTCCACTTACCACCTTTGGACTTATACCACTTAGCAGCCCAAGCATTTGCGTATGCTGATGGATAG
ACTTTAAACTTTTTCTTTGCTGCTGCTTTAGCTCTTGACCAAAGAGCAGGATTAGTTGGTATTGATTTTGCCATTACTTA
ACCTCTTTTGACATCCAGATCCCGAAAGCTCCTGTTGCTGCTCCCATACACACAGATACCAGTGAAGTCTGTTGTGTTGT
TGGATCGGGTAAAAGCATAAACCACTCAACAACCCTCCAACTCATAATAGTAAATACGAGCATCATAAGACGAGGGAGTA
CTTTCCAATCATCTAATACAGTATGAGCCATTACAAATCCACCCAACCCATAGCAACTAGTAAACCTAGTGCCCCACCAC
ACAACAATAAGAATATTACTACAGCAATGAACGCCATCTCAGCGTTTTCTTTCATACGTTCAGCTTCTAGTTTTGCTTGT
CTTTCTGCTTCTTTTCTTTCCGCAGCAATTTCCCTACGAAGTTTGAGCAGTTCCTGATAAGCAGAATAGCCAAGGTTGTT
AACAATAAATTCTCTCAATTCTTCTTCAGCCTGTTTAGCCTGTTGACGTTTCATAAAGGTGGATAGAGCTTCTTCTGAAG
AGCTACTAAACGGACTTTGCTTCTTCTTTTCGTGGTCTTTCTTGGCACTATCTACACTGTCAAAGAAACCTGCTAGTTCT
TTAGACATTGATGCTATGGTCTTACCTGCACTGATGCCACCCTTGATCATTGCCAATGCGCTGAGTGGATCAATCATAGT
TAGTGCCTCGGATCAAGCATGTCTTTGTGGTCTCTATCTATAAACTTTAGTGTGTTCTCTAGTATGGAGACACGTTGTTG
TAACTCCATTATGGACAGCATGTGTGTTGCCTGAGTGTTTGCCTCTTCCCATAGTAACTCTGTGTCATCCCACAGTTCTT
GTATATCGTCAGCGTTCTCTTCAATGTCTCTGATCATATTTACTTTGTCTGCTGCTCTGTTCTCTGCTGTAAGAACTGAC
ACAGTTTCTTGCAATCCTTCTATAGTAGCTGCCTGTTGACTTACCCACCAAACACCACCTGCCAACTGTGCAGCCATAGC
CAACACCAAGGCCAAAGGTAACTTCATGTTCTCCATTATCTGTCCCTTAGTGATTGTTCTATACTGTCAAGTTTACTAAA
GATTGCCTTGATAGTTTCTTTCATTTCTTTCATTTCTCTGTCATAGGATATTTTAGAAGCTTCCATTTGTGCAGTAAGTA
CAGCTATCTGTGTCTCGTGTTTAGTACATCTGTTAAACAAGTGCCAACCTAGGAGAGCCATAGGCAACACTAACCACTGC
ATTATAAGATCAACCATCTCGTACATTTACTCTACCACTTCTTACATGACCAATAACGTGCAGTGAACTTATCCTTAGCT
GTATCACACTTATGTCTTGCACGAAAAGATTTTCTACGTTTAGGGTTGGACTTCTTGATAGTCATATTAGCATCACCAAA
CCTGATGATCTTTTCTTTACCACCCTTACAAGCCTTGACAACAAACTTCTTACCGCCAGAAACCTGACGCTTAGGGCTGT
TACACTTCATTTTTGATTTGTCTATTTTAGCCACGATACCTACCGAATGTTATAGTTTTTAAGAAACCTCTCCATATTTC
TATTGGTGACGGTAGCATCCACCCTAGTACCATCATCAAGATAACCCACATAGGTATATCCTGATTGAGTACCTTGACGT
TCCCTACCTCACCACCTAGGCTGAAGTTACCTGAGGATTGATCTACGTTTACGTTCTCACCTGATATGTCTCTACTCTGG
TCAATAGCTGACTGGTTATTCTCTTTGCCTACTTGAGTGTTGGCATTGACAGTAGTACCATCACCACCACCTCCACCACC
GAAGCTGCTTAGTAACCCTAGTGGTGACATACAGCCGCCTAGGAAAAGAACTAATGGTAAAACTAAAATTACTCTCATTA
TAAAACACCTAAATTAATTTTTAGTTCACTTTCAAAAGGTTTACCTTCTTCACGTAACTCTTCTTGTTTAGCGTAAGCTA
ATATACTAGCTAATTCTACAGGATTTGTTGCTGCTTGCGACAAAACTTTTAGAGCAGCTTCATTGTCACCCTTCTTTTTT
GCTTCGTAGAAAGCTCTACGTTTTGGACCAGAGTTAAAGTTGTAGGTATTTGATATTATAGTTTCACCTTTTTCGTTCTC
ATAAAAAGTAAAACCACCTGTAGTTCTAGCCATACGTAACTTAGGATCAAATAAACCTGCGAAGACACCTCCTTTTAAAA
CATCTCCTTCTGAAGTTCCAAAGTAATCGTAGTCAACAGAAGTTAAACCCTCACTCTTTGCTCTTTTAACTACATCTGTC
AGTGTTCTGATGTCTGTTTCATTAAAGTCTTCTTCAGTAAGCGTACTACCAGTTTGAAAAAAATTAGAGAAAAAGAATCT
AAACTCTGAAGTACCAAAGTCACTTAATGATGGCATACTAAAACTAGGTGCGCTTACATTTGACTCAGGTATCTTTGCTA
CTTTAGAAGATATGCTTTCCTTCAAAGTGTCAGCTTCAGGTAATAGCTCATAAGCTGTTTCAGCAGCATCAGTTACAGCC
TCTGCACCACTAGCCATAGCATTAGCTGCTGAGTCAATTACTGATTGAAAGAAAGATTCACCTTCCCCCTCTATAGCATT
TGCTGCAGCCATAGCAGGACTTGCAGTAGGAGCTACTATTGATACTAATTTACCTGTATTCCACTTACTTGCCATCGCCA
ACCTCTAGGATCATCTTATCAAGAGTTGCGTTGTCTACGTATTTAAAGCCTTCCCAAACTTTTCTAAGGTTTTGCCTTTG
TTGAGAAGTTGTCTTACCCCTTTTTATAGCATCCCTAGCTAAAAACAAAAACATACTATCTTGTGTTTCTTTATTGAAGA
CTGTATCCTCAGGTAAGCCCATTTGATCTGCTACGTTTCTAAGGGTAGTCCCTACTATCTGATACTTACCCATAGGTGTA
GAAGTTTGACCTTTTTTGTAAGCTTCAGTATTCTCTGGTAGCCTAGGCTTTACGTATTGACCATATTGACCAGAAGGTTG
AGAGAAATCATAGAGTTGCCCTAGTGTCATAGTTGAAACTTTAGTTCCTCTGAAGGGTGTGTTGCCTGTTTCATAGTTAC
CAAACAGGGTGTCATAACCTTCGGCTTCTACTCTTTCTAAAGTTTGTTGAGTTGTAGAGGTTGGCTGTAAGCTTGTCTCA
ACTAGTTTTCCTGTGTTCCAATTACTAGGCATATCACTTCTCGTACAACAAACCGTCAGAGGGATCAATGAAAAAAGAAC
CGCTAGGAAGATTATTAAAAGCAGCTTCCGCATCTGTGTCGCTCATTCCTTCTGTAAATTTAAATGGGTTTTCTCTAGTT
CCTGTTACTACCTGCTCTTGAGTAGGAGTTCCTTCTGCTGCTTCTAAAACAACATCAGATTGCTCAGGAATTTCAACAGG
TCTTATTACTAGCTTTTCTATTTGACTTGTATCCATACCAAGTTTTTTCATATTATCTACGTAGAACTTTAGTGTGTTTG
CGTTCTTTTGTAGTTTTCTGTAGTCTTGGTAAGCTACATTAAATTGAAAACCTACATTTTGTACTTGAGTACGTTCAAGA
GTTGATAACCTACGTGCTCTATCAACTATCATTTGGGTAACACTACCGTTATAGTATTTAGAAGCATTTGATTTAAGTAA
TGGAAGGATCTCTCTACTCATTCTTACTTGACCAGTATCAAGTCTTCTTTCTAAATCGTACTCAACTTCTCCTAAAGCTG
TTAGCTTGAAGAAAGATGATTTAGCAGATCCTGAAATAGCTGTAAAAGCCATATTAGCTTGAGATTGCAGACCATCAATA
AGTCTATTTTTAGCTACCTCAGCTTTTTCTGGATCAAGTGTTTTAGCTAGGTCAAGTCTTTTGTAAGTATCATCGTTGTA
TAACTGAGACATAGTTTCAGTCTTAAATAACTGAGGGGATGTTGCGATGTTTACAGTTGCTTGACCTATTCCTGCAAAAA
AGTTTTCCCTAAACTCAGGTTGATTAAGAGATTCTAGGGTTACATTTTTTATTCTTTCTGTAGTAGCAAAGTATATAGAG
TCTTTACGTGCAGTGTTACTTCTTTCTTCTGCTTTCTCTACTTCTTCTATTGAGTGTAACTCTTCTACTTCAATTTTTAA
ATCTGTTGTATCCTGATTCTCTTCCATACCGTATAGATAAAGGTCAGTATACTTCACGTCTTCTGCTGTTAAGTTTTGCA
GTGCTTTTCTCAAGACATCGTAGTTTTCAGCAACGTAATTTGTGGGGTCAAATTTGTCTGACAACAGAGCAGAGCTTAGT
ATTGGATCGTCTATTCCATCTCTTGCTAGTTTTATTAAGACCTCTGAGTTTGCGTTGATAATATCTGCTTTCATTGCAGA
AAGAGTTCTCTCATCGTATGTCTCTAGGCTTGTGATAAGGTTATCTAGAGTGTCTAGCTGACTTTGAATTACTTGCCAAT
CATTAGCTTCTATCAGAGGTGGTTTTGTTAGTTGAGCTTTTACAACATCAAAGTCAGTTCTTAGTTTTACTATATTATCT
GGCGTAATGTTACCGCCTCTTTCTTCAATATCCCTACCTGTAAGAGCAAGACCTCTAATCTTCTGTATTGCTAGGTTTGC
TTGAGGTACGTAAACATCTAAAAACTCTTGTCTCTCTACATTTTTTGCGTTGACAAGGTATAAGGCTGCTGCTTCTGTCC
TTTGAACGTCAGCTATAGCCAAAGCTAGAACATCATTGTCTGTGTAAGGTTTTCCACCTGCTTCCAAAACTTTTCTTGCG
TTGTATAGGTAGCCTGTGTTAGCTGAGATTTTTTCAACTGCACTGTTTAAGGCAGCTTGTTGAGGGTTCATGTTGATATA
GTCTACATCTATACCAGTTTTCAACTTTATCATACGAGCTTCAGATTCACCTATATCATTACCTGCGTTGGTATAAGTTG
AGATAAGGCTCATTAGTTTAGATCTTTGCTGTAAAGGAGCTAACCCTTGTAATTCATCTACACCTGTAGACAAGGCTCCA
AATGCTGCCTTATTTTTTTGTGTCTCAGTGGGTGCTGCGGCTCTTTTAGCTCTATCCATAGAGTCTAGTGTCTTAAAAAC
ACCTTGACCTATAGAAGTAAGACCGCTTACTGCTGCTTCTGTACCTGAGTAACTAGGCATATTCACGCCTCTTGAGTAGG
CTGCGCCCTCGTCACCCATGTCTATTGCAAAACCTGCCATATCTTTTCCTTATCTTACTTGTTCGTTTAGAAGTTGTGCG
TCAAACTCAAGGCCAAGACGCATAGCATTTCTCATTATATCAGGAACTGCTGCAACCCTAACTAAACTTCTTTGTAACTC
AAGTTTTAGGCTGTTGGATAAACTAGAAGACCAAATCTCATCGTTGATTTCGTCCCATAGTTTAGTTCCTCTTATCATAT
CAGATTCGTTACCCTCTGTCAAGAGGGAAAGAGCTAGAGTTGCTTTTGATTTAAGGCGTTTAGACATATCTCTATATCTG
TTATTTTTCTTAAATATCATTTCCTGATAATCATAGTAGTTTTGTACAGGAGCAGGGGTTGCACCGAATAGAACTGCTGC
TGCAGCCTCAGGGTCTAGGTTACTAACGACTAACTTTCGTGTTCTACTTCTGTAATTACCTGATTCTATTAGCTCTCTTA
TTTTTACGTATTTGTCAAAAGTTGAAAGGTTCCTAACTAACTGAGTTAGATCCTCACGAACCATTTCAGTTCTACCACCC
ATCATAGCTTTGATAGCATTAACAGCCACTACACCCATATCTTTAGATATTTCACCTGATGGACCAAAGAGTGTTGTCAA
CAAGCTCTCATCAAAGAGTTTTCTGTAGGTATCCTGTATTTGACCTAAGGGTGCTACACGTTGAGCATAGGCAGTTTCTG
TACCAAGAAGGTTAGACAGTAGTGCATCTATCAAGCCATACTTTATTCTATTGTGGGTTTCAATAGCTTGAGGATCACTA
GGGTCAAAACCTAACTGTTCAGTAAAGTACCCTGCCATTCTACCTGCGCCAATTCCTGTTAGACCAAACATCGGTCCCAT
AACTAGGAACATTCTTGTTCTTTCACCTACAGAGAAGTTTCTTCCTATAACTATATTCTCCATAGCCCTTAAACTAAAGG
TTAGCCACTGTGTAGGAACTCTCATAGGACCACTTTGAATAAAACTTCTAGACTGTGTAGTCATTCTAAAAGTCAAGTCC
TGTTCACGGTTAGCAATCCATAGTTTTCCTTCTGGTGACAGAGGGTCAATGTTAGGACGTTTAGCACGATGCTCAAGAAA
AGCTGTCATTAAACCAACTAGACGAGAAACTCTTTCACCCTCTCTAAAGAATAGAGTAGAAGTATCTAGGAACTTACCTA
CAGCTTCTTGACCTTTACCTGCCAGAGTACTTGAAGCACCAAACTTTTGGGGAGCCTGTAGTTCTATGACTTGGTTGTCA
ATTATATTTCGTCCACTCTCATCAATATACCTTACAAGTTTGTTTAGTTCTTCAACTTCTATCTTAGAAAAATTAGCAAG
ACGTTGTATAGCAAGTGATCTAGTAGTAGAATCTCTTAGATTAGCTATAACAAACATAGGTGACACAAGACCCATAGCCT
TTAAGCCTTGCCTTGGTGATATACCTGTTATAGTCAAAGAATGTAATGCCTGAAGAACAAGTTGATCAGGGTTAAAGAAT
CCAAACTTTGAGTAGAAACCTACCTGCAAAAGTCTTGACGCAGGATCAGTCTTGGTTAAGTCAAGTTTCTTGCCTGTTGT
TTCAAAGATAGCTTCAGTAGCAGACGATGTAAAACCTTCCCACTTATCACTCAACCAAGTAGACTGGTTCATTCTTCGTT
TGATTATTTCTTGCTGCTCTCTTAGTTGTGCAGCTAGATCATTGAACTTACCTGTCTTGGTTACTTCTGCTTGCATGAAC
CTATTATAGAAGTCATTCTCTGGTACTCCCCTAGGAAAGGTAACAAGACCCTCAGCTTTCTCTGCAAGCTTTACCCAACC
AACCATAGCTGTTTGTGATGCTGCACGATTAGCATAACCAAAAGCNTCAGATCCAAACTGATCAGCNATGTTAGAGATAG
GACTAGCGTTGGTAGCTTTCTTACCACCAAACTCCATAAGAGGAGCATCACCACGCTTCATGTTTTGTCTAACACCAACG
ACTTCACCAAAAGTTGCGTTTACTTTTGCAGGATCTTCACCTGCCTCACGAATGGAAACCTTTTGATCCCTTGCTTTAGC
TACAAACTGTTCAGTAAATCTGAAGTTGTAATCTCTAGCTAGCCTTTGTAAATCCTCTAGGTCTACTATGTGTTTATTCC
AATCGTTGTTGGCACGTATTATATCACCTAGTTCATCGTATTGTGACTGAGACAGTCTAAGGTTTTCTATGTCAGCAACA
TTCATTTCATCCATAAGGGTTCTAACCTTACGTGTTATTGCGTTAATTTGATTAACAGCTATAGTTGCTTGCTTTTGTCC
AAAAGAACCTAGTAGTGTTTTGAACCCTGCAGATACTGTATTACCTGAGACTAGCTTTTGTTCTCTTACAGTACCCACAA
AGTATCTAAACTCTGAGTTTGTTCTAGGACCACCCACGTTATAAGGCATTACATCTACACGCTCAAGAACTCTTACTGAG
TCTACGTTGGTTACGTATAGATGATCTAAAAATGTGTTAGGTATTTTAAATACTGGTGTGTCGGGGTTAAGACTTTTTGA
GGTAGACTTCCTAGACTTTCCTGCTGCTAAGTCAAGAATAAACTCATTTTCAGGTACATTAGAAACCCTGTAGCCTATGT
CACCGTACTGCTCAGTAATATTGACATAGACACCACCTTCAGCAACAGTTCTCTTTAGTCTCTCAGAAGATTTTATTTGC
CAAGTAGTGTCGTTTATATCTTGTAAAGCTTCGTATGCGTCTACGGTAGACCTCTTTGGTCTAGTTCCGTACATAGTTGT
GTACAGACTTTCAAAGGATTCTCTTGTAGGAGCTTGTCTCATGTAAGAAAGCTCACCATCTCGTAACTGTGTCATGAAGT
CTGACAAGTTCTGAAGCTCTTTACCTTTTACAGCACGTATTATTTTTTGGTATGGCTTTACTAAGTCTCCTATAAGAGCC
TGACCTGCTTCAGCCTGTAGAAATTTACCGCCTAGCTTGTCCCCTAGTCTTACAGTTGATGCACCAAAGACTTTGTTGAT
AGCATCTGACACAAAATTACCTTTGTCAAACCTATCTAACTCATCTGGTAGGCCAAGAACATTTACTCTTTCCTCAGCTT
CTACAAACCAACCCCTACCTTCTTCTCTCTTCACTACTTTCAGGCTAGGATCTTGTTTAGCTACAGCTTCAGCATCCATT
TTTCTTCTAAAAGCAGAGCCTGTACCGTCTTTACCTAGTCTAACAACAACTTTAAAATCATCAGATCCCTCGTCAATAAT
TCTTCTGCTGTTGACAACAACGTCATTAACGCTTGTAGCTATCTTTGCAGCTATATTTGTCGCAACCAATTCAAGACTTG
TGCGAGGAATGTACTCTCCAAACGAACCTGCTCTGTTCATTTCCTCTAGCTTCTCAGTAAGAACAGTCTTTCTTGAACCT
TGTCTGGTAGTAACACCGCTTGGTCTACTTACAGGACTTCCTACAGGGTCTAGCTCTTCGGGAAGTGTACGTCCTGCTGC
TATCTCATCTGTCTGAGCACCTACTTCATCAACTTGTCTTGTTGCTACGACACCTGCTGTAGACTCATCAGACATAACAG
CGACACTATCAATGGGTCTTCTTGACTTATAGATACCTGCTATCTTGTTTGGTATTGTCGTTGTCTCTTGAGCTAGAGTC
TTAGCACCTTTTAGTACAGACTTTGTTGCTGAGAGAGACCCTAGTGCTGCTATATCTACTACACCAAACATTGCGTTTAC
ACCTGCCAAAGGATCATCTCCTAAGTATGTCGCATCGTTTGCTGCTTTGTATAAGTTCCAGATACTATCTTCAGAAAAGA
TACCCTCAGACTTTCTCTCTTCTATATAATCCTTAGCCCATTCCTCAAATTCTGCAGGTTTTAGATTGTTGAAAGCCTCA
CGAATGTCTTTACCTTCTCTGTTTGACCTGAAGGTTACGTTTTCAAAAGCCCCTATAGTTAGCTCTCGTAAAACATTTAC
ATCAAGAAAGGACATAACCTTTGACATACCAGACTGATCGTTTGCTTCTAGTTCTTTCTGAAGCAATCTATTCCAGACTT
CCATGTTTGTCAGTGTTCTAGCAGCGTAACTGTTTACACCGTTGTCAGAAAGCATAAGGTTCTGTATAAGAAAATACTCA
CTAAGGGTCATATCATCTCCCTTAGCTTTTCTTTCTTCTATTATCTCTGCTACTTCTTCAGCAGACAAACCATCGTTGTA
CGCTTGGTCTATTGTTAAAGCGTAGTCAAAGTTCAAGGCGTTGGTCTTAGCTGCAGTCTCAGCACTTGCGTCACCTGCTT
GTCTCTCAGCCTCTACTTGGTCTAGAGGAATATCTGTAGCGATAGATATTTCCTGAGCTTTTACACGTTCAACCTGACTA
AAAGGGTTGAAGGTTTCCCTGTCAACTTCAGAGTTAGCAGACAGAGCTAGTTCATTTGCTATATCGTCTTCAAGTGTTAG
AAGAGTTGCCATACTTTTTTAGCCTTGTTCTGATGGTGTTTCTGATGGTGTACCTGTTGGTATTCTAGCTCCAAAGTATT
GAGCAGCAGTTAACCCAAGACCTGCGATACTAGAAGCAACATTTGCTCTGCTTTGGAATAGATTAGCTTGTCCTGTTAAA
GATGTATACTGAGAACCTAAGCCTGACATCATATTACTAAAGCCTATGTTAGCTCCTAGTTGAGAAGAAGCACCTGCAAC
TATACCTTGAAAAGCTGACGATCCTTCCATACCTCTTGCTATAGCCTCCTGTCTTGTTCTAGCTCTCCTTACAAGGTAAG
ACCTAATAGCAGACCTCCTTGCTCTAGCTGTTTCCTGTCTTTGCATTTCAACTTGAGTTTGTACTGCTTGTGTTTGTGCT
CTTTGAGCTTTTTTAGTTTCTTTTACACTTTTAAGTGTACCTGCTACTGCTACTGTACCTCCTACGATAGCCGCACCTGC
TATTGCGCTACCACCGCCTATAGCAGCAAGCCCTGTTCCTATTGCGCCTATTATTGGTGTAAATATCATATTATATTTCC
TTTATGTATGCTGTTTCTATAGGCTTGTAGCCTTTACGTTTGAAGAGTACACCTGCTCTATTACTAAGAAGATTATCTAA
TTCAGATAGTCTAGCAAAGTCACAACCAACTTGTTCAGCCCATAGTGTATATTCGTTTATTAGTTTGATTGAAGTCTTTC
CATTTCTGTGTTCAGGGTCAACCCAAAACATTAACTCTTGAGAAAACTTAAATTCATTAATAGGTATCTCAGTAACCATT
GCTATTAAAGCACCTACTATCTCACCGTCATAGTCTATTATCTTTACAAAACCTAATTCATGATCTATAAGAGTAGTAAC
TAATTCGTTAATCTTGTTAGTGTTTATCTTAGACCAAGCAGGGTGAGGTATTTCTTTACAAAATTGTTTTACTGCTAGGA
CAATATCCAAGACATCATCTTGGGTAGCATCCCTAATTATATATTCAGGCATTAATATCTAGGATTCCTTCCTTGAACTA
AACTCCAACCTAGGAGTACGAAGTCTTTCCCTGCCTCACTTTCGTATTTAATTCTAACGGATCTTCCGTGTCCACGTATT
TTTAATCTAGTTGATATGACATCATCAGGATAATTAAAGTTATCTAANTTANTTGAATCAGGTAGTATAGGATANTTAAA
CCTATAAGCTTGCTGAGGTGTACTAAATGTTTCACTAAAGTCCCAAGCAGCAGAAACCTTCAGAGATGATGGTCTTACAG
ATTCATAACCGTCTGTAGAGTTACCTGTGAAACCTTCTTCTGTTACTCTACTGTGAACAACTATATAAGGTGAGTTTTTC
TTTACCAACCCATCACCCATGAAATCATAACCAGTAACAGCAAAAGATGAGTAGCTAGCGTCAGGATCATCAAAGTCGTA
AAATGTTGGTGATGAAAAGAAAGCTACAGAAACGTACCTTTGACCTCCGTAGGTAAACAATACACCAATCTTGGGGTCTG
CAGTGTTAGGTATAAACTCCTTACTTATGTTTACATTCTTTACTTCTCTTACAACACCTGTTCCTGATCCTACGGTATCC
GCTTGAAAGATAGTACCTACGTTATTGTTGGCTGCTCCTGCAGCAGTAAAGCTTGAGTTTCCTACAGTTTTTATACTGTA
CCACTCACCAATCACCAAGGAACCCATGTTTACATCAGGACCATCTTGGTCAGACCAAACATCGTTAATATAGTTATTTG
ACTTTACGTTGTACCCTGTGTCTGTTGTAGAATACTCAGGAAAATAACAGAGACCAACTACCCTTTGTCCTCCCCTTACT
ACACCTGCGTTTCCTCCTCCAAGAACTAGTGGGGGTCTTTCTACTTCCCAAGGATAAAACGCTTGTAACGGTATGTCAAG
TATAAGAAAGTACTTTAGTGTATTTACTACTGTTTCAGTATTATCTGGATAAGCCCAATATATCTTTTTATTTACAGGAT
CGTATTGACCAACAACTCTTTTTCTTGCTGCTGAACTTATCTCATCCCATTTACTTTGTATAGTTGATAAACTTATGTTT
TGTTCTTGACCTTGACCAGAAACTTGGTCTGTACCTAGTGTGTGTATTCCTGACTCAGACCACCAAAAAGGAACACCTTC
TGCTGCAACAAAGCTTGACGCAGCATCTATACCTACTCTAGTTACTTTGTTTACAGAAAATTCTGTAGCTCTGAAGACCC
CATCAACACCTGTTATCTGCCATACACCATTCTCAGCAAATACAAACAGAGAGCTTTGGTAAGCGTATAGTTTCCTTATG
TTAAGAGCATCAGGTATTCTTATCACACCACCGTCTGTCGCTAGTAAGTCAGACTCATACTCAGATGTTGGATCGTTTTG
TTGGTGACAAATTCCGAAGTCTTCTACATCCTCAATTACTTTTGAGAATAGTATAGTACCTGAGTTTTTCTCACTCTCTA
GCCCTGCATAAAAAACTCTTCCAGAAAAAGATTCTACCGTTACAAACCTAGAGCTTTCTGTATCAGTCATTTTAGTCAAG
CCTGTTAGACCTGAAGCTGTTCCTCTATCCTTTGTAAAAAAGTCTAAGAGATAATGACCGTTGCCTGTTAGTGTTGTACC
ACCGTAGACTTTATTCCATTCTGCTGCATCAAAGTCATTACTTGAGTCTTTACCTGCGTACCAAGGGTGTGTGAGAGGTG
GGTATAAGTTATCTGCAGCACCACTACCGTCAGCATCTAGTGCTAGGTAAGTAGTCAGAGCAGCCTCACCTTTTGTTCCT
ACCCAACCTGTGTTCTTTGTATCATACTTCCTGTCAGCACTTGTACTAGCCTGAGCCTTTGTTTCGTAGTACTCTGAGGT
ATCCCCTTGAAATTCAAAGTCTCTTACTTTAAAAGATATTTCTGATTCTGTAACGCTTGAAACACTTTGGTAGGTTACAA
CTATGGTATTCATTTGTGATGAGGATATAACTAGTCTACCTTTTATAGAAGTAAACTGACACTTAGTCTCCTCAACTTTA
CCTGAGGGTTTTTCGTATGTAAGTAAGTCTACATAATCAGCATGAGCTTGAGCAGAATAAGGTGCTGTACTCTTGTCTAT
AAAGTATACTCTTTCAGCTATCTGAACAGCTAAGAACTGTTTGTTAGGATCGCCTCCTACGTTGACCCAATCACCAACGG
AAACTACATCATTTCCTCCTAGAAAGTAATTAGCTATAGCTTGGTTACCAACTTCAGGCGATAGAGCTAGTCTTCTTCTT
CTAGTACCATCTCTCCGTAGGTCACAGTTTAGTTCATCAACAGAAGCACCATCAGGAAAAGTTAACTCTGCAGCTTCAGT
AATTAATCCACGAACAAAGTTATTGACTGTCTTTTGATTCAGACTTTGAGCCATTACGTTCTATCTCTCGTTTGTCTGCA
TACTCATTACGGAGAACAGCTTTTGTTTTCTTTCTGTTCCATATGTAGTTTTCTACAGCTTGTTTACCTTTTTCTAGACT
AGTATATCTACCAGACAACTCTTCTGGGACTGAACCCTTTTCAAATCTTATTCTAAAAAACGCATAACCGCTTTCTTCTT
TTTCAACGTAAACCTCTGAAAGCATCTTATCAGATCTTATGACACAGTACTGGTTTACTGTATCTGTTTCTATATCAATC
ATTACTTACGTCCATACTGATTAGTAGGTCTTAGTCTTGTTTTGTACTGATCGTTCTGTACATAAGATTTTAACCTACGT
GCTGCTTGCTCAACCTTACCATCAGAACCACCCTTAAACAAACTAAAGCAAGTTGACTTGGCTTCAGCTAGAAGTAAAGG
TAAGAGTGTTTGATCTAAGTCAGGTTCAAATGAATCCGTTTGTGAGAAGGTTGGGTAAGATGAACCCCAAGCCCTAGTTT
TATCAGCTTGTAGGCTTGTTTCTTTATCAGCTTCGTAAGCGTTCATTATAATGTATTCATCATCAAATGATGTGTAGTAT
GAGGGTGCAGTATCGTTCTGAACAAATATATCTACAGCACCGTCAAATGTTTCAACTAAAAGACCACTCTCATCCATTCT
GTCAACGAATGTCATAGGGTCAACAAAGACTATTTCTCTGAAGTCTTTATCAGCTATTGTACCTACGTTGTAGTCTACCC
TGTTTATAACCTTAGTCCTGTCAGGATATTTAAAGTGTGTAGGCTTTGCTGTGTCTGACAAAGCAGTAAGAGAAAGTAGT
TTGTTATGTTCAGGTATTTCTCTAGCAGCTATTATATTGTAATACACGTCTTCAATTACTGAGCCTATCTGTTGGGCTTC
AACGGTGTCACTAATGCTGTTAACTGCTTCTGAGTCCATATCACTAAGTATTGACTGAACCATTTGTAGAAGAGTAGTTC
TCATGTTGTTATGACTCCTGATATATTCATAGCAGCATTAGCTATTATTAAGGTACAGGCTGCGTCAGCTTTTAGCCTAA
CATCAATGTATTCGTTTGTTGCTAAGGCTGTTGCTCCTTGTACAGTTACTGAACCCCAATCAGTCTTTTGGTTTCTGATA
CTTCTAGATCCTACAATTTCTGTACCGTTTTTAAATAGAGCATACTCTACATCGTGGCTAGCTCCTACAGACAATTTTGT
AGACAGATTAAAGGTTGCTAAGAAAACACCATCGCCACCTGTATTTTTAAATCTTGTGTATGTTCCTGCTGAGTAGTCCA
CTGTGAAGTTGCTAGAAGCTAGTGTAGTAGCATTGAATACTAACTGAGCATCAGATGTTGTTAAAGCAATACTTAGTGGT
GAGACTATATCAAAAGGTTGAACAGCAGATAAGTAATTAACGTAGTCTTTCCAAGAGCCACTGCCTGACCCATCAGCAAC
ATAAACATCAGCCGCATTTGCAGAGGAAACTCCTTTAGGCTCATGTAAGTACGGATCAGTTAGTGTTGAGTGATTTATGT
TTGGCATTATAAACTCCTAAGAATGTGTAGGGTGCTCCCGAAGGAACACCCCTTTGCTATTTATGGTTCAATGTATGTTA
TGACCAATTTAGCAGCACCTGCTGTAAACGCTGCAGTGCCGTAGTTAGCTTTAACATAAGCATCTGCTGTTACAAGGGCT
GTGCCTCCTACTTGAGCACCATCACAAGCTACAGCTTTGTTAGCACCTACTGCTGCTAGAGCAATAGCTGCATCAATACC
ATCGGCATCAATAGCTGTACCGTCTTGTTCATACGTACCAATACCTAAGGTGGCTGCACCCCCTGAGGTAAAAGCAGTAG
TTACAAGTAGATGTGCTCCTGTGATGTATGATCCAGAAGGGATAAAAGCTTCTTGATCATCAGGAGTTGCGGCAGAAGAG
CCTAATGTTGTAGCGTCTGCGATATTTACAACCAAAGTCTTTACTTCAGATTTAGCTGTAACACCGTTGTTAGCTGCAAC
ACCTGCTGCACCGTTTGTTAGGACTTGAAGTCCATCTGCGTTAGTGTAAGACATTATCTATCCTCCTTATACGTTTGGAT
CGCTAGCGATAACGACCATGTTTTCAGGACGATACAGTTTCACACCATAACGTGCAGTTGTTACGAACTCATGACGTTGG
AAGTCCTTGTTGTAATCGTAGTCAACTTCAGGCATTTGTCTCCAAGCACCAACAAAAGGATTAACTGTTGGGGATGCTGA
GAAGAACAAGTTTGCTTTACCGTTTGTTGATGAGTAGTTCTTAGTTGTAGAACCGTCACGCTCTGGTAGAGCACTGTCTG
ACACGTCTGCTAAGTAGTTAGATGTATAGACATCAAAGCCATACACGTTAGCTACAAAACGCATACCTGTTGCGATACCG
TCACGAACTAAACCTTCAAACATTGGGTTGTTAGATACGTTCACGACATTTGTTAGTGTGTTTAAGATAAACTCAACTGA
TGGATCAACGATAGCCACCATGTTTTGATCTGGCACATTTGCTTTCTTCAACGCAAAACGAGCGTAAGCAAAGTCTGCTA
GTTCAATAACACCAGAGTTACCACCTGCCATACGGTGATGGATACCATCAATGCTTTCTTGTGAGTTAGCTGAAACACCT
GCTTCTGGAGCAGCCATAGTGGTTGTTTCAAAGTGCTCCATTATTGCACGTTCCTGCTCAGGTACGAAACGAGACATCAT
TTCGTTAGCATAGAATGTGTCTTGTTCAGCTTTCTTAGTCATGTAAGAGGCTGATGACAAGTATTTGTCTACACTAAATG
AGAACTCGCCTGTATCTAGAGGACGATAAGTTACAGCAGAATCTTCGCTGTAGTTGTCTACTTGAGCCTGACCGATAGAA
GGAATTTTGAAGTTGTTACCATCTGGAAAACCTTCAAGCATCCGTACGTATCTTTGCGCCATCATTTCATCACGGAGGAT
TTCTTTTAGCTCCGCTGAATAGACGTTAGTGCGCTGCAGGAAAGTAGTGTTGGCTGTAGTCATTGCCATTGGTACTTCTC
CTTTTTATTACATACCAAATTTATCACCTAGTCTTTGTTGATCCGCAAACATTTGTTGTTGGACCTTAGGTGTATAGTAC
AGATTACGATTTTCTCGTCTTAACTTTTGGTAGTATTCCCAATTACGTTCTGACGAGGCTTGCATGTTGACACCTTCTGT
TCGCACAGAACCACTAACCATAGGGTTAAATGTTTTCTGTGGTTCACCTATGAGAGTAAAAAACGCTGATGGAGATTCAG
CAGCAATATCACGAAGACGTTCCATTGACATACCTAACTCTTTAGCTTTCTTTTCAACTGTAGCAGTAGCTTCAGTTCCA
AAAGATTTATCTAACTCCATATCAACTTGAGTAAGATTCTGTTGCACAGTGTTGTCTTTCTCTCGTTGAGTAAGTGTCTG
TTCAACAAGGCTCTTCAAAGTTTCCTCATTAACAACCCCAGTGGTATTCTGTTCGTTAATGCTACCATTATTATTTGGCT
CTACAGTATTTGCTGTGGTAGATTCAGCAGCCTTGTTCTGTAGTTGTTCAAGAATCTGAGCTTGATAATCTTGCTTCTTC
ATATCCTCTCGCATCTGAGATAACTGATCCTCTAGGGTCTTTATATATCCATCTGCTTCAAGTTTACCTTTGGCAAGAGT
CTCAGGGTCACGCCAGTTCTCTCCCTTTGCCTGAACGAGTTTATCAAGGAAAGATTCCTGTTGAGGGGTTTCCTGCCCTT
GAGTCTCGTTGTTCTGATCTTCCTGTGTGGTTGCAGTATTATCAGTAGTAAATACCATAATTTTATTCCTTATCTAGGTT
AATAAGATCTAGCACTTGGTTTAGTGCTCTGTTGTAGCCGATACGATCAGCCATTTTGTGTGACCAAGAAGGACTGTCAT
AGTCAGCCATAGTTGGTCTATCCTCAAGCATGGACTCAAGAATTTCTTCAAGATGCAAGAGACTATCTCTGTTGGACATA
AGTGTTTGTTTAACTTTGTCCTTGTCCTCTTGCGTCTTACATTTTTTATACCAAGCGGCCTTCATCTATTTTCTTTTGAT
AGGCTTCTTTGGCATTGGTTTCTTTTTAGTTCCGTAATGACTTGGCATTTTACAATCCTTTTTCTATTGCTACTTGTTGC
TCTTCTTCATACTGCACCTCTGCTTCTGTAGAGATACGTTGGGTTTCTAGCTGCTCAGTGACGGTTATGTTGTCGCCAAA
TAGAGCAGGTTCACCTAGCTCATCAGCTAAGATTCTAGCAAACTCTTTACCTGACAGGTGTACAGCAACTGTAGGATCAG
CGAGTTTTATCTGATATAGTTGTGTTAAGCTTTGTACTCTTTGTGCTCTTTCAGCAAAGTGTCTAGCACCCATAGGTACA
ATCTTACCATTCGCTTTTATATCTTCCTTGGTTATTTGGTCAAAGAAGAATATACCTGTGTCATCGTTTAAAACTCTGAT
TGTATCTGCGTAATCCATATTACGTCTAGAAGCTTCAATCATTCCGTTTAGGATAGGCTCTAAGAATACTCTCTCAAAGT
GTGCAGTCTTGTGTTGGAAGATCCGTCCTGCTGCAGTCATCAACTGCTGTACTTCAAAGGCTGTCTTCTCTCCTGCACTA
CGGATACCCATAGCTTCTCTTGGAGCACCTGCCATCATCTCCATTTTGTTTTCTAGGTTTTGTATCTGAAAGTCAGCGTT
TAGTGCTGTAGCATCTGGTGCTAGGTAACCTACGTCACCTTCTTCTCCCATGTATATACGTGCTGCAGGTTCAAAGTCAA
AGTCTTCTACGTCACCTCTGATTTTAATAATAGGGTAAGCTATCTGATCAAAGACATCAGCTTTGAGATTTTCTAGATGA
TCTATACGATACTGCATACCAACAAGATTGTCAAGTGCCCCCATAGCATATAAGTTATCTGGACGCTCTCTCCAACCTAC
ATGGTAGATAGAAGACCTTCCTAACCAACTAGGGTTTTGCTCATTGCTTATAACGTAAGCTCTATCTACTATTGTTATAA
CTCTATTCTTATGGAAAGTACCTTCGTCTTTGTCATAGATGTCACCGTAGAAAGTCATAATCTCTACGTAGTTTGACTCA
TAGTATTCTGTTAAACTGGTAAAACCATCTGCTATGAAACCGTTAGACTTATCTACGTCAACGTCATTACCACCGCTATA
ACCAGAGACAGCAGACCTGTTAGTCATCATCTTGTCAAAAATTTGTTTTAGGTAAGCATTGTCTACTGTTTGTTCTATCT
TTCTAGCTAGCTCACCTACAGACATAACTGAGCGTACTATCTTAGGACTGTCCTCAAAGGATGCTGCTACAGGATTGAAG
CATATATCAAAAGGACTAATCCTTACTAACTTTGGACCTACATACTTTACTGCTCTTTCGCCATCCTCATACTCTATAAA
GTCTCTGACAAAATCTACTGTAGCAAAGCAGTTACCATACTGAATGTAATCGTTGATTAGTTTACTTGTTGTATTTACAA
AGTCAGACTGAGCTATTTTGTTTTCCATGTATGCTTGGATAACATCTCGTTTTCTCTTTGTGTCTGACTCAGCATCACTA
GCCTCAAACCTAAACCAACGCTTCTGAGGAAACAAAGCTGCAAAGTAGTTAGCGTGTAGGTTGTCAGCTATCTGTGTAAG
CTTTGGTGTAGTTGTACTGTTTGTCCAAGGTAGTTTACTATTAGAAGTAGTACGAGTATCAGTAGCGTAAATGTAATTAC
GTAACTCTTTCCATTCTTCTATCTTTTCTCTTCTTGCATTATTCCATGTTGTCCAACGGTCTGCAATATCTACTGCAACA
CCGTGAGGATCAATCAGGCTCTGAAGGTCAATAGTTGTTCCTGCCATTAGAAGGATACTCCACCAAATCTACTATTAAAT
TGTACCACGTTGTCTTTACTCCTACGTATTGCTCTAGCAGGTTTGACAGCCATATCAACTACTGATGCTAGTGCGTCTAT
TACGTCATCATGTGCAGGGTTTCTAGAGGATAGTTCTTCTTCTAGTATTTGAGTATTACCACCTCTGTAGTGCCACACAC
CCATGTTATCATAACGTGGCTCAAGGATTGAAGCTATTCTTTCTTGCTTGTTACCTTGGTTCTTATTAGGTCTGTACTCA
TCTATGCTGATAGCTAGTCCGTGTTGCTTGATGAGTTCTTTGAGTTGCTTGACGATTGCCATTTGTGCGACTGTTGTTTC
TGCTCTGAGCTTTCTGAATGACCACTTGTTTGACATGTGTAAGATGTTTTCAAAGTAGTCAGATATTCTGTCAGTCCTGA
ATCTATTGATGTCCAAGACGTAGATGTTGTTTTCTGCATCAATACCTATCACAACTATGGCTGTATAGTCAGCACGTTTG
TTTAAACTAAAAGCAAAGTCAACAGCAGCAAATACGTTTAACCTAGAGTCTCTGTAAAATAAGTAACCGTTGTCTTCTCT
TATGTGTTTTCTTTCGTAGTACTGAAACTTATCAGGACTAACAGGTACGTTGTCAGGGTCAGTAGGATCGTTGTAGTACT
GCGCTCTGAACTGCCCTTTGTCTAGATACTGACCACGTTTCTTGGCTAGTATCTTCATGTCAAACCCAAACCACTTACCG
TCTTTGCGTTGGGTTCTAGGCCAAAGGAACTCGCCAGTTCCATCACCTCTTTCTTCTACAGGTCTCTCAAATATCTCGTA
GATATTATCCTCACCTATCTTATCACCTCTGTTATCATACTGATCCTCTGTCATTTGCAGAAGATCATTGTATAAGTCAG
CAGGATGATACCTAGTTCCTACTACCCACTCTTTCGCTTCAGCACCTTCAATAGACGAGAGAAGAGAGTATTGACTTTTG
ACTTTATTGCGTCCCTCGCCTGTGTAAGCATTTTCATACACCACGCAGTCATCAAGGACAGCGATGTCACAATGTAATCC
CGTAAGCGAAGTAGTGAGTCCACCAGTAAAGACCGAAGGGTCTCTAACATTTTCTTTCCTCCTTAATGGATGGTCTAACA
TAATCTCTGAGTTAGTCCATCGTGTTCTTTTACCTTCATCAGCATTTACATGTTCAGGCCAATACCTTCTGTATATATCT
GATGTCAGTATACCTTTGATAAACCCAAGTTGTTTTTCAGCAAGGTTAGCTGTAGCTGATATGTATAGTATACGCAAAGT
TGGGTTCTTTGTCAACTCCCAAGCTACACGAAAAGCAATTAATCTTGATTTACCGTGGTCTCTAGGAAACAACAAAAGCT
GATGTGTCTTAGCATCTGGTCTAGTCCACCAATTACAAACATCTTCATGACATTGCCCTAGTACTTGTTCTGGTGCTACT
AACTTAATAAAAGTTACAAGATCATTCTCAGCAGCTATTCGTATTTGCTCAAGAGTTGACATAAAGTTTAGGCAGCTTCT
TTTTCGCTGTCTTCCTCAGGTTTTTCATCAAGACTTTTTACTAATAGTTCAGCGAAAGTATCTCTTCCTACTAAAAGCTG
ATCCATATTAAATCTTGCGTTTTTTATTTTTCTTTCTAAATCACTAACATGATTAAAAAGCATCATCTGTTTATCAGTAA
AGTCATCTAAATTATATTCAACTTCATTGATAGTTACAGTTTTATTATCAGTCATTTCTTTCTCCTTTTTGACTAATTGA
AAACTAATTATCCTATTGTTACATTTGGTATTGGTTGTACAGCTTTTAATTCTTCAGGGGTAGTTGCTGCGGCAATATCT
GGATGGGCAGGAGCGTCACGTAACGCTTGTTTATCTGCTACAATCTGTGTTGTAGATGCTCCCGTTTCTAGAGCAAGCAT
AAAATCTCTATCTAACTTTTCAAACTCTGGTAGTCTTGCTTCTCGTATATAATCACGCCAAACATCCTTTGCCTTATCCA
TGTTAATAGTTACAGCAGTTCCAGAGGGTGTATCCCAAGCATCTCTAAATGTTCTTTCAGAAGGTATTGTATATTCTTCA
ACGTCATACTCTGTATCGTTTAGACCTACGTAAGCAAACCTTGGTCTGTTACCGTCAGGCTCTGGGGGTGGTAATACAAT
AGCCTCTTGTTTTACTTCTTCTTCACTCATATCATTTCCCAAGCATTTCTAAATGTTCTATCTGATGGTACTTGTTCACT
TTTAACTATTCTAAACATTGGACGGTTATGAACTTCTGCCCAACACCGTCTTGGTAACTCTTTCATAATTAAGTATTCCA
TTGCTTGTTCTTCTGTAAGCTTTCCTATTCTGGGTGCAGTTTGTAATAAAGCTAACGTGTCAGGATCATGTTTAAAACTT
TTATGTCTACCTTCTTTTATTGCCTTTTGTTCGTCTTCTTGTAACTTCCAGTGAACCCATAGAGGTGGGAGCTTTCCTTC
TTGTGCTTCTTTTAACCATCTACCACTTGGGGTTAAAACAGCAGTAGTTGCTTCCAAATCGTCAGGATCTTGAAATATAA
CTTTATAAGTAGTCATTATTACCTTGCTATGTGAAACATCATATAATCTACATCTCTGTAGCCAATAGCACTATAAGCTA
AAACGTGCCAGTAAAATCTAGTAGTTGTTGGGTTTCTGTCTGTTGCTCCTTGAGTATATAAAATTGGTCTAGCATGATTT
CTCCAAGTAGTACCTTCATGTGTGTTAGAACCATAAACAGTTGCGTAGTTAGTATCTGATTGAGCAGTTATGTTTGCATA
AAATTGACCAACAGCAAGATCAACTATAGAAGTAAAACCAGCATCTGCTCTAATTGACACAGTTCCAGCAGCTTCCATTG
TAGCCCAAGCATTAACGAGACCGCCGCTACTACCACCAGTAATAGAGCCAGTTACTTGAAGATCACCTGTTATTAAAACA
TGAGGAGAGGAGCTTTTTACCTCAAGCCTTTCTGTTCCAGCAACAACCGAGCGAAACTGGTCAGCCGCATGAAACTGAAT
GTAATTGTTAGTATCACCGTCATGGAAAATTCTATCATTTAACTCAATGTCTTCTACGTTGTTTAAAACTTGGTTGTTAA
CATTTAAAGCCGCGCCAAGTTGTATGTTCGTATCATTAATCTCAAACATTTCTGTGCCGCCAGTAACCACACGGAACTGA
TTGGCTGCGTGAAACTGTAGGTAGGTGTCGGTGTCACCATCATGGTAAAGCCGATCATTAAGGTAAATGTCTTCAACATT
AGTGATAGTGTTGTTTAACATATCTAGCGTTGAAGCGGTCAGGGTCATTTCGTGGACGTTGTTTACATACCACTTATGAT
CTGTTGAGTTAGTATGTTTGTAAGCCCAGTGACCGTCCTGATCTAAGAAGCCTATCTCATCGCTGTGGGTTGCGTACACA
GAGCCGTAGTTATCACCGTCACTTGCTTGAAAGAGTAAACGAATAGCAGTTGTTGTGCTTGAAGGTCTAAAATAAAAGTT
ACCATTTGCCTGATTTCGGAATAAAGGAGCGGCAAGTCCAGAATTCCATTGAATGTAAAATTTGTCTGTAGTTCCTTCCT
TCCAACGAATATAAGGATTGCTTGAACCTTGAAGACCAATTTTTTGATCACTAGTAGTTATTATTGTAAAATTTGATGAA
GAATTATCAATAGCGGTTACATCATGAATTGTGTTAGAACTCATGTATAGGTCACCACCTTCTGAGGTAAGGTCACCGTT
AGCTTCTATTGTCCATCTTAAAGTAGAGGCTACGTTTTTATCATCATTGACAGCTTTTGTGTAAAATTCTAGTCTAGCAC
CATCATCAAGATCACCTGCTGTTTCTGCAGCAACACCTCTGATTGAAGCAGGAAGTTGTGTTCCTGTTTGATCAGGAAAG
TCTGGTGTGCCATCAATGTGACCAAAACCTACTATACCTAAGATGTCGTTTACAGCAGTTGAAGTATCATTTCTGATTAG
ACCAAGGCTATGATATGACGTTGCAGCTCCACCTAAAATTTTAGTAGTGTGATCAGTTATCTCAACTGTTGATCTTGCAG
TACCTGCTCCAATGGTTTGAAAAGTAAGTTGTGAATCTTCTGCTCCTGCTGTAACACCTGTTGCTTTTGAAAGTATACTG
TTAAAAAAATGAGTATCTCCGTTATCATTATTGCCGTAAAACCAGATACCACCTATATTATCGTCAGCAGCAGGTGTCGC
AGAATTTCTATAAAAAGTTATATCTGGGCTGCTTGTAGCTGAATCATCTGAACTTTCAAGAAGAAAACTATCTGTAAGGT
TGTCTGTACCATCTACTATTATATGAAAAGGTGCTGTAGGATCATTATTATTTATTCCTACTTTACCATCTCCTGCTATT
CTAATTCTTTCAACTAGAGAAGTTGTTCCGTCTTCCATAGTATGAAATGTTAGTGCAGCAGGTGAACTGTTTGTTCCTAC
AGAACCATCTAGTTCTGCAGATATTTTAGCACCTATGGTAGCCCCTGCGTTTGTTTTTCCTTTAAAGTTAATATTACCAA
TAATGTCGTTATCATCAATATCAGCACCACCAACACTACTTTCAAGACCTGACTCTTCTGCCCTTGTTTTGTAAAAGGTA
AGGTTAGGTCCGTTAGCGTCTGCAGATGATCTACCTATAACAATACCTGCAGTACTGTCTGTAGTTCCTTGTACTTGGAA
ATACTCAGGAGCGTAAGTAAAAGCGTTAAGACTTCCTACACCAAGTGAAGGAGCGTCTGTACCTACTAGTACTTTTCCAT
TGTCATCTATGACAAACCTTGCTTCTGGTGGTTGTAATGCTCCATCTGAAGTAGAAAAGATTAGTTTAGCTGATGGGGTA
GAATCTGTTGCTGCAGCTTGTATAGAAGCTTTTGGACCTGCTGCGCCTCCTCCATCTTGACTAGCAAATTCAATCCTACC
CATAATTTGATTGGATAGGACTGTATCGTCTGTGTCTGTAAGCCTTAGTATGTTGGTTGCTTCACCTATTGAAACTGTAC
TATTATCACCACCTAGTTCAAGAAGAGTGTCGGCAAAGTGGGCGTCACCCATACCTATTTTACCATCTTCTTTTATTGAA
AGTCTTATGTTACCGTCTTGGTCAGAAATGATAATTCTACCGTCAGTAGATCGCATATCAGGTTGTCTGTTAACAAAAAG
ATTAACGCCACTAAAACCACCAATGATTATACCTTTGCTTGACGTTAGTATTTCATCTCCTGATTGATGACCTATAAATA
CATTTCTTTGACCAGTAGTTACTTTATCACCTGATTGGTAACCTAGTGCTATGTTTTGAAAACCTGTGTTAACATCTTTT
AAAGCTTCAAAACCTAAACCTATATTAGAAGAACCTGTGGTTATACTTTGGATAGCTTTGTTACCTAAAGCTATATTGTC
ACCCCCTGTAGAAGTGCCGCCACTAATTCCTTCAAGAGCTTGTTTACCTATAGCTATGTTATCATCAGCGTTTACATGTT
TTCCTGCAAAATTACCTGCAAAGAAATTGTTATCTCCTGTAGTAGCGTCATGCCCTGCTTGATACCCAAGAGCTATGTTG
CTACCACCTGAGTCTAAGTTTTGTAAGGCTTCCTCACCTATACCTATATTAAAAGAGCCTGTTCCTACTGAAACACCTAC
GTTTTGTAAGGCGTAGCGACCTAGACCAACATTGAAATTACCTATTGTTGTGTTTTCTAATGCTCTGACACCTACAGCTA
CATTACCTAAACCTGTAGTTATATTTTCTAAAGCGTAAGCACCTACTGCTACGTTATCACTTGCTGTATCAATATTAGCA
AATACACCGTAGCCAAATCCTGAGTTATCATTTGCAAACAGCGTATTTACACTAGCACTCCAAGAGTCTTCCCCTTGGAC
TGTGTTCCTATCTCCACTGACAGTTGCTGATACAACACCTGTACCCCAAGTTGCTCCATTGTAAACTTTTAGAGCATTTG
TTGTAGTATTAAAGTATATCGCCCCTGTAACCAGAGGATCACCGTCATTGTCTACTGTTGGGTCTACAGCCTTTGATCCT
AGGTATAGATCTGAGAACTCATCAATGGTATTTCTTAGTGACTGTAGAACGTCTGTGCCTGTTGCATCTTTTATAGAATT
GACATTGATTATGTCTTTACTATTCATATCAAAGTCAACAGACATTGTGTTAGGCGTACTACCATCCCTTGATAAGGTAT
TATCAAAGGCTTCTCTTAGCGCACTAAAGTTAGCGTTTAGTGTGTTTATAGAAGCAAAGCCTGATGTAATAGTCGTTATA
GTAGGTTTCTTAGCCATACTCTAGTTAACCTTTAATCCTAATCGTTGTGCATCATTCTGCAATAATGACAAAGCTTGTTT
TTCTTGTTCTTCTTGTTCTTTAGCTTTTAGTTTCTTTTTAGCTTGTGAGGCTGTATCATTATCTAACCAACCTTTGTCAA
GCAAAAGTTTAGCTGCAGAGAAAGAGCTTCTTCCGTTACTTTTCATCTCTTCAGCTATAGCTTGAATCGCTTGTGATTTA
ATTTTGACAACCACTTCGTTACGCCAGTGGTTTACATAGGGTTTTACTTGGGGTGACTCTGATATAGTTTTCCACACATC
CCAAGAACCAAAAACCGCCTGAGCAAACTCATACTCAGTCGGATCATTTGGAACCATATTTACGAATAACTGTTGTAAGG
ACACGTAAAGTTTATCTTTGACTGTTATGTCATGTTCTTTTGTTGTGAAGATAACATCAGTGGTGTCATAGTATGACAAC
TCATAGAACAAACTTTTAGTCCTACACTTGCCATTTGGACCTTTTAGTTGGCTCATTGTGAATAATGGCATATAGACTAA
ATCCTTTTTTACGTACAACTGATTCGCAGTTTATCAGCTTTCTTTTTGTTTGTCAAGCACTTTTGCAACATTTCTCAAAA
AAATATAAAATTTTTTATTTTAGTGTTGACAGATGTGTAAAACAGTGGTATAATAAATTATCCCTTGGGGAGGCTATAGT
ATGTAATATATAATTATTATTATAAGTAATCTATCCTAAGGACACTTTCGTTTTCTCTACTGGCTCACTGAGGTAATACT
TGGTGGGCCTTATTTTTTGCCTTAGTGAAATTTTAGTGAGATAATTTTTTGTCACATTGTACATACATGCAGATGCCCCC
AATCCCCCCTGAGCCTCCCCTTTGTGATCACAAAAGTTTACCCCACGCCCTGCAATGTGATCACAAATGTGAAACCTTAG
TGANATTTAAGTGTAGCGTATGGGAAATGTGATCACAAACGCTACAC
>Env9
ACCTGCGGCTGCTTGGAGTAATTTCTTTTTACTTGCCATTATTTATCTTCCTTATGTATCTGTAAGTATTTTATAGCTCG
TTGTAATAATTCTACATCGTCTTTAAACTTACCAATACTTGTATTGCAGTGCCAACATAATAAACCTCTAACTTTACCTG
TTGAGTGACAATGATCTACTGCAAAAGATTTATCAAACTCAGAAGCATCTGTTGCACATATAGCGCATTGATTTTGCTGT
TCATCTAACATTATTAAGTATTCTGCGTAGGATATACCAAAGTTTCTTTTTAGTTCACCATTTCTTTGTGAGACGTAATG
GCAATCCTTACATTGATGAGTAACACCATCTGAACAATACTTATTTTTTCTAAACCTATCTAAAGATTTTACTTGATTAC
AACTTCTGCATAATCTTTTATCTGCCATGTACTAGGCTAGGGCAAGCCCTGCGGTGAATCCGTACCAGTTCGTACCGCCA
TCCCTTGTGTAGAACACAAACACATCTTTAGCGTTTGCAGTTGCTGTGAGGGTTGGGGCTGTGGCTGAAGGCCAATCTAC
AGAGCTAGGCCAAGTAATTGCGTATCCTGAAGCACTACCATCTTGTATAACTTCTAAGCTAAAGCTGTAAGCTGTACCAC
TTGCAGGTGGGTTGCTAAAAGTAAATGTAGTAGCCTCTGTGAGTGTATGACTAAAAGCGTTACCTGTTTCACAGTTTAAT
GCAGTAGCAGCACTACTCGAAGTAACGGCTGCGTATGTCTCATTGTAAGACTTAGCTTTGAGTTCTTCTGAGAGGTTTAC
GTCACCGTTAGCATCAGCCGTAACTGTCTTACTTGCTTGTGACGTACCTAGTGTTGTAATGTCATTGTAATTTAATTCTG
CAGCCGATGCAGTTACACTCAAGTCTCCTAGTGTAACGTTACCTCTAATGAACGTAGATAACTGAGTACCAGTTACTTTC
TTTGTTGAACCACTTTCATTTACTTCGAACTCTTGACCACCAGAAGCAGAACTCGCAGCGGTCATATCTGAGATTTTAAT
ATTAGCCATTTTTTAATAAGCCCTCTTCCAGTTGTTTGCGTCTATCTTTTTGTAGATAGCTAAAGGATCATCCCACGATC
CATCTTGTTTTACTTTAGGTGTGAACTCTGTCCACTGTCCGTTCCACTTAACGTATGCTGTTGAACTAAATGCTATGTAG
GTGTATGTCGCTGTAATCTGACCTGAAGCTGCGTTTAGTGGTATAGCATCTGCTACAATACGTACATCACTGTTTTCTGT
TATACGTGTATGTCCTGCTTCAGTAATACGTGTGTATTCATCTTGAGGAGCAGCCGTAAATAAACCACCAAGAGTAAAGG
TAAACCCATCATTCGTAAAAGTACCTGCACCTGATAGTGATGTTGATACACTAACTGTTAAGTCTGCGTCAGGTGATATA
GAACCACTTGCACTGTATGAGTTAGCTGCAACAAAAGAACCTGTGGCCTGTGAACTAATAGTACCTGTACCTGTAAGATC
AGCGAATGCTAACTCTCTTACAACACCTGCTACAATCTTACCGCCACCGCCAGATAGACTGATAGCTGCAGGTTGGTTTA
GAGTAGCTGTTGTACTTAGTAGTACAGAATCAAAGTCTTCAGATACACGGTTGTTACCTGCTTCATCTGTACGACTGTTA
GAGGCTTCGTCTATCCTATAGAAACCTGCACTCGTACTTAAACTAACAGATGCAAACTGTAGTTCTTCTGTAATCCGTGT
GTCATCAGCTTCGGTAAGCCTACTGTCACCAGATTCCGATATTCGGAAACCACCTGCCATTCGCTTGCGCCTTTACTTAT
GCCATTGTTAGATCAATGTTACCTGCAGCAAATGTTAATGTGTCACCGTCAGCTACGGTCTTAGATGCTGTTAATGCACC
ATGCCATAATAAGTTACCTGATGAACTTGCATCGAAGATACCCATGTGTGTTACTGTACCGTAGTTTCCACCTGAAGCAG
TAAAGCTTACTTCGTTAGTATTACTTGTTGTACCGCCTGGAGATGCTGCAGCACTAAAGGTAACTGATTTTCGTGCGTAT
CCACTACCAGATACTTCTGTACCACCGCCTGAGTCACTAGGTGCTCCAGTGTACAACGCTACATACCAGTTAGTAGGTCT
AGTAGCCGTACCTGTTGTCATTAGAAAGTCAAGTAGTAACTTCTCTGCGTAATCTGAAAGAGCAGCCATTATTATATCCT
TTTATTTTTAACTTGAAACCTTGAACCAAATGTCACCGTTATCACCACCTGAAGGGCTTGCAGTACTAACAGTAACGTTA
TCTAGAACATTAAGAACATTCACACCATCTACATATATAGCTTTTACGTTTAGAAGATCATTGTTATTTAAGTCTAAGTC
AGCATTCATAGCATTAGGTAAACTACCGTCTCTAGATAGTGTATTACTTAATGCAGTATTAATATTTTCAAAGTTCTCAT
TTAACTGAGTCTGCGAAGCATACCCTGAACTAATTGTATTTATTGTAGCTGTCTTAGCCATTCGCTTACCTTTATATGCT
AATTAATTAGACCTTGATCTTTTAATCTTTTAAGATCATCGTTTACACCTGCTCTCTCAAAAGCTTCTTGAGATGTAGAT
TTATCTTTAGCGTTCTTTTCTTTTCGGGCTGTTCTTCCGTCTTCTCTAGACTTCCATTCCTCGTTGATCAGGAACTTAGC
TGCAGTAAAACTACTTCGCCCACCTTCTTGTATTTCTTTTACTACAGACTCAAAGGCCATTGACTTACGTTTGACCTCTG
CTTCTCTGCGCCACTTATCGATATGTTTCTTGAGTGGTACAGTTGTTTGCATCTTTTCCCATACTTCCCAACTCCCAAAC
ACTGCGTTAGCGAACTGGTACTCTGTAGGGTCCATTGTTGCAAAGGCTATGTATAACTTACCTAGAGCAGTAGCTGACTT
ACCGTTAGGCATCACTATGTCTTCTTCTTTGAGAGTAAACAAAGCAAAGTCAGGATCATCATAAGATAATTCGTAGAATA
AACTCTTGGTTCTTATTATTCCGTTATCTGTCTTTAGTTGTGATAGGCTATACATAGACATGGTTATCTCCTTAGAAACA
TTGTTTCCTTCCCCTATACTTATATGTTAACATGGTTTAGGGGTGATTGTCAAGTAAAAAATTATAAATTTATTTTCGCA
AAAGCTATTGACTACAAGATTTCTTTATGATACCCTATATACTTTAAGTAATATACCTTACAAGTATTGTGTTATAAGTA
TTATATTATACTTTAAACAAAGATACTTAAAGTAAGGTACTACAAGTGTACACCGCCACCTAGATTCTATTCGCTTGTGC
TTGTTGCATTGCCTCGTCTTTTTCTGAGATAATTTTATGTTGTATTGTACAGTACAGGGGTACCCCCCAAACCCCCCTTG
CCACCCCAGGAACAAACCGTAAACAAAGACACCCCTGCCTGGAACAAACCAAGAACGTGATCACAAACAGTAATAGGTCA
GCACTCTTGACGTATATTATGTGGTCACAAACTAGTTTAATACTAAACTATTTAATACTAAACGGATTTACCCTAGATAG
TTTAACGTTAAACTACTTTGTAGTGGCAATACTTAAAAGGTAAACAATCCTTACCTATCGAATTGATACCATTGGATTAA
TTGGTAAGCACTTCTTACCTATCGTGTTTGTTCTATGGGGTATATATTATAATGTGTAGTGCATACATTTATGTGTTGCA
TAAAAGACACAAACTATACCTTTTCAGTAATTATTTTAAAAATACTTAAATTAATTGTTGCATTATCTGTTTTTATGATT
ACTTAATTAATCAACAGCAAAGGAGTAAAACATGACTATTGATGAAGAAAAGGTAATTATTTTCGGAACGTGGGATGAAC
GTGAAGAAATGCTAGAGAAAATAAAAGAGATAGCTTACAGAAAAAAGAATGCGCCAATTATAGCTAGGATTGATGAATTG
ATGCAGCAAATAAATCAACAAGGGAATAAATAAAATGCAACAAGTACATATAAGTAAAATGACTGGTAAACTTGACGGTT
TCAAGGCTATCAGTACAAACACAATTACGAATGACTACTGCAACAAGCAACACGTCAAAGGTAAACAAGACGGTAAAAAC
ATTTGTGGAGATTGTTATTCCCATGCTATGCTCAATACCTATCGTAAGAACATGCAAGCATCATTACAACGCAATAGTGA
CTTGTTGTCGAGTAGACCGCTAGAGCCGCAAGAGATACCACGAGTGACTGATGCAATGTTTAGGTTCAATGCACATGGCG
AACTAATAAACATGCAACACTTCGAGAACTTAATGGCTATCGTCAAAGATAATCCTTGGTGCACGTTTGCTTTATGGACT
AAGAGAGTTGACCTTGTCTTTAGGTGGTTACGTGACAACGAGAAGCCAGAGAACCTTCAACTAATCTATAGTAATCCAAA
GAAGTCACATATCATGAGCAAGCCACCAAAGCATTTTGATAAGACGTTCAACAACGTGTTGCAGGATGAACACACCGATA
AACAAAACTGTACTGGTCAACGTTGCATTGATTGTAGATTGTGTTACACTGTAAATAGTATTACAACTATAGTAGAGAAA
GTTAAGAAGTATTAATTAGAGGAGTAAATAAAATGACAATATACACTGTAAATGTATCAAAGAGAGTAGACTATATTAAA
GAGAAAGACGTTTACAAGCATCACTTCAGAGTAGAGACTGATAAGATTGCACTAGAAGGCTATGAAGATAATTTAATTGA
CTTTCTAAAAGAATTGAGAACACTATATAAAAAACCACAATACAATATTACAGTATGGAAAAACATAGAACACAAACAAG
AAGTAGATATTTAAGGAGAAAACTAAAATGACTTATAATGAATTAATAGACTTTCTTAATGAACACGGAATTGACTTTGA
TTTGCATAGCCATTTTCCAGATTCAGTTTACCTAAGATTTGAACTAGAAGACGAGGTAGAAGACAATGACTAGTAGAGAA
TATAAATCGTGGGCAATTGTTTATGACTTCAAAGAGAAGTGTGGTAAATGGGTAACAGTTCCTAGTATTTGGGCAAGATT
TACAACAGAAGGATATAAAGAGCTTGAAAAAAGATTACCTAGTCTTACTATGAGAGAAACAAGAGTAGTTAAGAATTATC
GAATAGCACCTAGCGAGTTTGATATGGATCAACTAGAATTAAATTGGCAAGAGAGGAATACAATATAATGTACACTGAAG
ATGAAAAGATATTGATAATAAAAGATACAATAGAGTTTTGTAGGCAAGCAATAATGAAAGCAATACGAGATGATAAATCA
GATTTACCTACTGCAAAGATGATGCTAGAGTTAATTATGAGCACAACGAAGGAGTTTAAGTAATGGATAAAGAGTTAGAG
TTTTTTATGGATCAATTCGGATTAGTTGAGTTGAAAGAATACCAAGTCGAGCCTGAGTTTGACGAACCGAATGAGTACCA
AATATGTATGGCTAAAGATTACTTTAGAAGTCCATACAACGAGCAAGGGGAGATGATGTTCTAATGATATATAAATTTAT
TATAAGCTATCCAGATGGTAAGTACCATTTGTGGAATGCAACAAAAGATAACGAATGGGAAGTTGTCTTTGAATATGAGG
AGCAGATGTTAAACTTTATGAGAATGCTACTGGAGTACTGAAATGATATTTCATTTGTTCGCACCTATAACTTGTTACTT
GGCATTACCTTTTATCATAGCTATAGGTGTGACATTTGGGACACACAAAGAAGAAATAAACGTAATGACTATTTACTTTA
TTGAATTGCAGGTGTATGTAATACTTGTAGTTTTACAGATAATCAAAAGGAGAGTACACAATGACTAATATATCTAAACT
ACCTGAACCAACAGCAACAATAACGCTAACGTCAACCATGTTGAATAAGTGTATCATAGATGCAAACGCTACAGTCAGGA
AGCTTGCATTGTATCTAGGGGTAGACTACTCCAAGATGGAAGCAGGGGATAATGAAATAATAGATGCAAGAATATTTAAC
TTAGATGAATGTAAAATAAATTTCTATAAAACAAAGTCGAGAGGAGACAGACGTATATCAATAACTAATTTAAAAAAGGT
AGCCGAAGTAGGTGATACTGTAGCACTAACAATGTTAAATGGTGTTGTAGTAGTCAACTTAACTAAGCATCAAGAACAAT
TCGAACAAACACTAGAAGCAATGGGGTACTAAGAAAATGAGCTATGGTGATATGTTTAGCGGTGGTAAGTATATAATTAT
GAAGGGTAAAGATGTAACCGATAAACAAGAACTATCCGTAAACAATAAGATAGGACAGTGGTTGAAAGATTGTCCTGCTA
AGATTACAAGTCTAAAGATAAATTGGAATGAAGGTGGTCTAGATAATTTAAATTATATAGGTGTAAATTGTGTATTTGAA
AAGGAGATAAACTAATGCCATACATACCAACAAAAGCAGAAGAAGCACGAGCAAAGAAATGGAAGACAGAGAAAGAAAGA
AAAGATAATATCTTGAATACGTCTTTTGACAAGCTAACTATGAAACAACAAGATGCAATAAAAGAATTATGGAGTGCTCT
TTACGATTGGGATAACGAATTAGCTGAGATGGATGGTGATTGCTATGCCTCTACAGAAAGAGCACTACGTAAAACCCGAT
GGAAGTTGTACCATGCCTTCCCAAATGTAACGCAAAGGAGAGAGGAAGATGATGTCTAGTGTGTGTCAGAATATCTTAAC
TATCAGCGGTGGTATCGAAGTCATAACAGCTATCGAAAAAGCCTGTGATGATGGTACTTTACTTGAATATCTTAATCCTA
TTGGAACATGGGAGTACGAGAAAGCAGTAGAAATGTGGGGTACAAGTGCGGAAGCTTACAGCATTGAGTGTAGTCCACCC
GAATTAGAGGAAGGAGATTGGTGGTTGCATATCACATTCGAGACTAAGAACGGTCCACCTATCGCTGCATACGAGGCGGC
AATGGAGAGGTTAGGTGTAGGACTATCAGCCTCATTCTACAATAGCTCGTATATCTTTATCGGTCTTTTCGATAACGGTA
AGTACAACAGATACGAGGTAGACTTTGATGATCAATGGTGGTTCGCAGATATACCTTCGGACTTGAGGTTTGAGTATGAC
ATAGATGGTGACTACGAGTACTACAAAGAGTGTAAGAGAGAGGAGGTTATGTAGTGGACGTACTACTTTGGATAGCGGCA
TTGATTATTTTCTTGACGATACCGATGCCGCCACACCAAACTATTATCACTGGTAGATTACTGGTAATTGTATTCGTAAT
AATTTTTATAGCACATATATTGAAGGTAACATAATGAACAACAGAACTACATTCGGTATGGAAATCCAGGATTTACCTAA
CTCTTACGTGATCATAGCAGAGAAACATGATGGTACATTCGAGATTCTAACAAAGAAACTAAACATAAGAGAGGCTCGTA
ACCACTTGGAGATATTCAATATGCACATAAGAAAAGAGGAGTTGAAGGAGATAAAGAAAGCTTTCATATTTAATTTAAAG
GAGGTGGCTTGACAAATAAGTTTAGTTGTGATACCCTATCTTATTACTTAAAGTATTATTGTTTTAAGTATAATAATACT
CTAAACAAATATACTTAAAGGAGAGAGACATGAGATGTTATTGTTGTAACAGAGCAGACGCAACGTTCAAAGATGTGAGG
ATGGACAGATACTACTGTACCTTGTGTAAGGATGAGATAAATGTAACTATCTACAATCAATACGGTTTAGATGATCTGTA
TAGAGCATTCAAGATAGACGATGTGCAGGGTGAATTAGCATCACTATTTAATTTAAAAGAAAAACATAAAGAATAGTATT
TACTTTGTTTGTTTTTCGTAGTAACATATAAGTATGGAGATTAGAAATGTTAGAAGTAGGAGGACTAGTATGGTGGCAGT
GGTGGATACTTATCATGGTTACTATCAACACAGGCATCAATACGATTTTGTTTTTCAAACACAGGCTCAAGGGTAAGAAG
AATGATTGATGTAACTTTAATAGATAGTATGGGTAGTGACTTGACTGTAGTCAATGCTGCTCGTGTAAGCTTCAACAAGA
AGAGCGAGTGGGGTTCAGACAATGAACTTAAATCTACTGACAGGGTTTTAATATCTTATCTTGCTAGACACAAACACATG
TCACCTTTTGGTCATTGCTTTGCAACCTTCCATATCAGAGCACCAGTGTTTGTAGCAAGGCAGTTAGTGAAGCATAAGTT
TCTTCGATGGAATGAAGTCAGTCGTAGGTATGTAGATGAAGAGCCTGAGTTCTTTTATCCATCTACCAGTGTCACAAAAT
GGAGAGGACGTGCAGATGATAAGAAGCAAGGCAGTCGAGGTGTTGTAGAAATATCAAACAAAGGTATTAGTGCTCTAGCT
AAACATGAAATGTGGTGTGTGAAAACTTATAGACAGTTGTTAGAGGATGGTGTAGCACCAGAACAAGCAAGGATTGTATT
GCCTCAGAGCACAATGACAGAATGGTACTGGTCAGGTAGTTTAGATGCGTGGTCAGACATGTGTAAGTTGAGACAAGGAG
AAGACGCACAAGAGGAGACACGTCTAGTAGCTAACTCAATTAGCATGGACATGGGTACTTTGTATCCTGAATCTTGGGCA
GCATTGGTGGCGTATAACAGATGAGTGAGCATTACTGTACAACAAAAGGATTAGGATGGGCATTCCTAGTGTGTGTAATA
TTTATACTAGGTGTACCTGTAGGTATGTGGTTAGCGTTGGAAGGTTTATCATGGTATGAGAAGTTCAGCCTGATGAATCC
TATGTTCTGATGTGGACGTTAGTATTGATAGCTGTATTCCAGGATGAGATACAAGTCGAGAAGTTAGCAACACTCGATGA
TATGTATGAATGCTTCGAGGAGTACGATAAATATTATTACAGCATGACACCAGAGAAACGAAGAGGTATCAGGTTCACAT
GCGTTGAAGGGATTGTAGATGATGAGAGCTAAAGAGATAACACACAAACCATGCCCTCATGTTGAGTGTGATAGTTCAGA
TGCCTTTGCTTTTAATTCTGAGAAGAAGACAGGGTTCTGTCATAGTTGTGAAAGAACATATCCAATGAAGGGAATGAACT
TGAAGTCATGGGCAAAGGATGAGTATCCATTGGAAGAGATAACAAGAACACTAAAGACTACAGAGATAGAAGGACTTGGT
GACTACGTTACGTATCGTGGTGTACGTAAAGATGTGATGGAGTTCTTCGGGGTGCAGACATTTGGTTTCAATCAGGTGTA
CAAGTATCCATCAGGATTCAGGAAGGTACGCAACACAAAGGAGAAGAGTTTCAAGACAGACAAAGGTTTCAAGACTGATG
AACTATTCGGCATGGACAAGTTCAATGCAGGTTCATCAAGGTCTGTAGTCGTATGTGAAGGTGAGCTAGATGCTATGTCT
GCTTTCCAAATGCTCGACAAGAAATATCCTTGTGTGTCTGTACCAAGTGCGACACCTAATCAGAAACTATGGCAAGGTAA
ATCAAAGGAGTGGATTGATAGCTTTGACAGGATTGTGTTGTCAGTTGATAACGATGAGGCAGGTAGGGCATTGGCTACCA
AGATAGGAGCACTCTTTCCTAAGAAGACTTATCAGATTATACACGACAAGTACAAAGATGCTAACGAGTTTCTTGAAGCA
GGTGCTAAACCAAGTTACGCTGCGGCATTCTACAATGCGAAGAGGTACACACCAGATAACATTCGTAGTACACCAGAGCA
GTTCCTTGAGTTGTTCGAGAAACAAGATGATGCTATCTATGTATCAACAGGCATTGAGTCCTTCGATGATGTAGCTTTGG
GTCTAATGCAAGGACACTTCACTGTGTTTCAAGCACCCGAAGGGATAGGTAAAACTGAGTTCATGCGGTACTTGGAACAC
CACGTACTGACTGAGCACAAGGATATATCCATTGCGATATGTCACCTCGAAGAGACAGAAAAAAGAAGTGTGTTAGGTTT
AGTTTCTTATGATCTAAACATGAACTTGACACGTAAAGATTTAATAGAAGAACACGACATGGAAGAAGAGGTCAAGCAAT
CGATCATCGATCTAACCAAAGATGAGAGACTATACCAGTTTCAGATTGCTGTTGACGAAGACCCTATGGACATCTTAGAA
AAGATAAGATACTTTAGGGAAGCCTGTGGCGTAAGCTATGTATTCTTTGAACCGATACAAGACCTAGCTTACTCACGTAA
AGGTGATGAGACAGTAGAGAAATGGTTGTCTGGTTTATCAGTGCAGCTATCTCGACTAGCCTCAGAACTTAATGTGGGTA
TCGTAACCATCGCCCATGAGAATGATGATGGACAGGTACGAGATTGCAGAACCATTGCGAAACGTGCGTCTGTTGTAGTG
AAACTAGAACGTGATAAGATGGCAGAGGATCGTGATGAAAGGAACACGACAAAGCTCTTACTCGTCAAGAACAGACCTGC
AGGGAAGACAGGATTCGCAGGAAAGCTCATCTTCAACGAAGCAACCTTTAAACTCTCAGAGGATAGAGGCAGATGGAGCT
AATCCGTTTGACGATGTTACACACTGGATAGGGAAACTTGATGATAGTATTCGCAGACATAGAAACAAACGATCTAAACG
CAGATAAGTTGTGGTGTATTTGTGTTAAAGAAAAAGACACAGGTAAGGTACATGAGTTTCATAACTTACATGAGGATCAG
GCAGAGCGTACTAGATTCAAGGACTACGCTAAGAAAGTAACGAGATGGGTGGGGCATAACTTCATTAACTTTGACGCACC
AGTAATCAACAGACACTTAGGTGACGTGATCGATATGTCTAAGATTGTAGATACACTAGTTGTTTCTATGCTCATAGACT
TCGGTATTGGATCGCACAAGTTGGCTACATGGGGAGAAAAACTAGGCTACCCTAAAGATAACTTCAGTGACTTTCAGGGT
GGCCTAACTCAAGAGATGTTAGACTATTGTCATAGAGATGTAGAGGTAACAGAGAAACTATTCAATCACTTCGCACCACA
CATTATGTCACAGGCATGGTCACAGGCAATGAGACTAGAGCATGATGTAGCAATCATATGCCAAGAGATGCACGATGGTG
GGTTTGAATTTAATATAGATGTTGCAAATAAGTTACACCTAGATATAACGAAGAGACTACAAGAACTAGAGGAGAGAATA
CATCAAGCATTCCCACCTAAGTTAGAACTCATAAAGACTATCAAGTACAGAGTCAAAGAGGATGGTGGTCTATTTAAGAA
CGTAGAGAAAGCACTCGAAGAGTTTCCTGAGACTAAGATAGTTGACGATATGCTAGAGTGTTATGACTACGTAGCGTTCA
ATCCTGGATCGACAAAGCACAGAGTAGAAAGACTATGGGAAGCAGGGTGGAAACCAGTAGAGAAAACTAAAGGACACATC
AAAGCTGTACGAGAAGACAACAAAGAGAAGCTAGAACACTATGGATATTATGGTTGGACTGTATCTGAGGAGAACCTCAA
GACACTGCCAGAGGACGCCCCTGAAGGTGCTCAAGCTCTAGCTGAATGGTTAACATTGGAGGGAAGAAGAAGCACACTTG
CTGAGTGGATACAGGCATTCTCAGATAGCAATGACAGTTGTATACACGGACAGTTTTTACACATTGGTTCATGGACAGGA
CGCATGGCACACAGACATCCGAACATGGGTAACATACCAAGTGTCTTTCATGGTGAACCGAAGAGTGCAGTAGAGAGAGT
GAAGAAAGATTATGATGGAGACTTCAGAGATTTATGGACAACCCCTGACGGTTGTTATCTTGTGGGTACGGATGCTGCAG
GAATCCAACTTCGGATACTGGCTGACATCATGGAGAGTAAGCAATACGTTAAGGCGATTATCGAAGGAAAGAAAGAAGAG
GGAACGGACATACATAACCTCAACCGTAAGGCATTGGGTCTGAAACATATCACGAGAGACATGGCTAAGACTTTTATCTA
TGCGTTCTTACTTGGTGCAGGTACACAAAAGATTGCTCAGATACTGAAGACCAATGCGAGAGAAGCTAACAGGGCAGTGC
ATAACTTTACGACTAGCATTGAGGGGTTATCTAGACTGAGGGGTGTAGTCATACCAGACATAGCTGAACGTGGTTACTTC
AAGGCATACGATGGACGTAAAGTATTTGTACCTAACCAACACAAAACACTGGCAGGTATGCTACAGAACGGTGAGACTTT
GGTAATGAAGTATGCAACAAGACGATGGAGAGAGATAGCAGACAGAGAAAAGATAGACTACAAGATATGTACATGGGTAC
ATGACGAATGGCAAACACAAGTGAGAGGTGCATTAGATGTTGCTGAAAGATTAGGAGAGATACAACGAGACGCAATCAAG
TGGGCAGGTTTACATCTAGGAATCATGTGCCCACTAGAAGGTGAATCTTCGATAGGAAAATCTTGGAAAGATACACATTA
ACACTTGACACGAATAAAATTATATAGTAACATATAAGTATGGCTCTAATAAAAGGAAGGATAACCATGCCTAAAACAAT
ATACAAAGAAGTAAAAACTGTAGGTCAAATCGAATGGCCTCGACTCAACGAAGAGAACCGTGATCTAACAGGATACGGTG
GAGCATACGAGAAGTCTGATGGTGCGTACACTGTCAATCAAATCCTAGACAAAGAGGGTATGAAGTCTCTCAAGGATGCA
GGTTCTCAAAAGCAACCTAACCAGAATCGTATGATTGATGGTGAGATTGTAGTAAAGTTTGTACGTCCACACAAAGTTAC
AAAGAAGGATGGTACTGAGATTCCACAGGCAGGTGGAGCACCAAAGGTTACAGACAAGGACGGTAATGCTTGGACTGAAG
ACATGGGTGTAATTGGTAACGGAACTCTTGCTGAGTGCACCAACCTAGTCACTACTTTTACTGGCAGTGATGGTCAACAG
TACAGTCGTACAAGTTTGGTTGGTGTCAAAGTTCTTGAACTTGAAGAGTACGTCAAAGAGAACGAAGCAGTAGGATTCTA
AATGAAAACCATTGATACACTAATTGCTGACATGCAAGAGGTTATCAAGGGTAAAGGTGGGTGGTCTGGAATACAAGGTT
CTATTCTAGGCCACGGCATTGCTCTGATAGCTAACATGCGATTCAGTAAACCGCAAGAACCAAGAGGCTACCTGTCTCTA
TCTTCTATTGGAACACCATGTAAAAGGAAACTATGGTACAAAGTAAACACACCTGAAGAGGCTATACCTTTAGAGTATAA
CGCACTACTGAAGTTCTTTTATGGTGACATGATAGAAGAGCTTGCACTGAGTCTAGCTATAGCTGCAGGGCATGATGTAA
GAGGGAAACAAGACAGACTAGACGTGCATGGTATCAAAGGACATCGTGATGCGGTGATTGATGGTATGACTGTTGATGTC
AAGTCTTGTAGTCCATATGCTTTCAAGAAGTTCAAGGAAGGTACGTTGCGTGATGATGATCCTTTTGGGTACATCAGTCA
GTTAAGTAGCTACGTTTATGCAGGTAAGGATGATGATAAGGTTACTAACAAAACGCAAGGTGCTTTCCTAGCTATCGACA
AACAGAATGGTCACGTATGTCTTGATGTCTATGACTTTACTGAGGAACTAAAGACAAAAGAAAAGGAAATGCTTGATGCT
AAAGAACTTGTAGGTGGTGAGCTAACTGTAGCACGTCAAGCACAAGTGCCTCAATCTAAGACAAGTCCTAACACTAAGCT
ACCTGTCATGTGTAGTTACTGTGAGTTCAAGAAGAAGTGTTGGCCTGAAGCACGTAAGTTTATATACAGCTACGGTCCTG
TCTTTCTAGTAGATGTTAAGTCAGAACCAAAAGTACCAGAGGTTCCAATGGAATGAAGCTTAAAGTAAGACAGAGAGCAT
TGAGGGCAGGTTACAGATCAGGACTAGAACAAGACACTGCAAAGTTCTTAAAGAAAAGAGGGATAGGTTTTACATACGAA
GAGATGAAGATCAAGTGGGTAGACCCTAAGACTAAGACCTACACTCCTGACTTTGTATTAGACAACGGCATAATCATTGA
GACTAAAGGAAGGTTTATATCTCCTGATCGTGCCAAACACCTAGCAGTTCGTGACCAGTACCCTGAGTTAGACATAAGGT
TTGTGTTTACAAATAGTAAATCAAAGCTTTACAAAGGAAGTAAAACAACGTATGGTATGTGGTGTAACAAGTATGATTTT
AAATACGCTGACAGGTATATACCTGAAGCATGGCTAAAGGAACCAAAGAGATGAAACTTACTTTACATAAAGTTATACGA
GAACCGTTTGAGTACCCTGAGTTAATTGACAATGAAACAGGAGAACACCCTATCTGTGTTGTTTACTTATCTGAGTTCAA
CGGAGAGTTAGAAGAAACAGAGATGTTATATACTACATTTAAAGAAGCTTACGAAGAATCGACTAGGGTAAACAGAACTA
TAGAAGGTGTTGTCATAGAGAACAACGACATATATGATGCTTAGAAAAAGAAAAACAGTATTAGTTTACACATGTGCTCA
CGCTGATCCTGATACAAGTAATGAAAGATTTGATTGGCTAGGTGCATTCATCTACGACTTGAAACCAGACTATGTTGTAG
ACTTAGGTGATGGTGCTGACATGCGTAGCTTGAATAGCTTTGATACAAAGTATCCTCAAGCGATAGTATCTCAAGGTTAT
GAACGTGACATCAACCACTACAACGATTCACAGGAGAGACTACGTTGGAGATTCAGACATCACAAGAGAAAGCGTCCATA
CTGGATAGGGTTCGAGGGAAACCATGAGAACAGAATCAAGAAAGCTATCGCCCATGATCCAAGACTTCAGGGAGAAAAGT
ACGGGATTTCCTTCAGCCATCTTCAAACGAAGCAATGGTTCGATGAATACCATGAGTACCGCAATTCAGCCCCCAGTATC
GCTGATTACGATGGCGTATCTTATGCTCATTTCTTTGGTGCAGGTAATTATGGCACACCTATCTCTGGTGTTCATCATGC
TTACACCTTACTACAAAACAGGAATCACAGTTCTACTTGTGGTCACAGTCATAAACGTAGTATGTATTTCAAAGATTCTG
CACATCCTAATTCAATTATCGGGCTTGTCGCAGGGTGCTTCAAAGGTGCAGAAGAATCTTGGGCAGGTCAGTCGAATAAT
GAATGGTGGAAGGGTGTCGTAGTCAAACGTGAACTAGAGAATGGTGTTTATGAACCTGAGTTTATTTCATTGAACACCAT
CCGTAAACTCTATGGGGGGAAGGATGTTTGATTATCAGGGGCAATTAGATTTACTAATAGAAAGCTATGGACTAGCACAG
TTATTAGAACAGAATGATATAACAGAGAACGTTGTTCTTGAGTTGTTGATTGAAAGAGGAGACATAGACTTGGGGGATTA
CTTCTTCAAGGACATGCCATTGGATATACTAGAAGAGGAGTTAGAATATGATCAGTGAATCCTGGGAATACTACAAAGAA
GTTTACAAAGACATGATAAGCCTTACTCAGTACCAGAGTGCTGCAGCTAAGACTGCAATGTACAAACACAATCACAAGAT
ACTTTACCCTGCACTTGGACTAGCAGGTGAAGCAGGTGAGGTAGCTAATAAAGTAAAGAAGATGTTACGAGATGATAACC
TAGATAAGAACGCTATTGAATCTGAGTTAGGAGATGTCTTGTGGTATGCAGCTATGTTGTCTAAAGATTTAAACATAGAG
TTACATGATGTAGCTATGAAGAATCTAGAGAAACTATATGGACGTAAAGAACGTGGAACTATACAAGGGGATGGTGACGA
AAGATGAACAATTACTTGCCAACTGACTACCAAGCTTTTATACATACTTCACGGTATGCTCGTTGGCTTGAGGACGAGGG
AAGACGTGAGTCTTGGTCAGAGACAGTAGACCGCTACATGGGTAACGTTGTTGGTTATGACATCGATCATAAGATTTACA
ATGCCTTGAGAGAAGCAATACTATCTCTAGAAGTTATGCCAAGTATGAGAGCAATGATGACTGCAGGTGCAGCATTAGAT
AGAGATAATACTGCAGGTTATAACTGTAGTTATCTACCTGTAGATGACCCAAAGTCCTTCGATGAGGCTATGTTCATCCT
CCTCTGTGGCACTGGAGTTGGGTTCAGTGTCGAGAGGCAGTTCGTCTCTAAGCTCCCAGAGATACCAGAACTCTTCGAGA
GTGATACTACCATTGTGGTAAAGGACAGTAAGGAAGGGTGGGCTAAGGCTCTTCGACAAGTTATTGCTCTCCTTTATAGT
GGTGAGATTCCTAAGTGGAATGTTAGTAGGATCAGACCTGCAGGTGCTAGACTGAAGACGTTTGGTGGACGTGCTAGTGG
ACCTGCTCCTCTGGTAGACTTGTTTAACTTTGTAGTTCATGTATTCAAAGAAGCACAAGGGCGTAAGCTATCAAGCATCG
AAGCACACGACATCATGTGTAAGATAGGCGAGGTAGTTGTAGTAGGTGGTGTTAGACGTAGTGCTATGATCAGTCTGTCT
AACCTATCAGATGATAAGATGCGACACGCTAAGTCAGGTGAGTTCCCTTCTCATAGGTACTTAGCTAACAACAGTGTAGC
ATACGTAGAGAAACCAGACAGTCTTTCATTCATGCGTGAGTGGATGGCGCTAGTAGAATCAGGAAGTGGAGAAAGAGGTG
TATTCAATAGGCAAGCGAGTAAGAATCAAGCTGCAAAGAATGGCAGACGTGATCCTAACTACGACTTCGGAACTAATCCC
TGTAGTGAAATCATTCTTAGGCCGTATCAGTTCTGCAATCTTACAGAAGTTGTTGTCAGGGCTACGGATAGTGTGGATGA
TCTGGAGCGAAAAGTCCGTTTGGCAACAATACTGGGAACTATACAATCCACATACACCAACTTCCCTTACCTGCGAAAAG
TGTGGCAGAGGAATACAGAAGAAGAACGACTGCTTGGTGTGTCATTAACTGGTGTCCAAGACAATCCTCTTATGACTGCA
AAGAACAAGGGATTAGACAAGACACTAGAAAGACTTCGTGAAGTTGCTGTAGCTACTAATACTGAGTGGGCTGAACGTCT
TGGTATTAACTGTAGTGCAGCTATAAGTTGCAATAAACCTAGCGGAACTGTCTCCCAACTTGTTGACTCTTCTTCTGGTA
TTCATGCTAGGTATAGTCCTTACTATATCCGAACAGTAAGAGGTGACAACAAAGACCCTCTCACTCAGTTTATGAAGGAT
CAAGGTATACCAAGTGAGCCGTGTGTTTACAAACCAGATCAGACTACAGTGTTTAGCTTTCCAGTAAAAGCACCAACCAA
TGCTGTAGTAACATCTGACTTGTCAGCTATCGATCAACTAGAAACGTGGTTGATGTATCAACGTCATTGGTGTGAGCACA
AACCTAGCGTGACAATCAACGTCAAGAAGGATGAGTGGTTCGAGGTAGGTGCATTTGTATACGAGCACTTTGATGAGATG
TCTGGTGTAAGTTTCTTACCATACGATGATCACATCTATCAACAAGCACCATACCAAGAGTGTACTAAAGATGAATACAA
AGAACTTATGAAGACAATGCCTAAGAGTATTGATTGGACTAAGCTATCAGAGTATGAGTCAGAGGATACAACTAAGTCTA
GTCAGACATTCGCATGTACTGGTGAGACATGTGAGATTGTAGATATATCAGCGTAGGAGATTGGATGGCTAACTGTGAAA
TATGTGAGAGGGTGTTGGATGATGATGGTGTTTGTGGTGAGTGTATTGAGAGTGGTCCAGATCAAGTCAACAACCCTGTC
CACTACAACCATAGTGGGATAGAATGTATACAAGCTATCGAAGCTATGACTGAGAATATGTCTGGTAGTATAGCACCACA
CGCTGCCAATGTCCTCAAGTATCTCTGGCGTTGCGAGTACAAGAATGGTTTAGAAGATATAGACAAAGCTATCTGGTATC
TCAATAGGCTACGTAAGAGATGGACTCAGACACACAAGTAAGAAAAAACCCCCAAGGAGAAATCCAAGGGGGTTTATTTT
ATTTCTTTTTTCTTTTCTTACCAGAGGCGGTTACTGACCACTTGACTCTTTTTGATCCTGTTTTCTTTCTGGCCTCGCTC
TTTGATATTTTTCCTGCAACTGCTTTAGGTCTACACGCAGGGTAGCCTCTGCGCTTATCTTTCTTCCCTGACCTTCCGCA
TGGCTTGCCTGTTTTGACATCAACCCATTTCTCCCCGAACCATTTACCTAAACCACCTTTAGCCATATCACTTCTTCTTT
TTCTTTACTCTGTTGTCCTTGCCTTTCCATCCACCGCCTTTAGACTTGTACCACTTAGCAGCCCAAGCATTTGCGTATGC
TGAAGGATAGACCTTGAACTTCTTCTTAGCTTCTGCCTTGGCTCTAGACCACAGAGCAGGTTTTGTAGGTGTAGGACTCG
CCATGACTAAACCTTACACACACACTCAGGGCAACACTTACGATTTAACATAGCACACCCAACTCGTTTGATATACTTCC
ATATCCACTTTACTATATTCATAATGTAACTCCTATTTCTACACATGTACCTTGTGAAAAGATACCTCTTGAAATAAATC
TATCTACCATACTACGCATCTCAACTCTACATGTTTCCCTAGTTCTATACAAGTTTTCATTGTTAACTGTAAGAGTACAC
GTTGTTGAGTTTGTAGGTGTCATGCAGAACATGACTATAGCTAACCACATCAGAAACTAAACTTAGCCCCTACAGTTACG
TCACCAAATTCTAGGTCTGCATCTGTTGAAACTTCTGTATATAGATTGATATTAGTGTTAGATATTTCGTAGTCTGCAGT
GAAGTCTAGACCCTGAAAGATGTCACCCTCATCAAGAGTCAACATATCAATGTCTGTGGCTACACTTAAACCAATACCTA
ATGCAGTTACTCCTGCAGATGGTGTCAATTCCCATACCCACTCTTCTACACCAGTAGTATAGTTGAGGTCAGTCTCTGCA
CCAATAGATAAAGTCTGTCCTGCTACAGAGAAGTCCATAGCTGATGTAGATGTTGCTGCTAAGATAGCGGCTGTTACGAT
TGCTGTTGTTTTCATTGTATTATCCTTTACCATTTTACTTTAGCAGCCCAATATGCTGCACTCATTTTTCCCTTTTTAAT
ATTCTTAGCATGTCTAGCACGAAAAGCCTTATTCCTAGCTGAACCTTTAGGGCTTCCTCTGACACCTTTCTGACCAAACC
TGATAACCTTTTCTTTTCCATTGACACAAGCCTTTACTACATGAGATTTACTAGGATGATTAGGCGTAGCTCTAGGACTA
TTGCACTTCATCTTTGACTTTTTAAGCCGCGCTGCCATCTTTCTTTCTCCTTAACGTTGAAATAAGAGTAAGTAAACCAC
GCCCCATTTCCTGTGGACTAGGTGCTAACCAACCTAGTACTAGAAGTATCAATACCCAAGGTGGAATCTCATTTATATTT
ATATTCTCCACACTATCAGTACTTACTTTATTCTTATCGTTACTTTGATTTAAGTTCCCTTCAAGAGTCTGTAAGCTAAT
CTCTTGATCTGTGTTTGTAGAATTACCTAGAGTCTGTGAGTTTGTTTTACCTGCCTGTGTATTTGCATTGACACTAGGTC
CACTCCCACCACCAAGTAGGTTCATTGGATTCAACATGCAACCTGCTAGTAGGCTACCTAGAATCAGACTTGCTATAAGA
TTCCTCATGTATCACCCTTGTTGGAGTCACTGTTGTCTTAGACTCTTTGCCCATCCATATGCCAAAGCACCCTGTCAGAG
CACCCATACAAACAGATACTAGACCTGACTGTTGTATTGTTGGATCAGGTAAAGCCATATACCAATGTACAGCCTGATAT
GTTAGTATAGTTACAGCCAACATCATCAGCCTTGGTATAACTTTCCAATCGTCAACTATTGTGTGTGCCATTCTTCCTCG
CATACTTTATAGCTATGTTTTTGTTACGAGTAATTATTATTACCTTACCGTTCTTATCATATACTACAAACTTATTATTT
ATTTCTATCAACCTCAAAGCAATGTACCGCTGACTTGCTATTCGTTACCATCACTCTTGCTCTTACCATCTCTTCTTTAC
AGGTTTCTTCTGATCCGTAAGTACCTATTTGATAGTACTCGAACTCATTCGTCCCCACTAGAAACTGCATCCACACGAGG
AACCACATCACCATCTACCTTGCTGTTTGCCGATGAAGTAGAATACCAATAATAGTAAGCCGCCCCCAAGGATAAAGATA
ACACCACCAATACTGAAATTAATAATCGCATCTATTCTCTCCTGTTTCCTATAAAGTTCTTCTTTTCTTTGTCTACGCAT
TTTAGCTTCAATCTGTAAGACTTCTTCCCATGCGCTAGGGCCATAGTTCCAAGAGATGTGGTCTTTTATCTCTTGACGCA
TCTGCTCCATCTTCTTCTTGTTAGCAAATATCTCTAGAGCAGTCTCTTCGTCACTACCTTTAAACGTTTGTTTCCACCAA
GGGGGATTCTTTTCTCGTTCTTCTAGATTAGTGAAGTCAGAGAAAGCTTTACCCCAGTTGGCAAGCTGACCTGTCATTTC
CTGCAAGTCTTTACCTGCACCAATTGCACCCTTCAATGCTTTGAAAGCACCTGATGCCATCATAACACAACTTACTGGGT
CCATTACTTATCTCTTAGTGCTTGCTCTATGTTGTCTAGTTTGTTGAAGATTGCCTTGACAGTTTCTTTTAGCTCTTTCA
TCTCTCTGTCGTAGGCTAGTCTGTTAGATTCATACTGTGCTTGTAATACTGCAATGTCTCTCTCGTTCTTTGTTGACTTC
ATAAAAAGAAACCATACAACAAAAGCAAGAGGTGCGGCTAACCACTGGGCTATGAACTCTAACATCTCCATTACATCAAC
TCGAAGTGAGGTGCATCAATGAAGGGTCTGCGTCCTTGTGATCTTCGTAAGTCTACATACGCCATCATAGCATCTTCTGA
GGTTCCTGGATAGGTTCTTATGTCACCCTCACTCCAAGCTGCTCCCCACTTTATACTGCAACCTACTTCTTTAGCTGCTT
CTTTGAAAGCATCACAGATGTCATCATACAAGTTTAGTTCCCATGACACGTCTGGACCTACATACGCTACTACGTCTACA
GCATGACTGAATCCATCATCTTGTAGTAGATGCTTAGACCTCATAGTTTGTGATCTTCCTGCAGCTACGTTAGCTTTCTG
CTCTTCTAAAGTTCTGACTCCTTGCGTTACTCCGAAGTCTACCTTAGAAAGTTTTATAGCTCGTTCAACTACTGCAGTCA
TATCTGGATGTACTCCTTCGAGTCTATCCAATGACCTTTGACTTAATCTAAATGACATTAATTACTCCATTGATCCAAAG
TTACGCTGATATATTCCTTGCAACTCTTCATCAGAGAGTCCTTGTAGTATATCAGCATTAAGTGTTTTAAACTGTTCGAA
GCTCATCTGACCTCTAGGTTGAGGACGTGGGCTTACTCTCTCTTCCCTAATTTCTGGTCTAGCAGGTGGTTTTGGAATAC
TTGTAAGTTCATCACTTCGTTCTATAGCCTGTTCTGCTACTCTTTGTACATCCGTAAATTTATCAGAGGTTACTTCCCTT
AATCTTGTCAGTGCCTCACCTCTAGTTACTGTACCATCATTTGACTTGTCTAGACTTGAGTTAGCTCTGTATGCTTTAGA
ACCTCTTCTGTAAAGAACATAATCATCAGATTCACCTATACCTCTAGGCCAGTGAACAGCCATGTAGATGTCACCTGTGT
TCTTTATCTTACCTTCATACTTAGCAAGGTATCTTCCTACGTAAACCATCTGCTCTGCACGAGTCATTTGAGATAATTTC
TCAGTAGTAGTTCCTAACTCTTTAGCTGTCTTCTCTAAGAACTGAATCAACCCAGTACCGCTTGATGTCTTACTCTTCTC
ACTAGGAGAGAAAGAACCTATAGTCTCGAAATCCATTACAGATAGTAACTGATCAGCATTTACACCGACTTCTTCTGATA
CTCGAACAACTTCATTCAAGAACTCAGTGTCACCTTGTACATCTTCAGGTAGATTGTATGTAATACCTTCTATTGTCTCA
GTCTGTGGTGTTGTAGTCTCTGCTTCAGCACCTTCTACAGATAAATTATTTATAGCACGATCAAGTATCTTAATTGATTT
ACGTCTATCGATAGCTTCTTTGTAACCTTCAGGAAATGTCACACTAGTATCTGAGATTTTAAAACCTTTATCTGTCATTT
CTCCAGAGATTGCAGAGTTAGGTCTACTTAAAAACTTACCTTGATCACCAGTTATGTAGTATGTTTGATCTTGTTCATCC
CATACTGCACCAACTAAAGCACTCTCCATACTTTGTAGGTTAGCTTTCAATGCTGTTCTCTGTAGATTAGCAACACTACG
TAAAGATATACGTATTTCATCTGCAGCTTCACGGTCTACTGCAGCAACCATACCTAAAGCCTGTTCTAAGTTAGGATTGT
TGAATACTTTAGACATTGTAGCTGAAGAATAGAATTGTTTATCTGACAACATACCTGCAGCCATAGACATTGTAGCGTTG
TAGAATTGTTTTATTGCACCTTCACCTTGAAGCTCCATAGGTTTTAGATTTTTAATCATCTCTAACCCTGCTTCTACATT
TCTTTGCATAGTTTTAGGATCATCATTGACGTGATCTTTTAGAAATGACGGAGCAGTATCTATTGTGAAAGTAGAATTAC
CACTAACAGGCTCAGTTACATCTACTGCCTGTACATCTGTAATAATCATACCTTTTTGTTTGTAGTTATTATCTGCAAAT
GCGGTTTGAGCTACTCTGTTTACCACCTCTGGTACGTTTGTACCAAATATATTTGCTAAGTTAGAAGAATCAGAGGCGGC
TGCTATAGCCATAGCATCTTCAGGAGTTTCTGCGCTTTGCATCAATTGTGAAACCATATCTGTTAGTAAAGAATCAGGAT
CACGAGCAGATTTTAGTGTAGTCAAGAACTCTTTCTGTAAATCTAATCTTTGTTTTACTGAACTCCACTGCTCATCTGAA
ACGTATGCAGGTTTTATTAGTTTCTGAGACATAAGATTGTGTTGTAGAATAACAGTATCTATCTCTCCTGGAGTTATTGG
TTGACCTTGTTGAGTCCTGCTTATCAATCCTGCCACAATACCCTGATCGAATTGATCTAGAGTTGTGTTGTATGCGCCTT
TTACCTGAGTTTCCCAATCAAGTTGATTACCTGCAGCTACAAGAGATAAAGTGTTAGTTGCGATAGCTTGTTTTTGTATT
GAAGCTAAAGCAGATGAAGTTAGCTGTTCTTCTGAAGCATTAGGTCCAAGAGTACCTTGAGCAGCTAGATAAGCCATTTG
GTAATTCTTGTCACTCTTCATCATCTCGAATACTTGCTGCTCACGAGTTTGACCTACATACTCCATAGGTCTACCAGTGA
TAGCCTCGTACTCTGTCTTATACTTATCTAAATCAACACCTGCACCTACGGCTGCTCTAGTAGATTTTCTTTCGAACATA
CTAGCTTCGTTTACTTGACCTTGATCACGTAAGTCTTGAGCTTTTACCATTGAATCAAGCCACTCACCTGCAGCACCAGA
AACCACACCCTTCTGATATTGGCGTGAATAACCTGCACCAAACCTCAATGCAGATATAGCTAGGTTTCCGTAGCCTTGAA
TCATTGCATTTTCTGCACCCATCTTGGCACGTTCAACCTGAGTCTGTGCTCGTATAGCCGAAGCTTGGACTTGATTAGCC
ATAGCCTGAAACTTAGCTTGTGTCTCACCTCTTTTATCTTCTACAGGTTGAGAGACTACACGCTCATACCCGATATTAAA
AGATGTTTTAGGTGCGAATATATCTGCCATTCCTTTACCTTCCTAGTACTGATCTGAGGCGTTCTGCTTCAGCGTCTTGA
TCTGATCTTAGTAGATTTTCGTATACATTAAAGAACTGATCATCAAGTCTACGGTTCATGCTTTTTCTTAGAGATGTCTG
AATCTCAGGAGAAAACCCACTCATGTCAATCTTTACTTTCAATTCATTGAACAACTTAAATGCTTTCTCTTTATCTGCAG
TGTCACCTTGTAGTAAATCAAAAGCATAGTTAGCTTCAGTGTTTATTTCTTTACGGAACTTAGTTAGTTTCTTGTTACTT
GTAAACATAGTTCTTCGAGTGTCGTACCACTCAGCCTGTTTCAAGCTACCAATACCAAGTAACTGTAAGATACCTTCTGT
TGTACCCATCTCTCCTGGAATTGTTATACCATTCTTACTACGATAGATACCGTTATTGAAGATACCGTAAGCTTTAGCAA
TGTTATCTATACCTGATGGTTGTCTTAGAATCTTAATGACATCATCACTCAACATAGTTCCACGATTGTCTCTTAGAGAT
GCGTATGCTTCCATGAATGCGTCTACGATACCACCTGTAATATCACCTGAAGGGCCACCTGCAACCTCAATAAACTGACC
TTCTTTGATCTTACGATATGTTTCTACAACAGCACCTGCAGGAGCTAGTCTACCTGCTAATCCTGTACCAACTCTACCGT
CTGTGTCTTCCATAAGGTAGTCAGTAAGACCATCAATCACACCATACTTCAAGAATGTAAACGTATTACTGTTAACTTCT
ATACCGAAGTAGTCTGCTAGAGAGTCAGCCGCATGTGTAAGACCGAACCCTGCAGTACCATAGAAAGGCATCAGGATTCC
AAACATTCTTACTCGTTCTGCTTTAGTGAAGTTACGTCCTACAAACACAGACTCCATAGCTCTGAATGTATGAGATAACC
ACTGTGTAGGAACTCGCATTAGACCACTTTGAATCTGAGGTCTACCTACTGCAGTCATGTTAAATGTTAAGTCTTGGTCA
CGTCTACTAATCCACATACGAGCACGATCACTTAGGATAGATACTCCAGGATTCTTAGCTTTGAACTCTAGTATAGCAGT
GTATGTACCAGTAAGTCTTCCTAATCGTTCACCTTGGTTGAAAGGTATCAAACCTAAGTCCATACCTTGACGTGCAGTTT
TCTTTGTAGATAACCAAGCTTTACGTAGCAGTGATGGTTTGTAGCTTTCTCCTTGGAAACCAGAGATGCCATACGATACA
CCAGTACCTTGTTCGATTGCTTCAGCGTCAACTACTTCACGTCCAGAGGTACGAACATACTCTATGATTTCTTTTATCTC
ATCTTCTGGCATGTTGTAATATTTAGATAGACGTTGAACACCTAAGTCTACTACTTCAGGAGACTTGTGGTACAAGCTAC
GCATAGTCAAAGCCATACTTGATCCACGAAAACCATGCTTCGGTGATATAGCCATGATTGTAGCAGCGTGAGAACCCTGA
ACAAAAGCCTGAGATACGTTTAAGAAACCAAACGCAGACTGAAACCCAATGTTTAGTAGAGCATTACTTGGATCGCCAAG
ACGTGTAGGTATGTGAGTCTTTTGGAACACATACTCAGAAGCTTGTCTTCCTAAGTCTTCCATTGTCTCTACGGCTACAC
TCTTGACACCCATGCGTCTCATCTCAATATCACGTATCTCTTTCATACGTCTATCGAATGCAGTGTTGCCTGTTATCTTT
GCATCCATAAACAGTGTACGATAATCGTTAGGCGATACACCTTTAGGAAGCCAGTTGACTCCTGCTTTCTGTGCTCTCTT
CACCCAACCTACCATAGCATTGTATGTGTATGCGTGATTAGCTAACTCTTGTACGGCTGTTCCGAACTGTTGAGTTATGG
TATCCATAGGATCAACGTTGTACGTTTTCTTACCACCAAACTCAGGTAAAACCCTGTCTTGCCGTGATGCTTCTTTCTCT
ACGTAATCAGAGAATGCCATTCTGTATGTAGCATCATCAGCGTCTACGTCTTGTACAAATGAGTTACGTTCTTTGTAGGC
AACAATACCTTCATCTAAATCCCAGTTGTTTTCATCTGAGAATCTACGTAGCTCATCTAGATTAGTAATCGTAGGATTCC
AATCGTTATTAGCAGTTAAGACATCATCAACAGTTTCAGGTGCATCCCTTAGTGCATTCTGTAAAACTCTTAGCTGATCT
ACTGCAAGCTTCGCATCAGCCTCAGTAAATGTTGTCAACAAAGATTTAGGAAATCTACCTTCACGTCCTAATACTACAAA
GTAGTTAGCATTAGGGTTAGTTCGAGGACCACCTGCATTGAACCCCATAACGTCTTGTGGTTCTAGTGCGTCAACTTTTC
TTGGTTTAGTTACGTAACGTACTCCAAGATCATCACGATCTAGTTTCCATACGTCAAACCCTGCATCTATTTCATTCTTG
TAAAGACGAACATTATCATTTAAGTCTAGTATGTACTCATCTGCTTCTATCTTAGCTGTAGATGTAGTCTTTGCAGGTAC
ACGAATACCATCAGGCATCTCTACTGCGCGGTATCCCTTCTGTACATATGTACGCATAATGTTGTTAGCACGAATAACGG
CTGCAGTATTAGATATAGCAACCTCTGCATCGTAAGCATCTATAACTTTCTGACTTGGTTGCTTTCCTGTTAGTTCTGCA
TACCGTACAGCAAACTCTTCTTCACTGTACCATCCACGTCTAACAGCTTCTACTGGATCATCTCTTAGTTTACCTACAAT
AGAAGACAGTGTTGCACGATCACTAGGACCAAGAGCATTTATCTTCTTTGCTTCTTTCTGGAATACACCCTTGACTGCAG
ACTGAGCAGACTCACCCATCTGAGCTAGTGTAGTTAATCTGTCAACACCACGTAAAGCAGTAGAACCCATAAGAGTATTA
CCGAACACTCTACCTAGAGTATTTCTAACTACGCCTCGTTCCATCTTGAGAAGTTCATCAGCGTCTATAGCAGCTACTTC
TTTAGATAAATCTATGTTCTCTCTGAATTGAACAACATACCCCTGTAACTCACCTGCAGAGTTCTTAACTGGAACTACTT
CACCGCCTGTCTTCTCAGCTAAACGATTGACACCTGCAGACGGTTCACCTCTTGGTGTTGGTTTGTAAGGTGTGCCATCA
GTAGTTTTACCTAACTGTATGTTGACTGTGTAGTTTCCAAATCCTGTTTCTTCTAAGTCTGATTTGTATACAGGGTTGTC
AACTCGTTGTCTAAACTTAGATACTGTTGAAGAGACAGATGCACGTATAGTATCTTGATCTACAATACGGCCCATAGCCC
CACTCTTGTAGATAGTAGCTATATCGTCTGCTAATTGATTCTCTTTTAGAGCACGAGAGTACCAACCTTCAGGTGTAGCT
ACTTTAGGTGGGTGTGGGTTAACAACTCTAGGACCAAGGTCAGCATTTACTTCTGGATCAAGATTACGAACAGCAATACC
TTCACCAATTCTAGCAGCTTGTTCTGGTCCTTCTAGTTCAGCAATACGTCCAATACGTGTAGTAGGTGTAGACGCAGTAC
GTGCAAGTTTAAAACCTACAGTGCCTAGTTCACCTAGACCTATCAAGTCTACGATAGCAAACGCTTTCTTTATACTTGCG
TCTTTGTCGTATCCGTTACCTTCGACAACACTCTTCAACCAATCGATCTTGTTAGCATCATTCTCACGAATACCTTCTTG
CATAACTTCATTGACTGTCTGTTGAAACCACTCTTTATACTCACTAGGTTTCATGTTCAGTTTGTTAAATACAAGTTGAG
TACCTAATCGTTCAGTACGATCAGTAAGTGCTTCAGGTACACCTATTGTAGACTCTCGTAAAACGTAAGCACCGAAGTCT
AAGATAGCATCTAAAACACCTGTTTCTTCTTGAGCACTAAGGTCTTCTAGGATTCTCTGTTCTATTCTTGAGTTGATAGC
AGCACGTATATCTAAAGCATCTACATCATCTTTAGAAAATCCTTTAGCTTGCTCATAAAAGAAGTCAGGATTTTCAAAGA
AGTCATTTGACTTTAACTCAGCACCTTTGTAGGCTCTTTCGAGTTCTTCAGCTTGCATTTCCTCAGTGTAGAACTTATCT
CGAATCAAAGCTTCTATAGGATTAGCACTCTGAAACAACATCTCTTTAGCTTCTGAAGGAGCAACATCTTGACCTGTAGC
CATGAATGCTTCTTGTATGCTTTGATCAGTCTCTTCTTGAGTAACTACTTCAGGAAGCTCCTCATCGATGGGAGCCATAC
TATCTTCAATGTAGTCGATAGGCTGTTGTAATTCCATTTAATAAGTCCTTATATGTATGGTATCATACCTGCGCCTACAT
TTGCAAAGTTAGTAAACATTCCCATATAGCTACTTGCTTGTTGTGTATAACCTGCAGCCCTAGAACTGTACATACCTGCT
TTTGTTGCTGCAATATTAGCTTCTGTTTGAAGAACGTTAGCTTTACCGTAAAGTGTGTTTATCTCAGATTGCAAGTCCAT
GCCTCTTTGTTGTCCTTGAAGTATTTCTTCTGATAAACCTGATTGTTGTGTTGAGTATCCTAGTGCCGCTGATAGTTGAG
AACCAATAGACGCAGCACCACCAGATACGGCTGAACCTACAGCACCCATAGCAGAAGCTATATTTCTTTGTCTTGCCCTT
ACTATCTGAGCCTCTCGTATAGCTTGTCTACGTTGCCTACGTACAGCGAGTCTTTCTTGTTCCTGTCTAGTTTCAGCTAT
TTCTTGTTGTACTGCTATTTGTTCTGTCTGTAGTCCTGTTACCTGTTCAGTAACCCCTATAATCTCTTCTTGTTTTTCTG
TTATAGTCGTTATCTGTTCTTCTGCTTGAGTTGTAGCTGCAGCCGCTGCCTCTTGAGCAGCACTTACTTTATTACCTACA
ACTGTTCCAAGAACAGCACCACCTACAGCACCTACTACTGCAGCCGTGGCGACACTAGCTCCTATTGCAGAACCTACAAC
TGCACCTACAGCGGCTCCTGCAGCAGCACCTATAAGAGTAAAAACAGCCATATTATAATTCCTTTATGTATGCGGTTTCT
ACTTCTTTGAAACCTTTTCGTTTAAATAGAATACCTGCTTTACCTGATAGTATTCCATCTAAGGCTGATAACCTAACGAA
GTCACAACCTTTCTTACTTGCCCACTCTACATATCCATCGATTAACTTGGGAGCAGTTTTACCGTTTCTATGTGAAGGGT
CTAACCATAGCATAAGTTCTTGAGCTACTACTAAATCATTTATTGGTAACTCAGAAACTACACCTGCTATAGCACCTATA
ATTTCTTTATTGAAACATGCAACCTTTACTAAACCTACGTCACTGTCTAATAGTTGTTGCAAAGTTGCAGCTACTTTGTT
TGGGTTTATTGTATTCAGAGCAGGATGGTTCGTTTCCTTAGAGAATAGTTTGGCTGCAATCGTAATATCTAAGATGTCGC
TATGGTTAGCGTCACGTATTGTATAAGACATTTAGTCTCCTGTTCGCTTTCGCGGTTAATGTGTGTTGTTACGTCCACCT
AAGATAGAGTAACCTAGAAGTATAAAGTCTTTGCCTTGTTCGCTTTCAAACTTTATACGCATTGATCTTCCCCTACCTCT
TAACTTCATTCTTGTTGTAATGACAGTCTCAGGGTAGTCGAAGTTTAATAAGTTACTAGAATCAACTACTGGCATTGACT
TCAATCTATATGCTTGTTGTGCAGTACTAGATGAACTAGTCTTGAAATCCCAGAAAGAAGATACTAGCATTGAAGATGGA
TTGTTTGGAGCATATCCAGTTGTTTCATTACCTTCCCATGCTGACTCTGTTAGTCTCATGTATGTGGTAACGTAAGGTGC
ATTCTTTCTTAGAAGTAAGTCACCCATAAAGTCATAACCTGCTTCAGCAAAAGAACTGTAGTTTGTAGTTCCCCAATCTA
AGAAGCTATCTTCAGTAAAGGAACCCATAGTCATTTTGTTTGTATCACCATCTCGTATAATCAAGATGATTGCAGGAGTT
CCTGTAGCTACAGAAGCAGTTTGAATAGATACAACATCATCTCCTGCAGAGGTTATAACATCATCTCCATTTGTTGTAGT
TACATCAAACGTAGAAGCAGCCGCACCAAACCCAGAGAAGAACTCAATACCTATTATTGAATCTGTAATTGTTCCTACTT
CATCCTCTACATACCAAGGATAGAAAGCTTTTAGGGGTACATCTAAAACAAGAATATTATTAACTTTAGATTCTACAGTC
TCACCCTGTTTAGGCCATGCCCAGTAAGCACGTTTGTTTATAGGATCGAAGGTAGATATTAGTTTAGTCTTAGCTGCAGT
AGGAACTTCATCCCAGTATCTCTGTATTGTAGAAATAGTAAGATTGTTTTCTACTGGTCTACCACTTGTAGAATCAAACT
GTAAAGTGTGTATACCGTTCTTACTCCACCAGATAGGAGAGCCATCAGCTACTACAAAACTACCTGCATCTACGATACCA
ACATCAGTAATCTTTTTAACTGCAAATGCCGTAGGACTAAAGACGCCATCGATACCTTCAATACGCCATACACCATTCTC
AGCAAAAACATACAAACTGGCATCAATAACATAAAGTACTTTGATACCAACAGCACCTGATATTCTTATTGTACCACCGT
CTGTAGCTAGAAGATCACTTACCTGTTCTGATGTAGGATCATTCTGTTGTAAGCACTCACCTAGTTGATAGAAGTCATCT
ATTAGTTGACTAAACAGTATTACATCAGAGTTCTTACTACTGTTAAGACCTGCATAGAAAGCACGTCCTGCAAAGTTAGC
TACAGTTTTAAATCTACTTGACTCTACTTCTGTTGTAAGACCAGATATACCTGAAGCAGTAGAACGATCTTTACTGAAGA
AGTCTAGTATGTAGTGACCGTTACCTGTAAGGCTGTTACCTGTGTAGACCTTTGCCCACTCAGCCGCATCGAATGTGCCA
CTCGCATTCTTACCTGCATACCAAGCATGTGTAAGAGGTGGGTGTTTACTAGAGTTAGCTGATTGATACGCACTTAGAGC
AGTATCACCATTAGGTGCAACCCATCCTGCATTCTCTGTATCGTACTGTCTTTGTATTGATGGACTAGACTTAGACTCAT
CATACTCTGTTGTGTCACCTTGCCATTCGAAGTCACGAGTACGAAAGCTTATCTGACTTACTGTAATTGCTTCCGTTACG
TTGTTATATTCTACATAGATAGGATTGATAGCCTCAGATACTACAATCAATGAACCTTTGAGTGAAGTGAAACTACACTT
AGCATTAGCTGCGCCAACACCACCTGCTACTTCATATGTTGCTAAATTGACTGTGCCTGTTTCTATGTTAGCTGAGAAAG
GTACATCAGACTTATTGAAGAAGTAAAGTGTAGCACCTTTCTGGAATACTAGAAACTCTTGACCTGATTCACCACCAACA
TTGAACCACGTTCCTGTTGTAGTAACTTCTGAATCAGATACTGTAAAGCTAGATAGTACGTGGTTAGTTTCTTTAGCTGC
ACCTTTACGTCTACGTCTTGAACCGTCACGTCTAAGGTCACAGTTAAGTTCATCTACTGAAGCATCTGGTGGAAACGTTA
ACTCACCTGCCTCAGTAATCAAACCTTTTACAAATGTATTAACTACCCTTTGTGTTAGACTCTGTGGCATTTCGTTTCTT
ACGCTCCTCGTAGTCCTTACCAAACGCTTCTCTTCGAACTGTTTTAGAAGGAGTAATTCCGTTTAGATATACTTGTATTG
CTTTCTTTGCACTATCTAGTGATGTATACTTTCCACTTAAATCTCCTGGAACCTTGCCTTTTTCTACATGGACCTCGAAG
AATATAAAGCCATCTGGTGATTTTCTTACATGGATAGGAGTAACTAGTTTTTCTGGACATGTAGCCTTCAGTGTTTTACT
GTCGTAATCAATCTCGAAGTTAACGTCTACCATAGTACGGCCTTTTGTTTTCTTTCTTTACTCTATACATATCACTCTGC
ATATAAGACTTCTGCCTACGTGCAGCTTGTTCTATCTTCTGATCTACACCACTCTTAAACAACGAGAAGCATGTAGACTT
AGCTTCAGCAATCAGATACGGAAACAATACTGCATCTATGTCAGGTGTAAAGTTATCACTTATTGTAAATGTAGGAACCT
TGTGTCCTAGTGCTTGTGTCTTAGATTCTGCTAGTATCTGATCAACTACACTGTCATATGAATCCATTACGATATGAAGA
TCATCAAATGATGTGTAGAAGTTAGGCATCTTGTCGTTACGGATTAGTATAGGTGTGCTTCCGTTTACGTCATTAACAAC
TATTACATCATCACCTTCATTGTTTAACGTTAGGAATGTTAGAGGTTCAATGTATTCTATTTCTCTGAACTCATTACCTG
AAGTTGCTTTGACATTATATCTAATTAAATCTATTCTTTTCACACCATCAGGTACTTGAAAGTGTGTAGGCTTTGTAGAA
TCTGATAAACTTACAAGCCTCATTAATTCTTGGTGTTCTGGTATCATCCTTGTAGATACCATGTTAAGATAAACATCACG
TACTACAGATGCAATTTGTTCTGCTTCTATAGAATCACTGATGCTGTTTACATCTTCGGAATCCATGTCCGATAAGATGT
TCTGTACTATTTGTAGGAGTGTTCTTTTCATTATGATCCATCCACACAAACAACTATTACACAATCTTTGTGTGAAGTTG
CGCCACCGTTACAGGCTATTTTTATAAAACTACCTGCAGTTACTGTATTGTTAGACGATGGAGCTAATGTGTCTACGTCT
CCTGCAGCCGAACCTGATTGAGTTACAGTTAACACACCCATCGAAGCACCTGCAGAATTGGTTACTGTAAATGTTGTATC
TGAACCTGATATTGCTCCACTTAAAACACTTTGTATCTTTGTTACAGTACCTGCATACGGCATAGGTACGTATATATTAC
TTGCACCAGATATATCAGCAAAGTGAACAGTAAGCATTGACTGTCTTGAAGTCCATGTTCCTGATCCTGATCCATTTGCT
AAATAAACATCTCCTGAACTAGCAGTAGACGCACCCTTTGGCTCGTGAAGATAAGGGTCTGAAAGTGCTGAATGGTTTAC
GTTTGCCATATTATAAATTCCTCAAGAGCATAAAAGAAGGTAGCCCCCGAAGGAGCTACCTGTTAGTATTAAGTTTCGAT
GTAAGTAATAACTAACTTAGCAGCACCTGCAGTAAATGCAGCCGTTCCGTAGTTAGCTTTGATGTATGCGTCTGCAGCAC
CAGTCATTACTGCACCACCTACTAAAGCACCGTCACAAGCGACTGCCTTAGTTGTAGCGTTAATGGCTGAAAGTGCAATG
GTTGCATCGATACCATCAGCATCAATAGCAGAACCTGCAGAGTTATACGCACCGATTCCCAAGGTTGCAGAACCGCCTGA
AGTAAAAGCAGTAGTCACCATTAGGTGAGCACCTGTGATGTAAGAGTTAGCAGGAATGAATGGATCATTCGCTGCAGGTG
TTGCCGCTGAAGAACCTAGTTCTGTAGCATCTGCAATATCAATTACAAGGGTTTTTACTTCGGACTTGGCTGTTGTACCT
GCATCAATTGCAGCACCTTGGTCAAGACCTGTGATGACACGTAGGCCATCTGAGTTATTGTAAGACATGTATCTTTCTCC
TTATCTTAATTAGACGTTAGTTTTAGATACAACGCGAACCATGTTCTCTGGACGGTACAACTTGACACCGTAACGAGCAG
TAGTTACAAACTCATCACGTTGGAAGTCTTTGTTGTAATCGTAGTCCACTTCTGGCATTTGCCGCCATGCACCCACTAAT
GGGGAAGCACTTGGGTCTGCAGAGAAGAACAAGTTAGCCTTACCATTAACAGATGAGAAGTCCACATTAGCATCGGCTGA
TGTAGGCAACGCACTGTCAGTAACGTCAGCTAGATAGTTCGAGCAGTACACGTCAAAACCATACACGTTTGCAACGAATT
GCATACCTGTCGCAATACCATCACGTACAATACCTTCGAAACGTGGGTTGTTTGACACGTTTGTTAGGTTTGTTAGAGTA
TTCAATGTGTACTCTACTGATGGATCAACGATAGCAACTAGGTTACGATCAGGTACATTTGATTTCTTCAGAGCGTGTCG
AGCACGAGCGAAGTCCTCAAGTGTGATAACCGCACCAGTTCCTCCTGCAGCGTATCTGTGCTCTACACCATCGATTGTCT
CGTTGGAGTTTGCTGATACACCTGCTTCGGGAGCAGCCATAGTCGTTGTTTCGAAGTGTGCCATGATAGCACGTTCTTGT
TCTGGAACAAAACGAGAAACCATTTCGTTCATGTAGAACATGTCTTGTTTAGCTTTCTTAGTGATATAAGTAGCTGATGA
TAGATACTTGTCAACACTGAATGTGAATTGACCTGTATCTAATGGACGATACTGAACCGCTGTATCTTCAGCGTAGTTGT
CCACTTGCGCTTGACCGATTGATGGTATCTTGAACGTATCGCCATCAGGAAAACCTTCTAGCATACGGACATAACGCTGT
GCCATCATCTCGTCACGCAGAATCTCTTTTAGCTCACCAGACCATACCTCTGAGCGAGTTAAGAGAGACACGTTACCAGT
TGTCATAGACATACTGCATCTCCTTTATTAAAGTTATGTTGATTAAACACCGAACTTATCACCTAGACGTTGACGATCTT
CCATCATCTGTTGTTGTATCTTTGGTGTGTAGTATAAGCTACGGTTTTCTCTACGCATAGTTTGATAATAATTAAAATCA
CGTTCTGCGTTAGCTTTAACTCCAACAGCCTCTGTGCGAACAGACCCCTGAGTAATGGGTTTGAATGTCTGTTGTTTTTC
GCCAATCAAAGCAAAGAACGCTGATGGTGATTCGGCTGCTAAATCTTGCATACGTTCCACACTAATACCAAGTTCTTGCG
ACTTAGTGACTAGTACGTTACGTGCCTCAGTACCATATGTCTCTTGCAACTTAGCGTCGACAGTAGAAATATTCTGTTGA
ACAGTAGCTTGAGTCTCACGTTCTGTTAGAGTTTTTTCAACAAGGCTTTTTAGATCATCCTCACTCACTGCAAGGTTGGT
GTTACCTTCAGTATTAGTGCCACCATTATTATTGTTATTGGACTCTAGAGGTTTTTCGTTGGTGGGAGCCGAAGCCTTTC
CCTCTAGTTGTTGCAACAACTGGGCTGCGTAGTCTTGCTTACTGAGGTCTTCTCGCATTTGTGTGAGTTGAGTCTCAAGG
TTCTTGATATGCTCATCAGCCTCAAGTTTACCTTTAGCAAGAACTTCAGGGTCTTTCCAGTTATCACCCCTTGTCTCTAC
GAGCTTTTGCAAATAAGAATCCTTTGGTTGTTCCTCTTGTTGCGTCTGCTCTGGTGTAGTCTGAGCTTCCTGTGGTTGGG
CATCTGCAGACTTTGCTTCATCAAATATTGACATTATTGTAATCGATCCTTACGGTTGAGGTCTATTAGTTTCAGAATGT
CCTCAAGAGCAGCATTGTACTCATTGACGGCAATCTGTTTTTCAGCCCATCCAGGGCCATAATCACGAACAGAATCTTTC
TTGAATAGTGTCTGCTCAATGACATCTTGTAAATCATCGAAGGCATTCTTGTAGTACATAATCTCTTCGATGCGTTTGTT
CTTATCCTCACCCTTTAGACCTTTGGTCCAAGCTGAGTGCATTTATTTCATTACCTTCTTTTTCTTTGGCATAGGCTTCT
TCTTAGGCATAGGTGCTTTAGGAGCCTTTTTCTTATACGGTTGACCTTTTCCTGGCATATCAAATCCCCATTTCTTGTGC
AGCCATTAGTTCTTCTTCGTTAAGCATTTCTGCTTCTTGAGCCATCTTCTGAGTTTCTAGTTGCTCAGTTACGGTTATGT
TCTCACCGTATAGTGTTGGCTCACCTAATTCGTATGCAATGATACGAGCTAGTTCTTTACCTGATAGGTGTGGTGCTACA
GTCGGGTCTTGTGCTTTTACTGCAGACAACTGAATCAGGTTCTGTACTCTACGAGCACGTTCAGCAAAGTGTCTTGCTCC
TACAGGAACTATCTTACCACTTGCTGTAATATCTTCTCTAGTAATTTCTAAGAACTGTAGAACACCTGAGTCTTCATCAG
ATACTCTTACTATGTCAGCACGATTCATGTAACGTCTAGCTACCTCAAGCATTGCATTCAACATAGGTTCTATGAATGTA
CGCTCGAAGTGTGCAGCCTTGTGTTCAAAGATACGTGACGCTGAGTTCTGTAGTGTCTGTACTTCGAAGGCAGTCTTCTC
TCCTGGAGTACGAATACCCATAGCTTGTCTAGGAGCACCTGCCATCTCTTCCATCTTATTCTCTAAGATTTGTATCTGAA
GGTCAGCATTTAGTGCAGTAGCATCAGGAGCCATGTACCCTACATCACCTTCTTCACCCATGTAGATTCTAGCTCCAGGC
TCGAAGTCGAAGTCCTCTACATCACCTTTTACTTTAAGTATTGGGTATGCGATCTGATCAAAGACATCTGCCTTGAGGTT
CTCTAGGTGATCAATCCTGTACTGCATTCCTACAAGATTATCTAGTGGACCCATTGCGTATAGGTTGTCTGGACGGTTAC
GCCACCCACTATGGAAGATAGGAGCCTTACCCATCCATGATGGATTCTCTTGATTGTCTAGTACGTGAGCACGATCTACG
ATAGTAATCACACGGTCTGACATTAATTCACCAGACTCTTGATCGTAGATGTCACCGTAGAATGTCATAATCTCTACGTA
GTCTGATTCGTAGTACTGCTCTATGCTTGTGAAACCATCAGCAATAAAACCTTCAGCTTTCTCGAAGTGACCATCTGTTC
CTCTCACATTCTTACGAGCAGACATCATCTTCTCGAATACACCGTTAAGGTACTTGTTACGAGGATCAGCATCTACCATA
CGCTTGATCTCACCTAAAGACTTAATGCTTTTGATTATCTTTGGTGAATCATCAAAGGATGCAGCCGTAGGATTAAAACA
AATATCGTATGGTGAGATACGTACAACTCTTGGTCCTACATACTTCGGTATAAACTCGCCATCTTCTTTTGTAGTATAAC
CGTCTTCCCACTCAACCATAGCGAAACAGTTACCGTAAAGAATCCAATCCTGTATAAGATTAGATACTGTGTTCATTAGG
TCAGACTGTCTTACCTTGTTTTCCATGTAAGACTGAATGATGTCACGTTTAGCTTTTACTGCAGCATCTCGTGAGTCAGC
TTCCCAACGCATCCAGTTCTGTTGAGGAAACAAAGTAGCAAAGTAGTTAGCGTGAAGGTTATCTGCAATCTGTGTTATCT
TTGGTGTAGTCGTTGTATTAGACCAAGGAAGGATTGCGTTAGCTGTTGTGGTTGTATCGGTAGCATAAAGGTAGTTACGT
AACTCTTTAGTACCCTCAACCCAATGGTGACGTAACTGATGCCATAGTCTCCACTTGTCTGCGATCTCTACGGCAAGGTT
ATCTGGATCGATAAGATTTTCAATATCAATAGTTTTCATTACCTACTCCCTGCTCTGAAACGGCTATTCGCCCAGACAAT
GTTATTCTCTCGTTTCCTGTTAAGGTTACGTGTTGGACGTACAGCCATATCAACTGCAGATGCTAGAGCGTCAATTACGT
CATCATGTGGGGGGTTACGTGTAGACAGTTCGTCTTCCAAGTACTGAGTGTTACCACCACGATAATGCCACATTTGAAGA
TTATCGTATCTAGGTTCTAGAACCGAAGCAATACGCTCTTGTTTATTACCTTGTTGTTTGTTAGGTCTGAACTCATCAAT
GCTTAGTGCTAGACCGTGTTGTTTAATTAATTCTTTTAGTTGTTTAACGATTGCCATCTGAGCTACAGTAACTTCTGCTC
TTAGCTTTCTGAAAGACCACTTGTTATGTAACTCAAAGATATGATCGAAGTATTCAGATATACGATCAGTCCTGAACCTG
TCAATGTCTAAGACGTATACGTTATTCTCTGAGTCAACACCTATAAGAACAAGTGCAGTGTAGTCAGCCTTTGATCTTAA
ACTAAATGCGAAGTCAATAGCTCCGAATAGATTTAGTTTACTATCTTTGTAGTGCCAGTGACCGTTATCTAAGTGTAGAT
GTTTCCTGTCGAAGTATTGTATCTTGTCTCTTGATACTGGTACATTGTCAGGATCACTTGGATCATTGTAGTACTGTGCT
TTGAACTGTCCTTTGTCTAAGTACTTACCACGTTTCTTAGCTAACGTAGCAATGTCGAACCCAAACCACTTACCGTCTTT
ACGTTGTTGTTTAGGCCACAAGAACTGTCCAGTACCGTCACCTTGATCTTCTACAGGTTTCTCTAAGATTTCGTATATGT
TATCTTCACCTGTTTGTTCTCCTTCATCATCGTAGAGAACTTCTTTCATTTCCATCAAGTCGTTGTATAAGTCTTTACTG
TGATACCTTGTACCTACAACCCACTCTCTAGCGTCAGCACCTTCGATAGATGATAGTAGTGAGTACTGACTTGCCACCTT
TGTTCTACCCTCAGATGTCAAAGCATTCTCAGCAACTACGACATCATCTAGTACAGCTATGTCACAGTGTAGACCTGTCA
GTGATGTAGTGAGTCCACCTGTGAATATACTTGGATCACGAACATTCTCTTCTTTACGTAGTGGGTGATCTAAACTAATC
TCTGAGTTAGTCCACCTTGCTCGTTTACCTTCTTCTTGGTTTACGTGTTGAGGCCAGTACCTTCTGTATATCTCAGATGT
CAAGATACCTTTTATGAAACTAAGTTGTTTCTCTGCGAGGTTAGCTGTAGCTGATATGTACAACACACGTAAGGTTGGGT
CTTTGGTTAGTTCCCACGCTACCCTGTAAGCTATGAGTCTTGACTTACCGTGATCTCGTGGAAACAAAAGTAACTGATAG
TTCCTAGCGTCCTCTCTTGTCCACCACTCTATAACTTCTTTGTGACAGTCACCTAGTAATTGTTGAGGAGCTACTAGCTG
TATGAAGAACTCTAGATCATTCTCAGCGGCTTGTCTGATCTGGTCTAGTGCTTGTTTAGCCATGTTAGTTCCTTTACGGT
TCTACAGGCCAATCATCATCTGCTAGGTTAGGCCATGCGTCTAGATCAGATAAGTCTCTTAGTTCTTGTCTGTAAGTAGC
CCAAGAAGTTTTATCTTCATTGCTTAACGGACTGTCATTCATCTGTGTCCAATCAGTGTCAGCTAATAGCTTGTTACGTG
TAACTCTGTGACCTTCGGCTGTAGTAGCGTCTAGCCCTGCTTGATAAGCAGCTTCGTGTTGAGCTTTGGTGGTCTTCTTG
CCATCTTCGTCAGTAGTATCAGAAAACATATCTTTGGCTACATACTTCTCAACCCAGTTGCCGTTTGCGTCTTGCTCGAC
ACCATCACGTACACTTATCTGGTACGCACCAACTGCAGCGGCAGGACTTGCCAGTACTGGGTCTAGGTTCATTGCGTCTA
GCGTTGCTGCTTTCCAGACACGAGGCAATGACATATGAGCAAAGGCTGCTCTCCACTCGCCTTGGCTTTTAACTTCGCCT
GTTGTTCTTTCACGATATTCTGACATCAGTTGATACTCCTTTTTGTCAGTTGATTAATACTCAAGCAATGGCATAAAAGA
TGTATGTGTTGCCTGCATAAAAGTTTGCGTAGGTAGATGTAATTGTAAATCCAGATGAAAGTGGGTCTATATAATCATAA
GTAGTGTATTCCGCATTGGTAGAGTTTAGCTCTAAATAAGGATCATTCCCTGCCACTATACCCCTTACACTATCCCAAAC
TATCCAATTTCCACTTGCCGATGCATCTTTAATTAATACAAACCTAGCGCCATTAGTAAATCCGCAATCAATGTCATTAT
TACCTGAAGCCATCGTCCACGACCCCACCTTGGATACACCTGCTACAGTAGCGAAAAGGTAGGCTATGTAGTGGTATCCA
CTTGAACCATTAACACCATTATAAGCTCCAACAGTAAATTGTGTAGCAGTCGGTGATGTGTTATTCCAAGCAGCTTGATG
TGTTTGTTCAGCAGCAGTTGTGTTTAACTCTAACCATTTAGTATTTCCTAAAGCAGAATGATANACAAACCAATCATCGT
TATTAGCTGATCTATTTTTAACCCAAATCATCTCAGGTACTGCACCAAGATTATGGTTTAGTGTAAGACCCATGCTTCCT
GATCCTTGATAAGCAACCACATCGAAATAGCCAGGTGCACGTTTCCACATCCATGAGTAGTAACCTGAGTTTTGTGAAGC
ACTATAATGACCGTCCATATAATCAAAAACAGCGTCTGCCTCAACCCCTTCTGCACCAGTTTCATTGGGGTAAAGTTCTT
TACCTTGTGTAAGTCTAGAGTAAGCTCTCCAAGCTTGTGTTGCATTATGCCATTTAGCTATTGCGAAATCTACAGGAAAC
CCACTGGTAAAATATGGTTCAGAGCTATTTTCTTGATCAATAGCAAACACATCAGTCGCACTNNNNGGCTCTGCGAGTGG
GCCTCTGCGGATTGCCATGAATATGTAGGTGCCGCCATTCGCATTTACACCTGCACTTGCACTTTCGAGTTTAAATCCTG
TTGAAGTTGGGCGTACAGCTTTAAAATTATTTCCAGCTTCATCGGTAGTAGCGTCTGCTTTTAAAATAGAATCCGTTCCA
TCAACAACAAAACCACGCATAGCATCAAATATGCGCCAACTGTGACCACCACCAGAACTATCTGTTCTTTTAATCATTAA
CCACTGAGGTTCAAATCCTAAATTAATATCAGGGCCAGAAGAAGGATTACCATTACCAGTATAACTCCCACACTTAATAA
CATCTTGGTCACTATCAGGGCCGAACTCACCGTCATTGTTGTTGTGTGCGAATAGGTAGGCTACGTAGGTTGCGCCAGAG
GCATTACTAAAAGATGCGTTNTCTACTGTAAAATTGGTTGATGTTGGGCCAGAACCCCAAAGAGTAGTTGNTGCGGCTGC
GTCAGTATTGTTTAGTTCCAACCTTTTATTAGTGGCATACCTATGAAAAACCTGCCAATCATCACCTGATGCATCAGTTC
TTTTTAAGATTATCATCCCAACTGTGGTGCCTAAGTTATGTGAAACAGAACGACCATTTGTTCCATCTCCAGTATACGTC
ACAACATCAAAGAACTTAGGGGCTTTGCGGAATGTCCAAGAGACAAAATCATTACCACTAGAGTTACTTGAAGATGAATT
ACCTAATGTAAAACCATTTGAGTTAAAGGTGACATTCATTCCACCGCCATTACCTGCTGTGCTATGAGAGCCTAACTCAA
AACTTCCACCTCTTGCTGTATCAAATAATCTATGGGAATCAGCTATATCTCTAGTTTTAGTCCAAACCAAACCACCTTCG
CCACTTAGGTCAATGTTATTAGTAATTGTTTTTGAAGAGCCATTTCCTTCATACAAATAGGTGCTGAACGCCTCGTCTAT
ATCAAGA
>Env14
AACGCTTTATAAAGGAAAAGAATTGGAGGACTAACAATGCAAATACTAAGTGAAGGACAAAGGTATGAGCGCAACGGATT
GTTCGCTACACCTGAGACTATAGATGACTTGACAGATCAGCTTAACAGCCCTGAACAATGGGTAGCTTATGGTCTGACAA
CTAACTTTTTACACAATGAGTTCAATAAAGTTCTTGACAACCTACAGAAAGATATAGAAGCTCTAGAAGAAAAGTGTGAC
GTTTATAGACGTGCATACAATTATGAGAGAGGATTGACGGATAATGACACAACACGTTAGAAACATACTCAAGGTATACC
GTAGAGCTACTACGGATGACATTGCTAATGGCGTTGAGTGGTACAGTAGAGCCAAGAGATACTCACACGCTATTGCTGAT
CGCACTGGTATACATGTATACACTGTGATTGGTGTGATGGCTGCACTGTCACCCAACAACAAGTGGGAGCGCAACGTGCA
AGACTGTGAACGCATGTGCAAAGCTTGGGTGAGTGGTGATGAGTTAGATGACTTCAAGGTGTCATGCTACAACACAATGA
AACTCAAGGCATGGTCTATACTTGAGGATGACTTGACCAGTGATGATGAGATACTTGATAGGCTGAACGGTCAAAAGATC
AGGTCATTCTATTCAAACATACGAGGTCTTGACGAGGTAACTATAGACGGTCATGCCCTGAACATTGCGCTAGGTATCAG
GCAAGGCTTGACTAGTGATAAGACTGGCATGAGTAAGAAAGTATACAAACAGATGCAAGAAGTCTATGTCAGGGCGGCAA
AGCGTGTAGACATCAAGCCACACGTACTGCAAGCTATCACTTGGACTACATGGAAGCGAGAGAATAAAATATGAAAACTG
TATTAGAAAAAAAGATAACATCAACTAAAGTATATCAAGTACGAACACTACCAATAAGAAAAGGAAGTGACTACAAATAT
AGACTATTTGTTGACGGTCACTCTAAGACTTTGTATAAGGATTTAGTTGAAGCTGAAAAGCATATAGAAACATTAAGTAA
ATTAAAAGGTTGACAAGCAATGCCATATATGAGAGAACTGCCTCATGGCAAATGGGCAGTCTATGATGACAACGGCAAGT
TAGTTATCATAACAAGAGACAAAAGAATTTGCCAAAATTATATGGACAAACAACAAACCGAGAAGGAGTAACCAATGTTT
GTATTATTCGCAACTAAACCACTAAACGATGACACTAAAGGCTTTAGGTTCAATATCCTAGGCATCAAAGGTCTAACACG
TAAGCGTAAAATCATGAAGCGATACGGTATCAACAAAGGTGCTTGCATGAAAGCCTATCACTTAGGCAAGCGTTCTATCT
ACTTCGAGACTAAGAGTAATAGAACTACAGCAAGACAGTTCAAGCACTTTGCAGGGTAAGCATGAGTGATGTTGAAGCTA
AGGGTACAGCTAAGGTTGTACCCATAGATCAGCACTACAATGATATATCTAGGATCATTGATGATGCTGAGTGGATGGGT
GATGATGACGTAGTAAAGTTATACTTGCCTGAGAAAGAACAAATAAAGAGACAGATGGATGATGGTGACTTATGGTATCC
TAACTTCTAATACTAATAGAACCCTGTCTAACGACAGCCCTATTTTACCAACATTTTCTGATTTGTCAAGAAAAATTTTT
AAGGAGTAACCATGCTTAAAAACATAACAACAAACAGATCACTTGGCTACACTGAGGATCAGTGGGGTCAACTTATAGAA
GGCAATGGACTACTGTTGACGTGGTTCATTGAGTGGAACAAAGGTGACAATCAAGAAGCAAACATACTTGAGTTCTTCAC
ACGCAGATACAATCAGACAGCAGGTGGTGATCCTTACCCTATGGGTGGCGAGGTGTCACTCGATGGTAAGTATGTATCTG
AGGGTGACGAGGACCTTGAGCCGTACTTCCTGATCAATACTGATGATGGTGTAGGGTATATCTACCCTTACGCTTTCGTA
GCACTGCCTAAGAAGTCAGGCGGTCATCATATAGTGAGGATGGACTGATGGACTATTACTTATGGACGGACGGCAAAAGC
GACTATCGTTTGTTTGATAGCCCACCAAATGAGCCACCAAGTTTTAGCTACGATTTTAATTCACTAAACGATGCCTTAAT
GTTTGCTAAACAAGAAGGCTCTAGTGTAATAGTACCAGAGAGGATGGACTGATGAGACTATACAAGAATAGCAATGGAGT
GTGGGCAGGTACACAAGCTGACGCACGTAAGTATTGCGGCAAGGACTACACCACTGTCGATGTACCAACTGACAAGCCTA
ACCTGTTAGGGTTTCTCAACCTCAATCAGGTAGGTAAGGCTTCATCTAGTCCTACGTTGAATGCTTTAAGAGATGACAAT
AAGACAGAGGTAGGTCATCCATACGAAGTTGACGTACTAAACAAACAAGCCTTGTCATGGATCAGGTGGAGTTATGATAA
GATATGCTCTGGTCAGTACGATGAGTGTAAAGAAATGTTAGCCAAGGGATTAGAGTTAGCAAAAAAGGAGAAGATTGAAT
GACAGAGAAAGAACTGTTAGATATGCTGAGAGAAGCAGTCAAGGACAAGCCAGTTGACTGGGTACTTGAGGACATAGAGG
ACGAGCATAATTATTACTTTAGATTTATATTGAAGGAGACTGATGATGAAGATTGATGACGATACAAGACTTGAGATAAG
ACAGATCGTAGTAGATTTGTTTAAAGAAGTGCTTGAAGGTAATCTACAAACTAATCAAGAGATACAGTTAGAGGATTGCT
TACAAGATATTATGTCTAATAAGATAGGCAACTATGAAGTAAATGTTTATGGTACATCACTAAGGGAGAAATGATATGGA
AATAATTATAGACGCACGAAGCATAGAAGACGCAGAGATGATGGCACGAGCCATTCAAGAACAGACAGGAATAAAAAGAG
ATTTAATAAAGCTTGACATTGATGATACTTCTGTGGTAGAAGAAAATCAAAGGAGTGATTTGTTAGATGAATTGGAAGAA
TAAAGAAGAGGACAACCACTACGTAGGTAAGGAGCCATGCCCTGAGTGTGGCTCTAAAGATAACCTAGCAAGATATTCTG
ATGGTCATGGTTGGTGCTTCGGCTGTAACTACAGGGAGCCACCAACAGATCAAGAGGTAGTCGAACCTATTGCTGAGGTT
GTAAACCTAGAGAAGATGACAGCAGTGTACAGAGCAATGAGGGGTATACAAGATAGCACCTTCAGGTTCTTTAACTGTCA
CACTTACTTGGATTCAGAGGGTATAGAGAAATACCAGAACTACATCTACCCCTCTGGTGGTGTAAAGACTAGGTACTTTC
CCAAAGATTTTTCTGCAAAAAATTTTAAGGCAGATGAATTATTTGGTATGAACCTATGGAATGCAGGATCAGGTAAGAAG
GTAACGATAACAGAAGGTGAGTTAGATGCTATGTCTGCATGGCAGATGTGTAATAGCACCAAGTATCCTTCAGCATTCGT
GTCCTTACCGTCATCTAATCCATCAAGAAAACTATGGGCTAACGTAAGTAAATGGTTGGATACTTTTGACCAGATAATAC
TTTCGATAGAGCATGATGATCAAGGGAATGCTGTTGCCCAACGCATAGCTAACCTGTTTCCTAACAAGGTCTATCGTGTA
CAGCATGACAAGTACAAGGATGCTAACGAGTTCTTGCAAGCAGGGGCTAAGTCAGAGTTCTACAATGCTTGGCTACACGC
AAAGAAGTATACACCTGAGAATGTGCTCAACACACCTGACCAGTTTCTCAAGCTGTACAACACAACAGAGAACCATGTCT
ACGTACCAACAGGTATATCAGACTTCGATGATCTGTGCATGGGGTTGATGCAAGGACACTTCACCTTGTTCAAGGCACAG
ACAGGCATAGGTAAGACAGAGTTTATGAGATACTTGGAGTTCTACATACTAAAGAACTATCCTGACATACCTATTGCCGC
TTGGCATATGGAAGAGACTAAGCTTCGTTCATTGCTAGGGCTTGTGTCGTATGACCTGAAGACAAACGTAACACGCAAGG
ACTTGATTGAAGAGAAGGATATGCACGACAAGGTTGAGAAGAGTATCACCAACCTGACAAAGAACGAAAAGTTTTTTCAA
TTCTTTTTGAATGATGAGGATGATCCTCTTGACATTCTGTCTCATATCAGGTATCTGTCTCAGGCGTGTGGTGTTCGTTA
CATATTCTTCGAACCCATACAAGACATAGCAGCCAACACTGGTGGTGATGAAGGTAAGGAACAATTCCTAGCTGACCTGT
CAGTGAGACTATCTAAACTTGCTGCTGAATTAGGAGTAGGTATAATTACTATAGGACATACAAACGATGACGGTCAGGTC
AAGTACTGTCGTATGATTGAGCAACGTGCCTCAGTTGTAGTTGAGTTACAGAGAGACAAGATGTCTGAGGATGTAGATGA
CAGGAACACAACCAAGCTATTGGTCACAAAGAACAGGCCAGTGGGTCCGACAGGATATGCAGGTCAGTTGAAGTTCAACC
CAGATAGCTTTACACTAGGAGAAAAGTATGGAGAGTATTGATCCCTTCGCTATCTTTGCAGCAGTACTGTACTTCTTTGG
ATGCTTCTTGTACTACGTACACGTTAAGACAATACTATATCTATTGGAAAAAGAACACGAAATGAACAGAACAAAAATAC
TAGGTGATAGTATCTTCTGGATTTTCAATGTTCTTATGTTGATGTGGATAGAGTTTACAGGAGAAGATGATGCTGCGTAG
AGTTGCAATGGACATAGAAACTGATGCTATTGACGCTACTAAAATCTGGGTTGTCTGTGCTGAAGAAATAAATACAGGAC
AGAAGTTTGAGTTCTGTAACCTAACAACAATCAAAGAAGAAAGGGATCGCTTTGTTGAGTACTGTAGAGATGTTGACCAG
TTTATTTTCCATAATGGTATTGGTTTTGATGTACCAATAATAAACAGACTGATAGGTCACACTATTGATTTGAATAAAGT
TCTTGATACACTGGTTGTTTCTAGACTGTTCGACTACGGTATCAAGGGTGGTCACAGCCTCAAGGCTTGGGGTATGAGAC
TAGGAGACTACAAGCTAGACTTCAAAGACTTCTCTAAGTTATCAGAGGAGATGATTGAGTACTGTCACAAGGATGTTACA
GTTACAGTGCAGTTGTTTAATAAGTTAAAGCAAGTCATCTTGTCTGAAGAGTGGCAGGATTCTTTACGTTGTGAGCATGA
CATACAGATACTCTGTGAACAGATGAAGGACAACGGCTTTTATTTTAACAAACAGAAAGCAGAGGATATACTAGATGAAG
TACATCAACGGATGGCCTATCTTGAAAATACCTTCCAAGAAGACTTCCCACCTAAGCTTGAGGAAGTCAATCGTATCAAG
TACAGAAGGAAAGCAGATGGTTCACTATACACTAGTGTCTCGAAAGCCCAACACCATTACGCAAAAACAGAAGTTGTGTA
CGGTGATGACGGTGCAGAGCTAGTATGCTACAACTTCATAGACTTCAACCCTGCCTCACCAAAGATGAGAATAGATAGGC
TATGGGATGCAGGTTGGAAACCAATAGAGAAAACAAAAGGGCATACAGAATATGAAAGAGAACAAAGATCGTGGGGCTAA
GTTCGCCAAGTATGGATGGACTTTATCCGAGGCTAACTTAAATACTCTACCAGATACAGCCCCTGAGGGTGGCAAACGTC
TAGCAGAGTGGTTGACCCTTGAAGGTAGGAGATCGTCACTTGTTGAGTGGCTTGGTCACTGTGGTGATGACTCACGTATA
CATGGTAGCTTCACACATATTGGAGCATGGACAGGTAGGATGGCACACAGAAATCCTAACCAAGCTAACATCCCTGCACA
GTTTCATGGTACAGCTAAGACTGCTGTTGAGAAAGTTAAGGACAGATACGATGGTCAGATGCGTGAGCTATGGTGTGTAC
CTAAAGGTTGTTACTTGGTAGGTACAGATGCTGAGGGTATTCAGTTACGTGTGCTTGCACACCTGATGAAGTCAGAGGAA
TACGTACACGCTATCGTGTCAGGTAAGAAGGAAGACGAGACAGACATACACAACCTCAATCGTAAGGCTCTAGGTATGTC
ACACGTAACGAGAGACATGGCTAAGACTTTTATCTATGCGTTCCTACTCGGAGCAGGTAATGCCAAGGTAGCAAAGATAC
TCAAGGTCAATCAGAAAGAAGCAACTCAAGCAGTTGAGAACTTCATGCAATCAATTCAAGGGCTTGCTAATCTAAAGAAG
AAAGTCATACCACACATAGCAAAGCGTGGTTGGTTCAAGGGTCTTGATGGACGTAGGGTTGTAGTACCCTCAGAACATAA
GACACTGGCAGGTATGCTTCAGAATGGTGAGTCAACAATAATGAAACACGCAGCACTTGACTGGGTACACAAAGCCAAGA
GACAATGGATAGACTTCAAGCTAGTCACTTGGCCTCACGATGAATGGCAAACAGAAGTGAGAGGACAGATGAAAGATGCT
GAGTTACTAGGTGACATACAAAGACAATCTATTGTTGACATCGGTAAAAAACTTGCTATAATGTGCCCACTAGCAGGATC
GACAGACATAGGATACAACTGGAAGGATACTCATTGATAGGAATTTTACTTTTAGCATTGTCACCTGTAATTTATGTCTT
GACAATCGAGTTATTAGTTGTTATGTTCAACCATATTGCAAACCAAGAAAAGGAGTAAAGCATTGGCTGATAAACCAAAA
ACAAAATGGGGCGAGTATAATGGTCAGTTATACTACGCTCGTATCTTCAAAGATAACATGGACGATTCGGACTACCATGA
CAAAACTCAAGGTCAGTTCAACGTAGTCTTTGTTCCTGATGAAGATGAATCAATAAGTGATATGTTGTCCAAGGGTTTTC
CTGAAACATCTATGGGTAACAAGATGATCAAACCTATTGATGCTGCTGAAGGACGTATGGGTATGAAACTCAAACGCCCT
AACGTACACCCATCTGGTATTGATGACTTCGGTGGTGCACCTAAGGTAACTCATGGCCTAACTAACAAGGCTTGGGATTA
CATCGAAGACGGTGCTCTAGGTAATGGCACTAAAGCACGTGTCAAGATTTCTATCTACGGTGAGGGGTCAACAGCCTCAG
TTAGATTAGAAAAGGTTGGTATCCTCGAACACGTACCGTTTGAAGAGATTGCTGCTGCGGAAGATCGTTGGTAGTTTTGT
CCCCCCTAACTGGCAGGGCTTCGGCCCTGTCTTTTTTATAGAGTGTGTCCAATGATCAGACCTATGACAGATGATGAACG
GCAACGTGCAATAGAAAAACAAAAAGCAAACACAGGAAAAAAGTGTGTAAGTTGTGGTGGTCCTGCTTTTAAGGATGACT
GGTGTAGCTTCTGCTTAGAGGAAGAGTAATGAAACAAGTACTGATTGATGGTGATCCTTTTGCTTATCAGGCTGCAGCTT
CTTGTGAAGAAGAAGAGAGTGAAGCAGCTAACGAAAAGCTTGATGAACTGCTTGAGAAAAGCATAGAGGCTGTACTGTGG
TCACCAAAAGAAGAACAGTATCAGGTTTTTCTGACAGGTAAAAATAATTTTAGATACGGCATAGCTGTAACTCACGGCTA
CAAAGCTAACAGAAAAGGTGCAGAAAAACCCAAGCATCTTGCTTCTGTTAGAGATTACATGATTAAATACTGGAATGCCA
TTGTGTCTGAGGGAGAGGAAGCAGATGACCTTATAGGTATCTGGTCTACTCAACGAGGTAAAGATGCTATAGTTATATCT
GTAGACAAAGACATGATGCAGCTACCATGTGACCACTACAACCCTCGTAACGGTGTATACAAAACTGTGTCAGACTTTGA
TGGAATAAAGTTTTTCTACACTCAGGTGCTGACTGGTGATTCAGCAGACAACATCAAGGGTATCTATGGCGTTGGTCCTA
AGAAAGCCTCTAAGATATTAGAAGACTGTAAGACAGAACAAGATATGTACGAGGAATGTGTCAGGGCTTACGGTGGTGAT
GAAGAGAGAGTAATAGAAAACGGTAGACTACTTTGGCTACGTAGAGAAGAAGAACAAATATGGCAACCACCCAAGTTCAC
AGATTCAGATCAGGACTAGAAGAACGTAACGCCAAGTACCTGCAAAAGAAACGTGTCAAGTTTGAGTACGAGACACTAAA
GATTAAGTGGCAGGACTTACGTTTCAAAACATATACACCTGACTTCATACTACCCAACGGTATCATAATAGAAACCAAGG
GTAGGTTTACTTTACCAGATAGAAACAAACATCTAAATGTAAAGAAACAATATCCACATCTTGACATTAGATTTGTTTTT
AGTAATCCTTACCAGAGATTAAACAAAGGAGCTAAGTCTACTTATGCTGACTGGTGTGACTATCACGGTTTTATATTTGC
TAAGGAAATAATACCTCACGATTGGATAAAAGAAAGAAAGAAAAAATGACAGTTAAAGTACATCACTATCTAGACGGTCC
TATAGATCACGGAGACAAGTGGGCTTTGATATGTATGGTTGAAGAGAAAGGTTTAGTCTTTGATGACGAGATATACTTCA
AAGATTTTAATGATGCTTATAACTTTATGAATAAGCTTAAGCAATCAACAACACCTATCCTTCACGAAAAAGAAACTTCC
CTTTGGATACATTAAGGCTTGACAATGTTTGACTTTGAAAGTAAAATTAACGCTCTTGTTGAGAACTACGGTCTCTCTTT
AATACTAGAACAAAAAGAAATATCTGAGTTTCATGTCATCAAACTACTAGTAGAAAATGATTTGGTAGACTTAGATGATT
ACTTTAATTTGGACAATGAATACAAAGCTTGGAAGGAACAGGAAGAGTGATTACACTAGACGATATAAACGCATTTCAGT
ACTACAATCAAGACCCTCTTGACATGGACAAGTACCAACAACAAGCTGCAACAACAGCTATCTATGACAAGAAACACGCA
ATCATTTATCCTGCGTTGGGTTTAGCTGCTGAAGCAGGAGAGGTAGCAAACAAAGTCAAGAAGATTATGAGAGATGGTAA
GCTTGATCGTGAAGCTATAGCTGACGAGATAGGTGACTGTCTGTGGTACATAGCTGCACTATGCAGAGACCTAAATGTTG
ACATGGAGAACGTAGCTTATAGTAACCTAGAGAAGTTACATGGCAGACAAAAACGAGGAACACTACGAGGGAATGGGGAT
AAGAGATGAACAACTACCTACCTACAGATTACCAAGCGTTTATACATACATCAAGGTATGCACGTTGGTTAGAGGGAGCA
CAACGAAGAGAGACTTGGGCTGAGACTGTTGACAGATACATGACCCATGTAGTCCTACCTGTTATGGGTAGAGACAGCTT
TGTCAATCAGATAGAACAAGCAATCCTGAACCTAGAGGTTATGCCTAGCATGAGAGCTATGATGACAGCAGGTAAAGCTT
TGGAAAGAGACAACACCTCAGGGTACAACTGTAGCTACCTACCTGTCGATGACCCTAAGTCATTCGATGAGGCTATGTTT
ATTCTGTTGTGTGGCACTGGTGTAGGTTTCTCAGTTGAGCGTCAGTACGTACAGAAACTACCTGATGTACCTGAGCTATA
CGAGAGCGATACTAAGATCATTGTCAAGGACAGCAAAGAGGGTTGGGCTAAGGCTTTCAGACAGTTACTTGCTTTACTGT
GGGCAGGTGAGATACCTCAGTGGGATGTGTCACAAGTCAGACCTGCAGGTGCTAGACTAAAAACATTTGGTGGTAGAGCC
AGTGGTCCTGCACCTCTGGTTGACCTGTTCAACTTTGCTATCAAGATATTTAAGGACGCACAAGGACGTAAGCTATCTTC
TATTGAGTGTCACGATCTTATGTGTAAGGTCGGTGAGGTTGTAGTAGTTGGTGGTGTTAGACGTAGTGCTATGATCTCTC
TGTCTAACCTTAGTGATGACCGTATGCGTCACGCTAAGTCAGGAGACTGGTGGACTAACGATCCTCAACGTGCATTATCT
AACAACTCTGTAGCCTACACAGAGAAGCCTGATAGCCTGTCATTTATGCGTGAGTGGATGGCTCTAGTAGAATCAGGTAG
TGGAGAGAGAGGAGTATTTAATCGTGAAGCATCAAAGAACCAAGCTGCTAAGTACGACAGGCGTGACCCTTCTTTTGATT
TTGGTACTAACCCTTGCAGTGAGATCATACTTAGACCTTACCAGTTCTGCAATCTTACTGAAGTTGTAGTACGTTCAGCA
GATAACTACGATGACTTAGCACGTAAGGTTAAGATAGCTACAGTCCTAGGAACTGTACAGTCAACCTATACTAAGTTCCC
ATACCTTCGTAAGATATGGAAAGACAACACAGAAGAAGAACGTCTACTTGGTGTATCTTTGACAGGCATTATGGATAACC
CTTTATTGACAAGGAAGAACAGTGGAATATCAAAAACTCTTAACAGCCTTAGAGAAGTTGCAGTGGAAACCAATCTTACT
CTGGCTAATAATCTTAACATTAATCCTTCTACTGCCATTACGTGCGTTAAACCCAGTGGAACAGTCAGCCAACTTGTTGA
CAGTGCATCAGGTATACACGCAAGACACAGTAGGCATTACATAAGAACTGTAAGAGGTGACAATAAAGACCCACTCACAC
AGTTTATGAAGGATCAAGGTATACCTAACGAACCTTGTGTAATGAAACCTAACCAGACTACAGTGTTTAGTTTTCCTATC
AAGTCACCACCCAACGCTATAGTTACAGATCAACTATCAGCTATAGATCAACTAGAGATGTGGCTTACCTATCAAAGACA
TTGGTGTGAGCACAAGCCTAGTGTGACTATCAATGTCAAGAAGGATGAGTGGTTTGAGGTTGGTGCTTTTGTTTACAAAC
ATTTTGATGAGATGTCAGGTGTATCTTTCTTACCTTATAATGAACACACCTACCAACAAGCACCTTATCAGGACATAACA
AAGCATGAGTACAAACAACTTTCTTCTTTCATGCCTAAAAAAATTGACTGGACCCTCTTGACAGATTACGAAAAAGAGGA
TATGACTAGCTCAAGTCAGACGTTTGCTTGTAGTGGTGATGTCTGTGAAGTAGTAGATATAGGAGCATAATATGGATGTA
TACGTAAGACCCTTCAGGAAAGAAGTCTACAACCAAGTAGATGAACCTTCCAAGAAGGCTTTGATTAAATACTTAGAGAG
CCAAGGACATACAATAGTTAGTTCTGCTGAAGACTACTATGCTGATGTTGTGTCACAGAAGGATGGTGTTACCTACTTTA
ATGAAGCTGAACGTAAAGCTCAGTGGAAGAGTGATTGGCCTACGTACTGGACTGAGGTAAGAGTACCTGCTAGGAAACGT
AGACTTGTCGAGAAGTACAAGGACACTTTGGAAAGCCTATACTTCTATGTATTTAACAAGACATACGACAAAGCTTGGAA
GATCAAAGGTACTCAGATGGTTGATGATATTATCAAGGAAGCTTCTGGTCCTAGATACAGGATACCTAAGCATGAGACCT
TCTATCATATACCTTTTGTTGAAGCAGAGTTAGTAGAAATAAAATGACGAGTGGAGTAACTATGGCAGGTAGTGGTATTT
TATGGGTTGACAACCTATTCAATTCTTGTGTATTGTTCTTGGTACATATAGCTTCATTGCTTGGAGTAACCTATGAAGAA
CTTAACGTATACTTATTCTGTATCGCATGGCCTATTATCACAGTGTACATGATGTTTAGAATATTGTATTTGAGATGGAA
GATAAGATGGATGATGTAGTAAATAAGCCACCCCACTATTCAGATGGCGAAATAGAAGTTATTGATTACATGAGGGATAA
CATGGATACTATGATGTTCATGGGTTACCTTGAAGGTAACTGTAAGAAGTACCTGCACAGATACAGGTACAAAGGCAAAC
CTGTAGAGGACTTGAAGAAAGCTAGGTGGTACTTAGATAGGTTGATACAGGAGATGGAAGGAAAGTAAATGTTTAGTGCT
ATAATATTAGCCTGTAACCTAGAAGGAACACATTGTCAAACCTTTGGTACACCTAGAGTTATGCACTCTGAAATAGAATG
TTATAGTTCTTTAGCCAATGGTTTAATTCAAGTAGAGAATCTAGGTTGGGTAATTAAAAACTTTCATTGTTACGAATGGA
AGGAAAGAGAAAGTGCATAAAAAAAAGGGGAGCTACTTAGGCTCCCTTCTTCTTTTAAATAATTAAATTTATTAAAACCA
CTATCTGTGCTGCAAACATTAACAAGAGAGCCAGTGGTACTATATTATCTAGTTTCATTTCTTTTTTCTTTTCTTTCCTG
ATGCTGTTGTGGACCAAGATACTCTCTTCGGTCCTGTTTTTTTGGCAGCTTCCTTCTTGGAGATTCTTCCTGCCACCGAC
TTCGGACGACAGGCTGGATACGGACGCTTGCTTCCCTTTGCACTCTTACGTCCACACTTCTTGCCAGTCTTAACATCACG
CCAATCCTCAGCAAACCATTTACCCAAGCCGCCTTTAGCCATTAGCCTCTAGCCTTCTTCTTTGCTGTAGCACTAAGGTC
TTTAAAATGAAATAATCTCTTACTTGTTTTAGTATGAGTTTTACCTGTATGAAGGTGACCATTAGCCATCTTGTGTGTAG
CACCTTTGTACTCAGTTCCGTTTCTTAAATAATGTTTTACACCTTTAGCCATATTAACAACACTCACACTCTGGGCTACA
CTTACGATTTCTTAATGCACTCCAAAGTCTTCTCAAGTATCTTCTCATTACGATTTCCTTTTCTTCACTCTGTTATCTGC
ACCCTTCCACTTACCACCTTTTGACTTGTACCACTTAGCTGCCCAAGCATTTGCGTAAGCTGATGGATATACTTTAAACT
TTTTCTTTGCTGCTGCCTTAGCTCTAGACCATAGTGCAGGGTTAGTAGGTATAGACTTAGCCATTTAATTCACCACTTCT
TACATGACCAGTATCGTGCTGTCATCTTATCTTTAGCTGTATCACACTTATGTCTTGCACGAAAAGACTTTCTACGTTTA
GGATTATTCTTTTTAATTTTCATGTTGGCATCGCCAAACCTTATTATCTTTTCTTTACCACCCTGACAAGCCTTGACAAC
AAACTTCTTACCACCAGACACCTGACGCTTAGGGCTGTTACATTTCATCTTGGATTTGTCTATCTTTTTAGAAGCCATAT
TATTTTCCAAAAAACTTAGTGGCTGACCTTACACCAAAACTTGCAGCTACGATAACTCCAAGTGTGTACTGATACCACTG
AGGCATAGTCTCAAGTGCAGTAAAACCATTTGCTACTATCTCTCTACCCCAGTCACCTGTAAACACGAGCACAAGTGGTA
TCGAAAACAAAATAGTAAGCCACTCGTCTTTCCACGAAGACTGACTACCTTGAGCCATAATCTTTTCCCAGTCAGCTTCA
CTCGTAGCACGACTGACCATTATCTGAGCTTCCGCTTCTGCACGAGCTACCTTTGCTTTAGTCTCTGCAGCCTTTGTTTC
AACTTTTCCATTTAACCACGTACCTGCTAGACTAGCTATAGGTCCAATCAAACCTTGTATCATTTCTTATTTCCCATTGC
AGTAAACCCGAAGTATGCACCAACAAGTGCAGATACAGATACGACATAGATGTTAGCTATATCAGCTATTAACATTGCTG
CTGTTTCCATACCAAGTAATGTACAGAGAAAGATACCCATAGGATACAGAACCATACCTGACAAAGCAAACCAAGTCATG
TTGCGCTGGGCATCACGCTTTGCATCCTCGTCTTCCATCTTTCTACGTCTGTCTTCTAGGTAAATCTCTCGCTCTTCTGC
GTCTAGTTTACCGTTCTTATCTAAGTCGTACTCTTCTACCATTATAAATCTACCCAACCCATAGCTACTAATAAACCTAA
TCCACCACCACATACTAGAAGAAAGATAACTACAACTATAAAGGCTAGTTCAGCATTATCCTTCATGCGTTGAGCTTCTA
GTCTTGCTTGTCTTTCTGTTTCTTTTCTTTCTGCAGCAACTTCCCTACGTAATTTAAGAAGTTCTTGGTAAGCACTATAA
CCCAAAGTGTTAACAATGAACTCTCTCAATTCTTCTTCAGCCTCTTTAGCTTGTTGACGTTTCATAAAAGTGTCAAGTGC
TTCTTCGTTTGCACTACTAAAAGGGCTTTGCTTTTTCTTTTCGTGAGCTTTCTTTGCGTTATCCACACTGTCAAAGAAGC
CACCTAACTCCCTTGACATGGATGCTATTGTCCTACCTGCACTTATGCCACCCTTGACCAATGCCAATGCGCTGAGTGGA
TCAATCATAATTAGCCTCTAGGATCGAGCATATCTCTGTGATCACGGTTCATGTACTTTAATTCTGTTTCAATTAAAGCT
ATTCTCTGTTTAAGTTCATTAATAGAACTAAAGGAAGCAAGCATGGCACCCATTTCTTCCCATATCTCATCACTATCTTC
CCATAGTTCTATAATGTCAGACTTACTTTCCTGTACATCACGTTTAAGATTTACTGTATCTTCTACAGCCATTCGACTAG
CGAACTGAGAGACACTCTCTTCTAGAGCAGTAATGGTAGCTGCCTGTTGACTGACCCACCAGACACCACCAGCAAGCTGT
ACAGCCATTGCCATGACTAAAGCTATTGGGAGTTTCATATTTTCCATGTCACATCATCTCAAAGTGTGGAGCATCTATAA
AAGGTCTGCGTCCTTGTGACCTACGTAAGTCTACGTATGCGTTCATTGCATCTTCTGCAGTTGATGGGTATGTTCTGATG
TCTCCTTCAGACCAAGCAGCACCCCACTTCAAAGCAACTGAATTTTTTCTAGCTGCCTCAGCCATAGCATCACATATGTC
ATCGTAAACATTTAGTTCCCAGCTTATGTCTGAACCAAAGTAAGCAACCAAGTCTACAGCATGAGCATAGCCTGTGTCTT
GGATTAAGTGTTTACTTTTCATAGTCTGTGATCTACCTGTACGCTTTAACTCTGCCTGTTCATGCAGGGTTCTTACGCCA
TACGTAACTCCGAAGTCCACTGCGGTAATCTTGATTGCTTCAGACACAACCTCTACCAAATCAGGATGTACACCTTCTAA
CTTCTTTAAACTTCTTTCTGATAACTTGAACGCCATTATAAATCCTTTACGTTTCCTAGATTAATTTCTACTGGTCTTCC
TTGATCTCTCGTATCATCTTTATAATCTCTGCTACCAAATAAAAAACCTAAATTACGAGCAGCTTGATAAGCTGTTGGTG
CGTTATTTATAGTATCAATCATAGCTTCCATAAAAGTTATTTGATCCCCTGCTTCAAACTCTTCTGCAGAAAGAGACAAG
TATGTACCGTCTTCTTGTTTACCTTTACCAAACCAAACCCAATCATTGAAGTTATACCTGTCAATTACTTTTATATCACC
ATTATCGTCAGCTTCTAGTGTTGCCTCACCTAAAGTCATCTTGACTTCATCTGCTGGTGCCATGTTTAACAATTTATTTC
TTATAACATTCCAACTTTCATTTGATCCACTGTAAAGTCTAGCAGACATTTTAGCACCGTACTTATTGAAGTCTTCATAA
TCTATAGTTATACTTTGTCCTGCTTTTAAACCTTTATCCTTTGCGTATTGTTTTAAAACAGATATAGATTCAGGAGAGAA
GTTAGTTTCAGTTATCGTTCTATTCAAAAAAGATAGCGAAGGCTGATTGAAAATATCATCCATGAATGTTTTTATTGGTG
TTGTAGTTAATATATTGTAACTGTCTTTTACAACCCCTCCTGCAGTTACAGCAGCATCTACCCCTGCCTCAACCCCTGCC
TCAACACCAGCCTTGACTACAGGCTTTGCTTTTTCCATAAAGTCAAAGAACGTCTGACCTAAAGAGTTTTCTCCTGCAGG
TTGTGTATTTTTAAAAGAAGAGAATGTTCCTAATACTTCGCTACCCATTAGTTAATCCTATGTGTTTCTAGGTCACCATC
TTCTAATCTGACAACAACAATCTGACCCTTCTCAAACATACCCTGTTCTCTCATACGTTCAAACTCTCGTCTACCATTTA
CTACAACAGTAGTATCAGGGTTTGCATTCATAGATTCTACATACCTTTTTACATCATCATTATAAAAGTCTGCTTGAGAT
ATTATAGGTAAAGATTGTTGTTCAGTATCAGGTCTTACCTGAGGTCTAACACTTTCATCTAACTCTTGTTGCGTTATCTC
TGGCTCTCTTCTAGTAAAGTCCTGACCGCTTGTATTGAACAGCATCTTTTCAACAGCTTCACCTTTAGTTATGAAACCGT
CTTGGTTCATGTCAAGACCCATGTTCTTGTCATACCTATTGCTACCACTACTAAACAAGATGTAGTCGTTAGCTTTTCCT
ACAGCTTTAGGATACAAGACTGCCATATACAGATCACCTATATCAGGGTCTTCTACTCCTTTAAGTTTTTGTTTTAAGAA
TGTGCTTACGTACTCTAGTTGTTCTACTCTTGTCATACCTGCTAGTTCTGCAGTAGAAGTACCTAAGTCTTTAGCTGTAG
CCTCAACAAACTGTATCAGACCAGTAGCACTTGTACCTGCTTTACTTTTTTCTGCAGGATTAAAAGTATTCCCTGTCTCA
AAAGCCATGATCCTTAGTAAGTCCTGAGGTATAGCACCTATTTCAAACGCTAGGTTATCTACAGCATCAATAAAATCTAA
GTCTTCCATAACATTCTTAGGTGGTACGTAAGGGTTTTGCTCTGATGTTTCTTTGTTAAATGTTTTATCTACACCAATAT
TACTCATACCCAACTTTTTGAGTTGGTTTTTGTAAAAATTGTTGATGTCTAGTTGTGTCTTAGCTTCTCTGAACAAACCT
TTAGCCCTTGCTAATTCACCAAGTAAAGGTGTCATCAAGTAGTTATCAGCCATAGCCTCTTCTCTACCTCTGGCTCCACC
ATCCTTAGCCATAGCTGTAAGGTCACCATTGTAATACTCATTAGCATACTGAGTAATCATTTTAATACCTTCTTCACCAC
CATACTTTTCAGGTTGAGGAATAAAGGCTATCTCACCTGTCGCTGCACTGACAGCCCAAGGACTATTCTGCAGAGTACCA
GATTGCTGAAGAGAACGAGTGACGTACTGTTTAAAGAGAGAAGATTTTAGTCTAGCTACTGCTATTGTGTAACCCTCAGG
GTCTATCTTTTTAATTGCGTTAAGTTTATCAAGAGTTTCATCGCTGTATAAGGTACGAATAAATTTCATATCTCTGATAC
TGTCTCTGCTATGTATATAAGTAGTAGCCTTACCAATACCCTGTAGGAAACTGTTTCTGTGAGCCTCTACACTCATAGCC
TCTACTGTTGTTGCATTTACCTGAGTATTAATAAAGTAATCTATAGTGTTCTTATATATTCTGTCCTCAAGTTCTGCCGC
ATGATTTAGTGTATCACTGTCGAAAATAGAACCTTCATCAGGTATACTTGTCTCACTTTTTCTTTCTATAGTAGCTACTT
CAGATGTAGGTATCTTTACTTCAGTGTAAACTATAGCTTCTCTTGGTGGTAGATTTTTGTAAAAGTCTATACCTTCTGAA
ACTTTCTGAGACATATATGCAGAGATAAACTCAGGCTTCATTTCAATTATAGAAGCAGCTAGTATAGGATCATTGATACC
CTTAGCATTCTCTACAATTATTCTACCTAGCGCAGCAAGCTCTTGACCCTGCAGCATTTCAAACTGATCAGCATCGTAGT
TGGCTACGTTCTTAACTAGTGCCTCAAGACCAGCTATCTGGTTTTCTATTGGTGCGTAGGTATCAGCAGACACATTAGTA
GGTCTAGCAAAGTTGGCTCTCAACAAGGCTACCCCTGACATCAACTGACTTTTAAGAAACTCAGGATCTACATTACCACC
TTGTCTTTCTACTTCTAGGGCAGCACCAGCAAGTTGTGTTAGCTGATCTATTCTCTCGTCAAACAAAGGTAGTCTTTTTT
GAAACTCAGCCTCACTTACGTTTCTGTTTAAAGTTAAAGAAGCCATAGAAGCTTCATTTAATTTTATTTTTTCTACAGTT
AGATTCATAACATCTTGCATATTATAGTTTTGACCAGAAGCTTTTAGCTCTTGTTCTGAAAGAAAACGAAAAGAAGGGTT
AGCATCAACTAGAGCAACAACTTCGTTGTACCCTGCTGTCTCAGCATTAAAAGTTATAGTTGTTTTGTCTAGACCTGTTA
TAGCTTCAATCGCATCAAACATTGAAGCATCAGGTTTTTGACCAGTAGTTGCTATAAACTGTGTAAGCAAACCATTGGTA
ACAGCACTTAGTTGGTCTAAATCTTCTACACCTCTAGTTTTTTCCTGAAGAGTTGTAAAAAACTTAGCAGCAGATGCTCT
GTCTACAGATGTTTGAGTAGGACCAGTACTTTGTCGCCTAGCTACTGTGTCTGCTATACTAAAAACACCCTTTGATAGAG
CCTGTAAGCCCTGTGCAGCAGCCCCATACTCTGTAGCTGTGGGTGCTTGTACCCCCTGCTCAAAGGCTGCTCCAGCGTCC
TTCATATCAATGGAAAAAGACATATACTTTCCTTACATTCTTTCTGTTACTATTTCTGCTGAGTGAGTTAAATCAAGACG
TTGAGCATTTCTCATTATGTCTGGTATACTTTCACCTCTAGATATTCTTTTTTGTATCTCTACTTTAAGTTGATCACTGA
ATGGAGTAGCCCAGAGCTTATCGTTAACCTCTTGCATAAGTTTAGCACCCTTTTCAAACTCATCTCTATCACCCTCAATC
ATAAGTCTGATAGCATAGTTAGCTTGTTGTCTTAAGTATGTTTCAACTTCATCTACTTTTTTATTCTTCTTAAACTCCAT
CTCTTTGTAGTCGTAGTAGTTCTGTACAGGAGCAGGAGTTGCACCGAAGAATACAGCAGCAGCACCACGCCAAGGTTTTA
CATCAGAGGATACTTGCTTTCTTGTCCTACCTCTGTATTCGCCCTTATCAATAAGCTCCCACATTTTGTACATTTTATCA
TAACTTGAGACATTACGCAAGACAGAATTTAAATCTTCTCTAACTAATGACGTTCTGCCAGCAAACATATTACCTATGCC
TGTTGTAGCTAGACCTAACATATCTCTACTTATCTCAGCAGATGGACCACCTATCACAGTCATAAAGTCTTCACTGAAAA
GTCTTTTAAATGTCTCAAACATTTGGTCAGCAGGTGCTACCCTTTTAGCGTAAGCAGTTTCTTCACCAATCAACTCAGAC
AAGAGCCTATCTACTAGTCCATACTTTATTGAGTTATGTATCTTTTCAGTCATAGGGTCTTTAGGATCAAAGCCCATTTT
TTCTGTGAGGTATCCTGCAGTATTCTTAGCACCAACACCTGTCATACCTAACATAGGGCCAAGAACAAAGAACATTCTTG
CTTTTTCTCCCCATGTAAACTCTCTACCTACTGTAACAGCAGCCATTGACCTAAACATATATGTCAACCACTGAGTAGGA
ACCCTCATAGCACCTGACTGAAAGTAACTTCTAGATGCTGATGTCATTCTAAAAGTTAAATCCTGTTCTCTCTTGGTTAT
CATCGCTCTACCTTTAGTAGAGTTGACAGGAATGTTAGGTCTTGTAGCTTTATGTTCTAAAAAAGCTGTAGTCATAGCTG
TCATACGTGAAATTAATTCACCATGTTTAAAGAATAAAGTAGATTTGTCAAGTAAACTAGAAGCAGTCTGTGCTCCTTTA
GGTAATAGATTAGTAGCTACTCCAAATTTTTCTGGTGTCTGTAATTCTGCTACCTGATTGTCTATGTTTGCTCTACCACT
TGTTTCTATATATTCTAGAAGTTCATCTAAATCGTCTTTATCTATAATAGTTTTACCAAGTTTATTATCTAGCAGTCTTT
GTTTGGCTAGTTCCTTAGCTTGTTTAGTTAGTGATGGGTGTGCAATTAGAGATAGAGCAGGAGCTAAAGCTATACCTCTA
ATACCTGCTCTTGGTGATGCTGCAACAATAACATTAGAATGAAAACCTTGTAAGAACAACTGATCAGGGTTTAAGAAACC
AAACTTAGAGTAGAACCCTACTTTTAGTAGCTGACTGGCAGGGTCAGAACCTTCCATTCTCCAACCCAATATAGACTTTC
TTCCTGTAGCATCAAAGATTGCTTCTGTTGCACCCCTTGTAAAGCTCTCCCACATTGCGCTAGTCATTGTTGGTTGGTTG
AGCCTACGTTTAATTACTGCCTGTTGTTCTCTTAACTGAGCAGCAAGGTCATTAAACTTACCAGTCTTAGTTACTTCAGC
TTTTAGTAGCTTCTGTAAGAAATCAGTCTTAGGAATATTTGTAGGTATGTTGACAATACTAGGGTTTGCCTCAGCTAACT
TAACCCACCCAACCAGAGCATTCTGGGTTGAAGCTCTATGTGCGTACCCAAAAGCTTCTGAGTTAAACTGATCAGCTATT
GCAGATATTGGGTTGATGTTAGATGCTTCCCTACCACCAAATTCCATAGGTGGGTTGTCGCCTCTTCTCATATTTATTTT
TATTGAGTCGTAGTCACCCATGCTAGACCCTAGAAGTGCAGGGTTTTCACCTACTTCTTCCAATCTAAGCTTTTCATCCC
TAGCTTTTACAGCAAACTTCTCTCTGAAAGTAAATCCATGTTTGCTTGCTATAAGTTTTAAGTCTGCTAATGTGCTTGTG
TTAGGTCTCCAGTCTCTATTTGCTCTGATAATGGCATCTAAAGCATCTGAGTCTGTTTTACCTAGCTGAAGTTTTGCTAT
ATCATCAACACCTGCAGCATCCATAAGACTTCTAGTCTTTTCTGTTATGTTGTTTATTTGTTTGACAGCTAAATCTGCCT
GTGATTTACTAAAAGCTCCAAGTAAAGTTCTTATGCCAAGTGCTGCATTCTTAGGACCATTGACTGTCTTTACACCTGTC
TCAATAACAGCAGAAACAAACCACCTAAGGTCAGCATTTGCCCTTGGACCACCAAAGTTGTAGGGCATTACGTCTACTTT
TTCTAGAACTCTGATTTCATCTATGTTTGTTACGTATAGATGTCCTAGAAATGGACTATCTAGCTTGTAGACTGGTACTT
TTTCGTACTGTTTCTTGGCTAAATCTGTTTTTCTTAGAGAAGCACCACCACCATTGTTTGATGTTGCTAGTTTAAAGTCA
AGAATTGCAGCATCTTCGGGTATTTTTACACCCTGACCGTCTACTTTATATACTATCCTACCTATTTCATCTATGTTTGG
AGCAAAGACACCACCTGCAGCTACAAATCTTTTCAACATTGCTGATGATTTTATCTGCCAAGAAGTGTTATTGATGTCTA
CTAGGGCAGCGTAAGCCTCTACAGTCTTTCTAGGGGCAGGTACACCAAACTCAGTGTGGTATATACCCTCAAATTGGTGT
AATGTAGGAGCTTCTTTGAACTTTTGTGACAGGTTTCCATCCCTGAGTGACTCCATAATGTGACCAAGACGTTGAGTTTC
ACCCTTTCTCAGTGCATTTATTTTCTTTTCGTAAGGTTTTATTAGTTGTTTTATGTTGGCTGCACCAGCTTCAGCTTGTA
AAAACAAAGTTCCTAACCTGTCAGACAGTCTTGTTGTTGATGCACTAAAAACTTTTTCAAAAGTATCAAAGATAAAGTTT
GACTTTTGTAAAACTTGTTCAGCCTCAGGTAAACCTAGTACATCTATACGCTGTTCTGTCTCTACATACCAGCCTCTACC
CTCTTCTCTTCTTACTACCTTGAATGCTGGGTCTTGTGCAGCTACAGCTTCAGCATCAATCTTTCTTCTGAAAGGAGCAC
CAGAACCTTCTTTACCTATTCTAATGACAACCTTGTAATCATCAGACAACTCGTCAACTACACTTTTTATATTTGCTACA
GCATCATTTGTTGTTGAAGATATTTTTGCAGCCATTGTTTTAGCTGTTGCTTCAAGAACTGATAAAGGAACAAACTCACC
AAAGGAGCCTCTTCTGTTTAATTCTGCTAGGTCTTCATAAAGAATCGACCATCTTGTTCCATCACGTACAGCAGGACCAG
AAGGTCTAGCTGCAGGACCAGACGCAGCGTCCATCTCTTCAGGAACCAATCTACCTGCTGTTATGTTATCTGTCTGAACA
CCAACTTTTTCTACTGCTCTTGTAGCTGCATTAGCTGAAACAACTTCACCATCAACTACAGCAACAGCATCTACTGGTCT
TTTAACTTTAGTCAGTGACAGCAGTTTTCCTGTTGTATCTTGGGCAAGTGCTGTAGTTCTTTTAAGTGCTGAGGCTGTCT
TTCGAATGCCTCCCAAGTAACCCAAAGTAGCAAGGTCAGCAGCACCAAAAAGAAAGTTGAGATTTGCATAAGGATCATCC
CCTAAGTATGTAGCATCATGTGCTGTTTTATAGAGGTTCCAAACACTATCTCCGTTTGCTGTAAAGATACCTTCGTCTTT
TCTTTCTTCTATATATTCTCTAGCCCATTCCTCAAATTCGTTAGGAGTTAACCTAACAAAAGCTTCACGAATGTCAGTAC
CTTCTCTGTTGCTTCGATAAGTTAAATTCTCAGAAATACCTATAGTCAACTCCCTTAGAATGTTTACATCTAAGAAGTGA
AGAAACTTAGAGAACCCACTTTGATCATTAGCCTCAAACTCTTCTTGCATCAACCTGTTGAAAGTTTCCATGTTGGTTAA
TGCTCTACTAGCAAAAGGTGTCACATCACTATCGTTGAGCATAAGCATTTGCGAAAGCATATACTCAGACATAGGGATGT
CTCTGTCTTTCTCCATCCTTTCTTGTACTATCTCAGCAGCTTCCTCTACAGACTTATCGTCTTCTAGAGCTTTCTCTACT
AAGTTCTCATAGTCGTAGTTGTTTTCTTTTAGCTTGGCTGAGGTGGTGTGTACAAAGTCACCTTGCGATCTAGCTACCCT
TATCTCAGTTTCATCAGTGTCTAAGACGTACCCTAGCTCCTGAGCCTTGATAGTCTCAACTTCTGAGAAAGGGTTTAGAG
GACGTTGGTACTCTTCTTCCTGATACTCTTTTTCAAGAACATCTTGGTTAGAGACAAACTCATCTAGTGTAAGAGGTCTG
TTCATTATGTGTTAACCTAATTAATAAAAAGGACTATTTTTTTTGGCCTCATCAAAGTCAAGAGGATTCATATTTCCTAA
AGCAAACTTAGCTCCACCAAACAACAGTCCAGCCTGAGCAAAACCTAATTGTGCTTGACCTTGTAATTGAGAAGCTTGTG
CACTTAAAGTAGTAAACTGCTGACCCAAGCCTGACATCATACTTCCGTATCCTAAGTTAGCTCCTATTTGAGAAGATATA
CTTCCTAAGCCACCTCGTAAAGCAGAGCTACCTTGTAAACCAGCAGCCTGAGCAGCCTGTCTTGCCCTAGACCTAGCAAC
AATTTGTTGTCTAACAGCACTACGCCTAGCTCTAGTTACCTGAGCTTGTTGCATCTGTACTCTAGTCTGAGCAGCTTGAG
CCTGTATTGCTGCTGATCGTTGAGTAGATTCTACAGCACCCTTGACTTTATTAACACCAGCACCTACTGCACCGACTGTT
GCTATACCTGTTCCAAATGCTATAGCACCAGCAGCAGCACCACCGACACCAGCTAAACCTATGCCGCCTAAAATTGCACC
ACCTATCGCTGAAAAAACTGCCATCTATATCTCCTTTACGTAAGCTATCTCTGTAGGTTTAAAACCTTTTCTTTTAAACA
GAATGCCAACATTTGTTTTTAGTACACTATCTAAATCTGATAATCTTGAAAAACTACAACCTCTTTTCTCTGACCACTCT
ACATAATCGTCTATGAGTTTAATTGCTGTTCTTCCTTTTCTGTGCTCTGGGTCAATCCAAAACATTAGCTCTTGAGAAAA
CCAGAGATCATTTATAGGTAGTTCAGATACTACAGCTATGAGAGCACCTACGATTTCTCCTTCGTTTTCAACTATTTTTA
CAAAACCATTTTCTGATTCTACTAGTTGAGCTACTAAGTTGTTTACTTTGTTACTGTTGAACTTAGTCCATGCTGGATGT
GGTATCTCTTTGCAGAATTGTTTTACTGCTAGGACTGTATCCAAGACATCCTCTTGGGTAGCATCCCTAATTGTATATTC
AGTCATTAGTAACGAGGGTTCCTTCCTTGTATCATGCCCCATCCTAGAAGCAAGAAGTCCTTCCCCTGTTCACTTTCGTA
TTTTACTCTCATGGATCGTCCATGTCCACGTATTTTAACTCTTGATGTTATCACATCATCTGGATAATTAAAGTCACTTA
GATTACTGTTGTTAGGAAACACAGGATACTTTAGTCTGTACACCTGTTGTGATGTTCCAAAGTCTTCAGCAAAATCCCAA
GCAGCAGAAACTTTTAGTCCTGAAGGTCTAATAGGTTCGTAACCATCATTCTCATTACCTGTAAATCCTGTCTCAGTTAC
TCTGCAGTACGTAACTATGAATGGTGCATTCTTTTTAGTTACCAAGTCACCTATAAAGTCGTAACCTGTTTCAGCAAATG
ATGAGTAGTTTGTGTTAGTCCAATCTAAAAAGTCAATAGCTGTAAATGCACCAAAGGTTATCTTGTTGTTTGACCCTTCC
CTACAGATAAGAACAATAGCAGGGTCACCTGTGTTTGTATTAGATATTTGTGTAGACACAACGTCATTACCGTTTGAGGT
AACAACATCATCTGCACCGTTGTTTGATGTAACGTCTAGAGCAACCTCACTAGCACCATACCCTGAGTAAAAAGCTAGAC
CAACTATACAGTCTGTGTTAGATGTTTGATCCGATACTTTCCAAGGAAAGAAAGCTTGTAGAGGTACGTCAAGAATTAAG
AAGTTGTTAAGTTTAGATGCTACAGTTTCATCTTTATCAGGATAACCCCAGTATATTCTTTTATTGATAGCGTCATAAAC
TGCAGTTACTTTTAGTTTAGCGTCTGCATCAATAGCATCCCAGAAGGTTTGAACTGTAGGTAGAGTTAGGTTTTGTTCCT
GACCTTGGCCTGATACAGGGTCTGTCTGTAGTGTATGGATACCAAACCTTGACCACCAAAAAGGAACACCCTCAGCTTCT
ACGAATGTTTGAGGCTGTAGGATACCAACCCTAGTAACCCTGTTTACAGAAAAGGACGATGCTCTGAACACACCGTCCAC
ACCAGAAATCTGCCATACACCATTCTCAGCAAACACGAATAGAGAGTTCTGATAGGCGTACAGTCTTTGTATTTTAACAG
CGTCAGGTATTCTTATGACACCACCATCTGTGTCCAACAAGTCAGAGATATATTCTGATGTTGGGTCATTCTGTTGGTGA
CAAGTACCTAGGTCATCTACTGTCTCAACAAGCTTGGAGAATAGTATTGTGCCAGCATTTTCAGAACTGTCAATACCTGC
GTAGAACACCCTACCAGAAAAAGATTCAGCGCATCTAAACCTAGAACTCTCAGGGTCTGTCATCTTGGTAAGACCAGTTA
GACCTGAAGCAGACCCTCTGTTCTTAGTAAAGAAGTCTAGTATGTAGTGACCATTTGCTGTTAGTGTAGTACCACCATAT
ACCTTCTCCCATTCCGAAGAATCGTAGTCACCGTCTGTGTCTTTACCTGCATACCAAGGGTGGGTAAGTCTTTTAGTTAG
ATCTGTAGGAGCACCATTACCTGTGTTCCAACCTGTGTTCTGTGCATCATACTTTCTGTTTTGAGAAGGTGAGCTATCAT
TATCAAAGTATGTGCTTGTGTCACCTTGAAACTCAAAGTCTCTTACTTCAAAACTAATTTGTGTTACAGTAAATGTACCA
CCAGATGAATTGTAAACTATAGCTATAGTGTTTATCTCAGGGGATGAAACAACTAAGTTACCTTTGATTGATGTGAACTG
ACACTTAGCTGTATCAGCACCAGCAGAACCAGAATGCTGATAAGAAGATAGGTTGACTGAGTTAGACTCTACTTGGTTAG
AGTAAGGTAAAGCACCTTTGTTATAAAAATAAAGTGTAGCACCTTTTTGAAGAACCAAGAACTCTAGGTCAGCATTACCA
CCTACGTTTACCCAATCACCTGTAGCTGTCTGTTCAGCATCACTAAGAGTAAACGAAGATAGTACATTACCTGTCTCATA
CTCTACACCTAGTCTTCTACGTCTAGTACCATCCCTACGTAGGTCACAGTTTAGTTCATCAACAGAAGCACCTTCAGGAA
ATGTAAGTTCTGCAGCCTCAGTTACAAGACCTCTTACAAAGTTATTAACTGCTTTCTGGTTTAGACTTTGAGGCATTACG
TTCCATTTCACGTTGGTCTGCGTATTCATTACGCTGAACAGTTTTAGTTTTTACTTTGTTTCTAAGGTAATGTTCTACAG
CTTCTTTACCTTTTTGTAAGCTAGAGTATCTACCAGATAGTTCACTGGGTAAGATGCCCTTTTCAAACCTTACTTTAAAA
AATGAATAATTACTGTCTTCTTTCTCTACGTAAATTTCTGATACCATTTTATCAGACTTTATTTTACAGTACTGGTTTAC
TGTATCAGTTTCAATGTCAATCATTAGCTACGTCCATACTGGTTTCTTGAAGCAAGCCTAGTTTTGTATTGATCGTTTTG
TACGTAAGACTTTAACCTACGTGCAGACTGCTCAACCTTAGGATCAGAACCACCTTTAAATAAACTAAAGCAAGCTGACT
TAGCTTCAGCTAGAAGTAAAGGCATTAGTGTCTGATCTAAGTCTATAGCAAAGCTGTCTGTTTGACTGAATGTTGGGTAT
ATAGAACAGAAAGCTCTTGTCTTGTTAGATGCTAGATTGGCTTCTACTGAGACATCGTAGGCATCCATTATAATATGATT
ATCGTTGAATGAAGTATAATAAGAAGGGTCTTTATCACTAGCAACAAACAACTCTACTGACTGGTCTACTGTTGTAACTT
TCTTACCTGTCTCAACCATTCTGTCCATAAAAATTAAAGGTTCTACGTAAACTATTTCTCTATAGTCAGGAGCAGAGGCG
GTTCCTATATTGTAGTCAATACGTATTAATTGTTTTGTTCTTGCAGGATAAGTAAAGTGTGTAGGTCTAGCGGTACTTGC
TAAAGAAACTAAAGGTATAAGTTTGTTGTGTTCAGGTATATCTCTAGCAGCAATTATATTGAAGTAAGTGTCTTCTATTA
CTGAGGCTATCTGTTGAGCCTCTACTGTGTCAGAAATAGTGTTGACATTTTCTGAGTCCATATCAGACAGAATAGATTGT
ACTACTTGTAAGAGAGTGCTTTTCATTATGATCCATCCACGCAGATAACTATTGCACAATCAACGTGTGAACTTGCTCCA
CCGTTACAAGCTATCTTTATAAAGCTTCCTGCTGAAACTGTATGATTTGATGAAGGTGCTAGTGTGTCTACGTCACCTGC
TGCAGAACCAGACTGAGTGACAGTTACTACACCCATCGAAGCACCTGCTGCGTTTGTTACTGTAAAGGTTGTGTCTGAGC
CAGAGATAGCTGCGCTTAGAACACTTTGTATCTTTGTTACTGTTCCTGCGTAAGGCATAGGAACGTATAAATTACTTGAA
GTAGATATGTTAGCAAATTGTACTGTTAACATTGATTGTCTGGATGTCCAAGTACCTGAGCCAGAACCGTTAGCTAAGTA
AACGTCACCACTACTTGCAGCAGCCACGCCTTTAGGTTCATGTAAGTAAGGATCAGAAAGAGTAGAGTGGTTTACGTTTG
CCATTAATATCTCCTAGGGAATGAGTAGGGTGCTCCCGAAGGAACACCCAAAGCTTTTAAGGCTCGATGTATTCGATAAC
CAACTTGGCTTCACCAGCAGTCATTGCTGCTGTACCATAGTAAGCTTCGATGTATACATCTGCTGCACCAACATTTGCTG
TGCCACCGACTAAAGCACCGTCACAAGCTACTGCTTTTGTTACAGCGTTAATAGCTGATAAAGCAACAGTTGCGTCAATA
CCGTCAGCATCCACAACCGAACCATCTTGCTCATACGCACCGATTGTCAATGTAGCTGAACCACCTGAGGTGAAAGCTGT
TGAGACAATAAGTGAAGCAGAAGTAATGTATGATCCTGCTGGGATAAAAGCATCGTGATCCTGCGGAGTTGCAGCAGCAC
TAGGAAGGTCTGTTCCTGTGATGTTCATCACTAATGCTTTCTTTTGACTTGAAAGAGAAGTACCACGCTTTGCAGCAGTT
CCCTGTTCACCTGCGGTAAGAACTTCTAGACCGTCTGCGTTTACATAACTCATTAGTCTACCTCCTTACGCTACTGTTGG
TTTCGTGACAACACGAACCATGTTTTCAGGACGGTACAACTTGACACCATAACGAGCAGTTGTTACAAACTCATGTCTTT
GGAAGTCTTTGTTGTAGTCGTAGTCAACCTGAGGTTGCTGTCTGAACGCACCGATAAATGGATTTACAGACTGGTCTGCT
GAGAAGAACAAGTTTACAACACCGTTTGTTGATGAGTAATCTTGGTTAGCAGCAGCTAAATCTGGAAGTGCGTTGTCGGT
TGCTGTTGGTAGGAAGTTTGAGCAGTATACGTCAAACCCATATACGTTTGCAATGAAACGCATACCAGTTGCTATACCGT
CACGAACTAGTCCTTCGAAACGTGGGTTGTTTGACACGTTTACTACGTTGCTCAATGTGTTGAGTGTGTACTCAACAGAC
GGATCAACGATGGCTACCAAGTTGCTGTCTGGAACGTTCTGTTTTTTCAGAGCGTAACGTGCATAAGCAAACTCTTTCAG
ACCCATGACTTCATTAGTCTGAGTAGAACCAACACGCATTGATATACCGTTGATTGCTTCTGTTGAGTTAGCTGATACGC
CAGATTCAGGAGCAGCGAGAGTGGTTGTCTCGAAGTGTTCCATAATTGCACGTTCTTGTTCAGGTACAAAGCGTGACATT
AATTCTGTTGAATAGAATACGTCTTGCTCTGCTTTCTTAGTCATATAAGTAGCTGATGAAAGATACTTATCCACTGTGAA
TGTGAAGTTACCTGTGTCTAATGGACGGTAAGTAACGGCACTGTCCTCAGTGTAGTTGTCTACCTGTGCCTGACCGATAG
ATGGGATGTTGAAAGTGTTTCCATCAGGAAAACCATCAAGCATACGCACATATCGTTGTGCCATCATCTCTTCACGCAGA
ATGTCCTTTAATTCTGATGAATAGACCTGAGCACGTTGCAGGAACGAGGTATTAGATGTGGTCATTGCCATGTCTAAGTT
CCCTTAATTATGCACCAAACTTATCGCCAAGCCGAGCTTTATCTTCAAACATTTGTTGCTGCGTCTTAGCGGAATAGTAC
AAGTTACGATTTTCTCTACGTAAGTTTTGATAGTACTCAAAGTTTCTTTCTGTAGAGGGTTGCATAGCGACACCCTCAGT
TCGAACTGACCCACTAACCATAGGATTAGCTGGACGTTTGTTCTCCCCTATAAGAGCAAAGAATGCGTTAGGTGACTCAG
CAGCAATATCTCGTAAACGATCTACTGACATACCAAGCTCTGTTGCTTTCTTTTCAATTTGAGCCTTGGCTTCAGTGCCA
AAGCTTCCCTCTAGCTCTTTGTCAACAAGTTGTAGGTTGCCTTGAACTTTAGCTTCCAACTCTCGCTGACCAAGTGTCTT
TTCTACAAGGCTCTTCAGGTCTTCCTCACTGAAAGTACCAGAGGTATTCTGAGTTTCAGTGTTACTGTTATTAGGCACTC
CATTACTCGCTGCAGTATTTTCAGCGGCCTTGCTTTGGAGTTGTTCGAGAACTTCGGATTTATATTCCTGTTTCTTTAAG
TCTTCCCTCATTTGAGTGAGTTGGTCTTCAAGATTTTTAATGTAACCATCAGCTTCTAATTTGCCTTTGGCTAACACTTC
AGGGTCTTTCCAGTTATCTCCCTTTGCCTCTACGATCCTCTGCAGGTAAGAACCCTCTTGTTGAGATTCTGTTGCAGTAG
TATCTGTATTCTGATTGCTTTGTTCGGTTGCTGGCGCATCAGTAAATACCATTTTAGTTCTCCTTGTCCTTATCTAGGTT
AATAAGTTCTAGCACTTGGGTTAGTGCTCTGTTGTAACCATTCCTATCAGCTTGCTTATAAGCCCAAGAAGGACTATCAT
AGTCCGCTGAAGGTGAGGTTTCCTTGAGCATAGGCTCTAGGACTTGTTGAAGACGGTCAAGGCTTTCTCTGTTAGAAACC
ACAGCTTGCCTTACAGCAAACTTTTCCTCGTTTGTCTTGCATTCTTTAAACCAAGCAGCTTTCATTACTTTTTTATCTTT
TTCTTTTTGTCTTTTTTCTTCTTGGTTGTGTTCTTGTATTCTTTTACTTTACCTTTTTTATATGGCATACTATAACCCTT
CTTCTATTGCTATCTCTTGTTCTTCTTCAAATCTTACTTGAGCTTCTGTAGCTATCTTCTGTGTCTGCATTTGTTCTACT
ACAGTAATGTTTTCTCCAAATACAGCAGGTTCTCCTAGCTCCTCTGACAGTATTCTAGCAAACTCTTTACCTGACATATG
TGCTGCTATTGTTGGGTCAGCTAGTTTTAGTTGGTAAAGTTGAGTTAGAGATTGAACTCTTTGTGCTCTCTCAGAGAAGT
GTCTAGCACCTACAGGAACTATCCTACCGTTACCTTTAATGTCTTCTTTAGTTATCTCTTCAAAGAAGAATAGTCCAGTG
TCTTCGTTAAGAACTCTTATTGTATCAGCAGCATCCATGTTACGTCTTGCTGCTTCAAGCATACCGTTTAGAATAGGCTC
TAGGAATACTCTTTCGAAGTGTGCAGTCTTATGTTGAAAGATACGTCCTGCTGCAGTCATCAACTGCTGTACTTCAAAGG
CTGTCTTCTCACCTGCACTACGGATACCCATAGCTTCTCTTGGAGCACCAGCCAACATTTCCATTTTGTTTTCTAAGTTC
TGTATCTGGAAGTCAGCGTTGAGTGCTGTTGTATCAGGGGCTAGGTAACCTACATCACCTTCCTCACCCATATATATTCT
TGCTGCAGGTTCGAAGTCAAAGTCTTCTACGTCACCTCTTATCTTTATGATTGGGTAAGCTATCTGATCAAAGACATCAG
CCTTGAGGTTCTCTAGGTGGTCTATTCTATACTGCATACCAACAAGATTGTCAAGTGGCCCCATTGCGTATAGATTGTCT
GGACGCTCTCTCCAACCTGCATGGAATATAGAAGCCTTGCCTAGCCAGCTAGGGTTCTGCTCATTGTAGATTACGTAAGC
TCTGTCTACAATAGTTATAACTCTGTTCTTGTGGAACTTCTTTTCTGAGTCATCGTAGATGTCACCATAGAATGTCAGTA
GCTCTACAAAGTTTGACTCATAGTATTCGTTTAAGTTTGTGAAGCCATCTGCTGTAAAACCTGCAGACTTATCTATGTCA
ACATCATTACCACTGACAGCAGCCCTGTTAGCCATCATCTTATCAAAGATACCCTGAAGGTACTCGTTTTCTGTTGACTC
ATCAATCTTTCTAGCTAACTCACCTGTAGTTAAAACTGTTCTTACAATCTTAGGGCTGTCAGCAAAGCTAGAGGCTAGAG
GATTAAAACAAATATCAAAAGGACTAATACGTACAAGCTTTGGTCCTATGTAATTTACTACAGTCTCACCATCATCATAT
GTTGTGTAGTCTCTTTCGAACTCTACTGTAGCAAAGCAGTTTCCGTACTGAATGTAGTCATTGATTAGTTTACTTGTTGT
GTTAGAAAAGTCTGACTGACGTAACTTGTTTTCCATGTACGCCTGAATAACATCTCGTTTAGACTTTGTGTTAGCATCGT
TGTCTTGAGCTTCAAACCTGAACCAACGCTTCTGAGGAAACAAAGCAGCAAAGTAGTTAGCGTGTAGGTTGTCAGCTATC
TGTGTTAACTTTGGAGTAGTTGTACTGTTAGTCCAAGGTAACTTGCTGTTGGTTGTATTACGTGTGTCTGTTGCGTAAAT
ATAATTACGTAACTCTTTCCACTCTTCAACTTTTGTTTGTCTTGCTTGATTCCAATTAACCCAACGATCAGCAATGTCTG
TTGCTAGACCGTGAGGATCAATCATAGTCTGAAGGTCAATAGTTGTTCCAGCCATTAGAAGGACACTCCACCGAATCTAG
AATTAAACTGTACCACGTTATCTCTACTCCTACGTATTACTCTAGCTGGTTTGACAGCCATGTCTATGACTGAAGCTAGT
GCGTCTATAACATCATCGTGAGCAGGGTTACGTGATGACAACTCTTCTTCTAGTATTTGAATATTACCACCTCTGTAGTG
CCATATACCCATGTTGTCATAGCGTGGCTCAAGTATCGAAGCTATACGCTCTTGTTTGTTGCCTTGGTTTTTATTAGGTC
TGTACTCATCAATACTGATAGCTAGTCCGTGTTGTTTGATAAGTTCTTTAAGTTGCTTGACGATTGCCATTTGTGCGACT
GTTGTTTCTGCTCTGAGTTTTCTGAAGGACCACTTGTTTGACATATGGAGTATGTGGTCGAAGTAATCAGATATTCTGTC
AGTCCTGAATCTATCGATGTCCAAGATGTAGACATTGTTTTCTGCATCAATTCCTATCACAACTATTGCTGTATAGTCAG
CACGTTTATTTAAACTAAATGCGAAGTCAACTGCTGCAAATACGTTTAGTCTACTATCTTTATAGAACAAGTAGCCGTTG
TCTTCTCTTACGTGTTTTCTTTCGTAGTACTGAAACTTATCTGGTGAGACAGGTACGTTATCAGGGTCAGTAGGATCGTT
GTAGTACTGTGCTCTGAACTGTCCTTTGTCTAGGTACTGACCACGTTTCTTAGCCAGTATCTTCATGTCAAACCCAAACC
ACTTACCGTCTTTGCGTTGGGTTCTAGGCCAAAGGAACTCACCAGTTCCATCACCTCTTTCTTCTACAGGTTTCTCAAAT
ATCTCGTAGATACTATCCTCACCTATCTTATCACCTTTTGGATTGTACTGATCCTCAGTCATTTGTAGTAGATCGTTGTA
TAGATCAGAAGGGTGATACCTAGTTCCTACTACCCATTCTTTAGCCTCAGCACCTTCAATAGAAGAGAGAAGAGAGTATT
GACTTTTGACTTTATTGCGTCCTTCGCCTGTGTAAGCATTTTCGTAGACCACGCAGTCATCGAGGACAGCAATGTCACAA
TGCAATCCCGTAAGCGAAGTAGTGAGTCCACCAGTAAAGATCGAAGGGTCTCTAACATTTTCTTTTTTCCTCAATGGATG
GTCTAACATAATCTCTGAGTTAGTCCATCGTGTACGTTTACCTTCATCAAAGTTTACGTGTTCAGGCCAATACCTTCTGT
ATATGTCTGAGGTTAGTATGCCTTTGATAAAACCTAGTTGTTTCTCAGCAAGGTTAGCTGTAGCTGATATGTATAGTATA
CGTAATGTTGGGTTCTTTGTCAACTCCCAAGCTACTCTAAACGCTATTAATCTTGACTTACCGTGATCCCTAGGGAAGAG
TAGAAGTTGGTGTGTCTTTGCTTCAGGTCTTATCCACCAGTTGCAGACATCTTCATGGGCTTGCCCTAGTACCTGCTCTG
GTGCTACTAACCTTATGAATGTTACAAGATCACTTTCAGCAGCAATCCTGATTTGATCTAGGGTTGACATTAATCAGCTT
CGGCTATCTCGTTAGAATCTTCTTTTGCCCACTCAAGGATGGCTACATAGTGGCGGTTGTCCTCTGAAATTGGTACAAAT
ACTGTAATACCGTCTATTACAGCTTTAATACTTTTATCATCTGAAACTTCTATATACTGCGCTGATTCAATATCCATATC
TACAACTCCGCATCTGCTGTATAGTGTGCTTGTACTATGCCAGCCGCTGTTCCACTAGCTGAGTTAAGGAACGAGCCTCT
TGATGATGTCTGACTTAAAGCAACATTTTCATTTTGGTATCTTGCTACACCAGCCGCTAATCTAGCACTTTTACCAGAGT
TACCAGAGTGGTCGTAAATAGTTAAAGTTGGTGTTGCTCTCATATGTTGTTCAAAAATTATTGCGCCCTCAATATAGCCA
GTTGTTGTTCCACCTTGATGGCCACCCGTACTCCAACTACCCAGTTGTGTTGAAGAACCAACAGCCGTTCCATATTCAAA
CGATTTTTGATAATACCTTTGGCAAGCCTGAAGCTCATCACCAAAGCTTCGATGCTCGAAGTCCGTGGCGGTGTCGCCTA
CTTCTAGCTGGACGCCAGTAATAAAAAAAGTTCTAGCTGTGCTATCAAGAAAAGATGTTTGACTACTACTTACTCTATTT
GCTTCAACATTAGCCGCCCAAGAAGTTGAATTTAAAGTACCGCTTGTAACATCGCTTCCAGCGTGTAACCAAATTATTAT
ATACAAAGCAGCAGCATTACTGTCAGTAAATGCACCCGTTGTATCTGCTGGATAAGTCAGGCTAACTCTTGTCCAAGCTG
TAGTAACAGAAAATGTTTTAGATATTTGTCTACTATTATTAGCATCAAAAAGCTCAGCAGTATATGTAGCAGCAGCATTT
GCTTTTGCATAAAAACTAAAAGTAATTTCTTTAGCGTCAGATGTTCCTTTACCAATTCTTTGTAAATCTTGCCCTTCAAT
GACTTGTTGAAAACTCAGGCTTTCCCCAGCCGCAATAGAGGTGTCTGCTGTTGTGCAAGCTAATTTTGTACAGTTAGCAA
ATCCAGAAGGACCATCAGACTCTTGTGTCATAGTAAAACGACCTGCTGTTGAACCTCCGCCACTGCGCCACCTATCACAA
ACAAAATACCCAAAACTACCACCAAGACCTGTAGCTGACGTTGCCCTCTGTGCCACGTTCATAGCACCGTTAATTATCAT
ATTTTTGTTATTAGAGCCAGCCGTTCTAGTAGCTGAAGAACCAAGGTCTGCTAAATCTCTCGCTAAACTCATTACTCTGC
CTCCAGTGCTGCTACTTTAGTTTCTA
>EnvX
ATTGTACATACAACAGGATACCCCGTGCACCCCTGCGTTCCTCCCTATTGTTTTGCATGTGCAAAGCCCCACCCCTTACC
AAAATGGTTTAACGTTGAACTATCTCTTCCCTGGTAAGCATTATCGTAAGGGAAATACACCACAGTAATATACTTTTGCT
TTATCCCTTTGTAATAACTGACAAATTATAATGTCTTATTCTTTATGACACGTTCAGTTTATCCAATGCATTATATAGTA
TGTTTACCTAACGATAATAATTCTTTTATTTATTTCATTTTAGGTATTGACAGTTTTAATTCCTTAGGTTTATCTTGGTG
TCATTAACAATTTAAACAAAGGATTTAAAACAATGGCACTTAAATATAATACATTCATAGCAAGTAACCAAGAATTGAAA
GGCATGGTTAAAGCTTTAAGGGATTACACAAAAGCAAGTAAACTTTCAATGCAAATAGAAAAGGATAATATGGGTTATTG
GTTAAGGTTAAATAAAGGCAAGCATACAGGAAAGGATGTTTTTAGGGCTATGAAAGGTTCTAATGGAACTTATTTAGTTA
GACATGTTGAAAACTTATTTACCTAATTGATTTTATTATTATTGGTGTCATCTACTAGGGTGGCACTTGTTAATACTAAA
CTTAAACCAAAACAGAAAGAGAAACTATAATGGCATACAATAAATTAAGTAATTACAAAACAACTTGGACGGAAAACAAC
AACGGTGGTTGTGTCACATATACAAAAACAAATATTGTTAAATGGACTAAGGATACAATACAATTAAACTCGGATGGGTG
GGAAAGTGTAACAACTAAAAGAAAAATGAACCAAGCAAGCCACCAGTTTTGTTTGCAGTATTCAGTATTCCAAAAGAATT
TTGATTGGTTTGTCACAACGCCAAACGGTGAAACAATACCTTATTTTGATGGTATGATAATCTTTAGAGAGGTTTAATGT
TATGACAGATAAAGTAATATTCAGAAAGTTTTCTGACGGTGATGTAATAGCACTATTTCCAGAAATCAAAGGCTATGCTC
AATTTATTCAATCATATATGCACATAGGACAACACGGGGACGCATCAAAGGAGCTTATTAAAAGCTTAAGTATTCCACAT
CCAGACGAATACAAACCTTTGTTAGATGAATTGACAAGTATAGGTTATAAATTAAAGGTGGTAAAATAAAAGAGACGAAT
AAATTTAGTATTATCGGTGGCATCTTTTATTGGTGTCACTAAATAATATTAAAACCTAAACAGAAAGAGAAACAAAATGA
TTGATAAAGATATAATAATGAATTTAACAGATATAGAAATATCATGTTTAGAAATTGTTTCATGTAACTTTGAAACGCAA
GCTGACATTGAGAAAGAACTCTANAGNATNGCAGAGCTATGCAAAACTTTGTCAAATGAATTAAGGGATAGGATACAGGA
AGATGAGTAAATCTTTAAGCTGTTGTCCTGAGTGCCTGAGTAAAGGCTATAGGCTTAAGCTAAAAATAATTGATACAAGG
GAATATTTTAAACTTGGCTACCCGTCAACTAAACGCCGTAAAAAATGTTTGACGTGTGGATATAGAGTTAATACTGTAGA
AATACAATTGGAAAAGGAGAATAAATAGATGAAAAGATATTACGTTGAATATGTAGATCATTGGAACGATTATAATCAAA
CTTATATTTATCTAAAGGCAAAAGATACATTTACAATTTATAAAACATTGTATGATTATGAGATAATAACAATAGAAATA
ACTGAATAGCAAAGGAAAATAAATAAATGGATGTTCAAGATAGATTAAGACTTGCTCATGAAACGGTATGCAAACAAGAG
AATAAAAGAATGCGTCAAGTCTTTAACATGCGTAATTATAAAGAGGGTGACCAGTGGACACAACAAAAGAATAGACAGGT
TACAGGTGCTAAGGGTGGTAAACAAAACAAACTCAAAAGACTTTGGGTAAAAGAAAGGAATACAAGATGAGTAATAAGAT
AAGTTTAGAAGGGTGCTATACAGTTGCGGCATATTCTGAGATAGAATTGCCAGAAGGTAAGACAGGCGAAGACATAAGGC
ACGTCTATGACAAATGGGGTACGTTATACATAGAGCTAGACGATGGCAAAGTGTACGAGTACGAGATTGATTATGGTGAT
GTCGACAGTAAACGACTAGACTATATGGATTTATATACAGATGAAAGGGAGCTACTAAATGTATAGAGTTAGGACATATG
ACAAAGATGGTAAGCTAATACAAACCTATTGCAGCTACAACAGGTCTACGTTAGAAGCTTATGTGAGTTCGTCACTAGAT
AAGGTGAAGGGTATTAAACATATTAAGAGTTGGGAAGAGGATAGAGAAAATGGATAAGCAAGAATTTTATGATTGGATTT
ATAATGGTGATGCATCCTTTGAAGCTATAGAAGATTTAGGTGATGGTAACTTTGCTGTATACTTTTGTGATATAGAAGGT
GATGATGATGATGACTAAATCTAAACCATTACATAGATACCACAATGAATTAATCAAAGAGATAGACGATGCTGAGTGGT
TGGATAAAGAAATATCTGACCACGAGAAGCAAGAGAATAAAGAGTATCTTATATCTTTAACTAATGGTGGTAAGGCATAC
CGTAATTAACCTATAGAACCCTTGTCAGGGACAAGCCCTAGGGTATCAACATTATTTAATCTGTCAAGAGGGAAAATAAA
TTAAATGGATTACAGAGCATACATAAGAAGAGGCAAGCAAGAACTCGAAGTCTTTGGACAGGTTTGGGATGACGGTTCTG
GCTACTGGGATGAACACCAGTTCATTGTAGATCAAGAGCCAGAGTTTGCTATCACAGAACTATATGATAACGAAGATAGA
GAGATCGTTAAGCTTACCACCTTGACACCTGAAGAAATACAGGTCATTTTAGATATGTTTACACAAGATTATTGGGATCA
AATATTATGAGTAACTGGTTAAGCCATAAGGAATGTCCATATGAGGACTGTGGCAGCACAGATGCCTTCAGCTACAATAC
TGAGAGCTGCTCAGGCAGGTGTCATAGCTGCGAAAGAGTTTACCCTAGGACTAAAGACAGTAAGTTCGAGTGGGCAGAAG
AAACATACCCTGTAATGGGGCAAGAGCAAAAGGATGGATGGGATATGAACCCACAACAAACGCAGATTAAACCTGTACCT
ACCGAGGTACTAACATCAGTATACAGGTCAGTAAGATCAATAAGCAGAGAGACAATGCAGTTCTATGGTGTCAAGACATA
CGTTGACAGCAATGGTAAAGAGGTTAAGCAAGAGTACCCATACCCATCAGGTGGCATAAAGACTAGATTTTTCCCAAAAG
AATTTAGAGCTACCAACCTTAAGTCAGATGAACTATTCGGTATGAACCATTGGAACGCAGGGTCAGGTAAGATTGTCACC
ATAACTGAGGGTGAACTAGATGCTATGTCAGCATACCAAATGTGTAACTCAGCTAAGTATTCATCAGCCTTTGTGTCACT
ACCATCAGCTACACCATCAAATAAACTTTGGACTAAAGCTGCAGATTGGTTAGGATCATTCGAGAAGATCATACTATCCA
TTGAACATGATGATCAAGGGAATGCTGTAGCACAAAGGATAGCTAACCTATACCCTAACAAAGTATACAGGGTACAACAT
GACAAATACAAAGATGCTAATGAGTTCCTAGAGGCAGGTGCTCGTAATGAATTTTATAATGCATGGTTCAATGCTAAGAA
GTATACACCTGAGAACATAATCAATACATCAGATCAGTTCCTTAAGATGTACAACAATAGTGAGAGCCATGTNTATGTTG
AGACAGGGGTACAAGAGTTCGATGACTTATGTATGGGTCTGATGCAGGGTCACTTCACCTTGTTCAAGGCACAGACAGGC
ATAGGTAAGACTGAGTTCATGAGATACTTAGAGTACCACATACTTACCAAGCACCCTGAGATAAGCATTGCAGCTTGGCA
TATGGAAGAGACAAAACTTAGATCACTACTTGGGTTGGTGTCATATGAACTAAAGGATAACCTGACACGTAAAGATTTGA
TAGCACAAGCAAGTGCTGAACAGAAAGTACATGATGCTATCGTTAAGCTAACTAAAGATGAGAGACTATATCAGTTTTTC
TTGAATGATGAGGATGATCCTATAGATATACTAGGACACATCAGGTATTTGTCACAAGCATGTGGTGTTCAGTATATATT
CTTTGAACCTATCCAAGATATTGCAGCTAACATGGGTGGTGATGAAAGCAAAGAACAATTCCTAGCTGATCTATCTGTAA
GGTTATCTAAGTTAGCTGCTGAGTTAGGCGTTGGCATTGTGACAATCGGACATACCAATGATGATGGTGCTGTTAAGTAC
TGCCGTATGATAGAGCAAAGAGCATCAGTTGTTGTTGAGTTACAACGAGATAAGATGTCAGAAGATATTGATGAAAGAAA
TACAACCAAGCTTCTTGTCACAAAGAACAGACCAGTTGGACCGACAGGATATGCAGGTCAGTTGACTTTCAATACAGATA
GCTTTACTCTGTCAGAAAAATATGGAGAGTACTGATGCAAGAACTATTAGAATATGATCCTTTGGTATACATAACAGCCA
GTATATATTTCTTGGGTGTTGTTAATCACTACGTGCTTATGAATACAATACACATAATACTCGAAGCACCAAGAGATTCC
ACAGCAATGCGTATTAAAGCTATCTTGTGGCCTTGGGAATTAACACTATGCTTGTGGGCTACATGGCAAGACAGGGATTA
CGAATGAAAATATTAGCAATGGACATTGAGACTGACGCATTGGATGCTACTAAGATACATGTCATCTGTGCTCAGGATGT
TGACACCAATGAGAAGTATCAGTTCCTTAATGTATGTACAATACCTGAGGAAAGAGAAGCTTTCTTTCTACTGTGTCAAC
AGACAGATAAGTTTATATTTCACAATGGGATAGGGTTCGATGTTAAAGTAATCAACAGACTGTTACAACCTAACCTGATT
AACCCAAGTGATGTCATTGACACATTGATCATGTCAAGGCTTATAGACTACAGCATCAAGGGTGGTCACAGTCTCAAGGC
ATGGGGTCAAAGACTAGGTGAGTTTAAGGTTGGGTTTGATCAGTTCGAAGTATTGACACAAGAGATGGTTGACTATTGTC
ATCAGGATGTTGAGGTTACAGTTAGACTATACAATAAGTTTAAGTCTAGTATCTTTGACCCTGATCTACAGGATGCCATC
AAGTGTGAACATGACATACAAATCTTATGTGAAGAGATGACAGATGCAGGGTTCTACTTCGAGAAAGATAAAGCTGAACA
CCTCTTGGATGAGGTTGAGCTACGCATGATAGAATTAACTGAAAGTTTCCAACGTGATTTCCCACCACAATTAGAAGAGG
TGAACAGGATTAAGTACCGAAAGAAACAGGATGGTACTACGATGGCAAGTGTAAAGAAAGCACAAGAGAAATACTTTAAG
ACAACAGTTGATTGGTCAGTTAACCCACCCGACTTAGTGTGCTACGATTGGATAGAGTTTAATCCAGCATCACCTAAGAT
GAGAATAGAAAGACTATGGGAAGCTGGTTGGCAGCCATACGAGAAAACAAAGGGACACATACAATATGATAGAGAACAAA
AACAAAGATCGTGGAGATAAGTTTGCACGTTATGGTTGGACATTATCTGAGGCTAACCTTGAGACACTGCCTGATGAAGC
ACCTGCAGGTGGTAAAAGATTAGCTGAGTGGTTGACACTTGAAGGTAGGAGATCATCGTTGGTTGAATGGCTAGGACATT
GTGGTGATGACCACCGTATACATGGCAGGTTCACACATCTTGGTGCATGGACAGGACGTATGGCTCACTCAGCACCTAAC
CAAGCTAACATACCATCTGAGTTTCATGGTACACCTAAGTCAGCTGTTGAGGAAGTTAAGGCTAGGTATGACGGACAGTT
CCGTGCCTTATGGGGTGTCGAGAAAGGTAACTACCTAGTGGGTACGGATGCTGAAGGGATTCAGCTGCGAGTACTTGCAC
ATCTAATGAAGTCAGAAGAATATGTGGATGCTATTGTGTCAGGTAAGAAAGAGAACGAGACTGACATACACAACCTGAAC
AAGAAAGCATTAGGTATGTCACACATAACAAGAGATGATGCTAAGACTTTCATCTATGCATTTTTACTAGGGGCAGGTAC
AGCTAAGATAGCTCAGATACTACGTGTCAATCAACGTGAGGCAAGTCAATGTGTTGAGAACTTTATGCAATCAATCCAAG
GGCTTGCTAACCTAAAGAAGAAAGTCATACCACACATAGCTAAACGTGGTTGGTTCAAAGGTATGGATGGACGTAAGGTT
CTAGTACCATCTGAACATAAGACACTCGCAGGTATGCTGCAGAATGGTGAGTCTGTCATCATGAAACACTCAGCACTACA
GTGGGTACGTCAGGCTAAGGATAAAGAGATAGACTTTAAGCTTGTCACATGGCCTCATGATGAATGGCAGACTGAGGTGT
GTGGTAATTATGCAACAGCTGAGGAGTTAGGGGCTATGCAACGTCAATCTTTTGTTGACATAGGAGAGAAGTTTAATATG
GTATGCCCATTAGCAGGGTCAACTGACATCGGACGTAACTGGAAGGACACTCACTAAATGTTACCTTATATCGTAGCACT
CTCACCTGTAATTTTTGTATTGACAACAGAATTAATTGTTTATATTGTAACTAAATCAGAAGCTAAAAAAGGAAATTGAT
ATGGCTGATAAAAAGAAAACTAAGTATGGTGTATTCGAAGGGTCTTTATACTATGCCCGTGTATTCCAAGACAACATGGA
CAACTCAGATTACCATGTAAATACACAAGGTCAGTACAACACAATGTTTGTACCTAAAGACAGTGAAGAAGTTAACCGTA
TGATTGCGATGGGTTTCCCTGAGACAGCAATGGGTAACCAAATGATTAAACCTATTGATGCAGCAGGTGGTAAGGTAGGT
ATGAAACTTAAACGTCCTAACGTACACCCATCTGGCATTGATGATTTCGGTGGTGCACCTTCAGTAACCAAAGGTACTAC
AAGTTCTAAGTGGGACTTTGTAGAAGATGGTGCACTAGGTAATGGTACAACAGCTAAGGTTAAGCTATCTATTTATGGTG
AAGGATCAACAGCATCTGTACGCCTAGAAAAGATTGGTATCTTAGAGCATGTAGCCTATGAAGAATTAGCCACAGAAGAT
CGTTGGTAAGCTTTCCCTCCCCGACTTGGGCATCCCTTAATTGGGGTGCTCTTTTTATTATATAAAGGATTATATCTATG
ATGACAAAACCTAAACAGGTGTTAGTAGATGGTGATCCGTTTGCATATCGTGCAGCTTTCTCATGTGAGAACGATCCAGT
TGAGGATGCACTAGATAAACTAGATGAGATACTTGAGCAATCACTTAACGAAGTGATGTGGGAACTAGACCCTGAGCAGT
ATCAAGTATTCCTGACAGGCAAAGGTAACTTCAGGTACAAGTACTCTATTACGCATGAGTACAAAGGTAACCGTAAGAAC
ACAGAGAAACCTCAGCACCTACAAGCTATCCGTAAACACATGATAGATAACTGGGATGCTGTTGTATCTATAGGTGAAGA
GGCTGATGACCTATGTGGTATATGGGCTACTAACTATGGTAAAGAATCTATTGTCATATCTATAGACAAGGACATGCTGC
AGATACCATGCTCACACTACAACCCTAACAAACGTACAATGACAGAGATGGGTGAGTTTGAAGGCTTACGTTTCTTCTAT
ACTCAAATCCTAACAGGTGACAAGGCTGACAACATCATAGGCTTGTATGGTATAGGTCCTAAGAAAGCTGACAAGATACT
TGCTGACTGTACAACTGAGGCTGGTATGTACGAGGAATGCTTACGTTCCTATGGTGGGGATGAGGCAAGGGTCATTGAGA
ATGCTAGACTACTCTGGCTTCGACGTTACGAGAACCAAATATGGGAGCCACCTAAATGCGTTTCAGATCAGGCTTAGAGA
AGAGGACAGCAGCCTACCTCAAGAAACTAAAGATTAAATTTGAATACGAAAAGATGCGTATCAAATGGCAAGACCTAAGA
TTTAAAACATATACCCCTGACTTTGTGCTTGACAATGGTATAATAATCGAAACAAAAGGGCGGTTCATTCACTCAGATAG
AACCAAGCATTTAATGGTCAAGGCACAACACCCCGAACATGATATTCGTTTTGTATTCAGCAACCCTGCAGCTAAATTGT
ATAAGGGTTCTAAGACTACATATGGTGATTGGTGTGAGAAGAATGGATTCAAGTATGCTAAAGAAATTATTCCTGTCGAA
TGGACTAAAGAAAAGAAAAGAAGGTGATTGACAATGTTTGATTTTGATAGTAAAATTCGTGCTCTTGTCCAAAATTATGG
GTTAGAACTTCTCCTTGAACAGAACGAAATATCAGAAGAGTTTGTGGTATCATGGCTTGTGGAAGAGAAAAGAATTGATG
TCGAAGATTACTTTAATCTAGATGCAGAATTAGAAGAGTGGAAGAGGATAGAGGAATGAGTAAAGTAAAAACATTAGATG
AGTACCAAAGGGCAGCTGCAACCACAGCTATCTACCCTGAGAATAGAGCATTAGAATATTTAAGTTTAGGTTTGTCAGCT
GAGGTTGGTGAGCTTACAGGTAAGTTAGCTAAGTGGTATCGTAAAGATGAGATGGCATACCCACATGGTGACGTATTAGA
TGAGCTAGGTGATGTACTGTGGTTTGTCAGTGAGTTTGCTAGGCAACATAACACCAGCTTATCTAAGTTAGCAAATAGGA
ATATTAGTAAGTTGTCAGATAGATATGAACGTGGTGTTCTTAAGGGATCAGGAGATAAGAGATGAAAGCATTCGGACGTT
GGTGGTATAGGTTTATTAACTACATGATTACATGGCAGCTACATAGAGATGCAGTTAAGCATTTAAATAAGTTGACAGAT
AGGGAGTTAAAAGATATAGGTCTTACTCGTGGAGAAATTGATCGTATGATCTGGTTCAAAGAAGACAAGAAAGATAGAGG
GACAAAAGAATGAACAACTACTTACCAACAGATTACCAAGCATTTATACATAAGTCACGTTATGCTAAATACTACGAAGG
TAAAGGCCGTGAGTCTTGGGGTGACACAGTAGATAGGTACATGGATAATATTGTAGGTAACTTAGCTGACATAGTTACCA
AGAAAGAAATCAAAGAAGCTATACTAAACTTAGCTGTTATGCCTAGCATGAGATCATTGATGACAGCAGGTAAGGCTGCA
GAACGTGACAATACATGTATGTATAACTGTTCATACTTAGCTGTCGATGATGTTAAGGCATTCGATGAGGCTATGTTTAT
TCTACTGTGTGGTACAGGTGTTGGGTTCTCAGTTGAACGTCAGTCAGTACAGAAGCTACCTGAAGTACCAACCTTATTTG
TCAGTGAGACTAACATAGTTGTCAAAGACAGTAAGGAAGGTTGGGCTAAGGCTCTACGTCAGATGATCGCATTACTTTAC
AGTGGTGAAATACCAACATGGGATGTATCTAAAGTTAGACCTGCAGGTGCACCTCTTAAAACGTTTGGTGGTAGAGCATC
AGGACCTGCTCCATTGGTTGACCTGTTCACCTTTGTCATCAAGACATTTAAAGATGCACAAGGACGTAGGCTATCCTCTC
TTGAGTGCCATGACATTATGTGTAAGATAGGCGAAGTAGTGGTGGTAGGCGGTGTACGCCGTAGTGCTATGATTTCATTG
AGTAATTTATCAGATGACCGTATGCGTCATGCTAAGTCAGGCTCATGGTGGGACAACGATCCACAACGAGCATTAGCTAA
CAACTCTGTGTCATACACTGAGAAGCCTGACAGCTTATCGTTCATGAGAGAATGGATGGCCTTAGTTGAATCAGGTTCAG
GTGAACGAGGTATCTTCAACAGGCAAGCATCTAAGGTACAAGCTGCTAAGAATGGTAGGCGTGATGCTGACCATGACTTC
GGGACTAACCCATGCAGTGAAATAATTTTAAGACCGTCACAATTCTGTAACTTAACAGAGGTGGTTGTAAGAGCAACAGA
CACACTAGACACCTTAAGTGAGAAGGTAAGGCTTGCAACTATCTTAGGTACTATTCAATCTAACTATACTAAGTTCCCAT
ACTTACGTAAGGTCTGGAAGAATAACACCGAAGAAGAAAGACTACTTGGTGTGTCGTTAACAGGTGTCATGGATAATCCA
TTGATGACACTCAAAAACAAAGGATTGGAGAAGACTCTTGACCATCTTAAACAAATCGCCGTTGCTACTAATGCTACTTG
GGCTGAACGCCTTAATATCCCTGTCAGTACTGCTATCAGCTGTAATAAACCAAGCGGTACTGTCAGCCAATTGGTTGACT
CTAGCAGTGGCATTCATGCTCGTCACTCAGCCTATTATATTAGGACTGTTCGTGGAGACAACAAAGACCCGTTGACACAA
TTCATGATTGACCAAGGTATTCCTAATGAGCCAGATGTAATGAAGCCAGATGCTACAACAGTATTTAGTTTCCCTATGAA
AGCTCCTAGGGATGCTGTGGTTACAGCTGACATGACAGCCATTGAACAACTTGAGATGTGGTTAGCTTATCAACGATCAT
GGTGTGAACACAAACCATCTGTTACAATTAATGTTAAGAGTGATGAGTGGTTTGAAGTAGGAGCATTTGTATACAAACAC
TTCGATGAGATGAGTGGTGTGTCATTCCTACCGTTCAACGAACATACATACCAACAAGCACCATACCAAGATGTTGACAA
AAAGAAATACTTAGAGACACTAGGTCAGATGCCTAACAAGATTGATTGGTCATTACTGTCAGATTACGAGAACGAAGACA
ATACAGCTGGAAGTCAGACAATGGCATGTAGTGGTGACGTTTGTGAGATGGTAGACTTAACATAACAGAAAGCATCAGCA
ATGGATATAATACTAGGACTTGCACTTAGTCTACACTTAGGACTAGAGGGTGACTACAATGAGATCCACCCTCATGTGCA
AGTAAGAGATGGTTACTTCATTGCTGGTGCTTACTACAACAGTGAGAATAAAGTAAGCCCATACTTAGGTATCAGATCTG
AGGGTGAGCTAGGCTATCTAGAGTTTGGTATAGTAGATGGATATGATGCATTCGATGCACCTGTGCCTTTTACTAGGATA
GGCTACACACTGGATGACAACTCATCTGTATTTGTGTCACCAGCATTAGAAAAAATAAACAAGAATGTTACATCAGGTCT
TGTCATAGGTTTAGAAGTTAGTTATTAATAACCAACAAGAGATTAAATAAGGGAATACAAATGGTAGTTAAAAGACAATT
CAGTAGGGCATTGTATGAGGCATATGATGGTAAGGCTAAAGACAGATTAGTTGAGTACCTCACCAGTGTAGGCCATACTA
TTGTCAGTACTGAAGAGAACTTCAATGTAGATGTTGTATCTCAGAAAGGTGACTACACCTACTTCAATGAGGCTGAGGTT
AAGACAGGATGGAAGGGTGATTGGAATACTAACTGGGCAGAGATAAGATTACCTGAACGTAAGGGTAGGCTTGTCAAACT
GTATAAAGAAAAGAATGGTGTGCTTAACTTCTATATCTTCAGGGCTGACATGCAGCAAGCATGGAGAATTAAAGACACCT
TACTAACAGAAGAAAGCCTGAAGGAAGCTAAGGGTAGATACATTACCAAAGGTGAGAAGTTCTTCCATATTCCATACACA
GATGCTGAATTAATTAACTTAGAGAAAGAAGATGTATAATGGCTAAATGGAATTTAGATGCTGTACGTGATGAGGTAGAG
GATGATGTTGTCAACCAACCACCACACTACGGTAACGGTAGGATAGAATGCATAGAGTATATGAGGGACAACATGGATCA
CATGATGTTCATGGGTTACCTAGAAGGTAATGCTAAGAAGTACATGCATAGGTACAGGTACAAAGGTAAACCTGTAGAAG
ACCTAAGGAAAGCCAAATGGTACTTAGAATATCTTATACGAGAGATGTCACAAGAGTAATAAAAAAGCCCCTCAGGATTT
CTCCTTGGGGCTTCTTCTTTATTTCTTCTTCATTGGTTTCTTTTTAACAGGTTTCTTTTTATTTGTACCCTTACCGTAGG
GAACTTTCTTTCCGTTCTTGTATGGCATAACGTTTCTCCTTTATTGTTTAGCCGCCCACATATTGTCAATCATATTAGGG
TATTTCCTACCAGCTCTAGATGCTCTAGCTCTAGCCTTTTTCTTCTGCCCATCTGTCAACGGTTTAGATTTACCTAAAGA
CTTAGGACGTTTCTTTTTCCATACGGGTTGTTTATTAGCCATTACCACTTCACCTTGTTAGCCCAGTAAGCTGCACTCAT
CTTACCTTTTTTAATGTTCTTAGCATGACGTGCCTTGAATGCTTTATTTCTAGCTGATCCTTTCGGACTACCTTTGACAC
CCTTCTGCCCAAACCTAATTACCTTTTCTTTACCACCAGCACAAGCCTTAACAACATGTGACTTAGTTTTGTGACTTGGT
GTAGTCCTAGGGGAGTTACACTTCATCTTAGCTTTGTTAAGTTTCTTAGGCACGTTCTTACCTCTCATTAGTTAAGTGGG
TTGTCTACTAGGGAATCATAGGCTTTCCATATATCATCTATTTCTGTTTGGTATTTGTCAAGCTTATCACCCAAACTATC
AGTGATCCCAGTCGATCTCTCAACTTGACTACGTAAGTCAAGCAAGTCTTTCTGTTGTTCCAAGATTGTTTGCATCTGCG
TACTAATCGTTGACAACCTTGTGTTAAGTCCTCTAACATCATTATCTTGTACCGCCTGTTCTAGTGTTTGTATACGAGAA
CCTAAGTCCCCTGCTGTTTTATCGAATGTTCCTGACTTAGTGACAACTGTCTCAATGCCTGACTCAACAGCATAGAACCT
TTGTAATGTGTCATAGCCGTAGTATATACCACCACTAAGAGAACCTAAGATGGGTAGGGCAGCAGCTATGTACCACCCTT
TGAATGTAAACCCACCAACTTTTACTTCAGCATCTTCTATCATGGCTGAGGATCGTTGTTAGCTAATGAACCGTGTTGCA
TTATATACGTAGCAGCACCGTAGATGTCATCAGCATCCTTCATTTCACTTGTTAAGTAACCGTTCCAACCTGTAGCATTA
CCGTAGTTATCCCATGTAATGACAAACTCGTCAACACTTTGTGTGTATGTTAAGGCTGAGTAGTTACCTATGACAATGCT
GTTCTGTGCTGCATAGCTGTCAATGCTTGCTGTAAGGCTTTCAGTATTAGCAGCTGCCATGAATGCACCAGCTTGTTGAG
CATACCCTTCAACAGAATCTAATGCTTGGTTGTATGTGGCTACTTCAGCTGCATCTATAGAGTACTCATCTGTAGAAAGC
ATGTCTTGTAGAGCTACCTGTTCAGGTGCTGTGTCAGCTTCCATTGCAACTTCAGCAACTGACGTAGCTGTCATAAGAAC
ATCTGTAGCATCAACCAATGTGTCAACAGCTAAGGCTAAGTTGTTCATAGCAGCTACATGTTCTTGTACGAAGAGCTGTT
CAGCTGTTGTAGCTGTAGCATAATCATGTTGCATTACCTGATCAACAGCATCTAGGTAAGCTGTAAGCATAGAACTAGAA
ATATGACCATCATCTAATGATCCATCTACTATGACACCACCAACCTCAGCATAACCTGTAGCACCAACACCCAACTGAAT
TGACAACTGTAGTCTGTTATCTATAACATTAATACTATCAATCAGTGCTTGTAGTTTCTCTTCCCCTGTCTGTGCGTTTG
CTTGTCCTGAAACGGTCACTAAGACTGAGCTTGCTAACAGTAGTTTTTTCATCTGACTCTTCATTTGATTCTATGTCCTC
TCCTACCTTTAACAAGGTGTCCCAAAATTGTTTGTCATCAACATACCCCACCACATAAACGGAAGGATTCTCTCTATACT
TTAGTAAAGCATTCTTACCCATAAGAAGTTTACCAGTTTTGAAATCGTTTACAGGGCAGGGCGTATTAGCTAAAACCATC
GCCTTAAATACAGCTGGATCAGCACATAAAATACTGATGCCAGAAATCTGCAAACCTAAACCTCCTACTTGCTGAGGTGC
TCCTAAAAGCCTAGCATTCTTACGTCTGTTACAGGAGTTATCTTGCTGCATACCACCTGATGACAAGCCTATGACACTTA
ACTGTATACCTACAGAACTTGGCATTAAGCATGAGTCGTTACCACCGCCACCCATAATCGTAGGTGCTATACTGGACATG
ACAGGAGCTTTATCCCCTGCACCTGTCGCATTGTAGTTGTTGGTAACAGTTTCGTCTGTGTTGTTACTGTCTACTGTACT
GTCTTGGTAATTATTACTGAAGTCACCTGTAACATCATTGGCTAGTACACTGGTCACCAAGAACATCTTTAAGATTAGAG
TCTTGGCACATAAGCTGAACAGCTGCTTCATCTTTACCGATAAGAGATAGTGTTTGTGCATTTAAATTTCTTTGACATTT
AGGCTCGTTGTTAGGACATACCGAAGGGAACTGTATTGTTGTGGACGTACAGGCAATCAATACCAAAACTAATACGAGGT
AATATTTAATCACGTCTGCTGTCTTCCATCATAATCCTGATTGACTTAATGTTCTCATCAATACGAGCTAGGGTTAAAGC
TTGTGTTTGTACAATCTTATCGAGGGTTTCGATACGTACTTCATGACGTAGTATCTCACGAGTGTTGTTCTTAACGGAGT
TGTCAAGTGATGACACATACCATACAAGAGCTATGGTTTGACAGATGATAGCTACTACTAGAGTAACAGGTACTGTCTTC
GATAAGTGCCAATCAGTTTCTTTGTCCATCATTTTGTAAACCCTGCTCCGAAGTATAGGCCAACAATAGCTGACACAATG
TGAGTATCTAGTGGTGTTATGACAAAGCCAGAGGCAGCTTGCCATCTTACAGTTTCGTTAGCACCAAGTAGCCAGTTAAT
AATACCACCCTCAACTTCAGTGTAACCTACGATAACGTTTATCTCAGGGTAGAATACAGCAACTAACTTAGGCAGTACAA
TTATAGCAAACACAGCTGACAGAGCTATAAGCCTACGTGTCCAAGCAAAGTGTTTGTCAGTCTTACCAGCTTCACGAGCT
ATGTTAACTTGTTCAGCATTGAAGTTAGCTCGTTCCATGAGCATCTTGTTGTTCTCTTGTTTAGCCTTAATGCTTTGACC
CCATATGGACATGACCCCACCGAGAACGGTAGAGCCTAGCATTGTAATTAGTTCTAATGGTAATCCAAACATTTATTTAG
ACTTTCTTTATTAGTTTACACTTAATGTACCCAGTGTTTCGTTTAAGTCAGGCTTAGTCCAAGACTTCAACACTGTTCCG
TCTGCTTTACGGATGTCATACTTAGTACCTGTTCTTTTACCGTTTGTTTCAACGGAAGTAGTGACAATATCTGCAGCTTC
TTCACCTGTTTTTGCGACAAGATTATACGTTGCTAGTCTACGTTTTAACAAACCTCTTGGGTAATTGTTTACTGAAACAT
TGTTTACTTTTTCTTTACCAGATCTAAAGTTAGTAGTGAACCCAATTAAATTGTCAGTTGTTTGAGTAGCTTCATCTTTG
CTTGTCTCATCCAACATTGTTTTAACAGAAGACCAACCCGTACTTTCAACACCAGCATTCCAAGCCATATCATACGCAGC
CTCTTTAGCTTTATCCGATAAATCTTCAAAGCCTGTACCATAATTCTCCCCAGCTTGCTTGCCAAACTCCACATAAACAG
CCTTTGCAAACTGTTCATCCGAAGAATAAGAAGACCTAGAAAGACCAAACTTAGTAGCACCTGAATAATCTATATCAGCT
AAATCTGACTCTTTTAAACCATGAGTTCCTGTAGGATCAATAGCAGTACCATCAGATTTCTTAATGCTATTTTTGTCAGG
GACTATACCATAGGGTAGTGTAATTATATTCCTACCATCTAAGTGTATATCTGTACCTTCCGATTCTGTTAAAGAGTTAA
ACCCACTTTGTAAGGGAGCTGCTAGAGTAATAGTAGGGTTACCATCTGAATCAAGAGGTGTTACTACAATCTCTTCGTCA
GGTTCTCTAGGTGTAGCTTCAGCATTAGACTCAAAGTCAATATCTTCTAATGGTACTCCTATAAAATCTTCATTGATAGC
TGCAGTTACATCCGCATTCTGATCAGCTGTTAAGTTATTGTTGGTATCTATTAGGTTATTGTTGGTATCTACTGGAGCTG
CATCATCCTCTTGACGAGTAAGTATCATAGATTCCATAGTAGATGGGTCACCACCTAACCTACGCCAGTAGTTAGCATAT
GTCTTGAACTGGTTGTTAGCTCGTGTAATCTCTGAGTAGTTTCTACCTAGAGCCTCAACACCCCAACCTTTACCACGTAA
CTCTGTTCGTTCACCCGTTGACAAAGCCCTACCACTATCTTTAATCATGCGGTAGATATTACCACCGTAATACTTGTCAG
CTTTAGCTTGGAATAAACCACCAGCCCACTCTGAAGGACTTGTAGTTTTCTCAGCTTTCAGTTTAACCTCACCAATACCT
GTCAATTCAAATACTGTACTCTCTACAATACCTTTCATTGTGGTAGCAAAGATATTAGACTGAGACTGTAGTGCATCCTT
TAACTGGTTGACAGCAAGTGTATGGCCTTCAGGGTCTAACTTCTTGACAATATTTAGTTTGTCAAATACATCGTTGGCAT
ATAATACATCCATTGTTTCTTTACTTAAGAGTTTGTTTGATGTACTGACGTTAACTGTAGCTTGACCAACACCATTCAAG
AATGAATCTCTATGCTCAGGTTGGTTAAGGTTCACAGGTTCTGTTAACTTCACCTTAAAATCAAAAGCATTGTTTATTGC
ATTTAATCTGTCTTTGTCACTACGGTCTGTGGCTATTTCCAATTCTTCATTGTTGTGTAGTATGACAGCTGCACCAACTT
CAGGTTCATCTAAACCGAATACATTTAAGTTAGTGTACACTGTGTCTTTAGTTTCTGTCTTTTCTAAAGTCTTTAAGATT
TCAGGCCATTTACCAGCAACATAACTAGACCAATCAACTTTATCTGACAATAAAGCCTGAGCTAATATAGGGTCTGTNTT
ACCTAACACTTTAGCTTGCTTTAGAAGGGCTGCAGATATTGGCTCCATTGCTGCCATAGTTTCNGCTGTAAGCATATCTT
TGTCATACGTTTCAAGACGACCCAGAAGAGNATCTAATGTGTCAATCTGTGATTTAACAGGGGAGAACTCATCGGCTGTT
ATGTTGAGTGGTCTTGTAAGTTGNGACTTAGCTATATCAAAGCTAGTTCTTAGTTGAACCATAGACTCAGGGCTGACATC
ACCACCAGCTATTTCAGCTTGTAGACCTACTAAAGCTATTGCTCTAATGTTCTGTAGTATTTTGTTAGCATGAGGCATAT
ATGACTCTTGNAATTCCATCTTGTCTATGTTAGATGCTGACGTTATATATAATGCCGCAGCTTCAGAAGTCTTCATATCA
TTTAAGGCTANAGTAGCTACATCTTGACTCGTGAAAGGTTTACCTGATTGACTTAACTTTTGTTCAGCTAGGAACATATA
TGCAGGGTTTTCTATTAACTGTTTGTTAGCTGCCTCAGCTGCTGCCATAGCAGGGTTAAAGGTTAGAGAACTTATGTCAA
CACCTGTACGCCTAAATACAGCATCAGCCTCACCGTCACCTAATTGAAAACCTAAAGATTCATATGAGGATACAGCTGAG
TTAATACCAGCCTTAAGACGTGTTGGGTCTGTTACACCTTTAAGCTTGTCTAGCTGTGTGACAAAATTAGCAAAACCAGC
TTTATTCAAGGAAGCTTCTGTAGGTTTACCTCTAGTTTGTGCTTTGGAATATGCATCCATAGCACCAAACAAACCTTTTG
TCAGGTTAGCCATGCCTTGAGCTGCAGCTGCTGAAGCACTGGCACTAGGTGCATTGACACCCTTCTCATAGGCTGTACCT
TCGTCACCTAAATCCATAGCAAAACCTGCCATAATTACATATCCTTATTTTTGTTGTTGTTGGAAAACCTGTGCATCAAA
CTCAAGACCTAATCTTGTAGCATTTTTTATCATGTCAGGGAAGGTTTCACCTCGTGCAAGTCTCTTCTGAATCTGTACTT
TTATNTGATTCGAGAAGGGTTGNGCCCAAAGCTCATCGTTTATCTCGTAGAAGAGTTTCTCACCTTTTAGCATATCATCT
TTATTNCCNTCTGTCAAGAGCCTTATGGCATAATCAGACTTAGCCCTCATTCTTTTCTCGAAATCACGTACAACTTTAGT
CTCTTTGTAGATCATTTCGTTTAAATCATAGAAGTTTTGTACAGGTGCTGGTGTCGCACCGAATAATACTGCAGCCCAAG
TTATGGGGTCTAGGTCACCTACTGACAGCTTACGTGTACGGCTACGATAATTACCTGTNTCAATNAGTTCTTTTATCTTG
ATACCTTTATCAAAAGTAGAAATGTTGCGTACTAACTGTGTCAAATCCTCACGAGCTATTTCACCTTGCCCTTTGAACAT
AGCAGCAAAGGCTGATGTAGCTACTTTGTACATGTCTCTTGCAATCTCACCAGATGGACCAGCAAGTACTGTCATAAACT
CATCATCGAAAAGTTTACGGTATGTGTCTACAAGCTGATCTACAGGAGCTACACGAGTAGCATATGCTGTCTCAGAACCT
AATAGCTCAGACAGTAAGGCATCAATAGTACCATACTTAATACGGTTAAACATCTTGACAGTCTCAGGGTCTTGAGGGTC
ATATCCTAGTTTCTCTGTGACGTAACCTGCAGATTTACCTAAGCCTAAACCTGTTAACCCGAACATCGGCCCCATTGCAG
CAAACATACGTATACGTTCACCAGCTGTAAAGTTACGACCAACTGTAATATTTTCTAATGCTCGTAAAGAAAACGATAAC
CACTGTGTTGGTACTCTCATTGGTCCTGACTGTGCAAAACTACGTGATGATGTAGTCATACGGAATGACAAATCTTGTTC
ACGGTTAGTTATCCAGAGTTTACCTTCGGGTGATAGTGGGTCAATTAATGGACGTTTAACTCTATGCTCTAAGAAAGCTG
TGGTAAGAGCTGACATACGTGTAGCTCGTTCACCTTCCTTAAATAAGAAGGTTGACTTATCTAAAAACTTATTAGCATTG
TCAGCAGCTTTACCTGTAAGAGTACTTGAAGCACCAAACTTCTGTGCCTGTTGAAGTTCTAGGATTTGTGTGTCAATAAT
GTTACGACCACTCTCATCAATATACCTGATTAAACTGGTTAGTTCATCTTCATCAATAAGTTTAAGTTTAGCTAGCCGTT
TTATTGCTAGACTACGAGATGGCCCTACTGGTAGTTTAGTAATAATCAACATAGGTGCTGTTAGACCTAGGGCTTTACTA
CCTTGTACTGGTGATACAGCTGCTATTGTTAGTGCATGCAGTGACTGTAAAAAGAATTGGTCAGGGTTAAGGAAACCAAA
CTTGGAGTAGAACCCAACCTTCATAAGAGTAGACGATGGGTCAGTCTTAGCTAGATCGACCTTCATACCTGATTTCTCGA
AAACATTCTCAGCTACTGAGTTACTAAAGGATTCCCACTTGTCACTTAACCATGTTGGTTGGTTGAGCCTACGTTTAATA
ACATCTTGTTGTTCACGTAACTGTGCTGCTGTGTCATTAAACTTACCTGTCTTAGTTACCTTAGCTCCTAAGAAACGATT
AAGGAAATCACTCTCTGGGACACCTTTAGGAAACTCTACAATGTTAGGATTGTTGTCAGCTAACTTAGTCCAACCTACAA
TAGCATTCTGTGATGCTGCACGGTTAGTATACCCGAACACCTCAGAACCGAACTGGTCTGCTATAGCTGATACAGGGCTT
GCGTTGACAGCTTCCTTACCACCAAACTCAAACAATGGTGTGTCACCACGTTTAGTGTTTAGGCGAGTACCTACAACTTC
ACCGTAAGTAGAACCAGATAGAGATATATCTTCACCTTGGTCAACTATACTTACCTTCTCATCACGAGCTTTTGCTACAA
ACTCTTCTCTAAACTTAAAGTTGTACTTTGTACCTAAAGTAACTAAGTCTTCGTAGTCAACTATGTGTTTATTCCAAGAA
TTATTCTGTCTGATTACATCACCTAGGTCATCATACTCAGGTTTAGATAAGGCAAGCTTACCTATATCGTCAACACCTTG
AGTATCCATAAGTGCTTTAACTTTACGGGTGATGTTATTTATTTGTAAGACAGCTAACTGTGCTTGCTCTTTACCGAAAG
AACCTAACAGTGTCTTAAATCCACCACTAATCTTGTTACCTGACACCAAGGTTTGTTCCTTAGTTGTACCAACAAACCAA
CGGAACTCAGCATTTGTACGAGGACCACCTACGTTGTAAGGCATAACATCCACACGTTCTAGTGCACGAGTAGACTTGAC
GTTAGTGACAAACAAATGATCCATATATGTACTAGGAACTTTAAATACGATTTGGTCTGGATTTAGTTCTGCTTTACGAA
TGCTACGTCCTGTAGCAAAGTCTAATACTAATTCGTCATCTGGTAGTTTTACTCTTACATTGTCAACACGGTAAACAATA
TCTGCAAAGTCATCTGTAAACTCAGCATATACACCACCCTCAGCTACAACTTTCTTAAGGCGATCACTTGATCTGATCTG
CCAAGATGTATCACTGATGTCAATTATAGCATCATAAGCTTCTAAGGTTTGTTTGGATGGGGTACTACCGTACATAGTCT
TGTACAATGCTTCAAAGCTTTCCTTAGTAGGAGCTTTACGTAAGTATGACAACTCACCATCTCTTAGTTGTGTCATAAAG
TCACTTAGGTTCGTTCTCTCAGAACCCTTAACTTTGTTAATAATCTTCTGGTATGGTTTAACTAGGTCACCTACTAAAGC
TTGACCAGCTTCAGCTTGCATAAACTTACCACCAATCTTCTCACCTAGACGAACAGTAGCTGGACCAAACATTTTATTAA
TTGAGTCACCAATAATACCACCCTTGTCAAACCTATCAGCTGCCTCAGGTAATTTAAGTATGTCTACTCGTTGTTCAGCT
TCTATGAAGTAACCGTTACCCTCTTCTCTCTTGACAACCTTAAGACTTGGGTCACCCTCAGCTATAGCTTCAGCATCTCG
TTTCAAACGGAAAGGAGCACCTGAGCCATTCTTACCCATACGAACCACAACCTTGTAGTCGTCTGATCCTTCGTCAAAGA
TTTTACGGCTGTTAACAACCACATCATTTGTACGGTTAGCTATATTAACAGCAATATCATCAGCTGCTTTGGCTATTGTT
GATGCTGATACATACTCACCGAAAGAACCTCGACGGTTCATCTCTTCAATCTTTTCCATCAAGACTGTCTTACGGTTGTT
CTGACGTAAGGTGACACCTGAGGGACGTGCTGATGGTCCTTGTACTGGGTCTAGTTCTTCAGGTAGGTTACGCCCTGCAG
CTATCTCATCGACCTGTATACCCATGTCATCTACTGACTTAGATAGTACATTAGCTGCTGGTACTTCACCTTTAATGACA
GCAACAGCATCTACAGGTCTACGTACTTTTGTCAGAGACAATAGCTTGTTTGCTGTAGTTGAGTTCTTACCAGCTTTGAG
TGCTGTTGCAAGTGTTGTAGCACCTTTAAGGTAACCTAAGGTAGCTATGTCAGCTACACCAAATACAGCATTAGCTCCAG
CCATAGGATCATTACCTACGTATAGAGCATCGTTAGCTGACTTGTGTAAGTTCCATATAGAGTCAGTAGAGAAGATACCC
TCACTCTTACGTTCCTTTACATACTCCTTAGCCCACTCCTCAAACTCACTAGGTTTAAGGCTTGTGAATGCTTCTCGTAT
GTCAACACCCTCACGATTAGAACGGAAGGTAACATTCTCGAAAGCACCTATTGTAATCTCACGTAAGATGTTAACGTCTA
AGAATGTTAGAGCCTTAGATAAACCTGACTGATCGTTATCCTCTATCTCTCTTTGGATAAGACGATTCCATGTTTCCATG
TTGGTGAGGGTACGAGCACCGTAAGGATTAATATCGTTGTCAGATAACATAAGGTTCTGCATGAGCATATACTCAGGTAA
ACCCATGTCCTCACCTTTGTCTTTACGGTTCTGGATTACTTCTGCAATGTCTTCAGGTTTTAGTCCATCGTTGTAGGCTT
GGTCTATTGACAAATTATAGTCGAACTCACCACCTTCTGTCTTTACCACAGACGTATGGTTGGTGTCACCGTTAGCACGA
GCCTCACGGATTTCATTCTCGTCGCCATCTATTGCAATAGCTAACTCTTGAGCTTTAATAGTTTCAACTTCAGATAGTGG
GTTAAACACTTCTGTTTCATTTTCTTCCTCTAGTTGTTGAGATAATGTTTGAGAGTTGAAAATAGAATCTTCAAGAGTCA
AGATGTTAGCCATAATTTAGTTACCCTGCTGTTGATGATGTAATATAGTCACTTCCAGTACCAAAAGTTTTTTCACCTGC
ACTTAAAGAAGGTGGTCTNGAACCAATGTTACTAAAACCAAATTGAGCTACTTGCATACCAATGTTTGATATAGCTCCAT
ATCTTTGGGATGCTGCTGTTTGTTGTGCAGCAAGACCTGACAACCCAGTAAACTGCTGACCTAACCCACTCATCATAGAA
CCAAAACCTAGGTTAGAACCAAGCTGAGATGACAAAGATGATATGCCGCCTTGGAATCCTGATGATGTTGCTACACCACG
NCCTTGTGCAGATTGTTGTCCTCTTGCTCTAGCTATGATACTAGAACGTACAGCACTTCTACGTTGACGAGTNGCTGTTT
GTTGTTGTTGCTGGATTTGAACTTGAGTAGCTTGTTGTGAAGCTTGTGCAGCTTGTTTAGCAGCTTTTGCTTGTTTCTGA
GCACCTACTACTGCTACACCAGTACCTACAACTGCTGCCCCTATTGCTATGGTCGTTAATGCTGCCATTCTAAATCTCCT
TTATGTACACGGACTCAGCCTTTTTATAGCCCATCCTAGTGTATAGATGTTCTAGGTTAGAGATACCTTCAATATCTCCC
ATACCTATTTGATTTGCGCCTTTGTCAATAGACCATTTTTCAAAAGCTTTTACTAATCTAATGGAGCTTGGTTTACCTCT
ATATTCTTTTGTAATAAACCATGCAAGTTCAGTAGATTGAACTTTGTGTGACATGTAAACTTCAATAACAAAACCTAGTA
TTGAACCTACAATTTCACCGTCTACTTCTAATACAAACAAAACCATGTTGTCGTTCAGTAAGGCTGAATTAAGGAATGCT
TCTGTTTTATTCTTGTCCCAAGTATGTGTGCTGGGTGCTTCTTTAGAAAACTCTTTGGCTAGTATTAGAACATCAAAGAT
GTCTTCTTCTGTTGCTTCTCTAATTATAGTTGACATTAAAACCTATTGTTTCTACCTTGTACCAGACCCCAACCTAAAAG
AATAAAGTCTTTGCCTTGTTCACTCTCATACTTGATACGTACAGAACGACCATGACCNCTTACTTTAAGTCTAGTTGTAA
TAACATCCTCAGGGTAATTAAAGGTTGCTAGATTGTCAGGGTCTACAACTACAGGGTGCTTCAGTCTGTATGCCTGTTGA
CCAGCACCAAAGTTAGAGTTGAAGTCCCATGCTGTTGACACAAGCAATGAGGATGGTCTGATTGATTCATACCCTGCTTG
TTCACTACCAGTAAAACCTTCTTCTGTCAACCTAGAGTAAACTGCAATGTAGGGTGTATTCTTTTTAGCTATTAGGTCAC
CAACAAAGTCATACCCTGTCTCAGCAAAGGATGAGTAGTTAATANTACCCCAATCTAAGAAGTTAGTATCTGAGAATGTA
CCCATTGTAAGTTTGTTAGTAGTACCATCTCTTATAAGTAGAACAAGGGCTGGGTCACCAGTTGTAAAATCTGACACCTG
AGTAGATATAACTTCGTCACCTACGGATGTAACAACGTTATCACCCAATGAGGTAATGACATCTAAACCAAGTTCAGCTG
CACCGAACCCTGAGTAGAATGATAGGGCTACAACAGCATCTGAGTTAGAGGCTTCATCTGCTATTTTCCAAGGGTAGAAA
GCCTGTAGTGTAAGGTCTAAGATAAGTATGTTGTTTAACTTAGCCTCTACAGCTTCCTCATTGTCAGGATATGCCCAATA
TATTTTCTTGTTTATATTGTCATATACACTTGTGACTTTAGACTTAGCTTCTGTAGAAATCTTATCCCAAAAGGATTGTA
TTGTTGGTATGGTTATATTCTGTTCTGAACCCTGACCTGATACTTCGTCAATGTTTAGTGTATGAATACCAAAACGTGAC
CACCAGAAAGGTAAGCCTTCAGCTTGAATAAATGTTTGTGGATTAAGTAAACCTATGTTAGACACACGGTTAACACCGTA
AGCTGTGGCTGAGAAGATACCATCAACACCTGTAATCTGCCACACACCGTTCTCCGCAAAGATAAATAATGATGAACGGA
AAGGATATAGAAGCTGTATGTTAACAGCATCTGGTATGTTTAGAACACCACCGTCAGTATCTAACAGGTCTGACAAATAC
TCAGCTGTTGGATCGTTCTGTTGGTGACAATTACCTAAGTCCTCTGTGTCTTCAACAAGACGAGAGAACAGGATTGTACC
TGCATGTTTAGCACTTGTTAGACCTGCATAGAACACTCGACCTGAGAATGATGCAACGGATTTAAAACGAGATGATTCTG
TTTCAGTAGCTAGACCACTACGTACTTTACTAAAGAAGTCTAGTATGAAGTGACCATTACCAGTTAAGGTTGTACCAGCA
AATACCTTATCCCATTCAGCTTCGTCGTAGTTACCGTCTTGATCCTTACCTGCATACCAAGGGTGTGTCAGAGGCTTAGT
GAAATCAGATGGACCACCACTCTGTCCCCACCCTGTATTCTTAGCATCGTATGTACGAGCTGCAGATGGTGAGTTGTCTT
CTGTGCTATAAGTATCTGTGTCACCCTGCCAATCGAAGTCCCTGACCTTAAACGATATGGATGATACTGATATACTAGAA
CCATTGTATGACACAACAATAGTATTGATACCAGCTGAGGATACTACAAGGTTACCGTTAATACTAGCAAACTGACAGTT
AGAGTTGTTAGCACCTGATGAACCTGAGAACTCATATGAAGATAAGTTAACAGTACCACCTTGTATCTGTGCTGAGTACG
GTAGTTCAGCTTTATTATAAAAATATAAAGTGTTGCCTTTTTGCACCACTAAGAACTCAAGAGCTGCGTTACCACCAACG
TTTACCCAGTTACCTGTGTTAACTCTTTCGGAGTCACTGATGGTAAAGGATGACAGAACATTNTTACTNTCTAGAGCTAC
ACCTTGTCGCCTACGCCGTGAACCNTCACGTCGAAGATCACAGTTCAACTCATTAACAGAAGCACCTTCTGGAAACGTTA
ACTCAGCAGCCTCAGTGATAAGACCTTTGACAAAGTTGTTAACTGTCTTTTGTGTTAAGCTTTGGGCCATTCTCTACCGC
CTTGCGTTGTTGTCTCTCTTTGCTGAAGTTCTCTCTCCGAACTGCCTGAGTCTCTCTTTTATTACTCAAGTACTTCGTGA
CAGCTTTCTTAGCTTCAGCTATGGATGAGTACCTACCGTTTAACTGGTGAGGTACTGTACCTACTTCTACTTTGACAATG
AAGAATATAAATCCACCTAGTTCTTTTTCGATAATAAGGTTGGTTGCCATCTTATCTGACTTACAGACACACCTTTGGTT
AGATGTATCTTCAATGAACTCTAACATTAAGTTCTCCCGTAAACTGGTCTTTTGTTTGCCTTCTTAGTATTGTGCATGTC
ATTCTGCACATAGGCTTTCAAACGTCTAGCTGACTGCTCAACCTTAGGGTCTGAACCACTCTTGAATAAAGAGAAGCAGG
TAGACTTAGCCTCAGCTAAAAGGTAAGGTAGCATGTTGTCATCTAGGTCAGGCTCAAAGGAGTCAGTAATAGAGAACGTA
GGATAAACAGAACCATATGCTCTTGTCTTGTCAGCTGCTAGTACAGAATCAATTGTACTGTCATATGAGTTCATTACAAT
GTGTTCATCATCGAAGGATGTGTAGTATGTTGGTTGTATGTCATTAAGAACGAACAGGTCTGTGTTACCCTGTTTGTCAG
CAATCTTAAGTGAGTTAGGTGAGTGTTCGTCCATCTTAAGGATAAACTCTAATGGCTCAATATAGTAGATTGCCTTGTAG
CTAGAACCTGCAGCTGATGTATTGTAGTGTATACTCTCGATCTGCTTAACGTTAGCTGGGTATTTAAAATGGGTGGGTCT
TGTACTGTCTGACAAAGAGGTAAGCTTTAGGAGTTGCCTATGCTCAGGTATGTCACGAGCTGATACAATGTTATAGTATG
CGTCTTCAATTACCGAAGCTACTTGTTGAGCTTCTATTGTGTCACTTATTGCGTTAACATCCTCTGAGTCCATATCACTC
AGAATGCTTTGAACCATTTCTAGGAGTGTACGTTTCATTATGATCTATCCAATACAATTGTAAATCTTAGTTTAGCTTGG
TTAGTGGATGCACCGTTACTAGATACTGTAATAAAACTATCTGCTGTAACTGTGTTATTTGTTGAAGGAGATAAGGTGTC
AACATCACCAGCAGCTGAACCTGATGCTGTAATTGTAAGTGTACCCATAGAAGCAGCTGAAGAGTTCTTTACATCTACTG
TGGCATCAGCTGAACTGATTGCACCTTCAAGAACTGTTATTACTTTAGATATTGTACCTGCGTAGGGTACTGGGATATGT
ACAGTCTCAACCGATGAGATATCCTCTAGGTATCCGTTAAGAGTTTCACCTACTAAGGTTTCTTTAGCTGTCCAAGCACC
TGACCCTGAACCATTAGCTACATATACCCTACCAGCAGCTGCCGTTGCAGTACCTTTAGGTTCGTGAATGTAGGGGTCTG
TAAGTGAACTGTGGTTTACGTTAGCCATTGTTATCTCTCCGTAGGGGTATATACTACTGGCCCTGCCAAGGTAAATATAT
TATACCGTAGTTTTAAACTTCTGTCAATAGAAAAGTAAGGTAGGGCTAACTAAAGCCCCACCCCTTATAGATAATTATAC
GTCAGGGTTAGTTACTACTGTAACGATACCTTCTGGACGGTACTTCTTAACACCGTAACGAGCTGTTGTAACATACTCAT
GACGTTGGAAGTCTTTGTTGTACTCATAGTCAACTTCTGGCATTTGTCTCCAAGCACCCACGAATGGGTTAGATGTTGGA
TCAGCTGAGAAGAATAGGTTAGCAACACCATTATTAGATGAGAAGTCATTAGCTGTTGAGCCATCTTTCTCTACTAATGC
TGCGTCAGCTACTGTTGACTTCAAGTAGTTAGATGTGTATACATCAAACCCATATACGTTAGCTACGAAACGCATACCTG
TTGCAACACCTGCACTTACAATACCTTCAAACTTAGGGTTGTTTGATACGTTAGTAATGTTAGTTAATGTGTTTAACATG
TATTCAGCTGATGGATCAACAATAGCAACCATACCACGATCTGCAACGTTTGACTTTTTCAAGGCATAACGAGCAAATGC
GAAGTCAGCTAATTCTAAACGTCCAGCATTACCACCTGAGATACGGTGTGCAACACCATCAAGAGTTTCTGCTGAGTTAG
CTGACACACCTACTTCTGGTGCTGAGAATGTTGTTGACTCGAAGTGTTCCATGATAGCACGTTCTTGCTCAGGAACAAAT
CTAGCTTCCAATTGTGCACTATAGAATGAATCTTGTGCAGCTTTCTTTGTCAAGTATGACGCAGACTGTAGGTATTGGTC
TACAGTGAAAGCAAATTCAGCTGTGTCCATCGGTGTATATGCAACTTGTGTATCTTCTGTGTAGTTAGCAGTTACAGTTT
TACCGATTGTTGGGATTGTAAATGAATCACCATCTGGGAATCCATCTAGCATACGCACGTATTTTTGTGCTTGCATTTCA
TCCCGAAGGATGTCTTTTAGTTCAGAAGAATAAACCTCTGCCCTGATTAAACGCTGTGTATCAGCATTTGAGGAAATCAT
ACCAGCCATTGTGCTAGTCCTTTCTTAGAGTTTAGTTACCGAAATTATCCCCTAAACGCATTCTATCTTGTAATAGTTGT
TGCTGCATTTTAGGTTCATAGTACTGGTTAGGGTTCTCTCGACGTAGCTTCTGGTAGTATTGCCAATTTCTATCCGTCGA
GACTTGCATGTTGACACCCTCAGTGCGTACTGAGCCATTAACCATAGGGTTAAATGTTGGCTTAGGTTCACCGATCAGAG
TGAAGAAGGCGTTAGGAGATTCAGAAGCAATTTCACTTAAACGATCCATTGACATTCCTAACTCTGCAGCTTTCTTCTTA
ACAACCTCTTCAGCATTAGTGCCAAAGCTTTTGTCAAGTTCCTCATCAACACGTTGTAGATTTGTCTTAGTGACAGCATC
TGCTTCACGTTGAGTAAGTGTCTGTTCAACAAGGCTCTTCAGGTCTTCCTCACTGATGTTACGAGTGGTGTTCTCTCCGT
CAGTGTTACTGTTGTTATTGTTGGGCACTCCATTATTCACTGCAGTAGATTCAGTGGCCTTTTTCTGGAGCTGTTCAAGA
ACTTCTTCCTGATACTCTTTCTTCTTCAAGTCTTCACGCATTTGTGTCAACTGACCTTCTAGAGTTTGGATATAGCCATC
GGCTTCAATTTTACCTTTAGCTAGAACCTCAGGGTCTTTCCAGTTCTCTCCCTTTGCCTCTACGAGCTTTGACAAAAAAG
AACCCTGTGGTGAGGTTTCTTCTTGTGTTTGCTCTGGCTGAGTGGTCTGTGTGGTTTCAGTTCCCTCAGTAAATACCATA
ATATTATTCCTTGTTTAAGTTGATAAGATCAAGCACAGTGGTTAGTGCTCGGTTGTATCCTATCCTGTCAGCTTGCTTAT
AAGCCCACGAGGGGCTGTCATAGTCTGCTGTAGGTAGGGTATCCTTTCGCATAGGCTCAAGAATCTCTTGTAGGCGTTCT
AGGCTCTCACGGTTAGACATGATGCTCTGACGAACTGCCAATTTCTCTTCTTTAGTTTTACATTTGTTAAACCAAGCTGA
CTTCATTTATAAGCCCTTCTCGATTGCAATCTCTTGTTCTTCTTCGAATTGAACCTGAGCTTCTGTAGCAATCTTCTGTG
TTTCCATTTGTTCTATGACAGTTATATTCTCAGAGAACAGNGCTGGTTCACCTAGCTCATCAGCTAAGATACGAGCAAAC
TCTTTACCTGACATATGTGCAGCAATGGTTGGGTCTTGTAGTTTAAGTTGGTACAGCTGTGTGATTGACTGTACACGTTG
AGCACGTTCAGCAAAGTGACGAGCACCCATAGGGATGATCTTACCGTTAGCTGCTATGTCCTCTTTTGTTATCTGCTCAA
AGAAGAATATGCCAGTGTCTTCGTTAAGTACTCTGATCGTATCAGCATAGTCCATGTTACGTCTGGCAGCTTCTAGCATT
GTATTTAAGATTGGCTCTAAGAACACACGTTCAAAGTGAGCTGTCTTGTGCTGGAAGATACGACCTGCAGCTGTCATTAA
GGACTGTACCTCAAAGGCTGTCTTCTCACCTGCACTACGTATACCCATAGCTTCACGAGGTGCACCAGCTAACATCTCCA
TCTTGTTCTCTAAACCTTGAATCTGGAAGTCAGCATTAAGTGCTGTTGAGTCAGGCACTAGGTAACCAACATCACCCTCA
TCACCTAAGTAGATACGAGCAGCTGGTTCAAAGTCGAAGTCCTCAACGTCACCACGTATCTTAAGGATAGGGTATGCGAT
CTGGTCAAAGACATCAGCCTTTAAGTTCTCTAAGTGGTCAATACGGTACTGCATACCTACCAAGTTATCAAGAGGACCCA
TTGCATATAGGTTGTCAGGTCGTTCTCTCCAACCAGCATGGAAGACAGGTGACTTACCTAACCAGCTAGGGTTCTGTTCA
TTGGTGAGGATGTATGAACGGTCAACAACTGTAATGATACGGTTCTTGTGGAATGTATCAGTATCTTGGTCATATATGTC
ACCGTAAAATGTTAAGACTTCAACATACTCAGACTCATAATATTCCTGTAGGGATGAGAACCCATCTGCAATAAATGCTT
GTGACTTAGCTACGTCAACATCGTTACCACTCGCAGCTGAACGGTTGACCAACATCTTATCGAAGATTTCTTCCATGTAC
TTGTTGTCAACTGTTTCAGCAATCTTACGTTTGATCTCACCTGTTGTCATAATAGATCGGACAATCTTAGGGGAGTTATC
GAAGTCAGGTGCTAATGGATTAAAACAAATATCGAAAGGTGATATACGTACTAGCTTAGGGCCTATGTAGTTGACAACCC
TTTCACCATCCTCATACGTTGTATAGTCTTTGACAAAATCAATAGTAGCAAAGCAATTACCATACTGGATGTAATCGTTG
AGTATCTTGCTTGTTGTATTCTCGAAGTTGGACTGACGAACCTTGTTATCCATATAGGCTTGGATGACATCTCGTTTAGC
TTTAGTGTTAGACTCTTGGTCTTCAGCTTCGAATCTGAACCAACGTTTCTGTGGAAACAAAGCTGAGAAGTAGTTAGCAT
GTAAGTTGTCAGCTATCTGTGTCAGCTTAGGTGTTGTCGTACTGTTAGTCCAAGGTAACTTAGAGTTAGATGTTGTACGA
GTATCTGTAGCATAGATATAGTTACGTAACTCTTTCCATTCCTCTAGCTTAGGTTTTCTAGAATTATTCCATGATGTCCA
ACGGTCTGCAATGTCAACTGCTACACTGTGGGGATTAATAATATTTTCGATGTCAACTGTTGTGCCAGCCATTAGAAGGA
AACTCCACCAAATCTTGAATTAAATTGTACAACGTTATCTCGTGTACGTCTTACACTACGTGAGGGCTTTATAGCCATGT
CTACCACAGAGGCCAATGCGTCGATTACGTCATCGTGTGGTGGGTTGCGAGAGGATAACTCTTCCTCTAGTATTTGAGTA
TTACCACCTCTGTAGTGCCACATACTAAGGTTGTCGTACCTAGGTTCTAAAGCTGAAGCTATACGTTCTTGTTTATTACC
TTGGTTCTTGTTAGGTCTGTACTCTTCTATACTTATAGATAGACCGTGTTGTTTGACTAATTCTTTTAGCTGCTTAACGA
TTGCAACCTGAGCTACTGTTGTCTCAGCTCTCATCTTACGGAATGACCACTTGGTTGACAAATCAAATATGTGTTGGAAG
TAATCAGATATACGGTCTGTCTTAAACCTGTCAATATCTAACACATACACATTATTCTCAGCATCTATTCCTATGACAAC
GATAGCTGTNTAGTCAGCTTTCTTAGATAAACTAAATGCGAAGTCAACTGCTGCATATACGTTAAGTTTATTGTCTCTGT
AGAACCAGTACCCATTGTCTTGTCTTAGGTGTTTACGGTCATAATACTGAAACTTATCACGACCTACAGGTACATTATCA
GGATCACTTGGGTCATTGTAGTACTGTGCTCTAAACTGTCCTTTGTCTAAGTACTGTCCTCTTTTCTTAGCTAGGACTCG
TATGTCGAACCCGAACCACTTACCGTCTTTCCTTTGAGTACGAGGCCATAACATCTGCCCTGTACCATCACCACTATCTT
CAACTGGCCTCTCAAAGATTTCATAAATGTTGTCATCACCTGTCTTATTACCGTCATCATCATACAAGTCTTCTGTCATC
TGTAGAAGATCGTTATATAAGTCAGCTGGGTGGTAACGAGTACCTACGACCCACTCCTTTGCGTCAGCACCCTCAATGGA
TGACAAAAGAGAGTATTGGCTCTTAACTTTATTTCTGCCTTCACCTGTGTACGCATTCTCGTATACGACTATATCATCGA
GTACAGCAATGTCGCAGTGCATCCCTGTAAGAGAAGTAGTAAGGCCGCCAGTAAAAACAGATGGGTCACGAACATTTTCT
TTCTTACGATCAGGATGGTCTAGCATAATCTCTGAGTTTGTCCATCGGGTACGTTTGCCTTCGTCAGCATTGACATGATC
TGGCCAGTACCTTGTGTATATCTCAGAAGTTAAGATACCCTTTATGAATCCTAATTGTTTCTCAGCTAGGTTAGCTGTTG
CTGATATATACAGGATTCTAAGAGTTGGTTCTTTTGTTAATTCCCATGCTACACGATAAGCTATAAGTCTTGACTTACCG
TGATCACGAGGGAACAGTAATAACTGATGTGACTTATGATCTGGTCTTGTCCACCAATCACAAACATCTTCGTGACATTG
CCCTAGTACTTGTTCAGGTGCTATCAGTTTGATGAATGTTGCTAAGTCAGTCTCAGCTGCTTGTCTTATTTGGTCTATTG
TTGCCATTATACCCCAAGTTGATTACGGTTGTCAACCTCAAAGTTTCTTTACTCAGCATCCGCAATAGTTAAAGTACCAG
CTTCGACTTGCTTGAGTATCTCTGCGTAGTGACGATTGGCTGAGTCTAGTGGGACAAACATCTCTTGTCCGTCTATTGTT
GCGTGGATGCCTGAGTTGCTGTTACCCATGTTAGCAATATATTGTGCCGTTGTAATGTTCATATGATTTTCCATGATTAT
AACTCCGCATCAAGCTGAAAAAACTCACTACCTGTAGGGCTACTGCTGGTAAATCTTACCCAGTAGGCACTGCCCTGCGT
AAGTGAACCACTTCCGTTAGCCCCTAGTTGAAGATTATTTGTCGCAATTTCAAACCCTACTAAGCTAGTACAGGAGCTAT
CGTTGGCTTGCCCTGTCACAACAAAGTCCCCGACACCAGAATGTGTAAACGTGGGACTTGTTCTCATTTTTACAGGGAAG
TTCAAAACGCCGTAAGCGACCACTGCATTATAAGCCGCCATATTCACTACATTATGAAAGGTTGTCTCTTTAGTCACCCT
CCAACAATACCTCTGGCAAGCCAATAGTTCTTGTCCTACATTTTTATGCTCGAATGGAGTTGCAGTGTCGCCGACCTCTA
GTTGGACTCCTGTAAGATAAAAGGTTGCGCCGTTGTTTGCTATTAACTGTGTTTCACCAGATGCAGTTCTTGCACTAGAG
GCCGCCCAAGCACCTGCTGTGCCTTGCAAATTAGTAGCCATGCCAAAACTCCAGTAGATAGTACAGCCATTACCATTGGT
CTTTAACCAAGTACCTGTAGTATCACCTGTCAGAGTTACCTTCTTATGCTCCCAAGTATTTGCACTTGAGATAGAGTATG
TGTATGGATAGACACGATTTCCGTCAGAGTTTTGGAATGATCCTGCAAAAGTTCCAGTGACACTTGATCTTACCCAAAAT
GACAAAGTTACTGTTTTAGCTGAAGATGTTCCCCACCCCAAGTGCGCCATGTTGTTACCTTCGATACGTTGGCGTACCCA
TGCCTGTTCTCCACTAGCTAAACTAGTATCTGCGGAAGTAACTGTCCATTTTGATGAATAGTAAAAATCATCAGGTGCTG
TAGTAGACTGCTCTATATTAAGACTACCTCCTGTACCTTCATAAGTTTGAAACCTGTCAATAAGAAATATTGCACCACTA
GATAAACTGCTTGATGTACCACGTTGTGCCACTTGCATAGCACCGTTGATTATAAGATTTCTGTTCGACAAAGCCCCATC
GTCATAGGCGTTACCCAAGTCTGCTAATTGTCTAGCTTTAGTCATAAGTTACTCCTTATGGTTTTGTAGGCCAAGTCACA
TCATCTAGTGAAGTTGCACTTGATGTAATGTCACGTAGTGCTTGTCTGTATGCAGTCTGTGCAGAAGTCATTGTATGATC
AGACCCTGCCCACCAATCAGTAGCTGCAATCAAACGATCACGTTCTGCCCTGAGTAGCTTCATAGGTTCAGCCGCAATAA
GTTCATCTTTCTTAGCTGATACTGCCGACCAAGTTGTACCCCAATCAGATGGGTCTTGGCTCTCAATAGCTGAACCATTT
GCATCTGCGCCTGTTACTTTGGCGTACATGGTTGTGAACTCAGCTTCTGTTGTTGGTTCGCCACGGAGTACCCACTCTGT
AACACCCAACTCTGATAATGCTGTTGATATTGTTGTCATTTTATTTGGCCTCCTTTAGCCGTTATTTTTGTATTTCGTAC
ACTACAAATGAAGATACTGATTGATAGTATGCACTATTATTAGCCTCAGATTTACCTCTATTGATAGCTCCACCATTGTA
ACAACTTGCTTGTATCAGCCATGTTATAGGAGTTGTTGTATCAGATGCAGATGTATTGTCTGCGTAATCACCACTCATAT
AGAAGGCTTGGTAAGAGTTTGTACCCCCAGTGTCTCCAGATTTGTATGGGTTTATATGGGCTGTTGTTGCTGTTCTACTT
TCAACACCTGATGCTATATAGTCACTTTGGGTATTGTTATCACGCAGTATGCGAAAGCCCATAGAAAAATAATCACAAGA
AATAGAGAGAGATGGACATAATATAAATTTACTGTTTGTTGACTTAGGTGTAAGTGTTACACTTAGGTTTGTAACATTAG
TATAATTATAAGTGCCTATACTCATGTGACCTGTGAAAACTGCATTACCAACCTGTAACACATTACCTGATGTATTAATC
CCTAAATCAGCCGCTGTTGGTGTACCACCATTGGCTTTCTGTAGAGTATCGACTTTTATTATACTGGTCATTGTGCGATC
TCCATTAAGGTTATTGTTGAGGTAGAGCCACCATCGTGTAAACGAAGATTAGTGCTATTAGCTGTTGATGATAGTTTTCC
ATTAACGGAATAAGTTACAGCATTTGTTGTACTTGGTGAGTCTAAGTAGTTCATAGTTCCATGTACTGAAAAAGAGTAAT
ACCCATTAGAGGCTGTCCCTGCATAGCTATCACTTCTTCTAAATGCAATTTCCGTAGTTCCCCTTAAAATTTGCAGGTAA
AACTTAGGACCAGAGTTTCCGTTCTGATACGTTTCTGCTGACAGACTTACCAACACAAGTATTTTTGAAGTTGCAACTTT
TGGTGTAATAGATAAAGTTAATCCAGTTGCGGTATATGATGTACTAGCTATATTACTACCTGTAGTGACAGTTTGTTGCA
CTGTTTGTATAACATGCCCTGCAATATGCACACCATTGCCACTGGTCTTCTCAACGAGGCTATCGACTTTTAATGTACTC
ATTGTGCGATCTCCTGTACCACTAAAGATGATGATGTTCTTTGATGCTCCACACTATCAGCATCACTTCCACTGCGGTTA
AGGTAGGCAGTTCCTGCGCCTGTTCCTCGTATAGCAAATTGTAATGTGTAGGTTACTGCTGAAGTAGTATTAGGTGTGTC
TGTTATTTGTAGTGGTATATTAAGCATAGTGTTACCATCTTGGTTACTAGTACCACGCCCACTTCCTGCTCTAATTCTAT
TACCACTTGCATTACCAATACCTATTGGTGTGGAATCTCTTATCATCCGTAGAATAGTAGACCCATCTGCACCATTACTT
GAACCCGTACTTGCTACTGCACTCACAATTATTTTTGATGAAGCACTTTTTGGAGTTATAGTTATTGATAAACTTGAATT
TGCAAAGGAATTTGAAGATGCTTTGGAAGTAGTAGATTCAGTTATAACAGAAACATCTGTTAAAGTCTGTATAACATGCC
CTGCCGCATAAAGTGTTTGACCACTTGGTATTATCACCTTGTTTGCATTAGACCCAGATGTTGGCCCTATTAAGTTTTCG
ACTTGTAATGTACTCATCTATATCACCGTTAAGTTTCCATTGACTGTCAGAGTAATACCCGATGCCACAGTAAGTGGCCC
TGTAGCACTAGCATTTTCATCTGCGTCAATTGTTGTGTTAGTGTTTAGCTCTTGTTCATTAACTCGAAAGATGTCACCTG
CTCTTGTTCCAACTGTTCCGTTGTCACCTTTAAACATACCACCACCTGATACACCTGACACTACAAATGTGGTATAGGCA
ACAACTTCTACTACATCACCTGCTGCTGCACCTGATGCTAAGACAACATCTGAGCCATTCGTAGCTGTGTAATCTGTATT
ATTTACTAAGTGGATTCCATTCATGAAAAGATCAAGATACAAAGGAGTATAGCCTGAAGTAGCAAATGTTGTCTGCCCTG
CAGTAGCTGTGAAGCTATCCCTTGTCTGTGTGGCCTGTGGTACTGGCTGTGTGCCTATGTAACCTGACATATTCTAAGCC
TCCAATGCTGTTAGTCTTGCCTCAATGGAAGCAAATCGTTGTTCGTTATATGCGGCTACAAAAGATAGTAACTCTGGGTA
ACGAATACCTAGTCTAGTTTTACTTGTTGCGCCTTCTGGTGCTTCATCTTCTATTTCGTATGTGTCAGTACGAGTGTAAG
CATCTACTGCTTCAACTGCTTCTGTAGTTATGTTGCCGTCTTCATCAGTTACTTCAGCTACAGCTTCAACTGCTGGTACT
TCTGTTTGTGTTTCCCACCATGTGCTTGAGATAAACAATGCGTAGTCACCAGCATCTAAACCTTCTGCTGTAAAAGCCGC
CTGTACGTCTTGGGCTATGACACCTGTATGAGTTCTAGCGTTAGCTCCATTCTCAGCTACACTGTCTTTCCATCTGAATG
TCTTAAACAATGATGACAGGCGTTTACCTACTAACATTTCTGTTGCTGTAAGTGATGCTATGTCTTGCTTCTCATTGAAG
TCAGATGTTTGGATTGTGCCGTTGGTTGCGTAGATATCGTCGAATCTATTAGAAGACCAACCTATATCCATTGTATTGTC
TCTATTGTTACCAGTGGTAGTAGCAGGTCCAAAAGCATCTACACCCGACGAAGGAGCTGCTATCTTTATTCCATTTCCAT
TTGAGCATATATATAGTAAATTACCATCTGCAGTACCAATATTACCTACATCCGAGTTAGCCTTACGCATCCTTATAATC
ATACCATCATCTGTATGTCTGTTGAGCAACAATACAGGTTGGTTTAAAGAAGTGGCTGTAAAAGCATAATCATCTGTTTC
ACCAGTTCTAAGTTCTACTCCATTAACAGTCATACCTGATGCAGTCTTACCCACCAACACTTTGCCTGACGAGTCGATGC
GCATACGTTCTGAGTTGTTAGTGTAAAACCTAATACGATTATTAGAAGAACTTGCGTCTATAGCTGTTGACCCTGCACCC
CAAAATATCTGTTTGTCGTCAGTGGATATATTAATATGTCCTGATGAGGTAATGCGCATACGTTCTGTGTTGTTAGTACC
AAAGTACATTTCATTAGCTGTTACTGATATGGTGTTGTAACCTTGCGAAGAACCACTGTCTCTTATTTCTACACGAGCAT
CTGCATCTGTAGACTGAAAAACAGCTACATTGTTTCCAGTGCCTGAGTTTACATGCAAGGCTCTTTCAGGCGAACTCGCC
CCAATACCAACATTAGAGCCACTAACTGTTATAGCACCATTAGGATCATTCACAAACTCAGCATCAGCTTCAGCTTCCGT
GTATCCATCAACTTGTGTGACAGATGATTTACTTCCTATATATCCAGCCATATTATGTTTGCTCCAATACACTCACGATA
ACATCTACGTCACCACTTGCATCTGAAGAGGTAACTGTAACTACGTCAGTTGCTTCACCGATAATCTTACCATCTAGNAC
TGACAAAGCTGACCCTACAGGAACTGGTGCACCTTTGACAAGATACTTACCTGCNACCTTAACGTCTACCGTTAATGATG
CAGCCCCTGTGTTAGCTACGTTACACCCGATGACAACTGCTGTTGTTGCAGCTGGAACTGTGTATGCTGTTGTTTCTGAT
GTGTCAGTACATGATACTGTATAATTTTTAAATAAGTTTGCCATTGATCTATTATCCTAATGCTATTGCTAATGCTACTG
ATGTACCAGCTGCTTCGAAGTCAGTAGTAGCAGATGCTGCAGCCGTACCAGCATCGGTTATATCTGAAAGTGTGTGGGTA
TGGTTACCTGCTAAATACGTCAGGAGTTGAGCACCTGTCAACTTACGGGATGTACCACCATCATTAATCTCGAACTCTTG
AGTACCTGTACCTGCACTGGCTGCTGGTAACTCGGATATTTTAATGTTAGCCATTTAGTAGACCCTCTTCCATCTGTTTG
AAACATTCTTGTAGACTTTCTCAGGTAAAGTCCAATCACCACCCCATTTAACGTATGGGTCAAATTCTTTCCAGATACCA
TTCTCTTTGATGTAAGCTGTAGCTGCGAATGGTCTTACTAATCCGTCAGCATTAATTGTACCGTATACACTGTTAGGAGA
TGCATCACTGGCAACTCTTACATTACCATCTTCAGTTACCCTTGTGTCACCTAGTTCTGTTAGGCGTATGATGTTATCTT
CTGGTGACTCAAAAATTGCTGATAGTCTTAAGTTGACAACGTTAGCTAATGATCCTGTTGTCTGTGCTGCGAAGCTTGCA
TTCCTAATTCGTTTAGCTTCTGACACATTTGAGCTTGTTGAGCTTAAGGCTATAGAACCTTGAACTCTTGTTGTGGCTTG
TGCTTGTTGAGTACCTACACCCTGTAGAGCTATCTCACCATTCTTAATCAGAGATGCACTTGAAGCTAACGAACTTGTTG
CTGTTGCACTGACAGAGGCAGGTCTTGATATTGTCCCTGCGTAAAGTACACTACCAACATTAGCTAAGGATGCTGATACC
TGTTGCTTTCTGCTTCCTGATGGTGCTAGGCTACCTGAACCTGAGAGTGAGATTGACCCTGTAAAATACCGTTCAGATAC
CCTTGAGTCTGACTGTTCGGTAACCCTGAGGTCACCACTCTCTGTAATACGATAACCTTGAGCCACAGGACTTGTCCCTT
TATGCTACAGTTAGGTCAATATTACCAACTGCGAACTCTAAGCTGTCACCATCTAGCACTGTCTTAGCTGCTGCTAATGC
TCCGTGCCATAGTAGGTTACCACTGGATGATGCATCATGTATACCCATGTGAGTAACTGAACCCCAATCACCACCGTCAG
CTGTGAAGACTACAGCACCTGAGTTAGATGTTGTGCCAGCTCCTGATGTTGCAGCTGCGAAAGCTACAGTCTCACGAGCA
TAACCGTTACCTGATAGTTCTGTACCACCACCTGCATCTGAAGGTGCTGATGTATATAATGCTACATACCAAGCTGTGGG
TCGTGTTGCACTACCTGAAGTCATCAGGTAATCTAAGATTAGTTTCTCTGAATAGTCTGAAAGGGCTGCCATTTATTTTA
TTCCTCGTTTAATTTTTCTTTTTTAACTTACTTTGAACCATACGTCACCATCATTACCACCACTAGGTGCGTAGGCACTA
ACTGTAACATTATCTAAGAGGTTTAAAAGATTGACACCATCAACATAGATGTTACCTGCGTTTAATATGTCATTACCATT
CAAATCGAAGTCAGCTTGCATGGCGTTAGGGGTACTACCGTCTAATGACACAACGTTATCAAAACCTGTACGGAGTGACT
CGAAGTTAGCATTCAATGTGGTGTTGGATGCATACCCTGATGCTATAGTTGTAATGTTCGGTTTCTTAGCCATTTGCTTT
TAGTTCACCTTAATACCTAGGCGTTCAGCATCTTCTGTAAGATGTGACAAAGCCTGTTTGTTTTGATCTTCATCTTCTCT
AGCTTTTAACTTCTGTTTAGCCTGAGAAGCATTCTCCTTGTCTAACCAACCCTTATCTAATAATAACTTGGCTGCACTAA
AGGAACTTCTGCCTTTTGTCTTCATCTCTTCAGCTATTGCTTTAATAGCCTCTGACTTGACCTTGACCTCAACTTCACTT
CTCCATCTGGCTACATGTACCTTTATGTTAGCTGCGGATGATACCGTCTTCCATATATCCCATGAACCGAAGACTGTTTG
AGCAAACTCATACTCAGTTGGGTCAGATGGAGCTAATTGTAGGTATAGCTTCTGTAATGACAAATACATCTTACCGTGAG
CTTCTAAGTCTCTATCCTTAAGTGTGAATATGGCATCTTCGGTATCTGAGTAACATAACTCATAAAACAGACTTTTAGTC
TTTGTCTTACCGTTCGATCCTTTGAAGTTATCATACTGGAACATCATGGGGGTATGTTTACCTTTAGTATAAATAATAAT
ACGGACAGTATACCATGAGACAAATATAGTTGTCAACACCTAATTTATTTATTTATTAAAAGTATTCTTTATTATTGACA
CAGGTGTAAATTGTATGTATAATTCCATTATAGCTGCGGAGGCAGCCTATATATGTATATACTATAAGTATACCAAGGTA
TCTCCTGTTAGTATAACGTATAATCCCTTGGTCTATTACGGTTACTCTATACCACATTGTACTATGGTATTGGTAAACTA
CCGTAAAGCTTAAGGACACGTTCAGATTCTACTGTAAAGCCCACCCTAGGTAAATCCTTCGGTGGGTTTCTTTTTGCATG
CTAGGAAAAATATATAGAAAATCTTATGGTGC
>EnvY
ATGGTTTAACGTTGAACTATCTCTTCCCTGGTAAGCATTATCGTAAGGGAAATACAACACAGTAATATACTTTTGCTTTA
TCCCTTTGTAATAACTGACAAATTATAATGTCTTATTCTTTATGACACGTTCAGTTTATCCAATGCATTATATAGTATGT
TTACCTAACGATAATAATTCTTTTATTTATTTCATTTTAGGTATTGACAGTTTTAATTCCTTAGGTTTATCTTGGTGTCA
TTAACAATTTAAACAAAGGATTTAAAACAATGGCACTTAAATATAATACATTCATAGCAAGTAACCAAGAATTGAAAGGC
ATGGTTAAAGCTTTAAGGGATTACACAAAAGCAAGTAAACTTTCAATGCAAATAGAAAAGGATAATATGGGTTATTGGTT
AAGGTTAAATAAAGGCAAGCATACAGGAAAGGATGTTTTTAGGGCTATGAAAGGTTCTAATGGAACTTATTTAGTTAGAC
ATGTTGAAAACTTATTTACCTAATTGATTTTATTATTATTGGTGTCATCTACTAGGGTGGCACTTGTTAATACTAAACTT
AAACCAAAACAGAAAGAGAAACTATAATGGCATACAATAAATTAAGTAATTACAAAACAACTTGGACGGAAAACAACAAC
GGTGGTTGTGTCACATATACAAAAACAAATATTGTTAAATGGACTAAGGATACAATACAATTAAACTCGGATGGGTGGGA
AAGTGTAACAACTAAAAGAAAAATGAACCAAGCAAGCCACCAGTTTTGTTTGCAGTATTCAGTATTCCAAAAGAATTTTG
ATTGGTTTGTCACAACGCCAAACGGTGAAACAATACCTTATTTTGATGGTATGATAATCTTTAGAGAGGTTTAATGTTAT
GACAGATAAAGTAATATTCAGAAAGTTTTCTGACGGTGATGTAATAGCACTATTTCCAGAAATCAAAGGCTATGCTCAAT
TTATTCAATCATATATGCACATAGGACAACACGGGGACGCATCAAAGGAGCTTATTAAAAGCTTAAGTATTCCACATCCA
GACGAATACAAACCTTTGTTAGATGAATTGACAAGTATAGGTTATAAATTAAAGGTGGTAAAATAAAAGAGACGAATAAA
TTTAGTATTATCGGTGGCATCTTTTATTGGTGTCACTAAATAATATTAAAACCTAAACAGAAAGAGAAACAAAATGATTG
ATAAAGATATAATAATGAATTTAACAGATATAGAAATATCATGTTTAGAAATTGTTTCATGTAACTTTGAAACGCAAGCT
GACATTGAGAAAGAACTCTACAGGATCGCAGAGCTATGCAAAACTTTGTCAAATGAATTAAGGGATAGGATACAGGAAGA
TGAGTAAATCTTTAAGCTGTTGTCCTGAGTGCCTGAGTAAAGGCTATAGGCTTAAGCTAAAAATAATTGATACAAGGGAA
TATTTTAAACTTGGCTACCCGTCAACTAAACGCCGTAAAAAATGTTTGACGTGTGGATATAGAGTTAATACTGTAGAAAT
ACAATTGGAAAAGGAGAATAAATAGATGAAAAGATATTACGTTGAATATGTAGATCATTGGAACGATTATAATCAAACTT
ATATTTATCTAAAGGCAAAAGATACATTTACAATTTATAAAACATTGTATGATTATGAGATAATAACAATAGAAATAACT
GAATAGCAAAGGAAAATAAATAAATGGATGTTCAAGATAGATTAAGACTTGCTCATGAAACGGTATGCAAACAAGAGAAT
AAAAGAATGCGTCAAGTCTTTAACATGCGTAATTATAAAGAGGGTGACCAGTGGACACAACAAAAGAATAGACAGGTTAC
AGGTGCTAAGGGTGGTAAACAAAACAAACTCAAAAGACTTTGGGTAAAAGAAAGGAATACAAGATGAGTAATAAGATAAG
TTTAGAAGGGTGCTATACAGTTGCGGCATATTCTGAGATAGAATTGCCAGAAGGTAAGACAGGCGAAGACATAAGGCACG
TCTATGACAAATGGGGTACGTTATACATAGAGCTAGACGATGGCAAAGTGTACGAGTACGAGATTGATTATGGTGATGTC
GACAGTAAACGACTAGACTATATGGATTTATATACAGATGAAAGGGAGCTACTAAATGTATAGAGTTAGGACATATGACA
AAGATGGTAAGCTAATACAAACCTATTGCAGCTACAACAGGTCTACGTTAGAAGCTTATGTGAGTTCGTCACTAGATAAG
GTGAAGGGTATTAAACATATTAAGAGTTGGGAAGAGGATAGAGAAAATGGATAAGCAAGAATTTTATGATTGGATTTATA
ATGGTGATGCATCCTTTGAAGCTATAGAAGATTTAGGTGATGGTAACTTTGCTGTATACTTTTGTGATATAGAAGGTGAT
GATGATGATGACTAAATCTAAACCATTACATAGATACCACAATGAATTAATCAAAGAGATAGACGATGCTGAGTGGTTGG
ATAAAGAAATATCTGACCAAGAGAAACAAGAGAATAAAGAGTATCTTATATCTTTAACTAATGGTGGTAAGGCATACCGT
AATTAACCTATAGAACCCTTGTCAGGGACAAGCCCTAGGGTATCAACATTATTTAATCTGTCAAGAGGGAAAATAAATTA
AATGGATTACAGAGCATACATAAGAAGAGGCAAGCAAGAACTCGAAGTCTTTGGACAGGTTTGGGATGACGGTTCTGGCT
ACTGGGATGAACACCAGTTCATTGTAGATCAAGAGCCAGAGTTTGCTATCACAGAACTATATGATAACGAAGATAGAGAG
ATCGTTAAGCTTACCACCTTGACACCTGAAGAAATACAGGTCATTTTAGATATGTTTACACAAGATTATTGGGATCAAAT
ATTATGAGTAACTGGTTAAGCCATAAGGAATGTCCATATGAGGACTGTGGCAGCACAGATGCCTTCAGCTACAATACTGA
GAGCTGCTCAGGCAGGTGTCATAGCTGCGAAAGAGTTTACCCTAGGACTAAAGACAGTAAGTTCGAGTGGGCAGAAGAAA
CATACCCTGTAATGGGGCAAGAGCAAAAGGATGGATGGGATATGAACCCACAACAAACGCAGATTAAACCTGTACCTACC
GAGGTACTAACATCAGTNTACAGGTCAGTAAGATCAATAAGCAGAGAGACNATGCAGTTCTATGGTGTNAAGACATACNT
TGACAGCAATGGTAAAGAGGTNAAGCAAGAGTACCCATACCCATCAGGTGGCATAAAGACTAGATTTTTCCCAAAAGAAT
TTAGAGCTACCAACCTTAAGTCAGATGAACTATTCGGTATGAACCATTGGAACGCAGGGTCAGGTAAGATTGTCACCATA
ACTGAGGGTGAACTAGATGCTATGTCAGCATACCAAATGTGTAACTCAGCTAAGTATTCATCAGCCTTTGTGTCACTACC
ATCAGCTACACCATCAAATAAACTTTGGACTAAAGCTGCAGATTGGTTAGGATCATTCGAGAAGATCATACTATCCATTG
AACATGATGATCAAGGGAATGCTGTAGCACAAAGGATAGCTAACCTATACCCTAACAAAGTATACAGGGTACAACATGAC
AAATACAAAGATGCTAATGAGTTCCTAGAGGCAGGTGCTCGTAATGAATTTTATAATGCATGGTTCAATGCTAAGAAGTA
TACACCTGAGAACATAATCAATACATCAGATCAGTTCCTTAAGATGTACAACAATAGTGAGAGCCATGTGTATGTTGAGA
CAGGGGTACAAGAGTTCGATGACTTATGTATGGGTCTGATGCAGGGTCACTTCACCTTGTTCAAGGCACAGACAGGCATA
GGTAAGACTGAGTTCATGAGATACTTAGAGTACCACATACTTACCAAGCACCCTGAGATAAGCATTGCAGCTTGGCATAT
GGAAGAGACAAAACTTAGATCACTACTTGGGTTGGTTTCATATGAACTAAAGGATAACCTGACACGCAAAGATTTGATAG
CACAAGCAAGTGCTGAACAGAAAGTACATGATGCTATCGTTAAGCTAACTAAAGATGAGAGACTATATCAGTTTTTCTTG
AATGATGAGGATGATCCTATAGATATACTAGGACACATCAGGTATTTGTCACAAGCATGTGGTGTTCAGTATATATTCTT
TGAACCTATCCAAGATATTGCAGCTAACATGGGTGGTGATGAAAGCAAAGAACAATTCCTAGCTGATCTATCTGTAAGGT
TATCTAAGTTAGCTGCTGAGTTAGGCGTTGGCATTGTGACAATCGGACATACCAATGATGATGGTGCTGTTAAGTACTGC
CGTATGATAGAGCAAAGAGCATCAGTTGTTGTTGAGTTACAACGAGATAAGATGTCAGAAGATATTGATGAAAGAAATAC
AACCAAGCTTCTTGTCACAAAGAACAGACCAGTTGGNCCGACAGGATATGCAGGTCAGTTGACTTTCAATACAGATAGCT
TTACTCTGTCAGAAAAATATGGAGAGTACTGATGCAAGAACTNTTAGAATATGATCCTTTGGTATACATAACAGCCAGTA
TATATTTCTTGGGTGTTGTTAATCACTACGTGCTTATGAATACAATACACATAATACTCGAAGCACCAAGAGATTCCACA
GCAATGCGTATTAAAGCTATCTTGTGGCCTTGGGAATTAACACTATGCTTGTGGGCTACATGGCAAGACAGGGATTACGA
ATGAAAATATTAGCAATGGACATTGAGACTGACGCATTGGATGCTACTAAGATACATGTCATCTGTGCTCAGGATGTTGA
CACCAATGAGAAGTATCAGTTCCTTAATGTATGTACAATACCTGAGGAAAGAGAAGCTTTCTTTCTACTGTGTCAACAGA
CAGATAAGTTTATATTTCACAATGGGATAGGGTTCGATGTTAAAGTAATCAACAGACTGTTACAACCTAACCTGATTAAC
CCAAGTGATGTCATTGACACATTGATCATGTCAAGGCTTATAGACTACAGCATCAAGGGTGGTCACAGTCTCAAGGCATG
GGGTCAAAGACTAGGTGAGTTTAAGGTTGGGTTTGATCAGTTCGAAGTATTGACACAAGAGATGGTTGACTATTGTCATC
AGGATGTTGAGGTTACAGTTAGACTATACAATAAGTTTAAGTCTAGTATCTTTGACCCTGATCTACAGGATGCCATCAAG
TGTGAACATGACATACAAATCTTATGTGAAGAGATGACAGATGCAGGGTTCTACTTCGAGAAAGATAAAGCTGAACACCT
CTTGGATGAGGTTGAGCTACGCATGATAGAATTAACTGAAAGTTTCCAACGTGATTTCCCACCACAATTAGAAGAGGTGA
ACAGGATTAAGTACCGAAAGAAACAGGATGGTACTACGATGGCAAGTGTAAAGAAAGCACAAGAGAAATACTTTAAGACA
ACAGTTGATTGGTCAGTTAACCCACCCGACTTAGTGTGCTACGATTGGATAGAGTTTAATCCAGCATCACCTAAGATGAG
AATAGAAAGACTATGGGAAGCTGGTTGGCAGCCATACGAGAAAACAAAGGGACACATACAATATGATAGAGAACAAAAAC
AAAGATCGTGGAGATAAGTTTGCACGTTATGGTTGGACATTATCTGAGGCTAACCTTGAGACACTGCCTGATGAAGCACC
TGCAGGTGGTAAAAGATTAGCTGAGTGGTTGACACTTGAAGGTAGGAGATCATCGTTGGTTGAATGGCTAGGACATTGTG
GTGATGACCACCGTATACATGGCAGGTTCACACATCTTGGTGCATGGACAGGACGTATGGCTCACTCAGCACCTAACCAA
GCTAACATACCATCTGAGTTTCATGGTACACCTAAGTCAGCTGTTGAGGAAGTTAAGGCTAGGTATGACGGACAGTTCCG
TGCCTTATGGGGTGTCGAGAAAGGTAACTACCTAGTGGGTACGGATGCTGAAGGGATTCAGCTGCGAGTACTTGCACATC
TAATGAAGTCAGAAGAATATGTGGATGCTATTGTGTCAGGTAAGAAAGAGAACGAGACTGACATACACAACCTGAACAAG
AAAGCATTAGGTATGTCACACATAACAAGAGATGATGCTAAGACTTTCATCTATGCATTTTTACTAGGGGCAGGTACAGC
TAAGATAGCTCAGATACTACGTGTCAATCAACGTGAGGCAAGTCAATGTGTTGAGAACTTTATGCAATCAATCCAAGGGC
TTGCTAACCTAAAGAAGAAAGTCATACCACACATAGCTAAACGTGGTTGGTTCAAAGGTATGGATGGACGTAAGGTTCTA
GTACCATCTGAACATAAGACACTCGCAGGTATGCTGCAGAATGGTGAGTCTGTCATCATGAAACACTCAGCACTACAGTG
GGTACGTCAGGCTAAGGATAAAGAGATAGACTTTAAGCTTGTCACATGGCCTCATGATGAATGGCAGACTGAGGTGTGTG
GTAATTATGCAACAGCTGAGGAGTTAGGGGCTATGCAACGTCAATCTTTTGTTGACATAGGAGAGAAGTTTAATATGGTA
TGCCCATTAGCAGGGTCAACTGACATCGGACGTAACTGGAAGGACACTCACTAAATGTTACCTTATATCGTAGCACTCTC
ACCTGTAATTTTTGTATTGACAACAGAATTAATTGTTTATATTGTAACTAAATCAGAAGCTAAAAAAGGAAATTGATATG
GCTGATAAAAAGAAAACTAAGTATGGTGTATTCGAAGGGTCTTTATACTATGCCCGTGTATTCCAAGACAACATGGACAA
CTCAGATTACCATGTAAATACACAAGGTCAGTACAACACAATGTTTGTACCTAAAGACAGTGAAGAAGTTAACCGTATGA
TTGCGATGGGTTTCCCTGAGACAGCAATGGGTAACCAAATGATTAAACCTATTGATGCAGCAGGTGGTAAGGTAGGTATG
AAACTTAAACGTCCTAACGTACACCCATCTGGCATTGATGATTTCGGTGGTGCACCTTCAGTAACCAAAGGTACTACAAG
TTCTAAGTGGGACTTTGTAGAAGATGGTGCACTAGGTAATGGTACAACAGCTAAGGTTAAGCTATCTATTTATGGTGAAG
GATCAACAGCATCTGTACGCCTAGAAAAGATTGGTATCTTAGAGCATGTAGCCTATGAAGAATTAGCCACAGAAGATCGT
TGGTAAGCTTTCCCTCCCCGACTTGGGCATCCCTTAATTGGGGTGCTCTTTTTATTATATAAAGGATTATATCTATGATG
ACAAAACCTAAACAGGTGTTAGTAGATGGTGATCCGTTTGCATATCGTGCAGCTTTCTCATGTGAGAACGATCCAGTTGA
GGATGCACTAGATAAACTAGATGAGATACTTGAGCAATCACTTAACGAAGTGATGTGGGAACTAGACCCTGAGCAGTATC
AAGTATTCCTGACAGGCAAAGGTAACTTCAGGTACAAGTACTCTATTACGCATGAGTACAAAGGTAACCGTAAGAACACA
GAGAAACCTCAGCACCTACAAGCTATCCGTAAACACATGATAGATAACTGGGATGCTGTTGTATCTATAGGTGAAGAGGC
TGATGACCTATGTGGTATATGGGCTACTAACTATGGTAAAGAATCTATTGTCATATCTATAGACAAGGACATGCTGCAGA
TACCATGCTCACACTACAACCCTAACAAACGTACAATGACAGAGATGGGTGAGTTTGAAGGCTTACGTTTCTTCTATACT
CAAATCCTAACAGGTGACAAGGCTGACAACATCATAGGCTTGTATGGTATAGGTCCTAAGAAAGCTGACAAGATACTTGC
TGACTGTACAACTGAGGCTGGTATGTACGAGGAATGCTTACGTTCCTATGGTGGGGATGAGGCAAGGGTCATTGAGAATG
CTAGACTACTCTGGCTTCGACGTTACGAGAACCAAATATGGGAGCCACCTAAATGCGTTTCAGATCAGGCTTAGAGAAGA
GGACAGCAGCCTACCTCAAGAAACTAAAGATTAAATTTGAATACGAAAAGATGCGTATCAAATGGCAAGACCTAAGATTT
AAAACATATACCCCTGACTTTGTGCTTGACAATGGTATAATAATCGAAACAAAAGGGCGGTTCATTCACTCAGATAGAAC
CAAGCATTTAATGGTCAAGGCACAACACCCCGAACATGATATTCGTTTTGTATTCAGCAACCCTGCAGCTAAATTGTATA
AGGGTTCTAAGACTACATATGGTGATTGGTGTGAGAAGAATGGATTCAAGTATGCTAAAGAAATTATTCCTGTCGAATGG
ACTAAAGAAAAGAAAAGAAGGTGATTGACAATGTTTGATTTTGATAGTAAAATTCGTGCTCTTGTCCAAAATTATGGGTT
AGAACTTCTCCTTGAACAGAACGAAATATCAGAAGAGTTTGTGGTATCATGGCTTGTGGAAGAGAAAAGAATTGATGTCG
AAGATTACTTTAATCTAGATGCAGAATTAGAAGAGTGGAAGAGGATAGAGGAATGAGTAAAGTAAAAACATTAGATGAGT
ACCAAAGGGCAGCTGCAACCACAGCTATCTACCCTGAGAATAGAGCATTAGAATATTTAAGTTTAGGTTTGTCAGCTGAG
GTTGGTGAGCTTACAGGTAAGTTAGCTAAGTGGTATCGTAAAGATGAGATGGCATACCCACATGGTGACGTATTAGATGA
GCTAGGTGATGTACTGTGGTTTGTCAGTGAGTTTGCTAGGCAACATAACACCAGCTTATCTAAGTTAGCAAATAGGAATA
TTAGTAAGTTGTCAGATAGATATGAACGTGGTGTTCTTAAGGGATCAGGAGATAAGAGATGAAAGCATTCGGACGTTGGT
GGTATAGGTTTATTAACTACATGATTACATGGCAGCTACATAGAGATGCAGTTAAGCATTTAAATAAGTTGACAGATAGG
GAGTTAAAAGATATAGGTCTTACTCGTGGAGAAATTGATCGTATGATCTGGTTCAAAGAAGACAAGAAAGATAGAGGGAC
AAAAGAATGAACAACTACTTACCAACAGATTACCAAGCATTTATACATAAGTCACGTTATGCTAAATACTACGAAGGTAA
AGGCCGTGAGTCTTGGGGTGACACAGTAGATAGGTACATGGATAATATTGTAGGTAACTTAGCTGACATAGTTACCAAGA
AAGAAATCAAAGAAGCTATACTAAACTTAGCTGTTATGCCTAGCATGAGATCATTGATGACAGCAGGTAAGGCTGCAGAA
CGTGACAATACATGTATGTATAACTGTTCATACTTAGCTGTCGATGATGTTAAGGCATTCGATGAGGCTATGTTTATTCT
ACTGTGTGGTACAGGTGTTGGGTTCTCAGTTGAACGTCAGTCAGTACAGAAGCTACCTGAAGTACCAACCTTATTTGTCA
GTGAGACTAACATAGTTGTCAAAGACAGTAAGGAAGGTTGGGCTAAGGCTCTACGTCAGATGATCGCATTACTTTACAGT
GGTGAAATACCAACATGGGATGTATCTAAAGTTAGACCTGCAGGTGCACCTCTTAAAACGTTTGGTGGTAGAGCATCAGG
ACCTGCTCCATTGGTTGACCTGTTCACCTTTGTCATCAAGACATTTAAAGATGCACAAGGACGTAGGCTATCCTCTCTTG
AGTGCCATGACATTATGTGTAAGATAGGCGAAGTAGTGGTGGTAGGCGGTGTACGCCGTAGTGCTATGATTTCATTGAGT
AATTTATCAGATGACCGTATGCGTCATGCTAAGTCAGGCTCATGGTGGGACAACGATCCACAACGAGCATTAGCTAACAA
CTCTGTGTCATACACTGAGAAGCCTGACAGCTTATCGTTCATGAGAGAATGGATGGCCTTAGTTGAATCAGGTTCAGGTG
AACGAGGTATCTTCAACAGGCAAGCATCTAAGGTACAAGCTGCTAAGAATGGTAGGCGTGATGCTGACCATGACTTCGGG
ACTAACCCATGCAGTGAAATAATTTTAAGACCGTCACAATTCTGTAACTTAACAGAGGTGGTTGTAAGAGCAACAGACAC
ACTAGACACCTTAAGTGAGAAGGTAAGGCTTGCAACTATCTTAGGTACTATTCAATCTAACTATACTAAGTTCCCATACT
TACGTAAGGTCTGGAAGAATAACACCGAAGAAGAAAGACTACTTGGTGTGTCGTTAACAGGTGTCATGGATAATCCATTG
ATGACACTCAAAAACAAAGGATTGGAGAAGACTCTTGACCATCTTAAACAAATCGCCGTTGCTACTAATGCTACTTGGGC
TGAACGCCTTAATATCCCTGTCAGTACTGCTATCAGCTGTAATAAACCAAGCGGTACTGTCAGCCAATTGGTTGACTCTA
GCAGTGGCATTCATGCTCGTCACTCAGCCTATTATATTAGGACTGTTCGTGGAGACAACAAAGACCCGTTGACACAATTC
ATGATTGACCAAGGTATTCCTAATGAGCCAGATGTAATGAAGCCAGATGCTACAACAGTATTTAGTTTCCCTATGAAAGC
TCCTAGGGATGCTGTGGTTACAGCTGACATGACAGCCATTGAACAACTTGAGATGTGGTTAGCTTATCAACGATCATGGT
GTGAACACAAACCATCTGTTACAATTAATGTTAAGAGTGATGAGTGGTTTGAAGTAGGAGCATTTGTATACAAACACTTC
GATGAGATGAGTGGTGTGTCATTCCTACCGTTCAACGAACATACATACCAACAAGCACCATACCAAGATGTTGACAAAAA
GAAATACTTAGAGACACTAGGTCAGATGCCTAACAAGATTGATTGGTCATTACTGTCAGATTACGAGAACGAAGACAATA
CAGCTGGAAGTCAGACAATGGCATGTAGTGGTGACGTTTGTGAGATGGTAGACTTAACATAACAGAAAGCATCAGCAATG
GATATAATACTAGGACTTGCACTTAGTCTACACTTAGGACTAGAGGGTGACTACAATGAGATCCACCCTCATGTGCAAGT
AAGAGATGGTTACTTCATTGCTGGTGCTTACTACAACAGTGAGAATAAAGTAAGCCCATACTTAGGTATCAGATCTGAGG
GTGAGCTAGGCTATCTAGAGTTTGGTATAGTAGATGGATATGATGCATTCGATGCACCTGTGCCTTTTACTAGGATAGGC
TACACACTGGATGACAACTCATCTGTATTTGTGTCACCAGCATTAGAAAAAATAAACAAGAATGTTACATCAGGTCTTGT
CATAGGTTTAGAAGTTAGTTATTAATAACCAACAAGAGATTAAATAAGGGAATACAAATGGTAGTTAAAAGACAATTCAG
TAGGGCATTGTATGAGGCATATGATGGTAAGGCTAAAGACAGATTAGTTGAGTACCTCACCAGTGTAGGCCATACTATTG
TCAGTACTGAAGAGAACTTCAATGTAGATGTTGTATCTCAGAAAGGTGACTACACCTACTTCAATGAGGCTGAGGTTAAG
ACAGGATGGAAGGGTGATTGGAATACTAACTGGGCAGAGATAAGATTACCTGAACGTAAGGGTAGGCTTGTCAAACTGTA
TAAAGAAAAGAATGGTGTGCTTAACTTCTATATCTTCAGGGCTGACATGCAGCAAGCATGGAGAATTAAAGACACCTTAC
TAACAGAAGAAAGCCTGAAGGAAGCTAAGGGTAGATACATTACCAAAGGTGAGAAGTTCTTCCATATTCCATACACAGAT
GCTGAATTAATTAACTTAGAGAAAGAAGATGTATAATGGCTAAATGGAATTTAGATGCTGTACGTGATGAGGTAGAGGAT
GATGTTGTCAACCAACCACCACACTACGGTAACGGTAGGATAGAATGCATAGAGTATATGAGGGACAACATGGATCACAT
GATGTTCATGGGTTACCTAGAAGGTAATGCTAAGAAGTACATGCATAGGTACAGGTACAAAGGTAAACCTGTAGAAGACC
TAAGGAAAGCCAAATGGTACTTAGAATATCTTATACGAGAGATGTCACAAGAGTAATAAAAAAGCCCCTCAGGATTTCTC
CTTGGGGCTTCTTCTTTATTTCTTCTTCATTGGTTTCTTTTTAACAGGTTTCTTTTTATTTGTACCCTTACCGTAGGGAA
CTTTCTTTCCGTTCTTGTATGGCATAACGTTTCTCCTTTATTGTTTAGCCGCCCACATATTGTCAATCATATTAGGGTAT
TTCCTACCAGCTCTAGATGCTCTAGCTCTAGCCTTTTTCTTCTGCCCATCTGTCAACGGTTTAGATTTACCTAAAGACTT
AGGACGTTTCTTTTTCCATACGGGTTGTTTATTAGCCATTACCACTTCACCTTGTTAGCCCAGTAAGCTGCACTCATCTT
ACCTTTTTTAATGTTCTTAGCATGACGTGCCTTGAATGCTTTATTTCTAGCTGATCCTTTCGGACTACCTTTGACACCCT
TCTGCCCAAACCTAATTACCTTTTCTTTACCACCAGCACAAGCCTTAACAACATGTGACTTAGTTTTGTGACTTGGTGTA
GTCCTAGGGGAGTTACACTTCATCTTAGCTTTGTTAAGTTTCTTAGGCACGTTCTTACCTCTCATTAGTTAAGTGGGTTG
TCTACTAGGGAATCATAGGCTTTCCATATATCATCTATTTCTGTTTGGTATTTGTCAAGCTTATCACCCAAACTATCAGT
GATCCCAGTCGATCTCTCAACTTGACTACGTAAGTCAAGCAAGTCTTTCTGTTGTTCCAAGATTGTTTGCATCTGCGTAC
TAATCGTTGACAACCTTGTGTTAAGTCCTCTAACATCATTATCTTGTACCGCCTGTTCTAGTGTTTGTATACGAGAACCT
AAGTCCCCTGCTGTTTTATCGAATGTTCCTGACTTAGTGACAACTGTCTCAATGCCTGACTCAACAGCATAGAACCTTTG
TAATGTGTCATAGCCGTAGTATATACCACCACTAAGAGAACCTAAGATGGGTAGGGCAGCAGCTATGTACCACCCTTTGA
ATGTAAACCCACCAACTTTTACTTCAGCATCTTCTATCATGGCTGAGGATCGTTGTTAGCTAATGAACCGTGTTGCATTA
TATACGTAGCAGCACCGTAGATGTCATCAGCATCCTTCATTTCACTTGTTAAGTAACCGTTCCAACCTGTAGCATTACCG
TAGTTATCCCATGTAATGACAAACTCGTCAACACTTTGTGTGTATGTTAAGGCTGAGTAGTTACCTATGACAATGCTGTT
CTGTGCTGCATAGCTGTCAATGCTTGCTGTAAGGCTTTCAGTATTAGCAGCTGCCATGAATGCACCAGCTTGTTGAGCAT
ACCCTTCAACAGAATCTAATGCTTGGTTGTATGTGGCTACTTCAGCTGCATCTATAGAGTACTCATCTGTAGAAAGCATG
TCTTGTAGAGCTACCTGTTCAGGTGCTGTGTCAGCTTCCATTGCAACTTCAGCAACTGACGTAGCTGTCATAAGAACATC
TGTAGCATCAACCAATGTGTCAACAGCTAAGGCTAAGTTGTTCATAGCAGCTACATGTTCTTGTACGAAGAGCTGTTCAG
CTGTTGTAGCTGTAGCATAATCATGTTGCATTACCTGATCAACAGCATCTAGGTAAGCTGTAAGCATAGAACTAGAAATA
TGACCATCATCTAATGATCCATCTACTATGACACCACCAACCTCAGCATAACCTGTAGCACCAACACCCAACTGAATTGA
CAACTGTAGTCTGTTATCTATAACATTAATACTATCAATCAGTGCTTGTAGTTTCTCTTCCCCTGTCTGTGCGTTTGCTT
GTCCTGAAACGGTCACTAAGACTGAGCTTGCTAACAGTAGTTTTTTCATCTGACTCTTCATTTGATTCTATGTCCTCTCC
TACCTTTAACAAGGTGTCCCAAAATTGTTTGTCATCAACATACCCCACCACATAAACGGAAGGATTCTCTCTATACTTTA
GTAAAGCATTCTTACCCATAAGAAGTTTACCAGTTTTGAAATCGTTTACAGGGCAGGGCGTATTAGCTAAAACCATCGCC
TTAAATACAGCTGGATCAGCACATAAAATACTGATGCCAGAAATCTGCAAACCTAAACCTCCTACTTGCTGAGGTGCTCC
TAAAAGCCTAGCATTCTTACGTCTGTTACAGGAGTTATCTTGCTGCATACCACCTGATGACAAGCCTATGACACTTAACT
GTATACCTACAGAACTTGGCATTAAGCATGAGTCGTTACCACCGCCACCCATAATCGTAGGTGCTATACTGGACATGACA
GGAGCTTTATCCCCTGCACCTGTCGCATTGTAGTTGTTGGTAACAGTTTCGTCTGTGTTGTTACTGTCTACTGTACTGTC
TTGGTAATTATTACTGAAGTCACCTGTAACATCATTGGCTAGTACACTGGTCACCAAGAACATCTTTAAGATTAGAGTCT
TGGCACATAAGCTGAACAGCTGCTTCATCTTTACCGATAAGAGATAGTGTTTGTGCATTTAAATTTCTTTGACATTTAGG
CTCGTTGTTAGGACATACCGAAGGGAACTGTATTGTTGTGGACGTACAGGCAATCAATACCAAAACTAATACGAGGTAAT
ATTTAATCACGTCTGCTGTCTTCCATCATAATCCTGATTGACTTAATGTTCTCATCAATACGAGCTAGGGTTAAAGCTTG
TGTTTGTACAATCTTATCGAGGGTTTCGATACGTACTTCATGACGTAGTATCTCACGAGTGTTGTTCTTAACGGAGTTGT
CAAGTGATGACACATACCATACAAGAGCTATGGTTTGACAGATGATAGCTACTACTAGAGTAACAGGTACTGTCTTCGAT
AAGTGCCAATCAGTTTCTTTGTCCATCATTTTGTAAACCCTGCTCCGAAGTATAGGCCAACAATAGCTGACACAATGTGA
GTATCTAGTGGTGTTATGACAAAGCCAGAGGCAGCTTGCCATCTTACAGTTTCGTTAGCACCAAGNAGCCAGTTAATAAT
ACCACCCTCAACTTCAGTGTAACCTACGATAACGTTTATCTCAGGGTAGAATACAGCAACTAACTTAGGNAGTACAATNA
TAGCAAACACAGCTGANAGAGCTATAAGCCTACGTGTCCAAGCAAAGTGTTTGTCAGTCTTACCAGCTTCACGAGCTATG
TTAACTTGTTCAGCATTGAAGTTAGCTCGTTCCATGAGCATCTTGTTGTTCTCTTGTTTAGCCTTAATGCTTTGACCCCA
TATGGACATGACCCCACCGAGAACGGTAGAGCCTAGCATTGTAATTAGTTCTAATGGTAATCCAAACATTTATTTAGACT
TTCTTTATTAGTTTACACTTAATGTACCCAGTGTTTCGTTTAAGTCAGGCTTAGTCCAAGACTTCAACACTGTTCCGTCT
GCTTTACGGATGTCATACTTAGTACCTGTTCTTTTACCGTTTGTTTCAACGGAAGTAGTGACAATATCTGCAGCTTCTTC
ACCTGTTTTTGCGACAAGATTATACGTTGCTAGTCTACGTTTTAACAAACCTCTTGGGTAATTGTTTACTGAAACATTGT
TTACTTTTTCTTTACCAGATCTAAAGTTAGTAGTGAACCCAATTAAATTGTCAGTTGTTTGAGTAGCTTCATCTTTGCTT
GTCTCATCCAACATTGTTTTAACAGAAGACCAACCCGTACTTTCAACACCAGCATTCCAAGCCATATCATACGCAGCCTC
TTTAGCTTTATCCGATAAATCTTCAAAGCCTGTACCATAATTCTCCCCAGCTTGCTTGCCAAACTCCACATAAACAGCCT
TTGCAAACTGTTCATCCGAAGAATAAGAAGACCTAGAAAGACCAAACTTAGTAGCACCTGAATAATCTATATCAGCTAAA
TCTGACTCTTTTAAACCATGAGTTCCTGTAGGATCAATAGCAGTACCATCAGATTTCTTAATGCTATTTTTGTCAGGGAC
TATACCATAGGGTAGTGTAATTATATTCCTACCATCTAAGTGTATATCTGTACCTTCCGATTCTGTTAAAGAGTTAAACC
CACTTTGTAAGGGAGCTGCTAGAGTAATAGTAGGGTTACCATCTGAATCAAGAGGTGTTACTACAATCTCTTCGTCAGGT
TCTCTAGGTGTAGCTTCAGCATTAGACTCAAAGTCAATATCTTCTAATGGTACTCCTATAAAATCTTCATTGATAGCTGC
AGTTACATCCGCATTCTGATCAGCTGTTAAGTTATTGTTGGTATCTATTAGGTTATTGTTGGTATCTACTGGAGCTGCAT
CATCCTCTTGACGAGTAAGTATCATAGATTCCATAGTAGATGGGTCACCACCTAACCTACGCCAGTAGTTAGCATATGTC
TTGAACTGGTTGTTAGCTCGTGTAATCTCTGAGTAGTTTCTACCTAGAGCCTCAACACCCCAACCTTTACCACGTAACTC
TGTTCGTTCACCCGTTGACAAAGCCCTACCACTATCTTTAATCATGCGGTAGATATTACCACCGTAATACTTNTCAGCTT
TANCTTGGAATAAACCACCAGCCCACTCTGAAGGACTTGTAGTTTTCTCAGCTTTCAGTTTAACCTCACCAATACCTGTC
AATTCAAATACTGTACTCTCTACAATACCTTTCATTGTGGTAGCAAAGATATTAGACTGAGACTGTAGTGCATCCTTTAA
CTGGTTGACAGCAAGTGTATGGCCTTCAGGGTCTAACTTCTTGACAATATTTAGTTTGTCAAATACATCGTTGTCAAACA
GTACGTCCATCGTTTCTTTACTTAAGAGTTTGTTTGATGTACTGACGTTAACTGTAGCTTGACCAACACCATTCAAGAAT
GAATCTCTATGTTCAGGTTGATTAAGGTTCACAGGTTCTGTTAACTTCACCTTAAAATCAAAAGCATTGTTTATTGCATT
TAATCTGTCTTTGTCACTACGGTCTGTGGCTATTTCCAATTCTTCATTGTTGTGTAGTATGACAGCTGCACCAACTTCAG
GTTCATCTAAACCGAATACATTTAAGTTAGTGTACACTGTGTCTTTAGTTTCTGTCTTTTCTAAAGTCTTTAAGATTTCA
GGCCATTTACCAGCAACATAACTAGACCAATCAACTTTATCTGACAATAAAGCCTGAGCTAATATAGGGTCTGTCTTACC
TAACACTTTAGCTTGCTTTAGAAGGGCTGCAGATATTGGCTCCATTGCTGCCATAGTTTCGGCTGTAAGCATATCTTTGT
CATACGTTTCAAGACGACCCAGAAGAGTATCTAATGTGTCAATCTGTGATTTAACAGGGGAGAACTCATCGGCTGTTATG
TTGAGTGGTCTTGTAAGTTGGGACTTAGCTATATCAAAGCTAGTTCTTAGTTGAACCATAGACTCAGGGCTGACATCACC
ACCAGCTATTTCAGCTTGTAGACCTACTAAAGCTATTGCTCTAATGTTCTGTAGTATTTTGTTAGCATGAGGCATATATG
ACTCTTGAAATTCCATCTTGTCTATGTTAGATGCTGACGTTATATATAATGCCGCAGCTTCAGAAGTCTTCATATCATTT
AAGGCTANAGTAGCTACATCTTGACTCGTGAAAGGTTTACCTGATTGACTTAACTTTTGTTCAGCTAGGAACATATATGC
AGGGTTTTCTATTAACTGTTTGTTAGCTGCCTCAGCTGCTGCCATAGCAGGGTTAAAGGTTAGAGAACTTATGTCAACAC
CTGTACGCCTAAATACAGCATCAGCCTCACCGTCACCTAATTGAAAACCTAAAGATTCATATGAGGATACAGCTGAGTTA
ATACCAGCCTTAAGACGTGTTGGGTCTGTTACACCTTTAAGCTTGTCTAGCTGTGTGACAAAATTAGCAAAACCAGCTTT
ATTCAAGGAAGCTTCTGTAGGTTTACCTCTAGTTTGTGCTTTGGAATATGCATCCATAGCACCAAACAAACCTTTTGTCA
GGTTAGCCATGCCTTGAGCTGCAGCTGCTGAAGCACTGGCACTAGGTGCATTGACACCCTTCTCATAGGCTGTACCTTCG
TCACCTAAATCCATAGCAAAACCTGCCATAATTACATATCCTTATTTTTGTTGTTGTTGGAAAACCTGTGCATCAAACTC
AAGACCTAATCTTGTAGCATTTTTTATCATGTCAGGGAAGGTTTCACCTCGTGCAAGTCTCTTCTGAATCTGTACTTTTA
TNTGATTCGAGAAGGGTTGNGCCCAAAGCTCATCGTTTATCTCGTAGAAGAGTTTCTCACCTTTTAGCATATCATCTTTA
TTNCCNTCTGTCAAGAGCCTTATGGCATAATCAGACTTAGCCCTCATTCTTTTCTCGAAATCACGTACAACTTTAGTCTC
TTTGTAGATCATTTCGTTTAAATCATAGAAGTTTTGTACAGGTGCTGGTGTCGCACCGAATAATACTGCAGCCCAAGTTA
TGGGGTCTAGGTCACCTACTGACAGCTTACGTGTACGGCTACGATAATTACCTGTCTCAATTAGTTCTTTTATCTTGATA
CCTTTATCAAAAGTAGAAATGTTGCGTACTAACTGTGTCAAATCCTCACGAGCTATTTCACCTTGCCCTTTGAACATAGC
AGCAAAGGCTGATGTAGCTACTTTGTACATGTCTCTTGCAATCTCACCAGATGGACCAGCAAGTACTGTCATAAACTCAT
CATCGAAAAGTTTACGGTATGTGTCTACAAGCTGATCTACAGGAGCTACACGAGTAGCATATGCTGTCTCAGAACCTAAT
AGCTCAGACAGTAAGGCATCAATAGTACCATACTTAATACGGTTAAACATCTTGACAGTCTCAGGGTCTTGAGGGTCATA
TCCTAGTTTCTCTGTGACGTAACCTGCAGATTTACCTAAGCCTAAACCTGTTAACCCGAACATCGGCCCCATTGCAGCAA
ACATACGTATACGTTCACCAGCTGTAAAGTTACGACCAACTGTAATATTTTCTAATGCTCGTAAAGAAAACGATAACCAC
TGTGTTGGTACTCTCATTGGTCCTGACTGTGCAAAACTACGTGATGATGTAGTCATACGGAATGACAAATCTTGTTCACG
GTTAGTTATCCAGAGTTTACCTTCGGGTGATAGTGGGTCAATTAATGGACGTTTAACTCTATGCTCTAAGAAAGCTGTGG
TAAGAGCTGACATACGTGTAGCTCGTTCACCTTCCTTAAATAAGAAGGTTGACTTATCTAAAAACTTATTAGCATTGTCA
GCAGCTTTACCTGTAAGAGTACTTGAAGCACCAAACTTCTGTGCCTGTTGAAGTTCTAGGATTTGTGTGTCAATAATGTT
ACGACCACTCTCATCAATATACCTGATTAAACTGGTTAGTTCATCTTCATCAATAAGTTTAAGTTTAGCTAGCCGTTTTA
TTGCTAGACTACGAGATGGCCCTACTGGTAGTTTAGTAATAATCAACATAGGTGCTGTTAGACCTAGGGCTTTACTACCT
TGTACTGGTGATACAGCTGCTATTGTTAGTGCATGCAGTGACTGTAAAAAGAATTGGTCAGGGTTAAGGAAACCAAACTT
NGAGTAGAACCCAACNTTCATAAGAGTAGACGATGGGTCAGTCTTAGCTAGATCGACCTTCATACCTGATTTCTCGAAAA
CATTCTCAGCTACTGAGTTACTAAAGGATTCCCACTTGTCACTTAACCATGTTGGTTGGTTGAGCCTACGTTTAATAACA
TCTTGTTGTTCACGTAACTGTGCTGCTGTGTCATTAAACTTACCTGTCTTAGTTACCTTAGCTCCTAAGAAACGATTAAG
GAAATCACTCTCTGGGACACCTTTAGGGAACTCTACAATGTTAGGGTTGTTGTTAGCTAACTTAGTCCAACCTACAATAG
CATTCTGTGATGCTGCACGGTTAGTATACCCGAACACCTCAGAACCGAACTGGTCTGCTATAGCTGATACAGGGCTTGCG
TTGACAGCTTCCTTACCACCAAACTCAAACAATGGTGTGTCACCACGTTTAGTGTTTAGGCGAGTACCTACAACTTCACC
GTAAGTAGAACCAGATAGAGATATATCCTCACCTTGGTCAACTATACTTACCTTCTCATCACGAGCTTTTGCTACAAACT
CTTCTCTAAACTTAAAGTTGTACTTTGTACCTAAAGTAACTAAGTCTTCGTAGTCAACTATGTGTTTATTCCAAGAATTA
TTCTGTCTGATTACATCACCTAGGTCATCATACTCAGGTTTAGATAAGGCAAGCTTACCTATATCGTCAACACCTTGAGT
ATCCATAAGTGCTTTAACTTTACGGGTGATGTTATTTATTTGTAAGACAGCTAACTGTGCTTGCTCTTTACCGAAAGAAC
CTAACAGTGTCTTAAATCCACCACTAATCTTGTTACCTGACACCAAGGTTTGTTCCTTAGTTGTACCAACAAACCAACGG
AACTCAGCATTTGTACGAGGACCACCTACGTTGTAAGGCATAACATCCACACGTTCTAGTGCACGAGTAGACTTGACGTT
AGTGACAAACAAATGATCCATATATGTACTAGGAACTTTAAATACGATTTGGTCTGGATTTAGTTCTGCTTTACGAATGC
TACGTCCTGTAGCAAAGTCTAATACTAATTCGTCATCTGGTAGTTTTACTCTTACATTGTCAACACGGTAAACAATATCT
GCAAAGTCATCTGTAAACTCAGCATATACACCACCCTCAGCTACAACTTTCTTAAGGCGATCACTTGATCTGATCTGCCA
AGATGTATCACTGATGTCAATTATAGCATCATAAGCTTCTAAGGTTTGTTTGGATGGGGTACTACCGTACATAGTCTTGT
ACAATGCTTCAAAGCTTTCCTTAGTAGGAGCTTTACGTAAGTATGACAACTCACCATCTCTTAGTTGTGTCATAAAGTCA
CTTAGGTTCGTTCTCTCAGAACCCTTAACTTTGTTAATAATCTTCTGGTATGGTTTAACTAGGTCACCTACTAAAGCTTG
ACCAGCTTCAGCTTGCATAAACTTACCACCAATCTTCTCACCTAGACGAACAGTAGCTGGACCAAACATTTTATTAATTG
AGTCACCAATAATACCACCCTTGTCAAACCTATCAGCTGCCTCAGGTAATTTAAGTATGTCTACTCGTTGTTCAGCTTCT
ATGAAGTAACCGTTACCCTCTTCTCTCTTGACAACCTTAAGACTTGGATCACCTTCAGCTATAGCTTCAGCATCTCNTTT
NAAACGGAAAGGAGCACCTGANCCATTCTTACCCATACGNACCACAACCTTGTAGTCGTCTGATCCTTCGTCAAAGATTT
TACGGCTGTTAACAACCACATCATTTGTACGACTAGCTATCTTAACAGCAATATCATCAGCTGCTTTGGCTATTGTTGAT
GCTGATACATACTCACCGAAAGAACCTCGACGGTTCATCTCTTCAATCTTTTCCATCAGGACTGTCTTACGGTTGTTCTG
ACGTAAGGTGACACCTGAGGGACGTGCTGATGGTCCTTGTACTGGGTCTAGTTCTTCAGGTAGGTTACGCCCTGCAGCTA
TCTCATCGACCTGTATACCCATGTCATCTACTGACTTAGATAGTACATTAGCTGCTGGTACTTCACCTTTAATGACAGCA
ACAGCATCTACAGGTCTACGTACTTTTGTCAGAGACAATAGCTTGTTTGCTGTAGTTGAGTTCTTACCAGCTTTGAGTGC
TGTTGCAAGTGTTGTAGCACCTTTAAGGTAACCTAAGGTAGCTATGTCAGCTACACCAAATACAGCATTAGCTCCAGCCA
TAGGATCATTACCTACGTATAGAGCATCGTTAGCTGACTTGTGTAAGTTCCATATAGAGTCAGTAGAGAAGATACCCTCA
CTCTTACGTTCCTTTACATACTCCTTAGCCCACTCCTCAAACTCACTAGGTTTAAGGCTTGTGAATGCTTCTCGTATGTC
AACACCCTCACGATTAGAACGGAAGGTAACATTCTCGAAAGCACCTATTGTAATCTCACGTAAGATGTTAACGTCTAAGA
ATGTTAGAGCCTTAGATAAACCTGACTGATCGTTATCCTCTATCTCTCTTTGGATAAGACGATTCCATGTTTCCATGTTG
GTGAGGGTACGAGCACCGTAAGGATTAATATCGTTGTCAGATAACATAAGGTTCTGCATGAGCATATACTCAGGTAAACC
CATGTCCTCACCTTTGTCTTTACGGTTCTGGATTACTTCTGCAATGTCTTCAGGTTTTAGTCCATCGTTGTAGGCTTGGT
CTATTGACAAATTATAGTCGAACTCACCACCTTCTGTCTTTACCACAGACGTATGGTTGGTGTCACCGTTAGCACGAGCC
TCACGGATTTCATTCTCGTCGCCATCTATTGCAATAGCTAACTCTTGAGCTTTAATAGTTTCAACTTCAGATAGTGGGTT
AAACACTTCTGTTTCATTTTCTTCCTCTAGTTGTTGAGATAATGTTTGAGAGTTGAAAATAGAATCTTCAAGAGTCAAGA
TGTTAGCCATAATTTAGTTACCCTGCTGTTGATGATGTAATATAGTCACTTCCAGTACCAAAAGTTTTTTCACCTGCACT
TAAAGAAGGTGGTCTTGAACCAATGTTACTAAAACCAAATTGAGCTACTTGCATACCAATGTTTGATATAGCTCCATATC
TTTGGGATGCTGCTGTTTGTTGTGCAGCAAGACCTGACAACCCAGTAAACTGCTGACCTAACCCACTCATCATAGAACCA
AAACCTAGGTTAGAACCAAGCTGAGATGACAAAGATGATATGCCGCCTTGGAATCCTGATGATGTTGCTACACCACGNCC
TTGTGCAGATTGTTGTCCTCTTGCTCTAGCTATGATACTAGAACGTACAGCACTTCTACGTTGACGAGTNGCTGTTTGTT
GTTGTTGCTGGATTTGAACTTGAGTAGCTTGTTGTGAAGCTTGTGCAGCTTGTTTAGCAGCTTTTGCTTGTTTCTGAGCA
CCTACTACTGCTACACCAGTACCTACAACTGCTGCCCCTATTGCTATGGTCGTTAATGCTGCCATTCTAAATCTCCTTTA
TGTACACGGACTCAGCCTTTTTATAGCCCATCCTAGTGTATAGATGTTCTAGGTTAGAGATACCTTCAATATCTCCCATA
CCTATTTGATTTGCGCCTTTGTCAATAGACCATTTTTCAAAAGCTTTTACTAATCTAATGGAGCTTGGTTTACCTCTATA
TTCTTTTGTAATAAACCATGCAAGTTCAGTAGATTGAACTTTGTGTGACATGTAAACTTCAATAACAAAACCTAGTATTG
AACCTACAATTTCACCGTCTACTTCTAATACAAACAAAACCATGTTGTCGTTCAGTAAGGCTGAATTAAGGAATGCTTCT
GTTTTATTCTTGTCCCAAGTATGTGTGCTGGGTGCTTCTTTAGAAAACTCTTTGGCTAGTATTAGAACATCAAAGATGTC
TTCTTCTGTTGCTTCTCTAATTATAGTTGACATTAAAACCTATTGTTTCTACCTTGTACCAGACCCCAACCTAAAAGAAT
AAAGTCTTTGCCTTGTTCACTCTCATACTTGATACGTACAGAACGACCATGACCTCTTACTTTAAGTCTAGTTGTAATAA
CATCCTCAGGGTAATTAAAGGTTGCTAGATTGTCAGGGTCTACAACTACAGGGTGCTTCAGTCTGTATGCCTGTTGACCA
GCACCAAAGTTAGAGTTNAAGTCCCATGCTGTTGACACAAGCAATGAGGATGGTCTGATTGATTCATACCCTGCTTGTTC
ACTACCAGTAAAACCTTCTTCTGTCAACCTAGAGTAAACTGCAATGTAGGGTGTATTCTTTTTAGCTATTAGGTCACCAA
CAAAGTCATACCCTGTCTCAGCAAAGGATGAGTAGTTAATACTACCCCAATCTAAGAAGTTAGTATCTGAGAATGTACCC
ATTGTAAGTTTGTTAGTAGCACCATCTCTTATAAGTAGAACAAGGGCTGGGTCACCAGTTGTAAAATCTGACACCTGAGT
AGATATAACTTCGTCACCTGCGGATGTAACAACGTTATCACCCAATGAGGTAATGACATCTAAACCAAGTTCAGCTGCAC
CAAACCCTGAGTAGAATGATAGGGCTACAACAGCATCTGAGTTAGAGGCTTCATCTGCTATTTTCCAAGGGTAGAAAGCC
TGTAGTGTAAGGTCTAAGATAAGTATGTTGTTTAACTTAGCCTCTACAGNTTCCTCATTGTCAGGATATGCCCAATATAT
TTTCTTGTTTATATTGTCATATACACTTGTGACTTTAGACTTAGCTTCTGTAGAAATCTTATCCCAAAAGGATTGTATTG
TTGGTATGGTTATATTCTGTTCTGAACCCTGACCTGATACTTCGTCAATGTTTAGTGTATGAATACCAAAACGTGACCAC
CAGAAAGGTAAGCCTTCAGCTTGAATAAATGTTTGTGGATTAAGTAAACCTATGTTAGACACACGGTTAACACCGTAAGC
TGTGGCTGAGAAGATACCATCAACACCTGTAATCTGCCACACACCGTTCTCCGCAAAGATAAACAATGATGAACGAAAAG
GATATAGAAGCTGTATGTTAACAGCATCTGGTATGTTTAGAACACCACCGTCAGTATCTAACAGGTCTGACAAATACTCA
GCTGTTGGATCGTTCTGTTGGTGACAATTACCTAAGTCCTCTGTGTCTTCTACAAGACGAGAGAACAGGATTGTACCTGC
ATGTTTAGCACTTGTTAGACCTGCATAGAACACTCGACCTGAGAATGATGCAACGGATTTAAAACGAGATGATTCTGTTT
CAGTAGCTAGACCACTACGTACTTTACTAAAGAAGTCTAGTATGAAGTGACCATTACCAGTTAAGGTTGTACCAGCAAAT
ACCTTATCCCATTCAGCTTCGTCGTAGTTACCGTCTTGATCCTTACCTGCATACCAAGGGTGTGTCAGAGGCTTAGTGAA
ATCAGATGGACCACCACTCTGTCCCCACCCTGTATTCTTAGCATCGTATGTACGAGCTGCAGATGGTGAGTTGTCTTCTG
TGCTATAAGTATCTGTGTCACCCTGCCAATCGAAGTCCCTGACCTTAAACGATATGGATGATACTGATATACTAGAACCA
TTGTATGACACAACAATAGTATTGATACCAGCTGAGGATACTACAAGGTTACCATTAATACTAGCAAACTGACAGTTAGA
GTTGTTAGCACCTGATGAACCTGAGAACTCATAAGAAGATAAGTTAACAGTACCACCTTGTATCTGTGCTGAGTACGGTA
GTTCAGCTTTATTATAAAAATATAGAGTGTTGCCTTTTTGCACCACTAAGAACTCAAGAGCTGCATTACCACCAACGTTT
ACCCAGTTACCTGTGTTAACTCTTTCGGAGTCACTGATGGTAAAGGATGACAGAACATTGTTACTCTCTAGAGCTACACC
TTGTCGCCTACGCCGTGAACCGTCACGTCGAAGATCACAGTTCAACTCATTAACAGAAGCACCTTCTGGAAACGTTAACT
CAGCAGCCTCAGTGATAAGACCTTTGACAAAGTTGTTAACTGTCTTTTGTGTTAAGCTTTGGGCCATTCTCTACCGCCTT
GCGTTGTTGTCTCTCTTTGCTGAAGTTCTCTCTCCGAACTGCCTGAGTCTCTCTTTTATTACTCAAGTACTTCGTGACAG
CTTTCTTAGCTTCAGCTATGGATGAGTACCTACCGTTTAACTGGTGAGGTACTGTACCTACTTCTACTTTGACAATGAAG
AATATAAATCCACCTAGTTCTTTTTCGATAATAAGGTTGGTTGCCATCTTATCTGACTTACAGACACACCTTTGGTTAGA
TGTATCTTCAATGAACTCTAACATTAAGTTCTCCCGTAAACTGGTCTTTTGTTTGCCTTCTTAGTATTGTGCATGTCATT
CTGCACATAGGCTTTCAAACGTCTAGCTGACTGCTCAACCTTAGGGTCTGAACCACTCTTGAATAAAGAGAAGCAGGTAG
ACTTAGCCTCAGCTAAAAGGTAAGGTAGCATGTTGTCATCTAGGTCAGGCTCAAAGGAGTCAGTAATAGAGAACGTAGGA
TAAACAGAACCATATGCTCTTGTCTTGTCAGCTGCTAGTACAGAATCAATTGTACTGTCATATGAGTTCATTACAATGTG
TTCATCATCGAAGGATGTGTAGTATGTTGGTTGTATGTCATTAAGAACGAACAGGTCTGTGTTACCCTGTTTGTCAGCAA
TCTTAAGTGAGTTAGGTGAGTGTTCGTCCATCTTAAGGATAAACTCTAATGGCTCAATATAGTAGATTGCCTTGTAGCTA
GAACCTGCAGCTGATGTATTGTAGTGTATACTCTCGATCTGCTTAACGTTAGCTGGGTATTTAAAATGGGTGGGTCTTGT
ACTGTCTGACAAAGAGGTAAGCTTTAGGAGTTGCCTATGCTCAGGTATGTCACGAGCTGATACAATGTTATAGTATGCGT
CTTCAATTACCGAAGCTACTTGTTGAGCTTCTATTGTGTCACTTATTGCGTTAACATCCTCTGAGTCCATATCACTCAGA
ATGCTTTGAACCATTTCTAGGAGTGTACGTTTCATTATGATCTATCCAATACAATTGTAAATCTTAGTTTAGCTTGGTTA
GTGGATGCACCGTTACTAGATACTGTAATAAAACTATCTGCTGTAACTGTGTTATTTGTTGAAGGAGATAAGGTGTCAAC
ATCACCAGCAGCTGAACCTGATGCTGTAATTGTAAGTGTACCCATAGAAGCAGCTGAAGAGTTCTTTACATCTACTGTGG
CATCAGCTGAACTGATTGCACCTTCAAGAACTGTTATTACTTTAGATATTGTACCTGCGTAGGGTACTGGGATATGTACA
GTCTCAACCGATGAGATATCCTCTAGGTATCCGTTAAGAGTTTCACCTACTAAGGTTTCTTTAGCTGTCCAAGCACCTGA
CCCTGAACCATTAGCTACATATACCCTACCAGCAGCTGCCGTTGCAGTACCTTTAGGTTCGTGAATGTAGGGGTCTGTAA
GTGAACTGTGGTTTACGTTAGCCATTGTTATCTCTCCGTAGGGGTATATACTACTGGCCCTGCCAAGGTAAATATATTAT
ACCGTAGTTTTAAACTTCTGTCAATAGAAAAGTAAGGTAGGGCTAACTAAAGCCCCACCCNTTATAGATAATTATACGTC
AGGGTTAGTTACTACTGTAACGATACCTTCTGGACGGTACTTCTTAACACCNTAACGAGCTGTTGTAACATACTCATGAC
GTTGGAAGTCTTTGTTGTACTCATAGTCAACTTCTGGCATTTGTCTCCAAGCACCCACNAATGGGTTAGATGTTGGATCA
GCTGAGAAGAATAGGTTAGCAACACCATTNTTAGATGAGAAGTCATTAGCTGTTGAGCCATCTTTCTCTACTAANGCTGC
GTCAGCTACTGTTGACTTCAAGTAGTTAGATGTGTATACATCAAACCCATATACGTTAGCTACGAAACGCATACCTGTTG
CAACACCTGCACTTACAATACCTTCAAACTTAGGGTTGTTTGATACGTTAGTAATGTTAGTTAATGTGTTTAACATGTAT
TCAGCTGATGGATCAACAATAGCAACCATACCACGATCTGCAACGTTTGACTTTTTCAAGGCATAACGAGCAAATGCGAA
GTCAGCTAATTCTAAACGTCCAGCATTACCACCTGAGATACGGTGTGCAACACCATCAAGAGTTTCTGCTGAGTTAGCTG
ACACACCTACTTCTGGTGCTGAGAATGTTGTTGACTCGAAGTGTTCCATGATAGCACGTTCTTGCTCAGGAACAAATCTA
GCTTCCAATTGTGCACTATAGAATGAATCTTGTGCAGCTTTCTTTGTCAAGTATGACGCAGACTGTAGGTATTGGTCTAC
AGTGAAAGCAAATTCAGCTGTGTCCATCGGTGTATATGCAACTTGTGTATCTTCTGTGTAGTTAGCAGTTACAGTTTTAC
CGATTGTTGGGATTGTAAATGAATCACCATCTGGGAATCCATCTAGCATACGCACGTATTTTTGTGCTTGCATTTCATCC
CGAAGGATGTCTTTTAGTTCAGAAGAATAAACCTCTGCCCTGATTAAACGCTGTGTATCAGCATTTGAGGAAATCATACC
AGCCATTGTGCTAGTCCTTTCTTAGAGTTTAGTTACCGAAATTATCCCCTAAACGCATTCTATCTTGTAATAGTTGTTGC
TGCATTTTAGGTTCATAGTACTGGTTAGGGTTCTCTCGACGTAGCTTCTGGTAGTATTGCCAATTTCTATCCGTCGAGAC
TTGCATGTTGACACCCTCAGTGCGTACTGAGCCNTTAACCATAGGGTTAAATGTTGGCTTAGGTTCACCGATCAGAGTGA
AGAAGGCGTTAGGAGATTCAGAAGCAATTTCACTTAAACGATCCATTGACATTCCTAACTCTGCAGCTTTCTTCTTAACA
ACCTCTTCAGCATTAGTGCCAAAGCTTTTGTCAAGTTCCTCATCAACACGTTGTAGATTTGTCTTAGTGACAGCATCTGC
TTCACGTTGAGTAAGTGTCTGTTCAACAAGGCTCTTCAGGTCTTCCTCACTGATGTTACGAGTGGTGTTCTCTCCGTCAG
TGTTACTGTTGTTATTGTTGGGCACTCCATTATTCACTGCAGTAGATTCAGTGGCCTTTTTCTGGAGCTGTTCAAGAACT
TCTTCCTGATACTCTTTCTTCTTCAAGTCTTCACGCATTTGTGTCAACTGACCTTCTAGAGTTTGGATATAGCCATCGGC
TTCAATTTTACCTTTAGCTAGAACCTCAGGGTCTTTCCAGTTCTCTCCCTTTGCCTCTACGAGCTTTGACAAAAAAGAAC
CCTGTGGTGAGGTTTCTTCTTGTGTTTGCTCTGGCTGAGTGGTCTGTGTGGTTTCAGTTCCCTCAGTAAATACCATAATA
TTATTCCTTGTTTAAGTTGATAAGATCAAGCACAGTGGTTAGTGCTCGGTTGTATCCTATCCTGTCAGCTTGCTTATAAG
CCCACGAGGGGCTGTCATAGTCTGCTGTAGGTAGGGTATCCTTTCGCATAGGCTCAAGAATCTCTTGTAGGCGTTCTAGG
CTCTCACGGTTAGACATGATGCTCTGACGAACTGCCAATTTCTCTTCTTTAGTTTTACATTTGTTAAACCAAGCTGACTT
CATTTATAAGCCCTTCTCGATTGCAATCTCTTGTTCTTCTTCGAATTGAACCTGAGCTTCTGTAGCAATCTTCTGTGTTT
CCATTTGTTCTATGACAGTTATATTCTCAGAGAACAGTGCTGGTTCACCTAGCTCATCAGCTAAGATACGAGCAAACTCT
TTACCTGACATATGTGCAGCAATGGTTGGGTCTTGTAGTTTAAGTTGGTACAGCTGTGTGATTGACTGTACACGTTGAGC
ACGTTCAGCAAAGTGACGAGCACCCATAGGGATGATCTTACCGTTAGCTGCTATGTCCTCTTTTGTTATCTGCTCAAAGA
AGAATATGCCAGTGTCTTCGTTAAGTACTCTGATCGTATCAGCATAGTCCATGTTACGTCTGGCAGCTTCTAGCATTGTA
TTTAAGATTGGCTCTAAGAACACACGTTCAAAGTGAGCTGTCTTGTGCTGGAAGATACGACCTGCAGCTGTCATTAAGGA
CTGTACCTCAAAGGCTGTCTTCTCACCTGCACTACGTATACCCATAGCTTCACGAGGTGCACCAGCTAACATCTCCATCT
TGTTCTCTAAACCTTGAATCTGGAAGTCAGCATTAAGTGCTGTTGAGTCAGGCACTAGGTAACCAACATCACCCTCATCA
CCTAAGTAGATACGAGCAGCTGGTTCAAAGTCGAAGTCCTCAACGTCACCACGTATCTTAAGGATAGGGTATGCGATCTG
GTCAAAGACATCAGCCTTTAAGTTCTCTAAGTGGTCAATACGGTACTGCATACCTACCAAGTTATCAAGAGGACCCATTG
CATATAGGTTGTCAGGTCGTTCTCTCCAACCAGCATGGAAGACAGGTGACTTACCTAACCAGCTAGGGTTCTGTTCATTG
GTGAGGATGTATGAACGGTCAACAACTGTAATGATACGGTTCTTGTGGAATGTATCAGTATCTTGGTCATATATGTCACC
GTAAAATGTTAAGACTTCAACATACTCAGACTCATAATATTCCTGTAGGGATGAGAACCCATCTGCAATAAATGCTTGTG
ACTTAGCTACGTCAACATCGTTACCACTCGCAGCTGAACGGTTGACCAACATCTTATCGAAGATTTCTTCCATGTACTTG
TTGTCAACTGTTTCAGCAATCTTACGTTTGATCTCACCTGTTGTCATAATAGATCGGACAATCTTAGGGGAGTTATCGAA
GTCAGGTGCTAATGGATTAAAACAAATATCGAAAGGTGATATACGTACTAGCTTAGGGCCTATGTAGTTGACAACCCTTT
CACCATCCTCATACGTTGTATAGTCTTTGACAAAATCAATAGTAGCAAAGCAATTACCATACTGGATGTAATCGTTGAGT
ATCTTGCTTGTTGTATTCTCGAAGTTGGACTGACGAACCTTGTTATCCATATAGGCTTGGATGACATCTCGTTTAGCTTT
AGTGTTAGACTCTTGGTCTTCAGCTTCGAATCTGAACCAACGTTTCTGTGGAAACAAAGCTGAGAAGTAGTTAGCATGTA
AGTTGTCAGCTATCTGTGTCAGCTTAGGTGTTGTCGTACTGTTAGTCCAAGGTAACTTAGAGTTAGATGTTGTACGAGTA
TCTGTAGCATAGATATAGTTACGTAACTCTTTCCATTCCTCTAGCTTAGGTTTTCTAGAATTATTCCATGATGTCCAACG
GTCTGCAATGTCAACTGCTACACTGTGGGGATTAATAATATTTTCGATGTCAACTGTTGTGCCAGCCATTAGAAGGAAAC
TCCACCAAATCTTGAATTAAATTGTACAACGTTATCTCGTGTACGTCTTACACTACGTGAGGGCTTTATAGCCATGTCTA
CCACAGAGGCCAATGCGTCGATTACGTCATCGTGTGGTGGGTTGCGAGAGGATAACTCTTCCTCTAGTATTTGAGTATTA
CCACCTCTGTAGTGCCACATACTAAGGTTGTCGTACCTAGGTTCTAAAGCTGAAGCTATACGTTCTTGTTTATTACCTTG
GTTCTTGTTAGGTCTGTACTCTTCTATACTTATAGATAGACCGTGTTGTTTGACTAATTCTTTTAGCTGCTTAACGATTG
CAACCTGAGCTACTGTTGTCTCAGCTCTCATCTTACGGAATGACCACTTGGTTGACAAATCAAATATGTGTTGGAAGTAA
TCAGATATACGGTCTGTCTTAAACCTGTCAATATCTAACACATACACATTATTCTCAGCATCTATTCCTATGACAACGAT
AGCTGTATAGTCAGCTTTCTTAGATAAACTAAATGCGAAGTCAACTGCTGCATATACGTTAAGTTTATTGTCTCTGTAGA
ACCAGTACCCATTGTCTTGTCTTAGGTGTTTACGGTCATAATACTGAAACTTATCACGACCTACAGGTACATTATCAGGA
TCACTTGGGTCATTGTAGTACTGTGCTCTAAACTGTCCTTTGTCTAAGTACTGTCCTCTTTTCTTAGCTAGGACTCGTAT
GTCGAACCCGAACCACTTACCGTCTTTCCTTTGAGTACGAGGCCATAACATCTGCCCTGTACCATCACCACTATCTTCAA
CTGGCCTCTCAAAGATTTCATAAATGTTGTCATCACCTGTCTTATTACCGTCATCATCATACAAGTCTTCTGTCATCTGT
AGAAGATCGTTATATAAGTCAGCTGGGTGGTAACGAGTACCTACGACCCACTCCTTTGCGTCAGCACCCTCAATGGATGA
CAAAAGAGAGTATTGGCTCTTAACTTTATTTCTGCCTTCACCTGTGTACGCATTCTCGTATACGACTATATCATCGAGTA
CAGCAATGTCGCAGTGCATCCCTGTAAGAGAAGTAGTAAGGCCGCCAGTAAAAACAGATGGGTCACGAACATTTTCTTTC
TTACGATCAGGATGGTCTAGCATAATCTCTGAGTTTGTCCATCGGGTACGTTTGCCTTCGTCAGCATTGACATGATCTGG
CCAGTACCTTGTGTATATCTCAGAAGTTAAGATACCCTTTATGAATCCTAATTGTTTCTCAGCTAGGTTAGCTGTTGCTG
ATATATACAGGATTCTAAGAGTTGGTTCTTTTGTTAATTCCCATGCTACACGATAAGCTATAAGTCTTGACTTACCGTGA
TCACGAGGGAACAGTAATAACTGATGTGACTTATGATCTGGTCTTGTCCACCAATCACAAACATCTTCGTGACATTGCCC
TAGTACTTGTTCAGGTGCTATCAGTTTGATGAATGTTGCTAAGTCAGTCTCAGCTGCTTGTCTTATTTGGTCTATTGTTG
CCATTATACCCCAAGTTGATTACGGTTGTCAACCTCAAAGTTTCTTTACTCAGCATCCGCAATAGTTAAAGTACCAGCTT
CGACTTGCTTGAGTATCTCTGCGTAGTGACGATTGGCTGAGTCTAGTGGGACAAACATCTCTTGTCCGTCTATTGTTGCG
TGGATGCCTGAGTTGCTGTTACCCATGTTAGCAATATATTGTGCCGTTGTAATGTTCATATGATTTTCCATGATTATAAC
TCCGCATCAAGCTGAAAAAACTCACTACCTGTAGGGCTACTGCTGGTAAATCTTACCCAGTAGGCACTGCCCTGCGTAAG
TGAACCACTTCCGTTAGCCCCTAGTTGAAGATTATTTGTCGCAATTTCAAACCCTACTAAGCTAGTACAGGAGCTATCGT
TGGCTTGCCCTGTCACAACAAAGTCCCCGACACCAGAATGTGTAAACGTGGGACTTGTTCTCATTTTTACAGGGAAGTTC
AAAACGCCGTAAGCGACCACTGCATTATAAGCCGCCATATTCACTACATTATGAAAGGTTGTCTCTTTAGTCACCCTCCA
ACAATACCTCTGGCAAGCCAATAGTTCTTGTCCTACATTTTTATGCTCGAATGGAGTTGCAGTGTCGCCGACCTCTAGTT
GGACTCCTGTAAGATAAAAGGTTGCGCCGTTGTTTGCTATTAACTGTGTTTCACCAGATGCAGTTCTTGCACTAGAGGCC
GCCCAAGCACCTGCTGTGCCTTGCAAATTAGTAGCCATGCCAAAACTCCAGTAGATAGTACAGCCATTACCATTGGTCTT
TAACCAAGTACCTGTAGTATCACCTGTCAGAGTTACCTTCTTATGCTCCCAAGTATTTGCACTTGAGATAGAGTATGTGT
ATGGATAGACACGATTTCCGTCAGAGTTTTGGAATGATCCTGCAAAAGTTCCAGTGACACTTGATCTTACCCAAAATGAC
AAAGTTACTGTTTTAGCTGAAGATGTTCCCCACCCCAAGTGCGCCATGTTGTTACCTTCGATACGTTGGCGTACCCATGC
CTGTTCTCCACTAGCTAAACTAGTATCTGCGGAAGTAACTGTCCATTTTGATGAATAGTAAAAATCATCAGGTGCTGTAG
TAGACTGCTCTATATTAAGACTACCTCCTGTACCTTCATAAGTTTGAAACCTGTCAATAAGAAATATTGCACCACTAGAT
AAACTGCTTGATGTACCACGTTGTGCCACTTGCATAGCACCGTTGATTATAAGATTTCTGTTCGACAAAGCCCCATCGTC
ATAGGCGTTACCCAAGTCTGCTAATTGTCTAGCTTTAGTCATAAGTTACTCCTTATGGTTTTGTAGGCCAAGTCACATCA
TCTAGTGAAGTTGCACTTGATGTAATGTCACGTAGTGCTTGTCTGTATGCAGTCTGTGCAGAAGTCATTGTATGATCAGA
CCCTGCCCACCAATCAGTAGCTGCAATCAAACGATCACGTTCTGCCCTGAGTAGCTTCATAGGTTCAGCCGCAATAAGTT
CATCTTTCTTAGCTGATACTGCCGACCAAGTTGTACCCCAATCAGATGGGTCTTGGCTCTCAATAGCTGAACCATTTGCA
TCTGCGCCTGTTACTTTGGCGTACATGGTTGTGAACTCAGCTTCTGTTGTTGGTTCGCCACGGAGTACCCACTCTGTAAC
ACCCAACTCTGATAATGCTGTTGATATTGTTGTCATTTTATTTGGCCTCCTTTAGCCGTTATTTTTGTATTTCGTACACT
ACAAATGAAGATACTGATTGATAGTATGCACTATTATTAGCCTCAGATTTACCTCTATTGATAGCTCCACCATTGTAACA
ACTTGCTTGTATCAGCCATGTTATAGGAGTTGTTGTATCAGATGCAGATGTATTGTCTGCGTAATCACCACTCATATAGA
AGGCTTGGTAAGAGTTTGTACCCCCAGTGTCTCCAGATTTGTATGGGTTTATATGGGCTGTTGTTGCTGTTCTACTTTCA
ACACCTGATGCTATATAGTCACTTTGGGTATTGTTATCACGCAGTATGCGAAAGCCCATAGAAAAATAATCACAAGAAAT
AGAGAGAGATGGACATAATATAAATTTACTGTTTGTTGACTTAGGTGTAAGTGTTACACTTAGGTTTGTAACATTAGTAT
AATTATAAGTGCCTATACTCATGTGACCTGTGAAAACTGCATTACCAACCTGTAACACATTACCTGATGTATTAATCCCT
AAATCAGCCGCTGTTGGTGTACCACCATTGGCTTTCTGTAGAGTATCGACTTTTATTATACTGGTCATTGTGCGATCTCC
ATTAAGGTTATTGTTGAGGTAGAGCCACCATCGTGTAAACGAAGATTAGTGCTATTAGCTGTTGATGATAGTTTTCCATT
AACGGAATAAGTTACAGCATTTGTTGTACTTGGTGAGTCTAAGTAGTTCATAGTTCCATGTACTGAAAAAGAGTAATACC
CATTAGAGGCTGTCCCTGCATAGCTATCACTTCTTCTAAATGCAATTTCCGTAGTTCCCCTTAAAATTTGCAGGTAAAAC
TTAGGACCAGAGTTTCCGTTCTGATACGTTTCTGCTGACAGACTTACCAACACAAGTATTTTTGAAGTTGCAACTTTTGG
TGTAATAGATAAAGTTAATCCAGTTGCGGTATATGATGTACTAGCTATATTACTACCTGTAGTGACAGTTTGTTGCACTG
TTTGTATAACATGCCCTGCAATATGCACACCATTGCCACTGGTCTTCTCAACGAGGCTATCGACTTTTAATGTACTCATT
GTGCGATCTCCTGTACCACTAAAGATGATGATGTTCTTTGATGCTCCACACTATCAGCATCACTTCCACTGCGGTTAAGG
TAGGCAGTTCCTGCGCCTGTTCCTCGTATAGCAAATTGTAATGTGTAGGTTACTGCTGAAGTAGTATTAGGTGTGTCTGT
TATTTGTAGTGGTATATTAAGCATAGTGTTACCATCTTGGTTACTAGTACCACGCCCACTTCCTGCTCTAATTCTATTAC
CACTTGCATTACCAATACCTATTGGTGTGGAATCTCTTATCATCCGTAGAATAGTAGACCCATCTGCACCATTACTTGAA
CCCGTACTTGCTACTGCACTCACAATTATTTTTGATGAAGCACTTTTTGGAGTTATAGTTATTGATAAACTTGAATTTGC
AAAGGAATTTGAAGATGCTTTGGAAGTAGTAGATTCAGTTATAACAGAAACATCTGTTAAAGTCTGTATAACATGCCCTG
CCGCATAAAGTGTTTGACCACTTGGTATTATCACCTTGTTTGCATTAGACCCAGATGTTGGCCCTATTAAGTTTTCGACT
TGTAATGTACTCATCTATATCACCGTTAAGTTTCCATTGACTGTCAGAGTAATACCCGATGCCACAGTAAGTGGCCCTGT
AGC
>EnvZ
GGTGTCACTAACACAAACCCCTGAAAGGATCTAAGCCAATGGCTCACCCTCTAATTCATATTTCTAAAATGACTGGTAAG
CTGGACGGGTTCCAGGCTATCAGCACTAACACCATGACAAACGAGTATTGCATTAAGCAAAACGCAAGTGGCAAGGCTGA
CAACATTTGCACCAAGTGTTACAGTCACACAATGCTAAAGTCATACCGAAAGAATATGCAACCGGCATTGCAGCGTAACA
GTGAAGCCTTGGCTAATAAAGTGCATGATATGGATTACCTTCCGTCAATCAATCAGGCTTGGTTTAGGTTCAATGCTCAT
GGTGAATTGATTAACCTAACTCACCTAGAAAACCTAAACAGAATAGCAAGGAAGAACCCCCACTGTTCCTTTGCTCTTTG
GACTAAACGGAATGATTTGGTGTCAAAATACTACAAGACAAGGGAAAAACCTAGCAACATGATCTTGATCTACTCTAACT
CTAAGGTGTCAACTATTATGAGCAAGCCACCAAAGCACTTTGACAGAACATTTAATAATGTTTTAGAGCATGAGCATGTT
GACAAACAGAATTGCACTGGTCAAAAATGTAAAGACTGCCGCCTATGTTATACTATAGGCAACCAAGTAACCACCATTGT
GGAGATGGTAAAGAAATACTAAAGGAGAAACTAAAGATGTTCTATTGTATAGCAACCAAAGCCCTCAAGGATGGCACTCA
AGGATTCCGCTTCAATGTGTGTGGCGTCAAAGGATTAACTCGCAAGAGGTTATTCAAGCGCCGCTGGGGCATAGCCAAAG
GCAAGTCAATGGTGTCATTGCATATTGGTAAGCGTTCTGTTTATATTGAACGGAAGACAAACAAGACCAAAGGTAAAAGG
ATCAGGCATTTTGCAGGATGAATTACCTAAGTATCTCGAGAGAGAATTGGATCTGCTGGGTGTTGTGTCTCAACGCATGA
CACCTAGGCAACCACAAGAGAAACAAGAGCCACCTCAAGTATGGGATGGCAAAGGGGATTGTCCCTTTTAAATTAGGAGA
AACTAATATGCTAGTGCAAGTTATTACCCTGAATATTTCCGATGGGGGTCAAACCACATATGTTGACATAGTAGGCACAG
AGGATGCCGCAGAGAGTTATTTCATTTTGGATTTCCACAGAGAAGGGGGTGGGAATGGGACATTGAGAGTGTGCAAACTA
GTGGAGGTAAGCCAATGATCTATGCAATCGCAGACGTACCACACGCAGATTATGACAATTATGACATGCTTAATAAGCTC
TTTCACGCATTGTCACCGCTTGGCTGGGAGCATAGCTCGTGGAAGAATGACACATGCCCATCACTCCACTTTGATGACAT
GAAAGAGGAACGGCATGGCAACACCTGCCAGATATTCGTGGACTATGCAGACCCCGCCATGCGAGAGGATCCAGAGTGGC
CTGTGCTGTCATTCAACTGCTATGACGCAGAGGGAATGCTGACACTCCAGAATGATTTTGACAATGTGGACAAGCTCCTA
ATCTATCTAACAGGGAAGGTGACACAATGACAAGGACAAGGGCAAGACAGTTAGAGGTTGTAAGGGTAGCAAGGGCCAAG
GCATTTGTTGACAACTACAAGATGAACCAAGGCTGCAATAGGTGTGGCTTTGCCGAACATCCTGTAGCACTACAAATGAA
CCACATAGATCCCAGCACTAAGTTCAAGAATGTCTCTGAGTTAGTGAAGAAAGGTGTCATTGATACAATCAAGACGGAGC
TGTCAAAGTGTGAGGTTCTTTGTGCTAACTGTCACGCTGTCCACACATATGCAAACCAACATCACAGAGAGGAGTTAGGC
TCATGATCCGTATTGTACTGACCAGCAAGAGAACAAACCAAGAGATCTGCTATCATACATGCAAGAGACTGGACGAGGCG
GAGAAACATGCCGAGATTTATAGTCGTATGGATGGTGTCAAAACGGAGATAGTGGGGGTGACACAATGACAAAGCGTAGG
GACATAACACCAATAAGATCATACCAGATAAGACAAATAGATGTTATTGATGATGCTGACTGGCTAACGGAGCAAGAACG
TGTCCATAGGTATGAAGAAGAAATAGAAGACTGCCTGTTGGTGGTGATGCCTAAGGAATATACCTATAGAACCCTTGTCA
GGGACAAGCCCTAGGGTATCAACATTTTCAGATGTGTCAAGAGGGAATCGACATGGATTATGAAACAAATATCAGGCGTC
ATGACGGAGAGTATACCGTCTATGGAGAGCTATGGGATGATGGTATGGGGTTCTGGGATAAATGGGGTGACACAGGCTAT
ACCTTCGAGGTGCAGCACGAGCCAGAGTTCTCTGTCACTGAGCTATACAACAAGGATGGCAAGCCCGTTCCATTAACTAC
CTTGACACCTAAGGAGATCCTTGTCATCATAGACATCTTCACACAAGACTATTGGGATCACATATTATGAATTGGAAATC
ACATAAGCCTTGTCCCTACGAGGATTGCGGTAGCACAGATGCCTTTAGCTATAACCTGGACAGCATGTCAGGTAGGTGTC
ACAGCTGTGAACGTAAGTACCCAAGGGACAAGGCAGCAAAGCTAGACTGGGCAGAGGAAGAGTATCCTACTCAGGGACAG
CAGCAACAAGAGAAGGATGATTGGGACATGGAGCCAGCGATCAAGGCAGTGCCTACCGAGGTACTCACAGGCGTATACCG
AACCATACGTAGCATCTCAGACCAGACCATGCGAAAGTATGACTGTAAGACATACCTAGACAAGGATGGCAAAGAGGTTA
AGCAAGAATACATCTACCCTTCTGGTGGTGTTAAGACACGTTACTTCCCAAAGGAGTTCCGTGCAGTTAACCTCAAGTCA
GACGAGCTATACGGTATGAACCTCTGGAACGCAGGGTCAGGTAAGATTGTGACCATATGCGAGGGTGAGCTAGACGCCAT
GTCTGCCTATCAGATGTGTCATAACCCTAAGTTCTCCTCTGCCTTTGTGTCACTGCCATCGGCAACACCATCGAAGAAGC
TATGGACAAACACAAACGATTGGCTGTCATCCTTTGACAAGATCATTCTGTCTATCGAGCATGATGACCAAGGCAATGCC
GTGGCCCAGCGCATAGCTAACCTATACCCCAATAAGGTATACCGTGTGCAGCATGACAAGTACAAGGATGCCAATGAGTT
CCTTGAGGCAGGTGCAAAGAATGAATACTATAACGCCTGGATGAATGCCCGTAAGTATACCCCAGAGAATGTCATCAACA
CCACTGACCAGTTCCTTAGCCTCTACAACAAGGCAGAGAACCACACCTATGTTGAGACAGGCATACAAGACTTCGATGAT
ATGTGCCTAGGCCTGATGCAAGGACACTTCACCCTGTTCAAGGCCCAGACAGGCATAGGTAAGACAGAGTTTATGCGCTA
CTTGGAGTATCGTATTCTGGCTAAGAACCCTGACATCAAGATCGCCACATGGCACATGGAGGAGACTAAGCTACGATCCT
TGTTGGGTCTGGTGTCATACGACATCAAGGATAACGTGACCCGCATGGACTTGATCGAGGACAAGGGTGTCAGTGCCAAG
GTACAAGAGTCAATCAGCAACATAACCAAGGACGAGAGACTATTCCAGTTCTTCTTGAATGACGAGGACGATCCCCTTGA
CCTGCTCGGGCACATACGTTATCTATCCCAGGCTTGTGATGTTAACTATATCTTCTTCGAGCCTATCCAAGACATCGCAG
CTAACATGGGCGGTGACGAGAGCAAAGAGCAATTCCTTGCGGATCTATCTGTCAGGCTATCTAAGTTAGCCGCTGAGTTG
AACGTAGGTATCGTGACCATCGGGCACACTAATGATGACGGTCAGGTTAAGTACTGCCGTATGATAGAACAACGAGCATC
TGTTGTTGTTGATCTACAACGCAACAAGATGGCTGAGGACGAGGACGAAAGGAACACAACCAAGTTACTTGTCACAAAGA
ACAGACCAGTGGGTCCAACAGGGTACGCAGGACAACTTAAGTTTAACACTAACACCTTTACATTGGAAGAAAAGTATGCC
TTCATTTGATGACCTGACAAACATGACAACAGTAGCAGCAGCCCTCTACTTCCTTGGGGTCTACTTCCACTACGTCCATG
TCAAAACTATCTTTCACCTCCTCGATAGATACGAGGACTTAAACAAAACTAAAGCTATCTTCCACAGTGTAACGTGGCCT
ATCACAGTGCTAGTACTTATGTGGGATGAGTTCTTTGGAGCAGAAGAGGACGAAGACTTAGAATGAAAACCGTAGCAATG
GACATAGAGACAGACGACATTGATGCCACACGCATCTGGGTTATCTGTGCCAAGGACATAGACACAGGGGAAACAGAACA
ATTCCTTAATGTGTCACACATAGAAGAGGAGAAACAAAGGTTCATAGAGTACTGCGCTGATGTTGAAACATTTGTATTTC
ACAACGGCATTGCCTTCGATGTCCCAGTAATTAACAGGTTGCTTGGTGAAACTGTTGTTGACTTACACAAAGTACTTGAC
ACCCTGATTGTGTCACGCCTAGTGGACTACACTTTGGATGGCAAAGGACATAGCCTCAAGGCATGGGGGCGTAGACTAGG
TGACCATAAGCTAGACTTCAAGGACTTCTCAGCCCTAACAGAAGAGATGATCTTCTACTGTCATCAGGATGTTACTGTGA
CGGTGCTGCTCTACAATACACTTAAGCCTGTCATCAATGATCCTACGTGGGATGAGGCCATCAGGTGTGAACATGAGATC
CAGATGCTATGTGAAGAGATGACAGACAATGGCTTCTACTTCGATCAGAACCAAGCAGAGACATTGCTTGATGAGATAGA
GTTAAGGATGCTAGAGCTAACCGATGCCTTCCAAGAGGACTTCCCTCCCCAACTACAAGAGGTAAACCGTATAAAGTATA
GGCGTAAGGCTGATGGTTCTCTTTTCTCTAACGTAACCAAGGCACACGAGCAGTACGAGAAGACAGTAGTAGACTGGGCA
GCTCAACCACCTGAGCTAGTCTGCTATGACTACATAGAGTTTAATCCTGCCTCCCCTAAGATGCGTATAGAAAGACTTTG
GGAAGCAGGGTGGACACCATATGAGAAAACGAAAGGACACATACAGTATGAAAGGGATGCAACTAGAACTGTTTGGTCAT
CAAGAAAGTAAGTCTTGCTCTAAGTGTGGTGAGGTTAAGCCTCTTGATTATTTCAGTAAAAATAGGTCAAAAAGGGATGG
TCATCAAACAGAATGTAAAGTTTGTAATAAAGCTTACTGTCAAGATAACAAGGAAGCTATGGCAGATTATAACAAAGCTT
ACCGAAAAGCTAACAAGGAAGCTATAGCAGATTATCGCAAAGCTTACCGAAAAGCTAACAAGGAAGCTAACAGGGAAGCT
AACAGGGAATACTTCAAAGAATACTATCAAACTAATAGGGAATATTACAATGAAGCAAACGTTAAAAGAGTTGCACTAAA
AAAATCTAACACACCTGAGTTCATACTTGATTGTGAGGTAGAAAAGAAGAGAAGGGTAGACACATACAAGCTACGTAGCC
TAATGACAAAGGTGACAGGCATTCAGCATCACGTCGATCACATGTGGCCATTGTCTGACGGTGGTCCTCACTGGTCAGGT
AACCTACAGGTGATACCAGCCACTGACAACCTATCTAAGAAGGCTAGTGTAGACCTTGAAATAAAGATAACGATACAAGA
AGGATTAGAATATGCAAGACAATGCTATGAGAGGAGATAAGTTTGCTAAGTACGGGTGGACACTATCCGAAGCAAACCTT
AACACACTACCAGACTCAGCCCCTGAGGGAGGCAAGAGGTTAGCTGAGTGGTTGACTTTGGAGGGACGCAGAAGCTCCCT
GGTGGAGTGGCTAGGCCACGTTAAGGACGATCACCGTATTCATGGTAGGTTTGCACACATCGGTGCATGGACAGGACGTA
TGGCACACCGAGCACCTAACCAAGCCAACATCCCATCGGAGTTCCATGGCACACCTAAGTCTGCCGTTGAGGAGGTGAAG
CACAGGTACGATGGTAGGTTCCGCAGCCTATGGACAACGCCTGATGGTTGTTTGTTGGTGGGTACTGACGCAGAAGGTAT
CCAGCTACGAGTACTTGCGCACCTCATGAAGTCAGAAGAATATGTACACGCTATTGTGTCAGGCCGTAAGGAGAATGAGA
CAGACATCCACAACTTAAACCGCAAGGCCTTGGGTATGTCACACATCACGAGAGACATGGCTAAGACATTCATCTACGCC
TTCCTGCTAGGAGCAGGTAACGAAAAGATCTCTCAGATCCTAAAGGTAAACCGTAAGGAAGCAACACAAGCAGTAGATAA
TTTCATGGAATCTATCCAAGGATTGTCTGAGCTGAAGAAGAAGATTATACCTTACGTTGCTGGACGTGGTTACTTCAAAG
GTTTAGATGGGCGTAAGGTCAAGGTTCCCTCCGAGCACAAAGCCTTGGCTGGTATGCTACAGAATGGTGAGTCTGTCATC
ATGAAACATGCAGCCCTACAGTGGGTGCGTGAGGCAAAGCAGCAGAACCTAGACTTCAAGCTGGTCACCTGGCCTCACGA
TGAGTGGCAGACAGAGATCCGTGGTGGCATGGAAGAAGCAGAACAATTAGGTTCACTACAACGTCAATCTATTGTTGACA
CAGGAGTTAAATTCGGTATGATGTGTCCTCTAGCTGGGTCAACTGACATCGGTAAGAATTGGAAGGACACACACTAATGC
TCCCTTATATTGTTGCCGGATCACCCATAATTTTTGTCTTGACAATGCAGGCAATAGTTTATATAGCTAACAACAATACC
AAACGCCAGTAAAAGGAGATACCTCAATGGCAGCTAAGAAGAAAACTAAGTTCGGTGTATTCGAAGGTGAATTGTTTTAT
CCTCGTTTGTTCGAAGATACCATGGACACTTCTGAGTACCACGAACGTATACAAGGTCAGTACAGCACCATGTTCGTACC
TAAGGACAGTGAAGAATTGAATCGTTTAATTGCGATGGGATTCCCTGAGGTTTCCCTGGGTCACCAGATGGTCAAGCCTA
TCGCAATAGCTGATAACCGCATGGGTGTTAAACTTAAGCGTCCTAATGTACACCCTTCAGGTATTGAAGACTTTGGTGGT
GCACCAACAGTTACTCATGGCGTGACCAACCAGAAGTGGGATAACATCGTTGATGGAAACTTAGGTCATGGCACCAAGGC
TAAGGTAAAGATCTCTATCTACGGTGAGGGTGAAAGAGCAGCGGTACGATTAGAGAAGGTTGGTGTTATCGAACACGTAC
CCTACCAAGAATTAGCTGAGGCTGAAGACCGCTGGTAGATAAACAAAGGGTGGGGCTTAATTGTCCCACCTTTAACCACT
TAAGGATGGACAGATGATTAAAGCAACGTACATTGACCACATGGGTAATGACTTGACTGTAGCTAACGCAGCCCGTGTGT
CATTCGGTAAGACATCCGAGATGGAAGACGATCCGTGGGGGCCACCAAAGCTCAAAGCTAAGGATGATAAGCTGATCCGT
TACCTCGCCAAGCACAAGCACATCAGCCCGTTTGGTCATTGCTTCGCATCCTTCCACGTCAAGGCTCCTATCTTTGTAGC
ACGTCAGCTAGTTAAGCATAAGTTCCTGCGCTGGAACGAGATCAGCCGCCGTTACGTTGATGATGAGCCTGAGTTCTATG
TACCTGACGTGTGGCGTGGGCGCAGTGCTGACAAGAAGCAGGGTTCTGAGGGTGAGGTTAAACTTGGAACACTAGATGAT
ACTATAGTATCGGACAGCCCACATGAGGCACTCTGTGCGTACAATGCCTTACTAGATGCAGGTGTAGCCCCAGAGCAAGC
ACGGATGGTGCTGCCACAGTCTACTATGACTGAGTGGTACTGGTCAGGTAGCCTAGATGCCTTCGCTGATATGTGTAACC
TGCGTTGTAAGCCCGACACACAGGCGGAGACACGAGAGGTAGCACGACAGATTGACCACAAGATGATTGAGTTGTTCCCT
GTGTCTTGGGATGCACTAACGGAGGATGACGATGAGTGAAGTAAAGATAACTGAAATAACTGAGCATGAGGATGGCAGTG
CTACGTTGCAGGTAGAGTGTGGCCCAGAGACATTTGCAGCCATATTTAACGTGGGCTTTGTGTCGTTAATTAAAACTGGC
CTACACTGGGAGAGTGAGGATGGCTAAACTATACGACTTAGAGCCTATGATTATGGACTGCTGGCATGTATGCGATGACC
TTCAGGTTATCTTCAGACAGATAGGTGATGGTGAGCGTGAGCCTACCCCAGACGAAATGATGAACACCCTGATGGGTATG
CAGCAGCTATACCAGTGGAAGTTTGAGCAGTTGTTCTTCAAGTATGAGGAGGTACTACGTGACAGACAATGACTGGCCCT
TAGAGGCAGACTTTAGTGTCATCAGACCTATGACACCAGAAGAACGTAAGGCATCCTTGGAGCGTGAAGAGAAGAACAAG
TGGCGCAAGTGTGTAAGCTGTGGTAATGCAAGTAAGGATACATGGTGTGGCTTCTGTCTGGAGGAAGAGTGATGATAAAC
AGTGAGTGGAAGAAGTTGTTAGAGGAAGAAGAGAACTTTAAGGAGAAGGTAATGTCAGAACACACAGCAGACATCGTGAA
TGAGCCTGAACACTATGCCCGTTGGGAGATAGAACCTATCACATACATCATGCTAAATGACTTTGAGTTCTGGCGTGGGA
ATATTGTCAAGTATGCTAGTCGTGCTGGGTTTAAGTTGTACGATGGTAAGACTAAGGATGCTAGTGAGATCGTTGACCTA
GAAAAAGTTATCCGTTACGCAGAGATGCGGATCAATCAACTTAATGGAGAGGATAAGTTGTGAACAAGCAAGTCCTAGTA
GACGGTGATCCTTTTGCTTACAGAGCAGCCTTCTCTTGTGAGGATGAGTCTGAGGAGGAAGCCCTGGCTAAGGTTGATTC
TGTTTTGGATGATGCTCTTAACGAAGTAATGTGGGAGGTGTCTGAGAATAACTATCAGATCTTCCTTACAGGTAAGGGTA
ACTTCCGTTATGACATAGCTGTATCCCATGAGTACAAAGGTAACCGTAAGGGTGTAGAGAAACCAGCACACCTACAGGCT
ATTCGTCAACACATGATTGACAACTGGTCAGCCATTGTGTCTAAGGGGGAAGAGGCTGACGATCTACTAGGAATTTGGGC
TACTGCGTATGGTCCTAACGCCACCATCATATCCATTGACAAAGATATGTTGCAGATCCCTTGTCACCATTACAACCCTA
ATAAGAAAACCTTTACTACAATGTCAGAACGTGAGGGTGCTAAGTTCTTCTACACGCAGATCCTTACGGGTGATAAAGCA
GATAACATCATAGGTCTCTATGGTATTGGCCCCAAGAAGGCAGAAAAGTTATTAGCTGATTCTGTTACTGACGAAGAGAT
GTACGAAGAGTGCTTACGTGCATACGGTGGTGAAGAGGATCGTGTCATTGAGAACGCCAGGTTACTATGGCTTCGTCGTT
ACGAAGGACAACTATGGGAGCCACCTAAATGCGTTTTAGATCAGGCTTAGAGAAAAGGACAGCTGCTTGGCTAACTCTTC
GTAGGGTTAAATTCAAGTATGAGAAGACGAGAATACCTTACGCTGTGTCAGAGGTGCGTCACTACACACCAGACTTCCAG
TTACCTAATGGGATCTACATTGAGACAAAGGGTAGGTTTCTTCCGTCAGATAGAAAGAAACATTTACTTGTCAAAAAACA
GTATCCAGAGCTTGACATTCGGTTTGTTTTCAGTAATCCTAAGGCCAAGATCAGGAAAGGTTCTAAGACATCTTATGCTG
ATTGGTGTGACAAACATGGGTTCTTGTATGCACAAGAGTATATACCTGTTGAGTGGGTAAAGGAAAAGAAGAAATGATCT
TAAAGATACACAGGGTAACAAGTGGTCCTTACTTCTTAGACGAAGAGAACTGCTACTATAACATCTGTTTAGTTGAACAC
GAGGATGGGACCATGGAGGAAGACGAGATACTTATGGATGACTTTGACAGTGCCTATGAAATGATTAAGCACTTAAGTAC
AACCATAGAGCCAATCATCCTAGAATATAATCTAGGGGCAAACTAATGGTGCTTGACAATGTTTGACTTAGATAGTAAAC
TTCGTGCTCTTGTCGAAAACTACGGCTTAGAATTGCTGTTAGAACAGAACGAGATCTCAGAAAGACTTATCATAGAATAC
CTAGTAGACGAAGGTCTTATAGACTTAGACGACTACTTCAACTTAGACGCAGAAATGGCTGAATGGAAAAGGATAGAAGA
ATGATTACAGCAGAAGACATCGAGGCTTTTAGCATTGTCAATGTCACACCTATGGAATACTCTTACTGGGTAGAGGGTAA
GATCGTAACTGAGGGAGATAACAGACTTGTCGAGAACATCTTAGGTTTGGTTGGCGAGGCGGGTGAGGTAGCTGAGAAGA
TTAAGAAGTATCGTAGAGACAACACCAAGATCAACCAGAAGGAGATCATCAAAGAGTTGGGTGATGTTGTGTTCTACGCA
ACTGCCTTGGCTAACTACTTCTACAGTAACCTACCTGAGGTACTGGAGGCTAACATGGACAAACTGAATGACAGGTATAC
TCGTGGTGTCATTAAAGGCTCGGGGGACAACAGATGAAACAGAGATGGGTAAATAATATATTTGTGAGGTTCATGCGGTA
CTGTATTATGTGGTCAGAGCATAGAGCAGCAGTCAAGATCTTAAACCAATTATCCGATAGAGAACTAAAAGACATTGGCA
TGAGTAGGCAAGACATTGACCGTATGGTCTGGCTAGAAGAAGATAAAACAATGCGAGGACGAGGTAAATGAGCAGCAACC
TACTACCGACAGACTACCAGACCTTTATTGCTACCTCACGGTATGCACGTTGGTTGGACAAAGAAGGACGCCGTGAGAAC
TGGGGTGAGACTGTATCTCGTTACATGGACAACGTGGTACGTCCTGTTGTTGGTGACAACACTTACATTGACCAGCTAGA
GGAAGCTATCCTTAACCTTAGTGTCATGCCATCCATGCGTTCACTTATGACAGCAGGGCCAGCTGCTAGTCGTGACAACA
CTTGTATGTACAACTGTTCGTATCTACCCGTAGATGACCTTAAGGCCTTCGATGAGGCTATGTTTATCCTCTTGTGTGGC
ACTGGTGTCGGGTTCTCCGTCGAGCGCCAATTCATCAGCAAGCTCCCAGAAGTGCCTCAGCTCTTCGAGAGTGAGTCTGT
CATTGTCGTTAAGGACAGTAAAGAAGGTTGGGCTAAGGCTCTCCGTCAAGTTATTGCACTCCTCTACAGTGGTGAGATCC
CTAAGTGGGATGTATCTAAGGTGCGTCCTGCCGGTGCCCGTCTTAAGACATTCGGTGGACGTGCGTCAGGACCAGCACCA
TTGATAGACTTGTTTAACTTTGCTGTCAATACATTCCGTGCAGCAGAGGGACGTAAGCTGTCATCTGTAGAATGCCACGA
CTTAATGTGTAAGATCGGTGAGGTAGTTGTAGTTGGTGGTGTAAGACGTAGTGCTATGATCTCCCTGAGCAACCTTTCGG
ATGACCGTATGCGTCATGCTAAGTCTGGCTCATGGTGGGAGAACAATCCCCAACGTGCTTTGGCTAACAACTCTGTGTCA
TATACGGAGAAGCCAGATGCTATGTCATTTATGCGTGAGTGGACAGCCTTGGTTGAGTCAGGCTCAGGTGAACGGGGTAT
CTTTAACCGCCAGGCCTCAAAGAAACAAGCGGAGAAGAATGGACGCCGTGATCCTAACTATGAGTTCGGGACCAATCCTT
GCAGTGAGATCATCCTACGTCCTAACCAATTCTGTAATCTAACAGAGGTTGTTGTTAGAGCTACAGATAACTTTGACAAC
CTAGCCCATAAGGTTAAGTTGGCTACAATACTAGGTACGATCCAGTCCACCTATACCAAGATGCCTTACCTTCGTAAGAT
CTGGACTACCAACACAGAAGCTGAACGTCTGCTAGGGGTGAGCCTTACAGGCATTATGGACAATCCGTTAATGACCAGTA
AGAATGCTGGCTTAGATAAAACATTGGAGAAGTTACGTGAAATTGCAATCGAAACTAACGCTGAGTGGGCTGGCCTTCTT
GGCATTCCTGTTGCTGCTGCTATTAGCTGTGTTAAGCCATCGGGAACAGTCAGCCAACTCGTTGACTCAGCCTCTGGGAT
ACACGCCCGACACAATAACTACTACATCAGAACCGTTCGAGGAGACAACAAAGACCCCTTGACACAATTCATGATTGACC
AAGGTATTCCTAGTGAGCCATGTGTCATGAAGCCAGACCAGACTACAGTGTTTAGCTTCCCTATGAAGTCTCCTGATAAT
GCTGTCACACGTAATGACACAACAGCAATAGAACAACTGGAGACCTGGTTGACCTACCAACGCCACTGGTGCGAACATAA
GCCATCCGTTACGATCTCCGTTAAGGATGCTGAGTGGGTGGACGTAGGTGCCTTCGTGTACAAACACTTTGATGAGATGA
GTGGTGTTTCTTTCTTACCTCACTCTGACCATACGTACCAACAGGCACCCTACCAAGACTGTGGTAAGTCTGAGTACGAA
CAACTGTTGTCACTTATGCCCGAGGCTATCGACTGGACTTCTCTTGCTGACTACGAGAAAGAGGACAACACTTCAGGTAG
TCAGACTATGGCTTGCTCAGGTGACTCTTGTGAGATTGTGGACTTGACATGAGTTGGGTAGTCTTAGGTAGAACACAGTG
CAACTTCTGTGATGATGCTAAGGCTATGTTGCGGGGTAGGGGGTTGACATACACCTCCTACACCCTCGACTCCCCTAGCA
GTAAATGGCTATTGACATTAATCAAAGATGCTGGTATGACGACTGTACCCCAGATCTTTAACCCTACAGGTGAGCACATT
GGTGGCTACACCGAACTAAAGGAACTACTCAATGACAGCAGTACGGAAGAGTTTTAGTCGAGCACTATACGAAGCGTATG
ATAGTCCTGCCCGTGATGCCTTGGTCTCCTACTTGGAGGCTAAGGGTCACACGATAGTTAACAACGAAGAGAACTTTAAT
GTTGACGTTGTATCACAGAAGAATGGATACACCTATTTCAATGAGGCTGAAGTAAAGACAGCGTGGAAAGCTGACTGGCC
TACGCATTGGACAGAGATCCGTATCCCTGAACGTAAGCAACGTCTGTTAGATAAGCACACAGAAGAAAATGGTGTCCTTA
ACTTCTATATCTTTCGTCCTGACTTCAAGCAAGCATGGCGTATTAAAGACACACAGCTCACCAAGGAAAGCCTTAAGGGG
GCTAAGGGTAGGTATATCACACATGGTGAAAAGTTCTTTCACATTCCTTATGTAGAAGCTGAGTTGGTTAGCTTATGAAT
AACATTGAACCACTACAAAAGCCTACACGTACCCGCCGTAAGACAAACTATAAGGGAGCAACAACAAAGAAGACATCAGG
CCTAGTCCCTCGCACACCTAAGCAAAAGGACTTCATTGATGCGTTGTCAAGTAACAATCAGGTCTTTGTTCTTGGGCCTG
CTGGTACTGGTAAGACTTACGTTACTGCCACCTACGCAGCCGACCTATATGCTACCAAGGCTATTGACAAGATCGTCATT
ACCCGTCCCCATGTAGCCGTAGGAAAAGAACTAGGGTTCCTTAAGGGTGACCTTCAGGAGAAGACTATGCCATGGGCCTT
GCCTGTGCTAGACGTATTGGAGAAGCATCTTGGTAAAGGAACCGTTGAGACAGGGATCAAGAATGGCAACATTGAGATGG
CACCTCTTGCACTTATGCGTGGGCGTAGCTTCGATAATGCCTTCATAATCGTTGATGAGACACAGAACATCACCACTCAC
GAACTTAAGATGTTGCTTACTCGTGTTGGTGAAGAGTCAACGATTGTACTTAATGGGGATGTCCAACAGTCTGACCTTAA
GGAAGCCGATGGTCTCTCAAAGGTCATCCACTTAGCTAAGAAACATATGCTACCTGTGCCTATCATTGAGTTTGGTGTGG
AGGATATTGTCAGGAGTGACATATGTGCTCAGTGGGTCAAGGTCTTCATGAAAGAAAAACTCTAACCTAAAAGTAAAGCC
CCTTGGATTTCTCCTTGGGGCTTTAAACTTTATTTCTTTTTTGTCATCATCGTCATTGATTTCTTTTTCTTAACTGGTTT
CTTCTTAGTTGCACCAGTTCCGTATGAAATCTTCTTACCGTTTTTGTATGGCATATTACTTCTTCCTTTTCTTTGCTGTC
TTTGCCGCTTGTTTAAAGTTCTTATCTGTAGGTGCGCCTTTACTCCCTACCTTACGCATCTTCTCACCCGATCCTGCTGC
TATTCGTTTACGTTTAGCATGGATGTTTGCGTATAATCCTTTAGCCATTAGGCACTCTCCCCTATCTTAAAGCAGTTGGG
TCTTACGAAGTACCCATCCATCATGAACTTAGTTCCTACGGTTAAGACATCCGCCCTACACTGCTCCTCAGTAGGCCACA
GGTTTTCCGTATTGCCAACAACAATACAGGATGAAACTTCAGGGGTTGAGCAAACCATTAGGACAGCTAACCACATTACC
ACTTTACCTTGTCAGCCCAATAGGCAGCTGACATCTTACCCTTGGCAATGTTCTTAGCATGACGGGCTTTGAATGCTTTG
TTCCTTTTGGAACCATCGGGGCTACCCTTGACACCCTGTTGACCGAACCTAATTGTTTTAATCTTGTCACCCTCTTTGGC
AACAACAACATGAGACTTGGTTGCATGACCAGGTGTAGCCTTAGGTTTATTGAAACCTGATACGCCAGCACGTTCTAGTC
TTGGATCTTTCTTAGCCATCACCACTTCCCTTGTTTCTTGCCGAGGAAATAAATGCCCACGCCGAGGATACCAACGCCTG
ATACCACCACCAGAATGCCCAAAGTCCACTCGATAATCGCCTGCTTAATCTCCGCCTTGCGATATAGAGTTTTCTGACGA
TCCTTGCGCACTTGAGATTCGATGCGTAGAAGTTCCTCCCAAGCAGACTGACCATAGGCAAACTGGATATATTGCTTAAT
ATCTGCACGAAGAGCCTCCGCTTGTTTCTTTTTGGCGAAGATGTCTATTGCACTGGGGCCAGTACCACCAAACAACACGG
CATACCAAGGTTGATTCTCAGCTGACTTATGTGCAAACTCCAAGTCTGAAATAGCTCCAGCAAATTTAGCTAAGTCGTTA
GAGATACCAGCAATATCTTTACCTAACTGTATGCCTTTCTTAATGGCAGATACGGCTGTCTGTGCTGCTGCAAAGGCTGT
AAACGGATCAATCATTAGGTCTACCTAGGGTCACGGTTAGATGAAGTCTTCTCCATCATAACCCTAATGGACTTAATATT
CTCGTCAATACGAGCTAAGGTCAAAGCCTGAGACTGGACTACATTCTCCAGGGCTGAAAGCCTTACGTCTTGCCTAAGCA
ATTCCTTCTCATTATTTTTGATGGTATTGTCTAACGATGACACATACCATACTAAAGAAACCGTTTGTATAAATATAGCC
ACAACAAATGTCAGTGGTACTGACTTAGATAAATGCCACTCTTGATCTTGGTTCATTTTGAAAATCCCGCACCGAAATAT
AGTCCAACGATAGCTGACACAATGTGTGTGTCCAGCGGTGTGATGACGAACCCTTGGGCAGACTGCCATACAATCTGCTT
GTCAGGTCCAAACAGGAAGTTCCAGAAACCCCCTTGTACTTCTGTGTACCCTACAAACACGGGTACTTCTGGATACCACA
CAGCTACGAGCTTAGGTAGTACGATGATTGAAATGACAGCTGAGAGTGCTATGATCCTTCGTGTCCATGCGAAGTGTTTG
TCTTTTGATCCATACTCTCTGGCCGTGTTGGTTGCTCCTATGAGCATAGCCTGTTGTTCTGCTTTGTTCTTGTTGCTTTG
GCCCCATATGGACATGACACCACCTAGCACGGTGGAGAATAGCATGGTGATGAGTTCTAAGGGGAGACCAAACATTAGGG
AGCCTTTATTTGAGCTATCAAATCACTTACAGGCTTGCCAGCAAACAAGTCATTACCATACGACCAGCCTCTATTTCCAC
CCATGTCTATGTGGAGTATATTGTTACCAAAGCCAAAGCCTTTAAACCCCGCCTTCTTTGCAACAGCCACAAGTTTTAAT
TTCTCAGAGTCAGGCATACCCGCTACAGAAATATCGAGAGCATCTCCGTGGAAGTGTCTTGAGTTAGGTGTGTTTTTCTC
TCTAGTTGAACCCTTCTTTGGAAGAGCATCGTTTATTATTAGCTCCGCCCCAAAGTTTTGTTGTAATGTCTGGAAGGCCC
CTCGAAGAAGGTTATCCATTCTTTCAGGAGCTTCTGGTTTTGTAAGTAAGGAAGCATTAGTTAAAGTAAACGTAGGTTTC
ATAGAAGTATTAGTTACAATCTTAAAACCTTTATCGTCCAACCCTTCTGGCCTCATTTGTGGCCTAAGGGAAGTCTCGGG
TGCTGCAACATCTTTGTCTAGTTGTTTTATAACCTGTAAGTCAGAGGCTATATCAGCAGCAGGATCTACCTCACTTAGTG
GTGCCGTAGACTCATCAGCAATAATATCCGAAAGCTCAGACGGTACCATATCAACAGGACGCATCTCGGGGCGTACCATA
TCGCCTGTGTCTCTAACGAAAGGCTCCGCAAGAGACTCAGTAATACCTGCCGCTTCTCTGGCTTTAGCATTTTCTTCTGC
TGACTGACGAGATAGCTCTAGCATGTCCTTTAGAGTTGACACAACTTGAGCACGTTCTTTCTCTGCAACAAGAGTTGCTC
TACCCTCTAAGTTAATGCCTGCCATTTTACTGCTGTCCCTTGACGTAGGTGTTGCCGTCAGGACCAATAAAATAGTCACC
GTCATCAAGGTTTGCAAACATCTTTTCATCTGTATCCGTGTTGTCTGACCAGAGAATAGGATATGGTTTAGCCTCTGTAC
CCATTTGAGCATCTGCTTCTGGTACTGACACTGGTTTAATTAAGGCAGCTTCAATAGCTGCTGTGTCCATACCCAACTTC
TTAAGCATCTTAGGGTAGAACTTAAGGATCTCGGACTGCTTGAGAACCTTGTTGTAAGCTACTCGTTCAGAGTTAAAGTT
AAACCCTGCGCTCTGCACCTGGTTTCTTTCCATTGTTGGTAATTTACGACCACGATCAACAATCATAGCTGACACACTAC
CGTTATAGTACTTAGACGCAGCTGTGGTTACCAAAGGAACTACCGAACGATCCATACGGAACACACCACCCTCTGCACGA
GCCTCCGTATCGAAAGTCACCTCGCCCAAACCTGTTACCTTCCAGAAGCTACCTTGTAGAGAACCTGAGGCAGTAGTAGA
GGCCACATTGAACTGAGATAACAGGGCATCCTTAAGTTGAGCCTTAGCTACGGCTGCCTTCTCAGGGTCAAGACGAGAGA
TATTATCGAGCTTCTTAAATGTGTCGTCGTTAAGAATACCAGAAATAGTCTGCTGACTAAATAAAGTAGGTGATGTTGCT
ATGTTGACAGACGCCTGAGCAACACCAGAAAGGAAGTTGTCACGAGACTCAGGTTTATTTACAGATTCTGGTGTCTCAAG
ATTAATACTTAAATCAGAAGCAAAAGAAACAGCATCTGATCTTTCTTTATTGGTTCTGTCTGTAGCCTTAGATACTTCAT
CTTCCGTATGGAGATCAGGTGCAGTAAACTCTGGGCTATCATCAGAAGGAACCTCAGGCAGAGGTTGGTTTAGAGGGGTA
TACTGGCTGTCCTTTACCTGAATGTTGTTTAGGGTCTCAAGAACCTTAGGGGCGTTGTTAGCTAGAAAGGCGGAGAAGTC
AGGGTTAGGTTGCAAGAGAGCAGCCTTGATTAGAGGGTTCATGTCTGGCATACCAATGATAGCTTCAGTAATAACCTCTA
AATGCTCGGCCTTTGTCTTATTTAATACTTCTTGGTCATAAGACCCTAACGTAGTGACAAGCTCTTCAGTGGAATTTATC
AAAGTTTGAATAGGTTTGTAGTCTTCGTCGGAGATACCAGAAGGACGAGAAGATTGAAGGTTAGACTTTAGAATTTGAAA
CTGAGTCTTTAGATTAACGAACACCTCAGGAGAAATATCTCCACCTTCCATCTCAATAGCAAGACCTGACATAGTGGAGT
TAACAATACCACCCATCATGGTACGAGCATTAGGTATATACTCTTCTTGGAATTGCTTTGTATTCATAACCTTTGAGTTA
GCAATCTGAAGTGCTGCCGCTTCAACCTTCTGAACGTCAGAGATAGCTAAACTTAAAACATCGTCTTCTGTATAGGGTCT
ACCTGAGGCATCCAGGATCTTACGGGCATTGAAGACATAGCCTGGGTTTTCCCTTAGCTTGTCTACTGAGCTGTTAATAG
CTTCTTGTGCTGGGTCATAGTTTAGATAAGAAACATCAACACCTGTAGCTGTCTTAATCATTTCTGCTACGTTATCGTCT
ACGTCGAATCCTTCGTTAGTGTAAGATGCAACAAGAGAAGAGACAGCTGTTCGTTTCTGTAGTGGTGTTTTTCCTTTAAG
ATTGTACAAGGACTGTGACAAACGACCAACAGCTTCTCTTTTGATAGAGCTTTCTGTTTGTTTGACTGGTTGGTTAGCTC
TTGCGTAGTCGTCTAGGGCACCAAAGATCCCCCTACCTAGCATGGCTAATCCGTCAGCAGCGGCACCTGTGCTAGTTGCG
CTGGGCATTGTGACACCCTGTTCAAATGCAGCACCTGCATCACCAATATCTACAGCAAATCCAGCCATGGTTTATCCTTA
TTGTGTTTGTGTTCTAAACAGCTCTGCGTCATATTGAAGACCAAGCCTCATAGCATTACGCATGATGTCGGGTACGACAG
CAACATTTACAAGACTACGTTGTAGGGAGTTTTTAAGTTGGTTAGAGAAACGTGAGGACCATACCTCATCATTAATCTCT
TCCCAAAGTTTAGTTCCCCTTAGCATATCATCTTTGTCACCTTGTGTCAAGAGTGAAAGAGCTAGGGTAGCTTTCTGTTT
TTGGTAGTTAGCAAACTCTTTATACTCTTGGTTCTCTCTATAGATCATCTCACGTATGTCATAGTAGTTCTGTACTGGTG
CTGGTGTAGCACCGAAGAAGACACCAAAGGCAGCGTTAGGATCTAAACCACTTACAGCAAGTTTGTGTGTCTTACTGCGG
TAGTTGCCTGTCTCTACAAGCTCACGGATCTTAAAACCTTTGTCGAAGGTGGAAAGGTTACGTAGGAGTTGCGTCAGGTC
ATCACGAGCCATGCCTGGGTTACCCCCTACCATAGCTTTGACACCCGACAGGCCAACCGTAAGCATGTCACCACCAATCT
CACCTGAAGGACCAAAGAGAGTAGTGAAGAGATCATCCTCGAAGAGCTTACGATATGTGTCCTGAACCTGACCAAGAGGA
GCTACACGCTGGGCGTAGGCTGTTTCTGTTCCTAGAAGATTAGACAAGACAGCATCAACTAAACCATACTTGATACGATT
AAACATCTTGACAGACTCAGTATCTTCTGGGTCATAACCTAGGCTCTCTGTAATGTAGCCCGTCATCTTACCTGCACCTA
GACCTGTAAGACCAAACATCGGACCCATGACTAAAGCCATACGTACACGTTCACCTGCTGTAAAGTTACGACCAACAGCA
ATATTTTCCATAGCACGGATGGTAAAGGAAAGCCATTGAGTAGGGACACGCATAGGTCCACTCTGAGCAAAGTTTCTTGA
TTGTGTTGTCATACGGAATGTAAGGTCTTGCTCACGGTTAGTGATCCAAGTCTTACCTTCTGGTGACAGAGGGTCAATGC
CAGGACGTTTAGCACGATGCTCTAGGAAAGCCGTGATAATACCTGTCATACGAGAGGCACGTTCACCTTCCTTAAAGAAG
ATAGTAGACTTGTCTAAGAAGTAGTTGACACCTTCTACTGCCTTACCTGTTAGGTTACTAGCCGCACCAAACTTTTGTGG
AGCCTGAAGTTCTATAACTTGGTTGTCTACAATGTTACGACCACTCTCGTCAATGTAACGGACAAGAGTATTGATCTCGT
CTAACTCTAGGCCTGTTCCCTTTGCTAGTCGTTCTATTGCTAACTTACGTGTAGTTGGGTTTGTAATATTAGCGATGGCA
AGCATAGGCACAGTCAGGCCTATACCTTTAGTGCCCTGCACAGGGGAGATCCCTACGATAGTCAAGGCATGTAACCCTTG
CAATACAAACTGGTCAGGGTTAAAGAAACCAAACTTAGAGTAGAAACCTACACGAAGTAACTGACTGCCAGGATCAGTCT
TAGTGAAGTCTACTTTCTTACCTGTGATACCAAAGACTGCCTCGGTAGCCGAAGCTGTGAAGGTGTCCCATTTGTCACTT
AGCCATGTTGACTGGTTAAGCCTACGTTTAATTACGTCTTGTTGCTCACGTAGCTGGGCAGCAATATCATTGAACTTACC
TGTGTTAGTTACCTTGGCACCAAGGAAACGATTGAGGTAGTCGTTAGTAGGAACACCAGCAGGGAACTCAACAACACCAC
CAGCCTTCTCAGCTAGTTTGACCCAACCTACCAAGGCATTCTGGGAGGCTGCACGGTTAGCATATCCGAATGTTTCAGAT
CCAAACTGGTCAGCAATGGCTGAGATAGGGTTGGCGTTAGCAGCTTTCTTACCGCCAAACTCCATGAGAACATTGTCCCC
ACGTTTCATGTTTAGGCGAGAACCAACAACCTCTCCAAAGGTTGAACCTACGTTAGCTACATTCTCTCCTGCCTCTTCTA
CTGACACCTTCTCGTCACGAGCCTTGAACACAAAGTCCTCAGAGAAGTTAACCTTGTACTGTTGGGAGAGCTTCTGTAAG
TCCTCTAGGTCAGTCGTATGTTTTCTCCAAGTGTTGTTGTTTCTGATAACGTCACCAAGTTCGTCATACTCAGCTTTAGT
AAGTACAAGCTCTTTAATGTCCTTGACACCATTGGCACTCAGTAGTTCTCTTACTTTGGTTGAGATGTTGTTTAACTCAG
TCCTTGCGAGGATAGCCTGGTCTTTACCAAAGGAGCCAAGCATAGTCTTGAAGCCACCTGAGATCTTGTTACCTGACACC
AAAGTCTGTTCTTTAGTTAAGCCTACAAACCAACGGAACTCAGCGTTAGTACGAGGACCACCAACATTATAAGGCATAAC
ATCTACTCGTTCGAGTACACGAGTGGACTTTACATTAGTGACATAGAGGTGGTCTAGGTGTGTCTCTGGTACTTTAAAGG
ATACTTGGTCAGGCCCAAGCTCTTCCTTACGCAAGCTACGGCCTGTCTTTAGGTCTAGGATAAGTTCGTCATCAGGAATG
CGAATTTTCTGACCATCCACACGGTACACCACATCTCCGAAAGTATCCGTGAAGTCAGCGTAGATACCACCCTCAGCAAC
TATCCTCTTTAATCTCTCAGAGGATTTGATCTGCCATGTGGCGTCATTAATATCCTGGACAGCTTCGTAAGCATCCAAGA
CTTTATTAGAAGGTGTCGTCTTGTACATAGTCTTGTACATAGATTGGAAAGACTCTCGTGTTGGAGCCTGACGCATATGC
GATAGGTCACCGTCACGGAGCTGCTCAAAGAAGTCACTTAAGTTCTCTAGCTCTTTACCTCTTACAGCACGAATAGTCTT
CTGGTATGGTTTAAACAACTCACTTATAAGTGCTTGACCAGCTTCAGCCTGCATAAACTTAGCACCTAGCTTATCACCTA
GGCGTAAAGTAGCAGCACCAAATACTTTATTAATGGCATCACCAACAAAGGTGCCTTTGGCTAAAGCCTCGGCCTGCCCA
GGTAAACCTAGGACATTTATTCTTTGTTCTGTCTCAACGAACCAGCCACGGCCTTCTTCTCTTTTGACAACCCTAAGGCT
AGGGTCTTGGGCTGCAATGTCTTCTGCATCTACCTTACGTCTAAATGGAGCACCCGAGCCTTCCTTACCCATACGAACGA
TAACCTTGAAGTCATCAGATCCTTCGTCAATAACAGAACGAGTACTGACAACAACATCGTTTAGACTATCTGCAATACGA
GCAGCAATATCTGTAGCTCGTGCTTCGATAACTGCACGAGGAATGTACTCCCCAAAGGAACCCTGGCGATTGATCTGCTC
AAGTTTCTCAGTGATGATATTCTTTCTTGTACCGTTACGTACCTCAACACCAGAGGGACGAGCCATAGGTCCAGAGGCAG
GGTCTAAGTCCTCAGGAAGCATACGCCCTGCCATGATCTCGTCTGTCTGTACACCTGCGTCATCCACAAGTTTAGTTGCC
GCAACAGCCGCTGGTACTTCTCCGTCGATAACAGCAACAGCATCAATAGGACGACGAGCCTTTGACAAACTAAGGAGCTT
ACCTGTACTACTAAGACCAGCCTTAGCTAACTTAGTGGCACCTAAAGTAGCAATGTCAGCTGCACCAAAGGCAGCATTCA
AGCCAGCCATAGGGTCATCCCCTAGGTATGTGGCATCGTTAGCTGCTTTAAATAGATTCCAGATGCTATCCTCTGTGAAG
ATACCTTCTGATGCTCTCTCCTTGATGTATTCTTTAGCCCACTCCTTAAACTCGTCAGGTTTAAGTGTATTGAAGGCTTC
TCTGATTTCTGTACCCTCACGATTAGAACGGAAGGTTACATTCTCAAAGGCACCAATAGTAAGCTCTCTTAAGATATTAA
CATCAAGGAATGTGACAACTTTAGAGAAACCTGACTGGTCATTGTCTTCGAACGCCTGTTGCATCAGGTCATTCCAAGTC
TCCATATTTGTCATTGTACGAGCAGCGTAGGCATTGACACCATTATCACCAAGCATCAGGTTCTGCATAAGCATGTACTC
ACCCAAGGTCATATCCTCACCCTTGGCTGTACGCTGTTCAATAATCTCTGCTACTTCTTCTGGCTCTAAGCCATCCTCAA
TAGCCTTGTTAATTGTCAAGGCATAGTCAAAGTTAAGTCCTTGTGTTCTTGCTGCTGTCTCTGCTGTGTTGTCCCCTACG
GCACGTTCAGCTTCTACTTGGTCTACTGGAAGGTCTGTTGCCAAAGCAATGCCTTGGGATTTCTTACGTTCTACATCACT
AAGAGGATTGTAGACAGAAGGCTCTTCAGCCAAGTCTAAGTCCTGCTGTAAGGCAAGTTGATTGAAGATCTCATCTTCTA
AGGTCAGCAGAGTTGTCATTTTTGTGGACCACCATCACCAAATCCTTTAGTAGCACCAAATGCTCGGAAACCTAAGTCAG
CGATAGTACCGAACATCTGAGCTTGGGCACCTGCTTGTGCAGCTTGGCCTGTAAGAGATGTGTATTGTTGACTTAAACCA
GACATCATGCTTCCGAAGCCTAGGTTAGATCCTAGTTGAGAACTAATACCAGACTGACCACCAGCTAATGCTGAACTATC
TGACACACCCATAGCTTGAGCTTGGGCTTGCATTTGTGCTCGTCTAGCTAGTGTTGCTCGTATTGCTGAACGCCTCTGAC
GTTGAGCTTGTTGACGTTGTTGTTGTATCTGTGTCTGGGCAGCAGATCTTGCAGCACCAGCGGCTCTTTTTGAGGCATTG
AGGGACGCAGCTGTGCCGTAAACAGCAGCCCCAGCAGCTATTGCTGCACCAGCAGATAAAACACCTGTTACTGCTAATGT
TGTAAAAACCGCCATACTATACTTCCTTCACATATGCTGTTTCTGTGGGTTTAAACCCTTTACGCTTAAACAATAATCCA
GCTTTAGAGTTTAAAATATTGTCAAGCTCAGAGAGTCTTATGAAATTACAACCCTTGCTCTCTGACCAAATTGTATAATC
GTCTACAAGTTTTAATGCCGTTCTTCCTATTCTATGCTCAGGGTCAATCCAAAACATAAGCTCTTGGGCGAAAACCATGT
CGTTAATTGGCATATCAGATACAATAGCTATAAGAGCACCGACAACCTCTTCGTTATGAACCACAATTTTAACAAAACCA
TTTTCACTGTGTATAAGGTTTGTGACAAGCTCACTTACTTTGTTTGTGTTGACTTTACTCCAGGCTGGATGTGGTATCTC
TTTGCAGAATTGTTTTACAGATAAGACTGTATCCAAAACGTCATCTTGGGTTGCGTCACGAATTGTATAATTAGACATTA
GTAGCGTGGGTTCCTAGCTGCTATGATGCCCCAACCTAGGAGCAAGAAGTCCTTACCTTGTTCACTCTCGTATCGGATAC
GCATGGAACGCCCATGGCCTCTAATCTTGAGTCTGGTGGTAATGACAGTTTCTGGGTAATCGTATAAATCAAGGTTGTTA
GGGTCAGGGGTAACAGGGTACTTCTTCCTGTTAGCTTGTTGTGCTGTACTGAAGTCTTCAGCAAAGTCCCAAGCTGTTGA
CACCAGAAGGGAGGATGGACGTACAGCTTCGTACCCACTAATCTCATTACCTGTGAACCCTGTTTCTGTCACTCGTGAGT
AGACAGCAATGTAAGGTGCGTTCTTCTTGGTAATCAAATCACCAGCAAAGTCATACCCTGTTTCAGCAAAGGATGAGTAG
TTTGTGTCTCCCCAATCCAAGAAGCTAATACTTGAGAAGGAACCCATGGTTAACTTATTGGTAGCCCCATCACGACAGAT
AAGAACAATAGCTGGGTCACCTGTGTTAAACGCAGAGATCTGCGTAGAGATAACATCATCAACAAGGGGTCCAGTGAGAT
CTATGTACTTTGGGTCTGGGGTAGGGGTGTATGTAGTCCACTCCTGGTTAACTGAAAAAGTTGCTATTGACGATGAGTTA
TAAGTTACTCCAATAGTAAAAGAAGTCGAAGTTACTGCTGTTACTGTGTAAGTACCTTCGTTTAGGTTTAGTAAGGAGAA
ATATATTCCACTTGCTACAACATAAGGGTCATCTTCTAAAGTTGGTATACCTGAGAAGGTTACGGTATCACCTATTGACA
GAGTATTAGATATTAAGTTGACGGTAAGAGTACCTAGGTCTGAGCCAGCATTAACTGTAAAATCTAATGTAGTCCCATTA
ATGGGTAGGGCAGGCGCAAGAACCATAACATCATCAGCACCTGAATTAGCCGTAACGTCCAGCTCTAGCTCCTTGGCTCC
ATAACCAGAGTAGAATGAAAAACCTACTATTGAATCTGTTAGTATTGATTGATCTGACACTTTCCAAGGGTAGAATGCCT
GAAGGGGAATGTCGAGTATAAGGAAGTTATTTAACTTAGATTCTACAGTCTCATCATCATCAGGGTAAGCCCAGTAGATA
CGCTTGTTAATACTATCATAAGCTGCTGTAACCTTAAGTTTAGCATCAGAACTAATCTTGTCCCAAAAGCTCTGTATAGT
AGGAATTGTGAGGTTCTGTTCTTGACCCTGGCCTGACACTGGGTCAGTCCCTAGTGTGTGGATACCGAAGCGAGACCACC
AAAAAGGATTACCCTCAGCAGCTACGAAAGACTCAGCGTTAAGGATACCAATACGAGAAACACGGTTAATGGAATAAGAC
GAGGCTTTGAAAACACCGTCAACACCTGCGATCTGCCAGACGCCATTCTCAGCGAAGACAAACAAAGATGATTGGTATGC
GTAGAGTTTTTGTATCTTGACAGCATCGGGGATCTTAACTTCCCCTCCGTCTGTATCATATAGATCAGAAAGGTACTCAG
CTGTAGGGTCATTCTGTTGATGACAAATACCTAAGTCATCCACATTCTCCACAAGTTTAGAGAATAGAATTGTCCCTGCA
TTCTTAGCACTATCCAGGCCAGCGTAGAACACACGACCAGCAAAGGACTCGACACAACGAAAGCGACTGCCCTCCTCCTC
TGTCATATTGGTCAAGCCTGTTAGACCTGACGCAGACCCTCTGTTCTTCTCGAAGAAGTCTAAGACATAGTGACCGTTAC
CAGTTAATGTAGTACCAGCGTATATCCTATCAAACTCAGCCTCAAGGTAATCCCCGTCAGTGTCTTTACCAGAGTACCAA
GGATGTGTTAGACGTTTTGTTAAGTCTGTTGGTGCTCCATTGCCTGTGTTCCAGCCAGCATTCTGTGCGTCATACTTACG
GTCCTGGGAGGGACTAGCTTCATCTTCGTAGTAAGTACTGGTGTCACCCTGCCACTGGAAGTCACGGACTTTAAAATCTA
TCTGAGTGGCTGTAAAGGTGCCTGAGCTATAGCTAACAGCTATAGTGTTAATACCAGGAGAAGAAACAATTAGATTGCCC
TTGAGACTTGTGAATTGACATTTAGATACGTCAGCTCCAGCAGAACCTGAGAAAACGTAGGTATTTAAGTTAACTGAATT
AGTCTCAAGTTGTGCTGAGTACGGTACGTCAGACTTGTTATAGAAGTAAAGAGTAGCTCCTTTTTGTAACACAAGAAACT
CAAGGTCTGCATTACCTCCTACGTTCACCCAATCACCAGTACTGGTAATCTCTGAGTCTGACAAAGTGAAAGAGGATAGT
GTATACTCTTCCTCTAGTGCAACACCTAAGCGTCTCCGTCTAGTCCCATCACGGCGAAGGTCACAGTTAAGTTCGTCAAC
AGATGCACCTTCAGGGAACGTAAGTTCCGCTGCCTCAGTGATAAGACCCTTGACAAAGTTATTAACTGCTTTTTGATTTA
GACTCTGAGGCATCTCTGACTTTCTTACGTTTCATGAAGTCTTCTGCGTACTCGTCACGTTTAATTGACTTTGACTTACT
TTTGTTACGTAGGTATTTCTCTAAGGCTTCTTTGGCCTTCTTCATACTTGTGTAACGTCCAGACAATTCTTTAGGTAATA
CACCCACCTCAAACCTAAACTTGAAGAAAATGTTTCCGCCTGGCTCTTTCTCTATGAAAACTTTATTCTTTAGCTTTTCG
GTAGTGCAGACACATAGTTGCTTTTCTCTGTTGTCTTGATACTCAATCATTAATGACGCCCATAACTATTTCTTTTGTTA
GCTCGTTTGCTCTTGTACTGGTCATTCTGTACATACGACTTCAAACGACGAGCAGCCTGTTCTACCTTAGGGTCTGATCC
ACCCTTGAACAAAGAGAAACAAGCTGACTTAGCTTCAGCTAAAAGGAGAGGCATAAGTGTGTTGTCAAGGTCCGGCTCGA
AGGCATCTGTCTGGCTGAACGTAGGATAAACAGAACCCCATGCCCGTGTCTTTGATGCTTGAAGAGATGTTTCTTCTGCT
GAGTTAAAGGAGTCAAAGATCAAGTACTCATCATCAAAGGAAGTATAGTAAGCAGGGTCACGATCAGAAGCTACAAAGAT
GTCTACACTTCCTTCAAAAGTTTCTACTAAAGTATTTGCTTCATCCATACGGTCAAGGAATACTAAAGGATCAACGAAGT
AGATCTGCTTAAATTCTTTGTTTGCTACTGTACCTACGTTGTACTCAATCCGTGTGATCTTCTTTGTGTCTGTTGGGTAC
TTAAAGTGAGTAGGCTTGTTGGTATCAGCTAAAGCTACGAGGGACAACAAACGACTATGCTCAGGGATCTCCCTGGCAGC
TATAATGTTGTAGTATGTATCTTCTACTACTGACGCAATTTGTTGTGCTTCTACTGTATCAGTAAGACTATTAACATCCT
CTGAGTCCATGTCTGACAAAATAGACTGTACAATTTGTAAGAGTGTTGTTTTCATTACGCTGCCGACCCCATAACTGACA
TAAAGGCAGAAGCTACGTCTAAGGTAAATGAAGAATCACCTTTGATTTTTACCTCTAGGTAATCATTTTGCGAAAAGGAA
GTGTACCCGAAAACAGAAATAGAACCCCAAGAACCTGAACTAATTGTACGTATAGTACGAGAACCTGACAACTCTGTTCC
ATTTTTAAAGAGAGCGAACTGTACATCGTGATTACTGCCACCAGTTTGTTTAGAAGAAATTGTAAACACAATCTGAGCTT
CTATATCCTCTAAACCTGTATACTTTAGACGAGCATTAGGTGAGGTCACTCCTGTAAACCCATTAGACTCAGCAATTACA
AAAGTAGGATTTAAGGGTGTGTCAGATGTTGTTACTGAATGTGTGTATGATGGTGTTGTTGCATCAAAGGCAATGTAAGC
TCCGATGAAACGACTGTTTTGATACCAGTCACCAGAGCCTGTACCGTCAGCTACATAAACTGCACCAGATATAGCCGAAG
AAATATTCTTAGGTTCATGTAAGTATGGATCTGTGAGTGTTGAGTGATTTACGTTAGCCATCGTAGCTCCTATAGGGATA
TATACTATCGCCCCTGCCAAGGTTTAATTTATTATATACTAACTAATAACTTTTGTCAATACAGAAAGTGAGGTGCCCCC
GAAGGGACACCCCGTTAGTTTTTATACGTCAGGGTTAGTTACAACAGTAACGATACCTTCTGAACGGTACTTCTTAACAC
CGTAACGAGCAGTTGTTACATACTCATGGCGTTGGAAGTCTTTGTTGTACTCGTAGTCTACCTCAGGCTGTTGACGCCAT
GCACCCACGAATGGGTTAGCATCACCTTCAGTGGACATGAAGTAGTTAGCAACACCGTTGTTCACGTTGAATGCGTTAGC
TGTAGAACCATCACGTTCCAGCAAGGCAGAGTCAGAGACTGTAGACTTGAGGAAGTTAGATGTATATACGTCAAAGCCGT
ATACGTTAGCTACAAAGCGCATACCTGTTGCGATACCATCACGAACAATACCTTCAAACATTGGGTTGTTAGCAACACCA
ACGATGTTAGACAATGTGTTCAGTTGGAACTCAACAGATGGATCAACGATAGCAACCAGGCCACGATCAGGAACAGATGC
TTTCTTCAATGCGTAACGTGCATATGCGAAGTCAGCCAGTTCGATCCGACCACCATTACCACCAGAGATACGATGAGCAA
TACCGTTTTGTGCTTCTGCTGAGTTTGCAGACACACCAACTTCAGGAGCAGCGAAAGTAGTAGTTTCGAAGTGCTCAAGA
ATAGCACGGGCTTGTTCTGGAACAAAACGTGCTTCAAGCTGTGCACTGTAGAACGAATCCTGTGCAGCTTTCTTGGTGAT
GTAAGACGCAGATGACAAATACTTGTCAACGGTGAATGTGAAGTTTGCTGTATCCAGTGGATCGTAGGTAACTTGTGTGT
CGTCTGTGTAATCATTAGTTACGATTGCACCGATCTGTGGGATATTGAAAGTGTCTCCATCAGGGAAACCTTCAAGCATA
CGGACGTACCGTTGTGCCATCATCTCATCACGGAGAAGTTCTTTTAGTTCTGAGGACCACAGTTCACTGCGGACAAGGTT
AGTACCGACGTTGCTTGCAGCTGTTGCGCCTGTACCTACTGTATTCATACCAGCCATTGCTAGTCTCCTTAATTACCGAA
CCTATCACCCAAGCGCATCTTATCTTTCATAAGTTGTTGTTGCACTGAGGGTGTATAGTATTGATTGGGGTTTGACCTAC
GAAGGTTCTGATAGTAAGACCAGTTACGTTCCTTCGAGGATTGCATATTTACCCCTTCTGTATTGACCGAACTGTTGAGC
ATAGAACTAAATGCACTGTCTTGCTTGTTGTCTCCAAAGAGAGCCAAGAAAGCAGAAGGTGATTCAGATGCTAGTTGCTC
CATACGATCCATTGACAAACCTAGCTCTGAGGCTTTAGCTTGCAATGCCTGACCAAGTTTGTCACCGTACTGTCCCTTAA
GTGTGTCTTCGACATTCTTTAAGTTAAGTTCTACTGACTTCTTGGTTTCTCGTTCCAGAAGGGTTTTCTCCACAAGGCTC
TTCAGATCATCCTCGTTAAGAGAAGGTGGTGTGCCTTCCTCTTCAACGCCAGCAGTATTAGGGTCAGCCTCAAGATCTTT
CGCAGTGCTGGTGTCTGCGGCCTTGTTCTTGATTGCGTCGATAATCTGGGAAGCATAATCGTTCTTACCTAGGTCTTCAC
GAAGTTGCCGATTCTGTTCTTCTAACTGTGAGATATAGTTGTCAGCTTCTAACTTACCTTTAGCTAGTGTCTCAGGATCT
TTCCAGTTCTCGCCTTTGGCTTTCACAAGTCGTTCTACAAATGATTCTGTGGTTGCTTCAGTTGTAGGGGCTTGTTCAGT
CTGAGGTTGGTCTTGGTTAGAACCTGTCTCAGTAAAAATGGACATTGGTTATTCCTTATCTAAGTTGATTAAGTCGAGCA
CTTGGTTGAGTGCCCTGTTATACCCGATACGATCAGCTTGCTTATAGGCCCATGAAGGGCTGTCATAGTCTGTTGATGGT
GGGGTCTCCTTGAGCATTGGCCCTAGGATTTCTTTGAGACGGTCCAGGCTTTCCCTGTTTGACAAAATAGCTTGTTTAGC
TTTTACCTTGTCTTCTTTCGTCTTGCATTCTTTGTACCAAACGGATTTCATTTAGAGTCCTTGCTCTATAGCAATCTGTT
GTTCTTCTTCGTACTGAACCTGTGCCTCAGTAGCAATCTTCTGAGTTTCCATTTGTTCTGTTACTGTGACGTTTTCACTG
AAGAGTGCTGGTTCACCCAGTTCGTCAGCCAACAGACGAGCAAACTCTTTACCTGACAAGTGGGCAGCCATGGTAGGATC
TGACAACTTAAGCTGGTAGAGTTGTGTCAGGCTCTGCAAACGATTAGCACGTTCAGCAAAGTGACGAGCACCCATAGGAA
CAATCTTACCGTTAGCCTTGATGTCTTCCTTAGTGATCTGCTCAAAGAAGGAAATACCCGTGTCATCGTCAAGGATACGT
ATGGTGTCAGCATAGTCCATGTTACGGCGTGAGGCCTCAAGCATAGAGTTAAGGATAGGCTCAAGGAAGACACGTTCGAA
GTGAGCTGTCTTATGTTGGAAGATACGACCAGCAGCTGTCATAAGCTGGTTAACCTCGAAGGCTGTCTTTTCACCTGCAC
TACGGATACCCATGGCTTCACGAGGGGCACCTGCAAGCATCTCCATTTTGTTCTCTAGGTTCTGTATCTGGAAGTCAGCG
TTAAGGGCTGTAGCGTCTGGTGCTAGGTAACCTACGTCACCCTCTTCACCTAAGTAGATACGGGAGCCAGGCTCAAAGTC
GAAGTCCTCTACGTCCCCACGGATCTTCATGATGGGGTAGGCGATCTGATCGAATACGTCAGCCTTTAGGTTCTCCAAGT
GGTCAATGCGATACTGCATACCCACGAGGTTATCTAGTGGCCCCATGGCATAGAGGTTGTCAGGGCGCTCACGCCAGCCA
GCGTGGAAGACAGGAGCCTTACCTAACCAACTAGGGTTCTGTTTATTGACAAGAACGTAAGCACGATCAACAACAGTAAT
AACACGATTCTTATGGAACTTACCTGTGCTTCCATCATGGATGTCACCGTAGAAGGTCAGAAGCTCTACGTAGTTAGACT
CATAGTATTCCTTAAGGGTAGAGAAACCATCCGCAACATAACCCTGAGACTTAGCTACATCCACATCCTGACCTGAAGCA
TCTGCACGGTTACCTACCATCTTATCCAAGATGTCAACCATATAAGCATTATCTGCTGATGCTTCTACCTTACGTGCTAC
CTCTCCGAGGGTGACAATAGACCTTACAATCTTAGGGCTTTCGCTAAAGGAAGGAGCCGTAGGATTAAAGCAGACATCGA
AGGGACTAATACGGACTAGCTTAGGGCCGACGTAGTTTACTGTGCGTTCCCCTGTGTCCTCATACTCCGTATAGTCTTTG
ACAAAATCTACAGTAGCAAAACAGTTACCATACTGGATGTAGTCATTAATTAGTTTACTTACGGTATTCTCGAAGTCAGA
CTGACGGATCTTACTTTGCATGTATGCCTGGATGACATCACGCTTCATCTTTAAGTTTGACTCTTCATCGTTAGCTTCAA
AACGGAACCAACGCTTCTGAGGAAACAAAGCAGAGAAATAATTAGCATGAAGGTTGTCAGCAATCTGGGTCAGCTTAGGT
GTTGTCGTGCTGTTAGTCCAAGGTAGTTTGCTGTTGCTGGTGGTACGTGTGTCAGTAGCATAAATATAATTACGAAGTTC
TTTCCACTCGTCAATCTTATTCTGTCTATTTAAATTCCATTTGTCCCAACGGGATGAGATTTCCACGGCTAGTGCGTGTG
GATCAATCATTTCATCTAGGTCAATCGTTGTTCCAGCCATTACAGTCTATTCCTTATTGCGTTTGAGCACATCTCGAAGA
AATCTTCGTCTGTGTAGAAACCCTTAGCGCAGTTTACCTGAAATGTAACAAAACGTACATTTCCCTTTGTGTAGCCTAAT
TCTGGTTCAACTCTGTCAAGAGAAATTGTGTTCTTGTTTGCTACGTTCTTTGTACCATGTGTTTTAAAACAAAAGGGGAC
ATTAGTTATGGCACACAAACCTTCTTGTTCTTCGTATAGATTAATAAGATATTGCAGTGTTAAGTTAAATGGAAGTGACT
TGATTTTAGATCTACTTTTAGATCCATTCAGAAGTCTCTTAATTTTGTAACCCAAATCCTCAGCCATCTTGTAGTTGTGT
TTGCAAACATAATTGCAAAAATTAGAACCTTTAGTAGACGTTTGTATAAAAATAGTACTACAGTAAAAACAAACACGATT
GACGGGTTTATCTAACAAACCTTTAGCCAAAGGAGACCCCTCCGAAGCGTTGGTTAAACTGCACTACATTATCCTTTTGC
CTACGGACACTACGTGCAGGTTTAACAGCCATATCTATTACAGAAGCAAGAGCATCAATAACGTCATCATGAGCAGGGTT
ACGTGATGACAACTCTTCTTCTAGGATCTGCGTGTTACCGCCTCTGTAGTGCCAGATACTAAGGTTGTCATATCGTGGCT
CAAGGACAGCAGCAATACGTTCCTGCTTATTACCTTGGGTCTTGTTAGGTCTGAACTCATCAATACTTATGGATAGGCCA
TGTTGCTTGATTAGTTCTTTTAGTTGCTTAACGATAGCTACCTGCGCTACTGTAGTCTCAGCCCTTAGTTTACGGAAGGA
CCACTTGTTAGATAGCTGAAGGATGTGCTCGAAGTAATCCGATATACGGTCAGTACGGAAACGATCAATGTCTAATACGT
ATACGTTATTCTCTGCGTCTATCCCTACGATGACAATGGCTGTATAGTCAGCCTTCTTTGACAAACTAAATGCAAAGTCA
ACAGCAGCAAATACGTTCAGGCGATTATCTTTATAGAACCACTTACCGTTATCTAAGACCAAGTGTTTACGGTCATAGTA
CTGGAACTTATCGGAGCCTACAGGTACGTTGTCAGGATCACTTGGGTCATTGTAGTACTGTGCTCTAAATTGTCCACGGT
CTAGGTATTGCCCTCGTTTCTTAGCTAGGACACGTATGTCAAAACCAAACCACTTACCATCCTTACGTTGACTGCGGGGC
CAAAGCATCTGGCCTGTGCCATCCCCTCTGTCCTCCACAGGACGTTCGAAGATCTCGTAGATGTTGTCCTCACCTATCTT
CTGTCCTTCGTCGTCATACTGATCCTCTACCATCTGGAGGAGATCATTATACAAGTCTGCTGGGTGGTATCTGGTGCCTA
CGACCCACTCCTTAGCATCCGCCCCTTCGATAGATGACAACAGAGAATACTGGCTCTTTACTTTGTTTCTACCTTCACCT
GTGTAGGCATTCTCATAAACAACTACGTCATCGAGGACAGCAATATCGCAGTGCATCCCTGTAAGAGAAGTAGTGAGACC
ACCAGTAAAGATAGACGGATCACGGACATTCTCTTTCTTCCTGTCTGGGTGGTCTAACATAATTTCTGAGTTAGTCCACC
TGGTACGCTTACCGTCATCAGGATGTACATGGTCAGGCCAATAACGAGAGTATATCTCAGAGGTAAGAATGCCCTTGATA
AACCCTAACTGCTTTTCCGCTAGGTTAGCAGTGGCAGATATATACAGTATACGTAAAGTTGGGTTCTTTGTCAACTCCCA
AGCTACACGATAAGCAATTAATCTTGACTTACCATGGTCACGAGGGAACAAGAGTAGCTGATGAGACTTGGAATCAGGTC
TTGTCCACCAGTTAGCTACCTCCTCATGGCATTGCCCTAGGACTTGCTCAGGTGCAACGAGCTTAATGAAGGTGACAAGA
TCTGTCTCTGCTGCTGTACGTATTTGCTCTAGGGTTGCCATGTATTAGGCTGCGTCTTCAACTGCCTGTGGTGTTGCATC
GACTACCGCCTGTGCCGCTGTACGTTCAGCCACATCAGTAGTAATCAACGGGTTCTCAACGGTTTCCTCTACAGGCTCTG
CGTCCATGTCATCAGAGTAGACCAAGCGTGTGACTGTAGCCTCAACAGGTTCAATGGCTGTGACTGTGATAACCTCGTGC
ATCACATCTTCCATCTCACCAGTTTCTTCGTTGAAGACCTGTTCACCTGTGGGCTGCATCTCACGCACTTCTGCACGACC
ATCTGCAACCACATACTGTGCTAGTCGGGCTGTGGCTGTACGGTAGGCTGCAAGCTGACGATCAAAAAGTGTCTGATCTG
CATCCGCTTGAAGCCAATCAGGAACGTCTACATCCAGTGCTGCACCTGCGTTAGCAATTACATCTTCACGCATTGCCTGA
TACGCTGAGTTACCACCTACTGTAAATGTTCGGTAAATCTTTCCATCATCTGAAACTTCAGCAAAGATTTTATCATTTGC
GTCTAATAGTTGATATGTTGTCATAGCTCATCACTCCAAGCCAAGTACGCATCCGTTGTATTAGCTAGTAATTGAGCTGC
ATTGCCAGCAGTCAAACCAGAGGATACTGAAAATTTAAATAGTGCTGTGTTATTTGAAGCCCTAATAAATGTGGGAACTG
CGGTGCAAGTGTTTGAACCTCCAGCCGTGTAGACTGAATAATCAGATGCCGTCCCTGATTGGTCAAGACCTGTTGGCCCT
GTTAAAGACCGCATCGTCACAGGGAAAGATATAACCCCGTCTGCTTGCGTTGTACTTGAACATTCAGCAAGACTAAAACG
ATCTCCAACTTGACCCACATCGATCCGATAATAATACCTCTGACAAGCCGCCAGTTCTTCCCCGTAAGACCGATGCTCGA
AGGGGGTGGCGACTTTGCCTAGTTCAACCTGTAATCCTGTGAACTCAACATAGTCACCAGAGGTAATTGAAACATTACCC
CCAGCTTCGCTTAGGATTATTATCTCTATACTAAACTGAGTGCCAGCAGTTGCATCAAGCGTAAAAGTCTCCTGCAAGTA
ATGCCATTCACCGTCTGCAATAGCAGTTTTCTTGCCTTGATCCGTATTTGATCCATCATAAAGATAAAATCTAACAGAAG
GATGGTTTGTTTTGACCCAAACAGATGCGGTAAACTCACGACCATTAAACAATTTGTAATCTTCAATCGTTTGCCGTGTC
CCCATAAATCCATTCGTTGTTGCAGTTGCCGTCAATCTCCATGATTTGGTGTTGCTCAAAGCACTAGGCTGATTGGATGT
GATATGCTGCTTATTAGCAGTAATATTATGATTTTGCTGGAAGCGATCCAAGTAATACTCTTCATCAGTTGATGATGAGG
CTGTAGTAAAATCACCTCGCTGTGATATGTTGCAATCACCATTGATAATCAGGTTCCTACGCCCTGCACCAATCAGGTTA
AACTGTTCCTGTGGTGTCTCAGCCCGTAGCATTGCCTCACCAGCTATGCCTGTGGGCTTGTCTA
>P12053L
GATGTACATACAGCAGGCCACCCCCTAACCCCCCTTCCTCCCCCTAGGCTTGTTGCATAATTATCACATGGGGGTGTCAT
TCCTGCCACAGTGTTGCCTGATTGTGTCACCTGTTGCCCAATTGTTACAGGTTGGAGTAGGTATGTTATAGTATAACACT
ATTGTTGCGGTGTTACACCCAGACAACCCCTCACACATTCTAACCCATTGGAAAGGTTACCTAACTAGGTTATCTAACTA
CCTAACTTTTTCTTTCCATTATAAGGTGTGTACATAGGGCTATGAATTAATTTGTAATAAGGTGTATTTTTCTATTGCTT
TATGTTTTTGGATCGGACTATTAACGCACATCGAATTTTTTATCGGATGCATCTTAAGGGGTGCACCTATATAAACCAAA
CCTTGAAAGGGTAAGACAATGGCACAATATGTTATCTTTGCAATCGACAATGACAATGACCTGCACACGGTTGCTAAGTT
TATGCGGCACGTTGATACACAACAAGCCTTGGATAGAATGAAAGGCACACTCAAACATTGCATTGGGTCATACAATGGGG
AGCTTGAAACTAGCTATATCATGACGTTTGAGGACTTTGAGCAGCACGTCAAGAAGTCAGGCTATATTGACAATCAGGAA
AGCATTCTGATGTTTGAGAAGGGTCACAGGGGTGTAACATATGGTACGCTTGTTTACTCTGGATCTGCTAAGGATGTGCC
CCTAGGTGTTATGCATGCTGTATCAAAAGATGAGGCCATGCTTTGTGACGCTTGGACATATCGTCCAGAGCTTGATACCT
ACTATGTATGTTCCTAATCTCTTAGAATAAACCTTGAAAGGGTAAAACAATGACACAGTATGTCCGAAACATTCTTAAAC
TATACCGCCAAGCCACTGAGGCGGACACAATCAACGGGGTAGAATGGTATGCACGGGCCGAACGTAAGGCTAAGGCTATT
GCTAAGGCCTGTGATCTACCTCTACCCACTGTGATTGGTGTCATGGCCGCTTTGTCCCCTAATAACAGATGGGAAAGAAA
CTGCAGGGATGCTGCTACTATGTGTCAGGCTTGGCAGAATGGTGAGGGTATGGATAGTTTCAAGGTGTCCTGCTATAACA
CAATGAAGGCTAAGGCATGGGCTATCCTTGACCTAGGCCTGACGGATGATGAAGATATACTATCACACCTGAACGGACAA
AAGATTAGATCATTCTATTCTAATATCCGTGGGCTTGACGAGGTGACAATCGACGGTCATGCTCTGAATATTGCACGGGG
TAAGCGTGAGGGTTTGACCAGTGACAAGACAAACATGGGCAAGCGTGAGTATCGTGAGCTTCAAAATGCGTATGTAAGGG
CTGCTAAGCGGGTACGAGTGAAGCCCCATGTGTTGCAGGCTATCACTTGGACAACGTGGAAACGTGTCCATAACATTTGA
TTGAGAGAAGGAAATAAAACATGACAAACACACAACACACTAACATCTTGAAGCACCTTAAGACAGCCAAGGGGTTAACA
GTACGAGAGGCCTTGATCGAGTACAGCATTAGTAGTCTTACTAAGAGAGTACACGAGTTGAGGGGTTTAGGCTATGACAT
TGAGTCAGTCCGAAAGAAGCACCCCGTTACTGGTCAACGCTATACACGTTATTTTCTACTTGAGGAGTAAGGGTAATGAG
CATGTGTGGAGAGATAGAGAACTGCCAAAACGAGATTGAGAAACTAAAAGAAAGTTTCTTTACCCTGTCGTTTAGATCAG
AGACTATGGACAGGAAAGAGAGAGAAGATAAGCTTGAGGATGTAAGGAATAAGCTTTTAGATGTAACACACAGGCTTAAC
ATGCTCTTAGAGGCGGCAAATAGACACGAGGGAGTCCGTCATGGGTAATTACTTATACAGGGTAGGGATTGCAGCCTCTG
TCCTACTGAACGTGATCCTATTGGGTCAGTCTAACCAAACATTCTCTGCCCGAAACTACGGATGGAAGAGAGATGGCAAG
CCCAATGCCGTTTGGTTAATTGATAGGCTATCCCGTGATGAACACTGTCGAATGTCGTGGGTCTATTGGATCACAGCCAA
AAGAAAAATTAACTCAGGTTACGATTGGGACTAGACGGATTGGAAATCCACTGTATAATAAGTATTAACGATACCCCCTG
CCACATCTAACTGAAAGGATAGGTTTCTGATGTTACCTGTTACACTAGAAGAACAACTAATAACGATAGGTATTATACCT
TTGTCCTCCTTTGAGGAACTAGATACTGTAGTCAATCCTGCACACCTAGAAGAAGACTTATCAACATACAATGTAGAAAC
ACAGGAGTAGAGTTTACAATGGATACACAGATTAAAGCAACGCACAGCCCCAAAGGTGTGAGCAACACAGCTATCGCTGC
TACATACATTGACCACATGGGCTCAGACCTTTCAGTGGTCAATGCAGCACGGGTAAGCTTCGGTAAGATTAGTCTCGGTG
AGTGCATTGAGTACGACATCTTTAGTACTGACCCAGAGGTACTTAAGGCAGCAGTTGCTAAATACAAAGAAGAGGGTTGG
GTTATCACCTCAGATGTAAACGATTGGAAAGTAGTTATCTCAAGACCCACTATGGGTGACACCAAGCTGATCAAGTACCT
AGCAAAACACAGACACATCAGTCCGTTTGGCCACGCCTTTGCATCCTTCCACGTCAAGGCTCCTATCTTTGTAGCACGGC
AGTTAGTGAAACATAAATTCCTACGTTGGAATGAGGTATCCCGTCGCTACGTAGATGATGAACCTGAGTTTTACACACCT
GACGCATGGCGTGGACGCAGTGCCGATAAGAAGCAGGGTAGTGAAGGTGTTGTTGATTATGGAGTCCTTACAGACTTTTA
TGACCGTTGTATGTTTGAATACTCTGAGATGCTAGAATTTGGAGTAGCACCTGAGCAAGCCCGTATGGTTCTCCCACAGT
CAACACTAACTGAGTGGTACTGGAGTGGTTCACTAGATGCTTTTGCTGACATGTGCCGCCTTCGTTGTAAGGAAGACACA
CAATATGAGTCACGTATTGTAGCTAATCAGATATCTACTATCATGCAAGACCTGTATCCTGTATCATGGGCCAGCCTAAT
GGAGCTTGAGGTATGAGGGTTTGCCCAAACTGTAAAGAGAGTCTTTCAGAAGACCACTTTTACAAAGGTAACGGTAGGTG
TAAGGTGTGTAAGAAGGCTTATGACAAGGAATACCGTAAGAAAAACCGTGTAAAGCAGGCCCAATCGCAAAAGGACAGGA
GGGCATCAGCCGATGGTTATGTAGACAGGTTTATCGAACGCTCCCGCATAAGAACACCAGACACAGACCTAACAAGAGAC
TTCTTTACAGATAAGATGGACGTTTGTGCGTTTACAGGGGTAGCTTTCACATATGTAAACGAATACAACTGTTACCATAA
TCCGATAGCCCCCTCTATTGATAGGATAGACAGTAAGGAGGGATACTATTCTTGGAACACACAAGTGATATTATCTTGCC
TAAACAGAATGAAAAACGATATGCCACAGGAGGATTTTAATAACTTGTGGGCTGCACTTACTAAAGGAGAAGAATGATGA
TTGAGTATACAGTTAAAGTCTATGATGATGGCATTAAAGAGTGGTATCTAAACAAACAACTACACCGTGAGGATGGCCCA
GCTTGTGAGTATTCTAACGGCACTAAATACTGGTATCTAAACGGTCGACTACATCGTGAGGATGGTCCAGCTATCGAGTG
GGCTAATGGTTCTAAAGAGTGGTATTTAAAGGGGAAGCTATACCATATAGAGGGACCAGCCATAACTCCATGTGAAGGTA
AAGAGGTTGTGGTTGACGGCGTGACATATGTTTTGAAGGAGAAACAAGATGAGTGACTACAAACAAACACGAGACGCAGC
GGGTATGATCACCTCACAGTTTGACAAGATGCTGCGCAACCTAACTGATGACTACGAAGATGAAATAGTTGTTGTGTCTT
TGATGAGGTACTATAACCTCTGCCTTGAGCCTAACAAGGATGAGGGTGGTGAATTGATTGACCCAGACACCTCTATCCTT
GAGGCTATTGAGAGAGTGCTTGAGGACTACATGTGTGCAACAGACTACAATGCGTGGCTTCTTACACGGAAAGGAGATAC
AGATGAGTGATGAAATGGCCGAGCTTCACAATCGGATTCAGGTACTTGAGGCAGAACTGAAAGGACAAGACTATGAGTAA
AGAAAACGAAGTTTTCACAGATGATCTGGTGAAGCACCTGCGTGACTGGCGCAGAGGTATGTATAACACGGGCTGGTTGC
ATCTAGCAGACTCAATGGGTGCAGTAGCCGCTCGCATAGAGGAACTGGAAGCCGAAAACAAAAAGCTTCATAAAGCCATT
GAGATATATGAACGTGAACGTACTCGCTTCAAACATGCCAAGCCAGAGATGACTGGTGAGTTTTTTATCGCTGGTTGTCA
TGGCTCAAAAGACAATAACTTGATGCCACAGTTTATTGAGGTCTGCCCTGCCTATGGCGCAGGCTGGGTGATGATCTATG
AAAATACGGGTCGCACTATTAGCTATGAAGGTTCATAATGAAAGGGTATAACAATGAGTAACTTCTACCGCCCAGACAAC
TGGGTAATCATTAAGATGGATGACGGTAATGACCCTCACTATCGTGTACTGGCAGGTTGGTCAGGTGGTTATCTTGACGG
CGACTCTTGGCGTATGAACAGTGGTATCACTGAAGTAGAAGAGACTAAAGACTACTACTATTTCGCTGGTTCTAGTGGCA
GCACATACCGTTGCGGTAAAGGTTCTTACACGCTAAGGATGAACATTGCTGGTACTTGGGCAAGACTACAAGAACTACAC
GGTGATAACGTAAAGCTACTGCCAGAAGACACTGACTGGATGAGCATGGATTGGATTATCAAATGAGTTACTGGCACTTT
CAACTAATGTATCACAGGTATGAAAACCCTCACACCCTTGAAAGTGATGGCTACTATGCTATCCACGAGTACTACCCTAT
GAAAGATGGTGACTTGTGGATGAAAGACCCCGTAGACATAACGGGAGAGGACATTGAAGACGTTAAGAAGTATCTTCTAC
TTATGCTACAAGACATTGACAAACACGGAGTGAAAGACTATGCCTGATATTAGTATGTGCGACAGCGCAACCTGCCCACT
AAAGAACAAGTGCTACCGTAACCCTGCAAGTGGCACTCAACCAAGCGAGTTTAGACAAGCATGGTTTATTTCTATGGAAG
CTTGGGGTGAAGATTGCAAGTATTACTGGCCAGTAAAGGAGAAACACAATGACAAATTACAGTGACTATAAAGTCTGGAC
AGAAGTTGAACTATACACACATGCCGAGTACCTTGATGAGCATGTAGAGTACCAACCTGATGACCTCCTAGAGATTTTCT
CTAAGCTTATGACTATAGCAAAAGAAGAAGGGCTTCAAGGTTGCTACTTAAAGTTTAAGTCTACAATGGATCCTTGGGAG
GACTACTCTGGCCCTGTTTTATTGCTTGTCTGTGGTCATAGGAAGCTAAACACTAAAGAGAAAGCTGCTCAGGAACGAAC
TGATGCCATTAAGGACTTAGCAGAAGAGAAGGGTATTACGTTCTATGAAGCTTCTACACTGATGTCATTGAAGGGAAGGG
GTAAGCTATGAGTGACTACCAACTAACACGAGATGCAGCAGGTAATATCACAACACGTTATGCGGCCATGCTACGCAATA
TCTCAGACGACTTTGTAGATGATGTAGTTGCTGTATCTCTTATGGAATACTACAACCTGTGCTTAGTGTCTAACAAGGAT
GAGGGAGGACAGGATATTGACTTAGACACAACAATTCTTGAAGCTATTGAACGTGTGCTTGAGGATTACCTGAGTGCCTC
GGACTTCAAAGCATGGATGCTTACAAAAGGAAATTAACATGACCAACCTGTGCCCCTCTTGTAGAGAACCACTGGACTTT
ATGTCAGGTGACGGTTGTGCTGCGATGACCCTGCACAATGACAAAACCTTTAATAAGGAAGACCCACTGTTAAACCTTAC
ACTTGACACTGACGAGCTAGGTATCTGGCTAGTTTATGAAACACCAGAGGGGCCACAGCAGATGGGTCATATCTCTTGGA
GAGAAATCACCCGTGGTGTACAACAGGCTTTGCTACAGGAGAACTTCTTGATTGCACTAGCTGAAATGGATATAGAATCT
TAGGAAGAGAGGATTAAATGTTTACTGTAGAGTTTGAACCTGAGTGCTCTGTTATAACTTGTCTTGACAACAACGATGCT
TTTGATGATGTTGAGGTAGTTTTATGCGAGGACAACTCAGTGTTTATTGTACAACACATGTTAGATGTGGATGATACAAA
CATTATCTACATGTCCTACCAACAACTTACTGAGATTTCTGCTGCTCTTAACATGACTGAGGGTGCATACACTCTAGAAA
CTAAAGGAGACTAAGATGATCTACGGACTATACGTTTTTGTTATCATGTATTCACTTGGGGCACTGCTCCTGCTTGCTAT
TACAGAATCAACAGAAGAAGATAATCCTAATGCGGACTTCAAACTTGCCTTGTTCTGGCCTTACATTGCTGTTATGGCAA
CCCTTGAACGGATTGTTAACGGCTCATACAAGGATGATGAATGATGCGGTGTTACATCTGCAATGCAATGACAACAGACA
ACGAGATATACTGGGAAGAAGACAGACAGGACTGGTCACCATGTCCTAAGTGTATCGCCAAGGTTAAGGAGGCACAGAAT
GTCGAGCTTTTCGATGGACTACGAACACAAGAAACACCAGCCATGCCAAAGCTGCGGGAGTAGTGATGGCGCATATCCCT
ACGAGGATGGTAGCTACTGTCATGTCTGCAAGACTAAAACATTTAATGATGATGGAGACACACAAGTGACAGAACAGAAA
CAACTACCACCCCTGCGGGGTAAGATCGTGGCCATACCTAGACGTGGACTGAACAAGGCAACAGCTGAGAAGTATCGTGC
TCTCACATCAGACGATAAGGTTAGTCTGATATACACAACAGAGGGTAAGGTAACATCCTTTAAGGAACGTGGCCTGTCTG
AGAAGACATTCAAGTTCAACGGCCCAGCGCAGACAGACCTATTCGGACAGTCAGCATTCTCCAAGGGAGGTAAGTCAGTT
ACCATCACCGAGGGTGAGTTCGATGCGATGGCTGCTTATCAGATGCTGTACATGTCAGAGCCTTGTGTTTCTGTAATCAA
CGGATCAGCAGGTGCAGTCAAGGATTGTAAACGTAACTACGAGTGGCTTGATAGTTTCGAGAAGATCAACATTGCCTTTG
ATAACGACAAGGCTGGACAGGATGCAGCGATAGCAGTAGCTGAGTTGTTTGATCCCCGTAAGGTTCGTCTCGTTACAATG
ACACTGAACGATCCTAACGACTACATCAAACAGGCCCGTGAACGTGACTTCATTGATGCTCACAAGAAGGCTGCTCCCTT
TACTCCAGATGGTATCCTTGCTGGTTCATCCCTGTATGACGTAGTATCCACACCACCTGCTTATGACTGTGTACCCTACC
CCTTCTCTGGGCTTAACAGTATGACCAAGGGGCTAAGGACTGGGGAGCTTATCACCTTCGTTGCTGGTACAGGTGTTGGT
AAAACACAGGTAATGCGGGAGATACTCTACTCCCTGATACGTCAGGACAAGGGTAACGTAGGTACACTCTTCCTTGAGGA
ACCAGTACGTGACACAGGATTGGGCATGATGTCCGTCCACGCAGAGAAACCACTACACCTAACAGATACAATCTACACAA
AGGAAGAATTTGATAATGCCTATGAGAACACTCTTGGAACTGGTCGGGTCTTTCTCTATGATTCTTTTGGTAGCAATTCT
GTGGAACGTATTGTTAGCATGGTTCGTTATCTAGCACGGTCATGTGACTGCAAGTACATCATCCTAGACCACATCAGTAT
CGTTGTTTCTGATCACGCAAAGGATGAACGTAAGGCACTGGACGAGATTGCTACCAAGCTTAAGACCTTGACAGTGGAGT
TAGATATCTGTTTGCTTATGGTGTCTCACCTCAACCGTGACAAGAACCGTAAGCCACCAGAGGAAGGTGGGACTATCAAC
CTACAGGACATTCGAGGGACAGCAGGTATTGGTCAGCTGTCCAACATCATCATTGCCTTGGAACGTAACACACAGGCAGA
GGATGAATTAGAACGTAACACCACACGGGTACGTGTAATCAAGAACCGTTTCACTGGTGAGACAGGGGTGGCAGATAGTC
TGACATACTCCCGACACACTGGTAGACTTAAAAGCTACGAGGGATAAGAACATGGCTAAAGCATCGTTAGTAGACTATAA
CATCATGGGTCACACATACATGACGGAAGGACAGTACTACTGGGAACTGGTGGACAGTGCAGAGTCCTTAAAAGAGGCTA
AGAAAATCTTAAAGGAAATAGAGGCAGACAACGACATAGGTCAATACCTTGATTTCAGAATTCAAGAAGTTGTAACAACA
GTAGTGGGATAAGAACATGGAAGTAGTATTCGACATTGAGACAGACAGTTTGGATGCTACAGTTATCCATGTACTAGTGG
CTAAACGTGTAGGCCAGAAAGGTTTCTATGTTATTCGTGATGCCGAGACATTCAAACGTCTAGCTAAACAGGTAACACTA
TGGATCGGTCACAACGTAATTGGCTTCGACATACCTCAGATCAAGAAACTCTGGGGATATGAGATACCACTCAAGGATGT
AGCAGACACACTTGTTATGTCTCGTTTGGCAGACCCTACCCGTAAGGGTGGTCACAGTCTTGATACTCTATCAGGTAACG
AGAAGATCGACTTCCATGACTTCTCAACCTACACTCCTGAGATGCTTGCCTACTGTAAGCAGGACGTAGCTATCAACGAG
AAGGTTTACCTACAACTCAAGGATGAACTCAGCAACTTCGGTAAGGCATCCATCCAGTTGGAACACCAGATGCAGGCCAT
CGTATGTGAGCAAGAGAAGAATGGTTTCATGCTTGACACTGATATTGCAGAGGAAATATATACTACATGTCTACGAGAGA
CTAACCGTATCGAAGCAGAGATCAAGGAGTTCATGGTTCCTATCGCTGTACCTGACAAAGAGGTGATCATCAAACGTAAG
AAGGATGGTTCTATCTACGCCAACCAGTTACTTGAGGGTTGTAATGTACAGGGAGACTACACCAAGATAGATTGGGAGGA
GTTCAACCTTGGTTCACCAGCACAGGTAAACAAACGTCTGGATCGCCTAGGTTGGAAGCCCTACATCAAAACTAAGTCAG
GTAACTCTTACAAGATATGTCCTGAGAACCTTGCCACAATCTCTGACACGGCTCCTGAGGCCGTTAAAGGACTCAAGGCA
TGGAAGGTACTAGAGACACGGTGGAAGCTCGCACAGGAGTGGTTACAGAAGTCTCAGGCAACGGGTAGAGTACACGGTCG
GGTCATCCTGACAGGTGCAGTAACACACAGGGCTGCACACCAAGGCCCGAACATGGCAAACATCCCCTCCGTACCACACG
GTAAGGATGGTATCCTCTGGAAGATGGAGGGTATGTACGGTGCTGAGTGTCGTCAGGCATTCAAAGTACCAGAAGGTAAG
TTGTTGGTGGGTACAGATGCAGCTGGTATTCAGCTACGTGTCCTTGCCCACTACATGAATGACCCTATCTATACTGAACA
GGTCATTGATGGAGACATCCACACCTTCAATAAGGAAGCGCTGGGGAGGTACTGCAAGGATCGTCCCACTGCTAAGACAT
TCATCTACGCATTCCTACTAGGTGCAGGTACAGGTATGATCTCAAGTATCCTAGGCTGCAACAACAAGCAGGCTAATGAG
GCAATGGCTAACTTCTACGAGGCTATCCCTGCCCTCAAGAAGCTTAAGTCTCAGGCCTCACAAGCAGCCAGCATGGGGTG
GATGAAAGGATTGGATGGTCGTGTACTACGAATAGGTAGTGACCACCTAGCTCTCTCTGTTTATCTACAGGGAGGTGAGA
CAGTAATCATGCGTTTAGCCAATGTCTTCTGGCAACGCCAAGCAAAGAAGGAAGGAATTAACTTTAAGCAGTGTGCATGG
GTTCACGATGAATGGCAGACAGAAGTCGATGAAGATCAAGCACAAAGACTAGGAGAGATACAGGTACAGGCTATCAAGGA
TGCAGGTACTTTCTTTAAACTAAACTGCCCGATGGATGGAGAAGCAAAAATCGGGAAGAGTTGGCTTGATACGCATTGAC
ACAGTATTTTGTGTAGTGTACAATAATCAAACAGACTAACGCCATAAGGAGATAAACATGGCCGACAAGAAAATCGTACT
GAAGAACGTAGAAGTAAGCTGGGCAAAGTTGTTGGAGGCAGGCCTCAAGTATAAGTCAGAGACAGAGTATGAGTTCTCTG
TAGCAGTCAAGGCCAACGACCAACTACGTGACTTGATGAAGTCCTTCAAGCTTAACAAACAGTTTAAGTCTAAGGACAGT
ACATTCGATGGTGAAGAGTTCATTCAGCTTACTCTTGATACCCGTACAAAGAGTGGTTGGGTTCGTCACGGTGAAGTCTT
TGATGAGTTTGGTGAGCCTACTAAAGACCTGATTGGTAATGGTTCCACCATGAACCTGTTCGTAAGCATTGGACAGAGCA
GCTACGGTAACATTATCAAGCTTGGTCACCTCGAAGACATGGACATGGAAAGCAAGGAGATGATGTTCCACTTTGGTCAG
GTCATGGAACTCGTACCATTCGAAGCACCGTCTGCTGTTATCAAGAAAGAGAAGCAGATCAACGAGTCAGTAGAAGCTGC
TGCAGAAGACGAGATGGAAATTCCCTTTGGTTGATTACCTAATAAAGAAAGAAGGGGATGAGTTGGAGGGGCTATCACTG
CCCCTTCACTCTACCACAGATAAAGGAGTGATCCTTTTTGATGGAAACAGTCTTAGGTGTTACCTTTACGATGATGTCGA
AGAAGACTTAAAAGAAGATGTGCTACCAGAAGATGCTGCGGCTAGAAAGAACATCCCAGTGTACTCAGGTTTCATCAAGT
ACTTCCCAGATGCTATCGTAGCTATCTCTCAACTGTCTTTAGTAGGAGGTATTCAACACGGGCAGACACGAGAGACACTA
CACTGGGACAGGAGTAAGTCTACTGACCACAAGGATGCCCTGATGCGTCACCTAATTGAAGAAGACTGGACCGCTGTTGC
ATGGCGAGCAATGGCTCAACTTCAGAAGTCTATCGAAGACGAAAGGAAATAAAATGACTGAAGACACTAAGAGCATTGAT
ACTCTCATTGAGGACATCTACTCTGTCTTCACAGAAGGTTACAGTAAGTCTCCCGTAAACGAAGAGATGATTGATGCTTT
TGGTGAAGCCATGAAGACATTGATGCGGTCTCGTCTAACCCCTCGTGAAAGTTCAGGAGGTACTCTTCGACTATCAGCTA
TCGGTAAACCCGCACGACAGCTGTGGTACGACAGCCGAGGAGTAGAGAAGCCTGACTTCACAGGGGATCAACTGCTTAAG
TTCTTCTATGGTGATGTGATCGAAGAAGTTCTTCTTACCCTAGCTAAACTTTCTGGTCACAGTGTGACAAATGAGCAACA
GAAAGTAGTAGTTGCAGGCATTACAGGACACATGGACGCAGTGATTGATGGTCATGTGATTGACGTTAAGTCTGCATCTG
CTACGGCATTCAAGAAGTTCGACCAAGGCTCACTGCTGTTTGATGACCCCTTCGGGTACATGAATCAGATTGCTGCATAC
TCTGAGGCTGTAGAGGGTAACAAGGGAGCTGGGTTCTTGGCCATGAACAAGGTTGACGGTAAGTTAACACTGTTCCAACC
AGACCCTGAGTACCTCCCTAACACTCAGGAACGAGTAGACTACCTTAAGGAAGCCTTGGCCTCTGATACACCTCCAGAAA
GGTGCTACGAGGAAGTAACTGAAGCTAATGGAAATAAGAAACTCCCTATGGGTTGTGCCTTCTGTTCCTTTAAGAAGGAG
TGTTGGAAGGATGCTAACAACGGCTCAGGTCTACGTGGTTTTGGGTATAGCTTTGGTAATGTATATCTCACTCATGTCGA
GAAAGCCCCCAGAGTAGGGGAAGTGGACGTTGAATAATAAGAGTTCCATTAGGAAAAGAGCACTCAAGGCTGGGTATAGG
TCTGGCCTTGAGGAACAAACAGCCAAGGACTTAAAGAAACGTGAGGTTCCATTCTCTTACGAAGAGAGAAAGATCAAATG
GTTAGACAGCAAGATACGGACATATACTCCCGATTTTGAATTGCCTAACGGTGTGATAGTTGAGACCAAGGGCAGGTTCG
TAGCTGCCGATAGACGTAAGCACTTGGAAATAAAGAAACAATTCGGAGACTTGTACGACATCAGGTTTGTTTTCACCAAC
AGCAGATCAAAGCTTTACAAGGGAGCAAAGTCCTCCTATGCTGACTGGTGTAACAAGCATGGTTTCCTCTACGCAGATAA
GACCATACCTGAGGAGTGGTTAAATGAATGAAGACTTAGTTACCCGTATAGTTGATAGGTTTAGTATCGCTGAACTAGCA
GAGGTTGTAGGTATTACTCCTCGTATGTTCATTGATACCTTTGAGGACGAGATACTTGACAACCTAGCAGCCTTGGCTGA
TATTGACCAAGGGTTTGTAATAGAGGATGATACTGATGAAGATGAATGACTACCAACAACAGGCTGTAGAGACAGCCATC
TACCCTAGCACAGCACAGGTTACCTACCCTGCTATGGGTTTAGCTAATGAAGCTGGTGAGGTTCTTGGTAAGGTAAAGAA
AATCATCCGAGATGGTACGTTTAACCGTGATGATATCGCAGATGAGCTTGGAGATGTTCTCTGGTACGCAGCTGCACTAG
CCCGTGACCTTAACACTGACCTATCTTCCATTGCTCAACGTAACTTGGATAAGCTGGCTAGTCGTAAGGAACGTGGTACA
CTCCAAGGCAGTGGTGATACACGATGACATGGTTCTGGAGATATGTTAACTACCTAGCTACGTGGCGATCACACCGTAGT
GTAATTAAACAGCTTAACGGGTTGAGTGACAGAGAGCTTAGAGATATTGGTATCACCCGTGGAGACATTGACCGCCTTGT
GTGGCTACCAAAAGATAAACAAGAAAGAGGAAGTAAAGAATGAAGAACTACCAAGAGTTTTCTACACGTGCCAACGTCGT
AACACGGCGTACATACAACCGACCTAAAGAAGACGGTACATTTGAGACTTGGGGTGAGACTGTTGAACGTGTGATTGAAC
ACCAACAGTGGCTCTGGGAACGTGCTAAGGGGGAACCTCTTGAACTAGAGGAGTTGGAAGAGCTTGATGAGCTACAACAG
TTGATGCTTACCCGTAAAGCTACTGTATCTGGGCGTACCCTTTGGCTTGGTGGTACTAAGGTGTCAAAGACACGAGAGGC
CTCCCAGTTCAACTGCTCCTTTGGCCGTGTTGAGACCGTACACGATATTGTAGATGCCATGTGGCTGTTGCTTCAGGGGT
GTGGTGTAGGGTTTGAACCTGTCGTTGGCACACTTAATGGCTTTGCCAAAGAGGTTGAGGTTAAGACTATTCGTTCCCTT
AAGGTTCTTGGTGGGGATAAGGGTTGCCCCGACAACCAATCATGGACTTCTGTTGATGAGGGTGGGAAGAAGACCTACCA
TATTAAGGTTGGCGACAGTGCTGAGGCTTGGGCTAAGGCGGCAGGTAAACTCTTTGCTATGAAAGAGGCCGTGGACGTAT
TGGTCTTGGACTTCTCTGAGGTACGTGCTGCTGGGGAACGCCTTAAGGGTTATGGTTGGATTAGCTCAGGTGATGAGACG
GTATCTTCTGCCTTCAACCGTATTTGTGATCTGATGAACGCCCGTGCTGGACAACTGCTTACACGTATCGACATCCTTGA
TGTACTTAACCACTTGGGTACTACTCTGTCGTCTCGACGTTCTGCTGAGATTGCATTGATGCCCGTGTCTGACCCTGAGG
TTGATGCCTTTATTTCTGCTAAGAAAGACTTCTGGTTGTATGGTAACGAACACCGTCAACAGTCCAACAACTCTATTGTC
TTCCACAATAAGCCTACTAAGTGGGAACTGTCTTATATCTTTGACAAGATGGTGGAAGCTGGCGGTTCTGAGCCAGGATT
TATCAACGCTGAGTCAGCTAAGAAACGAGCACCACACTTTAAAGGAGTCAACCCTTGCGCTGAGATTTTGTTGGGTAACA
AGTCCTTCTGTAACCTTGTTGAGGTAGACTGGGGTAAGTTCCTAACTGACTTTGGTGGGCTACAAAAGGCTGTTGAGATC
GTATCTCGTGCCAACTACCGTCAGACGTGTGTGAATCTAGATGATGGTGTTTTGCAACGTTCATGGCATGAGCTTAATGA
GTTCCTGCGTCTTTGTGGTGTAGGTGCCACGGGCATCGTTAAGTTCTTGGACCACCACACTGGTCACAATAACGTTGAGG
CTATGCTACAGTCTCTTCGGTCTTCGGCTAAGAAGGGTGCTAACTCTATGGCCGATGAATTGGGGTTGCCACGGGCTAAG
TTGGTTACTACGGTCAAGCCTTCTGGCACTCTGTCTAAGATCATGGATACTACTGAGGGCGTACACAAGCCACTAGGTAA
ATATCTGTTCAACAATGTGACGTTCTCTAAACACGACGAGATCATCCCTACGATGAAGGCAGCGGGGTACAAGGTTATAG
AGAAACCTTTCGAGCCTGACAGTGTGTTGGTCACTTTCCCTGTGGCCTACGAAGATGTTAAGTTTGATGTAGTAGACGGC
AAGGAGGTTAACCTTGAGTCAGCCATTGGTCAGCTTGATCGCTACAAGTTGATGATGGATCACTATGTAGACCATAACTG
TTCTGTGACTATCTCTTACGACACAGGTGAAGTACCAGCTATCATCGACTGGATCTTGGACAACTGGGAAACATATGTAG
GTGTATCTTTCATCTATCGTAATGACCCAACTAAGACAGCAGAGGACTTGGGTTATGCATATTTGCCACAGGAGGTTGTA
ACCGAAGAGGTGTACCGTGAGTATGCTAACACTTTGATGCCAGTAGACCTGACCAATCTAGCCTCTACTGACGATCTGTC
AGATGAAGCCTGTGCAACTGGTGCCTGTCCTATTCGGTAAACAGGTGGCGGCTCTGCTACCGCATCCGCATTAAGACCCT
ACCAAGGGTACACCTGAGCATGTGTCTAAACTGCTCCCCTTAACACAGAAAGGATGGACATGCAGAAGTACACAATGCTA
ACCCAAGACAACTGTAAGTACTGTGTCGCAGCAGAAGGACTACTCGCAAGCCATGGACATGAGGTTGACAAGTATGACGT
ACATGACCCAGAGGTGGCCCTTCTCGTAAAGATGCTCAAGAAAACAAACACAGTACCTCAACTGTACGGGCCTGATGGTC
AGTTCATTGGTGGTTACACAGAACTCAAGGAGTACCTCAATGACAGTAGTACGTAAGAAATTCAACAGAGCCTTATACGA
AGCATACGACACACCTGCTCGTGATGCTCTTGTTGGTTACCTTGAGACAAAAGGTCACATCATTGTTAACAACGAGGAGA
ACTTCAATGTTGATGTTGTTTCTCAGAAGGGAGGGTACACTTACTTTAACGAGGTAGAGGTTAAGACTGCATGGAAGGGT
GACTGGCCTACTCACTGGACAGAGATACGTATCCCCCAGCGCAAGCAACGTCTACTGGATAAACATGTTGACGATGGTAA
GAGTGTTCTTAACTTCTACATCTTTCGACCAGACTTCAAGCAGGCATGGCGTATCAAGGACACACTGTTAACACAGGAAA
GCCTTAAGGAAGCCAAGGGTCGTTACATCCAGAAGGGTGAGAAGTTCTTCCATATTCCTTTCACACAAGCAGAGTTGATC
AAAGTATGAGCAAAGAGCCTCCAAAGAAGCAGACACGTACCCGCCGTAAGACTACTTACAAAGGTGCAAGTGAAAAGAAG
ACATCTGGTATAGTCCCTCGTACTGATAACCAAGGTGAGTTGATTAAGGCTATCAATTCCTCGTCTCAGGTTATTGTATT
TGGACCCTCAGGGACAGGCAAGACATACGTTACTGCTACCTGTGCAGCTGACCTGTACACCCTCAAAGATATTGATAAGA
TCGTTATCACTCGTCCCCATGTAGCCGTAGGTAAGGACATCGGCTATCTTCCTGGTACACTAGAGGAGAAGGTACAACCT
TGGGCATTACCTGTACTGGATGTCCTAACAAAACACCTCGGTAAAGGTGTAGTTGAAACAGGAATAAAGAATGGTAATGT
AGAGGTAGCCCCCCTCGCATTAATGAGGGGGCGGTCCTTTGATGACGCATTTATCATCTGCGATGAAGCTCAAAACATCA
GCACACATGAGTTGAAGATGTTGTTGACACGAGTGGGTGAGGGTTCAACTATTGTTCTCAACGGGGATGTCCAACAAACA
GACTTAAAAGAAGGTGATGGACTAACTAAGATCACACACTTAGCAAAGAAGCATATGTTACCCGTACCTATTATAGAGTT
TACACTTGACGATATTGTACGATCTGATATCTGCGCCATGTGGACCAAAGTGTTCTATGAGGAAAAGATATGATAAAATG
TAACAAGTGCGAGCAAGAGAAAGGTCAAGAGGAGTTCTACGTAAGAGAGGGTGGAAGGGTGAGGCTCTCCTGTAAACCCT
GCCTACGTAAACAGAAGGTCATGCGTGTTTACAACCTTACGGACGATGAGTATGAAGGGCTTTACTCAGACCCACGCTGC
CACATTTGCGGTGAACAGGAAACTCAAGTGGTCTACGGAAAAGTAAAAGAACTTGCAGTGGACCACTGCCACAGCGAAGG
GTTTGTAAGGGGGCTGCTTTGTCAGTCTTGTAATATAGGACTAGGGGCCTTCAAAGATGACGCCGATCTACTACAATCTG
CAATTAAATACCTTAAGGAAGGACTATGAATGTTTACAGCTATCGTACTGGTGTGTACTTTAGATGGGAGTCTCTGCCGA
GCAGTAGTTAACCCTGTTGTTTTTAATGATCTTACCTACTATAATGAAGTACTTGGTGAGGGTGTCAAACGAATAGAAGA
ACAAGTTGGTCTGAGAGTAGCCAGTTACAGGTGCATACCTTGGGGTGAACTTACCTAAGAGATGAACAAGCAAAAGCCCC
CTTGGAGTAAAATCCTTGGGGGCTTCTTTGTGTTTACCACTTAACCTTATCTGCCCAGTAGGCTGCACTCATCTTACCCT
TGGCAATATTCTTTGCATGACGAGCTTTGAATGCTTTGTTCCTTGCGCTTCCATCAGGACTGCCCTTGACACCCTTCTGT
CCAAAGCGAATTGTCTTAACCTTGTCACCATCTTTAGCTACCACAACATGTGATTTGGTCTTGTGATTAGGTGTAGCCTT
CGGTTTATTGTAGCCCGACACACCAGCCCTGTCTAAACGTGGGTCTTTCTTCTTACTTGGCACGGTCTCTCTCCATCATG
TCTTTAATAGCATTAATGTTCTCGTCAATCCTAGCCATAGCAACAGCCTGAGCCTGTACACTAGCCTCAAGAGCAATTAA
ACGAGTCTCATGACGGACCAGTTCCCTTGTGTTACTCTCAATCTCACTATCAAGTGAAGCCACAAACCACACTAGGGCTA
CGGTCTGCATGACAATAGCAAGGATAAAGGTTACAGGTACAGATTTGCTTAAGTGCCAAGAGTTGTCAGCCACGGTATTT
CCCCAGTGTTATTGTTTTTAAGAAGCCCCTCCACATCTCCTGAGGGGAAGGTAAGACCCATCCAAGGATGAGGAGGAGGA
TAACCCAAATAGGGATGTCCTGATTACTTATGTTCAGAGACCCCACAGAGCCACTGGGAGCCACCCCTGAGTACACCGTC
TCTGCCTTGGTAATGTCACCTACCTGAGCACCTGTCTGGTTGTTCTCAGCGCCTGCCTGTACGTTAGCAGATACGTTAGG
CCCACCACCACCACCCAGCAAGGTCAGAGGGTTGAGGCAACCCGAGAGAAGTAGGACTAAACCTAGAAGAGCAGTTAACC
TCTTTGTCTTCATTTTCTAGCCTTCTCTAAAATAGCCCTTGTCTCCTCTACAGTATGCTGTGCTCTGTTGCCTTTAGAGG
CTTCAGGGTTTTTATAGAAGGAGTCACCAGCCACCAAGTCAGTCTTAGGCCACTTACCGTAAGTACCTTTAGCTATCGCA
GTAGGTACAGGGATTGAGGCAAACTCTTTAGCAAGCTCAAGCATAGCTGTATCCGTAGATATGCCACCTTCACCTCTAAG
AAACTTACCAACCTTTGGTCTTTTCTCTGATACAAGATACAGACCTACTTTTTCCTGAACATCTGGGGTAAAAACTGTAT
CATCTGAGAGACCAAGACCCTTGACAGCTTGGTTAAAGGTATCTGGGATAGCTTGATACTTACCTACTGTGAACAACCTA
TCTTTGTTGTTAGGGTCGGTGATGCTCTGGTACTTCTTAATCTCAGCTACGGTTAGTTCTGAGACATTCTTACCCCCACG
AGAAGCAACAGTCTCGCTTCCTATTACGTTACCACCTATAGTACCCCTGTTGGCTGAGTCGTACCCTCCCTCTCCTTTAC
CGATGAAGTCGAGGAGGTTTGATTTAGGAGAAGAGGTTGCCTTCACCTCGACTGCAACACTGAAAGCTGAGTAGTCCTTT
TTAGTTGAAGTCTTAACGGGTTTACTGAGTAGATTAACAAAGGTATCTTGTTCAACCAGTCCCGTAACCTCTAGGTCTAT
AGTATTCTGAAAGTTTTTTATAGCTTTCTCAGTAGCGGGTCCGTATACACCATCTGCCTTGCCCACCTCTGTGAAACCTC
TTTCAATCAAAGCTGTCTGTAGTGTCTTTACTGTATCACTGGTGTCCCCTAACTTAGGAAGCACCACCTCCTCCGCCTGA
TCTAAGTAGTCTTTTCCCATAAGATTACCCTTTCTTTCGAAGAAGTCTGCCATCAGCAGGGTTAATAAAGTAAGCACCGA
CAGGAAGACTGTCAAACGCTGCATCTGTTTCCTCCTCTGTAGCCCCTTCGCCACCTAGGTTGAACGGGTTAGATTGAGTA
CCTTGATCAGGTAGTTTAGTCTGAGTTACTGCATTCTCTACTGTGGTTACAGCTTCCTCAGCAATCTGGACAGCCTCTTG
TTCTTCCGTGAAAGAAGGTAGAGAAAGTTTCAACTTAGCAGCTGTATCCTTAAAGTCTTTCAGGCGCTGGGGGATACCCT
GTACTGTGTAATACCGACTTGCCATACCCTTCCAGAAAGAACTCTCAAGGACTTTAGTTGCTGCATCAAACCGTTCAAAC
TCAGGTGAGTCAGGGGTGATCTTACCCTCACGAGCAAGACGGTTCTTAAGGCTGATCTTAGCTGTACCACCCTCTGCCCA
CAGAGACTCAAAGTCACCACCGTAGTAAACAGAAACGACAGCAGCAATCTCTTGAAGAATAGGATTATCTTTAGCATCAA
GAGTGAACTTACCGTTAGTCTCATCAATCTTAACCTGTGGGATACGGCTTACAAGACCAGCAGCAAGTACACCATAACGG
GCTTGGTTGTGCTGAAGTGCTACACCCATCTGAGCACGGAGGTTACCAGCTACTCGACCAGCCTCTCCGCCCTGTGCCTG
CAGTGCATTCACACGAGCAATGTTTCGGTTAGAGAAAAGTACATCAAAGTTCTGTGAGGAAGGCTTATCATTCTGAGTGA
GGTCATAAGAAAGGGCAGTGACACTTGAGGCATAGGCATTGATAGCCTCAGGAGAGTCAAGAGAACCAGCCTCAAGACCT
GTAATAGCTGAACGGTGGTATGCTCTGAACTTAGCCTTCTCTACAATCTTCATCCCATCATATTTCTCACCCATCTCTAC
AGGGAAGGGACTAGGTGGAATGTCAAAACCACCCTCAGGAGTTTCTCCTGTCTGTTGACCAGAGGGTGCAACACCCATAA
ACTCAAGAACAATAGGATCAAAGTCAAGAGCAGAATGGTCTACAACAGGAATGTCTCCCATCTGTGCCAAGTCTGCAGTG
ATATCTGGTGCAATAGTAGCAGCCATCTTTGTCATAAAGTCTGGGTCTTTAGCTGCAAGGGCAGATAGAGGACTTTTTCC
TGACAGAGAGATAACACCCATGAGCTGCTTAGCTTTAGCAGTAGCACCCTTGGCGTCATAATCTTGAAGACGGGTGAAGA
GGGATTCAATACTCTGAAGACGGGTCTCCATTACATTCCACTTCTCAAGAGCCAACTTACCAGAGGGTTTCTGGAAAGAA
GGTTGTGACTTGAGTAGAAGGAAACCATCAAGAAGTTGACGTACACTGTCTAGGCTGAAGTTCTCACCACGTTGTTCTAC
TTGAAGGGCAGCAGAAACAGCACTGGTAAAGCTATCAAGTGTCTTCATGTTCTGGTCAAAGCCAGTGTTAAAGTCAAGGT
TACCCTGCATGATGCCAGCATTAGCAGCTACCTGAAAGGCTGCATAGTTGTTACGAGCACGTTCAGCTGCGACATCACGA
GAGATTACCTCGCCATCCGCTTCTGCCTTCTTCATCTCAATGTCAATGTAGCCTAAACGAGTTAGTTCATCAGAATTGTT
GAACAGTGCTGTAGCTGTGTCTGCAGGAGTTTCAACTTGTTTAGGTACAAGGAAGATGTCCTCACCAAACAGGTTTGTAA
CAACAGCCTTTTCCTCTGGGTTAAGCCCTAGGGACGCAAAGTCAGCTGCGTACTTCTGAGAAACAGCATCTGGGCTTAGA
CCCTTGGCAAGGTCTTGTTGAGCATTCTGAAGAGTAGTCTTAAAGACTGTACGATCTCTGTCTGTTTGAGTACCGCCACT
ACCTGCACGTAGTTTAGCCTGACGAGCACCTGCGTCAAGAAGGCCTCCCAAAGCTGAAGCAGCAATGGAAGTACCTGACA
TATTCTGTACGGGTTGTGGTGCGGCTGCGGCCCCAGATACATTCTGGTCTAGTGTAAAAGCCATGTCTTATTCTCCTTGA
GCAGCTTTAGCTGTAATTTGGGAAGCTTGTGATTGTCCAGTTGACTTCTTGATCAGGTCTGTCATTGTCTCTAGGTTAAC
AACAGCTGAGTAAAGCTTGTGCTGGTTCTCTGCGGAGAAGCCCCCGTCTTCGATGAGGTTCATTACATCGTTGTAAAGCT
CTCTTCCTTCTTCCATTTTAGCAGGTTCTCCTGTGGAAATCAAGTCCAAAGCTTTAGTAGCCCATGTATCAATACGTCTA
CGGGCATCCTTGAACTTGGCATCCTCCTTGTAGGAGATATTCTTAGCATCGTAGTGGTTCAGTACTTTCATCGGTGTAGC
ACCACCGATAATAGCAGCTGCAAGACCTACACCTACTTCATCAAACTCACCAGCAAGGCCCCTACGTTTACTACGGTACT
CGCCAGTCTCAATCAATTCTACTACTTTGGAGTAGATGTCAGCAGACTTGACGTTACGCATGAGTACCTTAAACTCTTCA
GCAGCCACTTGTTTGTGACCGCCTGCTAGAACCTGAAGAGTAGCCTTAGTAGACTTGTAAAGGTCTACACCGATCTGTGC
AGTTGGGCCGCCGAGTGTTTCATAGAGAGGGTCTTCGCTGAAGAGTTCAGAGTACTGTTGAACGATACCACCCATAGGTG
CGATACGAGCACCAAGAGATACGTCTGTACCTGCAGCCTGTGAAAGCATGTAGTCAAACAGACCAAACTTAACCGCATTC
AATACAGCAGTAGAGTTCTCATCCTCTGGGTCTACTCCGAAAGCAACCAGTGCAGCAGTCATATTAGGTGAGAAGCCCAT
GCCCCTTGTACCGAACAGGACTGTGTTGACACCTACAAGTCGTGCTCTCTCCGCCTTGGTCAAGTCACGACCAATGAGGA
TGTTGTCGATGAACCTGTTGGTGTAGGACATCCACTGAGTAGCCAGACCCATAGCTGCACCCTCTTGGTATGCACCCTTC
TGTCCTGAAGTCATACGGTATGACAAGACCTGTTCACGGTTTGCTACATACTGAAGACCTGCTTCACTAAACACATCATC
AGATATCTTCTTAGTACCATGCTCAACAACAGCAGTTGCTACGGCAGTGATACGTCCAAACAATTCACCCATCTTGTAGG
GTGTAAGGCCTAGTTCTAGGAGTTCAGAAGCAGCCTTCTGTTTAGGATCAAAGGCGTTACCACTACGTTCAAGTACAGAC
GTACCTACAATGTCACGACCTGACTCACGCATGTAACGGACAGTGGCAAGCAGTTCCTCTTTGGACATACCAGCAAAGCC
ATTGGCATACATCGTATCAATATCCTTGGCAGCAGCCTTGGAAGTCTTACGCATCAGTTGTGCAATGATAGGTACAGCAG
CTACGGCCTTAGTACCAGCCTTTGGGGAGATAGCCATGATCTGACTTACGTGTGATGCGTTCAGTACCATCTGATCAGGG
TTAGCAAAACCCATCTTCAAGTGGAAAGACATAGCACGTAGACGCCCAGCGCCTGCATCCAACCAGTCCTCAGGCTTAGT
CTTGAGACCCTTACCGTATCCCATAAACACACCCTCGTCATAGATGTGTTGACCCATACGTACAAAGAAGTTATTCTCTT
TGTCTGTACGTTCCTCAAGGCCCATGCGGCGTTTGATCACAGCCTGTTGGTCAGCCATGTCAGCATCAACAGTCTTGGAA
CCACCACCTGATTTAATCTTAGCACGGCGCAGGAAGTCACTAGGGTCAGTAGGAACTGGCCCATCAAAGGTTACATTACC
AAGACGTTTAGCCTTATCAACCCAACCATTAACTGCAGCCTGTGTAGCCTTGGAGTGGGTGTAACGGTAAGAGGTAGACC
GGAACTGTTCCAAGATGTTAGTGATAGGGTCTTGGTTACTTACTCGACCTCCACCATACTCAAGCAATGGGGCATCACCA
CGCTTACGTGCAACACGGCGTGACTGATAATCACCTACAGTGAGACCGTAGCTGTCAGTAAGTTCTGTATCTACCTGTTG
GTCTCTCCGTTTAACTTCGAACTTACTCGCAAAGCTTTCCTTGTGGCGTTGGGAGAGGTCTTTGAGATCATCGAAGTTCT
CTACAGAGGGGTTCCACTTGTTGTTACGTGAGATAATATCATTGACACGATCAAGGTCTTCACCAGACAGTTCAAGCTTG
GAGATACTCTTAAGGCCAGTTGCCTTCAGCAAACCATCGATAGCCTCTTGGATAGTGTTAAGTTCACGAGCAGCAGAAGC
AGCCTCCTTCTGGCTGAAGGAACCTAGGAGACTACGGAAGCCTCCCTTGCCTTTCTTACCACCTACGAAGTCTACATCAA
ACAGAGTGCCTACGAAGAAGTTAGTTGTTTCGTTGTTACGTGAGCCACCGAAGTTGTATCCGAGTACATCAGACTTCTGT
GGTACACGAGCATCTACTACGTCAGTGGCGTACTCAAAGAAGTTACCATTGACATCCTCGAAGGGTTCATCAAGCTTGTA
AACAATACGGTCGCCTACTGCCGATCCACGGACAGAACCTTGGAGACGACTAAACACAACAGCATCATCTGCTACCTGAA
CAGATACACCAATAGTCGTGTAGCCATCGCTGATATCTACTGCCCAGCCACCACGTTCTGTAACCTTCTTCAGGATTTCA
GTAGCCTTGACATTCCAAGAACTGTTGTTGAAGTCTACCAAGGCACGGTAGGCTTTCATCTGTTGCTCAGAGGGTACACG
ACCGTTGATAGACATGAAGTCCTGCTCGAACTGAGCAGAGCTAGGAGCACCACGCTGTGAGGCCAGATCAATCTGAGTGT
CTCCAAGAGGGCTATCACGGTAGGCTGTAACAACCTTGTTCAGTTCTGTTGATTCACCCTTAGACAACTTGGCTATGTCT
TTGAAGGGTACATCAGCCTCCTTGGCCACACGAGCAACAAGACCCTCTGCAGCATTAAGCATAAAGCCTAGACGGGAACC
AAGAGCAGTCTGTCCAGCAGAGAAGAGACCAGCAGCTGAACGCTTAAGGAAGCCTTCCTCTACGTTTACATCCTCAATCT
CTGTAGCAAGACGGTTAGTAGGGATACGTTCCTCATACTCAAGATACCAGCCTCGCTTGTCTTCATCTATACCAAACTCC
TTGGTACGGTCAGACTTAAGCTGTACTGGTTTATAACGTGGATCATCCTTGACAGCCGCCATAGCTGCCTTCTTTGTTGT
GAAGGGACTACCTGTGTCTGCCTTACCAAGCAGTGCAGAGTAGATATAGTTGTCTGAACCCTCGGCACGACGACGAGACA
CCTTAACAAAGGCGTTGGTTGACTGAGCAATAAGACGATCAGCTACTTCAGTAGTAGCCTCCGCCAGAGATTTATTTGAG
AATGTCTTACCAGCAAAGGGAGACGACATCATCTCTGCCATCTTCTCAAACAGGGTAGACCGCTTGGTTCCCTCTACAAC
AACAGCAGCGCTGGGGGTGTTGACCGAGGGAGTAGGATCAAGACTGGTCGGGCCTGCCTTGTAGGAGACAGCAGGAGAGG
GGTTAGAGCCGTTAAGTTGCTTGACGGTAGCCTTACCCCCTTCAACCACTCCTCGTGTTGCTGTAACAGCCTCTGAGACA
GTCTTAGACTTAAGGAGGTCAGCTACTACTGAACGTGTACCCTGAGCAGCCTTCTTCACACCTGAAGAGGCGAGACGACC
TACAGCCTTAGTTCCACCAAGAGTAGCAATGTCTACTAGAGATAGGAGTTGATTGAAGCCAGCATCTGTATCAGTACCAA
AGTTATCAACCAAGCCCTGTAGTTCTTTCAGGCTTTCGTATTCACGAATGTTGAAAAGACCTTTAGCTTCAGCGTCAGCA
ATCTCTTTATCCCAGAAGGCATTAAACTCTTCGTCTTCCATAAACAATGAGTCAGCATACTTCTTAGAGAGACTTTCATC
CTTACGGACAAGCATCTCAAGAACACCAATAGTGAAGTCACGGGCTGTATTGAGAGTACCTGCAGCAAGCCACTTAAAGG
TTGAGGGATCGTTTGCCTCAAGTCTCTCAGAGATACGTTTGCCGATCTTCTCGTAGTTAGTAAGAACACGGAGTGACTCA
GGGTTAACAGTCTCGTCATCAACGAGAAGCATACTTGAGAAGATGAACTCCTGAGGAGAAACAGAAATCTCTTTACGAGT
TACGTATTCACCAGCCAGACGGCCAGCCTCCTCCACAGATACACCTGCCTCATACAGGGTGTCAAGGTAACGTTCAAGCT
GAGGGTACTGTTTAGCCAGACCCTCGTGTGTGAAGTCCTGTTTAGCTCGTGTCTCAGAGATAACCTGTGGGTCTTCATCA
AGAAGGAAGGCTTGTTCTTCTACCTTCTCAATCTCAAGAGGAGAGTAAGGGTCAATAGGTTTCGTTTTAGACTGAGGTGT
CTCTTCTTCAAGACCCCCCTCAAGCTCCTCGAAAGATGCAATGCTGTTCATTGTTAACCCTTATTTATTGAATAAACCAA
ATTCTTCAGCATATCCGCCGAGTGCTGGTGCATTACCTGCCGCAGAAAAGCCAAGTTTAGCAATGTCTCCGTATGTCTGA
GCTTGCATATTGAACTTGGAGATATTAGCAGACAGTCCACTCATCTGTGTACCAAAGCCAAGCTCTGCACCAAGTTGTGA
ACGACCTGCACCAATAGCTCCTGAAAGACCTGAACTCTGAGCAGTACCTGCAGACTGAGCAGAGGCTCTTGCACGAGCAG
AGGCTAGGATGTTGGAACGGATAGCAGCCCTACGTTGACGTTTGGCCTGAAGGTCTTGAGATTTTTGTTGAGCACTAGCT
GCCCTACGAGCAGCCTTGCCTGATGCAATAGTACCACCCACTCCTACAACAGCACCGACAGTTGCAACACCTGCAGTAAA
TGCTGCGGCACCTGTGGCTGCTGTCAATGCTGCACCGATTGCTGTAAAAATCGCCATACTAGATTTCCTTCATGTAGTGG
GTTTCTGCCTTAACGTAACCCTTTTTCTTGTATACTTTGGAGAGGTCTGCGATCTCTTCTAGGTACGCCATACCGATGTA
CTTAGCACCTCGACCTACTGCCCACTCCTCGTAGGCTGACATAAGACGGAAACCTGCAGACGTTTTACGGTACTCTTTGT
TAACAAACCAAGCAATCTCAGAAGCTACTTTCTCAGAGGAGAAGAGGGGTTCAATTACTTGACAGCAGATGTAACCTACT
ATCTCACCATCCGTCTCTGCTACTAGGACGTTTACATCCTCCATGGACAGGGTAGCTAAAAAGATATCTTGTGTTTTCTT
AGCATCCCAAGAATAGGGAAGCTTTGATTCCTTATGAAATTGTTTGAACAACATGAGACAGTCAAGGAGATCATCCTCAA
CTGCCTCACGAATGTTAATAGTTGTTGTTTTTAGCACCGATTACCTCGTAACCTACTAGGTGGAAGTCTTTACCTGCAAC
ACTTTCAAACCTAAGTTTCATTGATCTACCTCGTCCACGTACCTTAGACTTAGTTACTACTGTGTCTGTCGGGTAGTTGA
TAGAGGATAGATCGTTAGGGTCAACAACAGGTACATCCTTTAGCTTGTAGATTTCTCTTGGAGTACTATGACTCTTCGAG
AGGTTCCAATACACAGACATCAAACAGCTGGAAGGGTTAATGAACTCATACCCAAGACCACTAGCTGTGTAACCATCCTC
TGTTACTCTCATGTATGTGGTGATGTAGGGAGCATTCTTAAATGTAGTAACGTCACCCATGAAGTCATAGCCAGCCTCTG
CAAAGCTCTTGTAGTCTGCAGTACCCCAGTCAAGGTAGGTGTCTCCACGGAAGGTAGCAAAGGTCATCTTACCCGTAGCA
CCATCTCTTACAAGTAGTTTGATCTCACTGTCACCCTCAAGGTAGTCACGGAAGAGAGTAGCAACAACACTGTCTGCACC
GTTGACAACTGTATCTGCTCCGTTCACTACCTGTGTTTCAGTTGAGGTAGAACCAAGACCACTGTAGTAGGAAGTACCTA
TAATGTATGAAGTACCATTACTCTCATCGGCAACTCGCCAAGGATAGAAGGCTTGTAGTGCCAAGTCCATAATGAGGATG
TTGTTATACTTGTAGTCAATACTCTCTTCATTGTCAGGGTAGAACCAGAAGACACGTTGGTTGATCTTATCATACTCAAC
CATAACCTGTGCCTTCTTAGCATTCGAGATACTATTCCAGAATGTCTGGATAGTACCAAGGGACAGGTTCTGTGCAGTAG
GTACGGAAAGGCTCTCACCCTGTTGAACACCGTAGATGCCTGTCTTACCCCACCAGATAGGGATACCGTCTGCTACAATG
AAGGAGTTCTCGTTAGAGAGACCTACGTCACTGATACGTGTGATAGCATACTCTGTAGCACGGAATACGTTATCAACACC
TGCCACAGCCCAGACACCGTTCTCAGCAAACACCAAGAGGGAAGCACCCAGTACGTGAAGCTTACGGATGTTGTGAGCAT
CTGGGATACGGACAACACCACCATCTGTGTCGAGTAGATCACTTAGTACTTCTGATGTAGGGTCATTGACTTGGTAGCAG
TTACCTACATCGGCCATACGTTCTGTCAAACGAGAGAAGTAAACCTTACCACCGTTCTTGGCTGAGTCAATACCTGCGTA
GAATACACGACCAGCGTAGGCTGCAACAGAACGGAAGCGCCCAGTCTCAACCTCTGTTGTAAGACCAGAACGTACTTTGT
TAAAAACATTTAGAACGAAGTGACCGTTAGCAGCTAGGGATGAACCAGTGTAAATCTCTCGCCAGTCGGTAATATTAAAG
GAACCGTTCGCATCCTTACCTGTATACCAAGCGTGAGTAAGAGGATAGGTGTATGTAGCAGGCCCACCACCCTGTCCCCA
GCCTACGTTTTTAGCATCGTATGTACGTTGTGCAGAAGGAGAAGAGTCGTCACTAAAATACTCACTGGTTACTTCAAGGT
CCGTACCCTGCCACTCAAAGTCTCTTTCCTTGAAGGAGATAACTTCAGCTGTAAAGGCTTCCGTGTTTACGTCGAACTCC
AAGTAAAAGGTATTGATTGCAGGAGAAGCCACAATCAAGTACCCGTTAAGAGCAGTTACTTGGATACGTTCATTAGAAGG
AGATAGGTTGTTAGAGGCAGAGTATGTGTTAAGATCAACACTACCTGCGTACTTGTTAGCAGACAGAGGGTCCGTAGACT
TCTCATAGAAGTAGATGTTGTTGTTTACTTGTACGACGAGGAACTCAAGGTTAAGTTGACCAGCTACGTTAGGCCAGTCC
AGTGTCTGTACCAAAGCACCCTCAGGAACTACAACGTCCGAGAGTACATTGTTTTCTTCTAGGGTAACGGCCTTACGTCT
ACGGCGTGTACCGTCCCGTTCAAGGGAACAGTTAAGCTCATCAACGGAAGCATTCTCAGGGAAGGTAAGCTCAGAGGCCT
CAGTGATAAGACCTTTGATAAAGGTGTTAACCGTTCTCTGGATCAGACTTTGTGGCATTTAGTTTTTCCTTCTCAGCCTG
ACGTTCTTTAGCTCTGTCATTAACAGCTTTTCTAGCAGTAGGTTTCTTGTGGACTAGGTGAAGCTTAACAGCTGCAAGAG
CACCAGCAGCACCTGTCCAACTACCCTGAAGACCAGCGGGAAGAGGAGCACCATTCTCATACTTAACTGCGTAGAACTTG
TATCCATCCTGAGGCTTGTAAACAACCAAAGCCTTTTCAGTCTTGTTACTCTTTACAGTGTACGTCTGTCCGTCTTCACT
CTTGATAACCTCAATGTCTGCCATAGTTGTTCTTAGGCCTTCCTGTGTTTACTTTGTGCATATCGTTCTGTACGTATACT
TTCTGTCTACGAGCAGCCTGTTCAATCTTTGGGTCTGAGCCTGACTTAAACAGGGACATAGCCGTAGACTTAGCTTCTGC
AAGCAAGAAAGGAAACATGGTATCGTCAATGTCTGGTACAAAGGTATCAGAGAAAGCGTCGAAGGTAGGATACTTCACAC
CGTAGGCACGTGTCTTAGAAGATGTCAGAGTTGCGTCTACTGAGGCATCATAAGAATCCAAGACAACTGTGTCATCATCG
AACGAGGTGTAGTACATAGGCATAGTATCGTTACGAATAAGAAGAATACTATCTGAGCCTACATCTGCTACTTGCTTAAC
AGAAGAGGAGAGACTGTCACGACCATCTGACAGACCAAAGAACTCATCAGGGGGAAGGTACTTCAAACGTCTGTACTCTA
CACCACCAACACTTTTAGAGACGTTGTAGTCAAGGAACTCAATGTTCTTAACACGAGTAGGGAAAGAGAAGTGAGTAGGA
CGAGCAGAACTGGAGAAAGAGGTTAGTTTGATTGTCTGTGAGTGTTCAGGAATAAACCGTGTAGCAATCATGTTGAAGTA
AGTATTCTTTACAACCTGAGCAATCTGTTCTGCTTCGTTTGAGTCTGAAATACTATTGATCTCCTCTGAGTCCATGTCAG
AGAGGATGTTCTGCACCATTTCGAGGAGAGTCATTTTCATGTTATGCACTCATTCCAATAATAGAAACATAGATGTTGGC
ATAGTTTACGTCTACGTTGTCAGCATCTGCTTTAGTCTTGATCTCAATGTAATCATTCTGTGTCAAAGAAGTAACAGCAG
TAACAGAGATGGAACCCCAAGAACCAGAAGAGATAGTACGAATAGCACGGGAGCCTTCAAGCTCTACGCCGTTCTTAAAC
AAAGCCCACTCTACTGCGTGACTTGTTCCACCAGCCTGAGAAGAAGACATGGTTAGGTTAATTAGAGAAGTAACCTCTGT
TGTATCGTCATAACGAAACCGAAGGTTAGGGGAAGTGACTACAGTAAAGCCTTCTACATGTGAAGATGATACTGGGAAGG
ATAGAAACTTCTCAACTGTATCCGTATCAATTGTATACGCATAAGGAGAAGTAGAAGAGAAGGATGTAGCAGCACCAAGG
TGACGATGAATAGGTTGCCATGTACCACTACCAGTACCATTAGCTACGTATGTTTCACCACTGTTAGCAGTAGCCACACC
TTTAGGTTCATGGAGAGCAGTACCAGTAAGAGATGAATGTTCTACGTTAGCCATATTAGTTAGTCCTTAGCAGGGGAGAC
TTGTTAAGACTATTATACACAGAGTGAAATATCTTGTCAAGCATAAAGTAAGAAGGAGGGAATTTCTCCCCTCCCCCTTG
TATTTAAGTTACACCATTGGGGCTGTAAGAACAGTCGCAAGGTTTTCTGGACGGAACAATTTGAGACCGTAACGTGCAGT
AGTAACGAACTCTGTACGCTGGAAGTCTTTGTTGTACTCTGTGTCCACTTTAGGCATTTGACGCCATGCACCAACGAAAG
GCAGAACAGTCTGGTCAGCAGAGAAGAACATGTTCGTGATTGCGTTGTTAACAGTTGTACCGCCGATTGTTTCAGCTGCT
TCTGTCTTGAGGTAGTTCGATGTGTAAACGTCGAAACCGTAGATGTTAGCAACAAAAGACATACCAGTTGCGATACCGTC
ACGTACAACACCTTCCCAACGTGGGTTGTTGGATACGTTTGTCAGTTGCGACAGTGTGTTGAGTTCGTATTCAACCGATG
GGTCAACAATAGCAACGAGGTTCTTCTGTGGGACTTTACCAGTCTTCAGAGCACGGAGAGCTTTGGCGAAGTCTTCTACA
CCAATTTTGTTACCTGTACCAGAACCAAGCATACGGTGATCAACACCGTTGATTGCGTTACCGTTGTCAAGAGTCTGTTG
ACCGCCGAGAGCCATGATGTCTGTTTCAACACGTTCCATCAGAGCACGTTCTTGAAGTGGTACGAACTGAGACATGATCT
CATTTGCGTAGTACACATCTTGCATTGCTTTGTTGGTGATGTAGTTACCAGACTGCAGGTACTCAGTGATCGAGAAGGTG
AACTGCGAGTCGTCGATAGGGTCGTAAGTTACAGCCGTATCTTCCGAGTAATCGTTGAGTGTTGCGTCACCGATAGAAGG
GATTTTGAATGTGTCGCCGTCTGGGAAAGAGTCCAACCAGTTTACATATTTCATACCCTGCAGTTCGTCACGCAAGATTT
CTTTTAGTTCTGCACCCCAAACCTCTGCACGTTTTGCGAGGTCGAGTGTTGCTACTGTGTTACCAGCCATAGTCGTATTC
CTTTATGAATAGAATTTGTCACCCAAACGGTCGGCATCTGCCATCATTTGCCGTTGAGTAGACGGTTTGTAGTAGAGTGA
AGAGTTCTCCCGACGAAGCTTCTGGTAGTACGAGAAGTCTTTTTCAGATGAACCGTGCATTGTAGTACCCTCAGTGCGGA
TACTCCCTTGCACCAATGGGTTATATACAGGGGCTGGCTTACCTACCAACTGCATAAAAGCAGCAGGAGACTTAGCAGCC
ATACCTTGTAGTTCACTCATTGGTAGCCCAAGTTCAGCAGCTTTCTGTTGTACCACAGCTGTAGCTTCTGTACCAAAGGC
TTTTTCAAGCTCTGACTCAACGATAGCAATGTTACTCTTTGCAGAGGCTTCCTGCTCACGCTTCATCAAGGCTCTCTCAA
GTAGGCTCTCAATGTCTGCTTCACTCGAACTAGGCTGGGTATTAGCTTTATTCGACGTGCCACCATAGTTATTATTGGGG
TCTGAAAGTTCGGCGGTGGAGGCCGAGGCCGTTTCTTTCAGGTGGTCCGTAACTCCTAGTCGGTAAGCCTGTCGTTCAAG
ATCAGCTTTTAAAGCAGCATTCTCTTGTTTCATCTGTTCGATAAAACGATCTGCTTCAAGCTTACCCTTGGCTAGAGCCT
CGACATCGTTGAACTTACGTCCCTCTCCCACAAGCTCTCCCACAACAGAGGGGTTGGTCCCCACTTCGGAAGTTGTAGCT
TGTTCACTCTGCGTTGCAGGGGTCACCTGCTCCTCAGAAAATACACTCATATTTAATCCTTGTCTATGTTGATGAGGTCC
AGTACAGTGGTTACTGCACGGTTGAACCCATTACGATCCGCCTGTTTGTATGCCCACGAGGGTGAGTCATAGTCTGCAGA
TGGTAGTGCCTCCTTGAGCATAGGCTCTAGGATTTCTTTGAGGCGGTCTAGACTATCACGATTAGAGTGAAGTATCTGGG
CAACCGCCTCTTTTTCTTTCTTAGACTTGCAGTCCTTGAACCAAGCCGTCTTCATCAGATAAGCTCCTCAGAGGGGGTCT
CAGGGGCGGGTTGAAGTTCCTGCATACCCTGTGACGCCATCTCCTCTTGTTCAGCCTCAAACTCAACCTGAGCCTCTGTG
ACAACCTTCTGAGTTTCCATCTGCTCTGTTACAGACACGTTCTCTTTAAAGAGTGCTGGTTCACCTAGTTCCTCAGATAG
CAAACGAGCAAACTCTTTACCTGAGAGGTGGGCTGCAACTGTAGGATCGGAAGCTTTGATCTGATACATAGTCGTTAGGT
TCTGCACACGTTGAGCACGTTCAGCAAAGTGACGAGCACCCATTGGTACAATCTTACCGTTAGCCTTAATATCATCTCGT
GTAATCTGAGTGAAGAAGTACAGACCTGTATCCTCATTGAGAACCTTGGCTGTGTCTTCGTAGTCCATATTACGACGAGC
AGTTTCAAGCATTGCATTCAGGATAGGCTCAAGGAACACACGTTCAAAGTGGGCAGTCTTGTGCTGGAAGATACGACCAG
CTGCAGTCATCAGCTGACCTACTTCAAAGGCTGTCTTCTCACCTGCACTACGAATACCCATAGCCTCACGAGGAGCACCT
GCCATCATCTCCATCTTAGCTTCAATGTTCTGTATCTGGAAGTCTGCGTTCAAAGCAGTACTATCAGGAACAAGGTAACC
TACATCGCCTTCATCACCAAGGTAGATACGAGCATTAGGTTCAAAGTCGAAGTCTTCTACGTCACCCCTAATCTTAAGAA
CAGGGTAAGCAATCTGGTCGAACACATCAGCCTTGAGGTTTTCAAGGTGGTCGATGCGATACTGCATACCTACGAGGTTG
TCGAGTGGCCCCATGCTGTAAAGGTTGTCAGGACGATCACGCCAGCCCACATGGAAGATAGGATCACGACCAAGCCAAGA
TGGGTTCTCTTCGTTTGACAGAACGTATGCACGGTCTACGACAGTGATGATACGGTTGTTAAGAAGCTTACCGCTTGTGT
GGTCGTAGATGTCTCCGTAGAACGTAAGAACCTCTACGTAGTCTGATTCGTAGTAGTCAGATAGTGAAGCAAAGCCATCA
GCTACAAAACCCTCAGACTTGTTGACGTCAATCTCGTTACCTCTAGCAGAACCACGGTTACCAAGCATCTTTTTGAAGAT
GTCTGCCATGTACTCTTTCGATGGATCGTTCTCAACCATCCGCTGAATTTCACCCAAGGTAAGAACAGACCTAACGATTT
TAGGAGTGTCCGAGAAATCAGCAGCGAGGGGGTTAAAGCAGATATCGAAAGGAGAGATGCGGATAAGCTTAGGACCGATG
TAGTTTACAATACGATCACCGTCTTCGTAGTGAGTGATCTTACGTTGAAAGTCCACAGTGGCAAAGCAGTTACCATACTG
GATGTAGTCATTAACAAGCTTACTGGTTGTGTTTACAAAGTCAGACTGACGAAGTTTGTTCTGCATATAGGCTTGGATGA
TCGACCGTTTGATCTTTGTATCAGAGTCAGCATCTTCTGCCTCAAAACGGAACCAACGCTTCTGGGGGAACAAAGCAGCA
AAGTAGTTTGCGTGAAGGTTATCAGCAATCTGAGTAAGCTTAGGAGTAGTTGTTGAGTTAGACCAAGGTAGTTTGTTGTT
GGAGGTAGTCCGAGTATCCGTAGCATAGATGTAGTTACGAAGCTCTTTCCACTCTTTAATCTTACCAGCACGGGCGTTGT
TCCAAGAAGACCAACGATTAGAAATCTCAACAGCTAGGCTGTGAGGGTCAATCATGCTTTCAATGTCAATAGTCGTACCA
GCCATTTTGACTCCCAGTCTTAGCTTATGTGTTAATAATAACACAGTGTAATATTTATGTCAACAACTAAAATGCAACAC
CACCAAATTTAGGGTGAAATACTACATTATTATCTTGACTTCTTTTTCTACGTACAGAAGAACTTGGCTTAACTGCTACT
TCAACAGCGGCAGCAAGACAGTCTTTACAGTCATCATGCGCTGGGTTGTAAGATACAAGCTCTTCTTCCAGAACCTGACA
GTTACCACCACGGTAGTGATACATTTGTAAGTTGTCATACCGAGGCTCAAGGATAGCAGCGATACGTTCTTCTTTAGAAC
CCTGATGTCTGTTGGGCCGATGCTCATCAATCTTCAAAGCAAGACCGTTAGGTTTGATGTAGTTATCTTTGAGTTCAGAA
ACGATAGCAGACTGAGCAGCTGTACACTCAGCACGTAGCTTCCTGAAGTCCCAACGGTTGAGAAGGTCTAGGATGTGACG
GAAGTACTCTGAAATCTTATCAGTCTTAAAACGGTCAATGTCGAGAACGAATACGTTGTTCTCTGAGTCAACACCAATTA
CAACAATAGCTGTATAGTCAGCCCGTTTACTTACTGAGTAGGCAAAGTCAACAGCTGCACTTACGTTAAGCTTTTGTCCC
TTGTAGAACCACTGACCACCGTCTCTAGTCAGGTGTTTCTTGTCATAGTACTGGAACTTCTCATAGGCGATAGGCTGACT
GTCAGGGTCAGTAGGGTCATTGTAGTACTGTGCTCTAAACTGAACACGGTCCAGATACTGTCCACGTTTCTTAGCAAGGA
TAGGGATGTCGAAGCCGAACATCTTCCCGTCTTTACGCAACTGTCGTGGCCACAGGAACTCACCTGTACCGTCTCCGTTG
TCTTCTACTGCACGTTCCATAACCTCGTAGATATTCTCTTTACCTACAAGCTCACCCTCTTTAGAGTACAGGTCTTCCTC
CATACCCATAAGATCGGAGTACAAGTCCTTTGGATGGTAACGTGTACCTACCACCCACTCCTGTGCTTCGCTGCCTTCGA
TAGACGAGAGAAGAGAGTACTGGGACTTAACTTTGTTACGACCTTCATTCGAGTAAGCATTCTCGAAAACAACAACGTCA
TCTAGTACGGCAATATCGCAGTGCATACCTGTGAGAGACGTAGTAAGACCTCCTGTAAAGATTGAAGGATCACGGATAGC
TTCCTTCTTACGGTCTGGGTGATCCAGTGCAATCTCTGATGTAGTCCACTTTTCACGTTTACTCTCATCCTTGTTGAGGT
GATCGGGCCAGTACTTCTGGTGGATGTCTGACTCGAATATGTTCTTAATAAAGGATAGCTGCTTCTGTGCTAGGTTAGAT
GTAGCAGAGATATACAGAACACGCAGGGTTGGGTTCTTGGTAAGCTCCCATGCAACCCTGTAAGCTACAAGGGCAGACTT
ACCGTGGTCACGAGGAAACAGAAGAAGCTGGTGAGACTTAGCATCCTGCCTAGTCCACCACTTACATACGTCTTCGTGAC
AACTTCCGAGAACACGTTGAGGAGCAACAAGCCTGATGAATGTCACCAAGCTTGCCTCCGCAGCTTCTCTGATTTCTTGG
ATACTTGCCATTAAGGTTTAGTTGGCCAAGTCACGTCAGTCGGGAAACCTGCTTGGCTTGGGATGTCTAGCAATGCCTGA
CGATAGGCAGTCCATGAGGCCTGTGCGGCATCATCAAGTGCAGCCCAGCGCAAAGCGTGGCCAGCGATAGGATCGACCTC
AGAGGATAGCTTCATGTCACGTTCTTCACGGACAGCATCCGCAGCCCGTGCATCAAGTTCAGCCTGCGTCGGCGGAACGT
ATGCAGCAACGTCGCCTTTTGCAGACATAGCAGCCAACAATTCATCATTGTTGATTGTCATGTCCGTATCAGCTGGGTCA
AGGGTGTAAGGTATCCAACCAAACTGCGGATGTTCAATTTCGCAATCGATCCAGCCGTTGTCGTTGATGTATTTTGCGTT
TCTGTATTTCATGTCACGAAATCCTTAGCCAAACAGTTGTAGTATCGGTGCCTGTGCCCCCCGCTTGGTCAAAAATATAC
CCCATGCAGCGCCAAGTTCCAGATGGTGTCCCACCACCAGTATAACCAGTGTGGGCTGCATATCCGTTTGCATATCTAAG
GTCAGACCCAGCCCTTGTCGTGCCCGGTGATGTTGTGGTGCGTGGATAGTAGTAAAGATATGCGTATGTTCCTACAGCAC
CGACAGAAAGGCCCGCCGTAGCAGAGCCAACCTGTGCAGATGAAGGGGCGGATGCCGCAGGCGGGTTAGATGGGCTGTAG
TAATACGACCCATGTTGACCGTCCAGAAGGTCTGCGTCTAGGCCAGAACCAGAGCCGTCGACAGTCTTAACCTTCGTCAA
TACGTCAGATGCAGTGTAGCTTGACGATGCAAGTTTTGCGTCGAGCGCAGTCTGCAAGCCATCGACGTTAGAGATAACGT
GGTTGTGGCTATCGTCAGCAACAGTGACGACAATCGAAGTCGTGCCAGAACCAGACACGTCGCCAGACAAGGTGATCGTC
TGGTTGCCAGTGATTGCCCCTACGTCCGCAGCTGTCAGCGTCTTAGACGCCAAACCAGTGACATGACCGTATGTGTCCAG
CGTCACATCCTGAATTACGGTTGCGCCGCTATTGTTAACTGAGCCTTGGCTGGATGTGTCAGCGTGGCTGATCGTGACTG
TGCCGCTTGCACCGCCGCCAGAAAGGCCAGTTCCCGCTGATACGTTTGTGATGTCGCCCACGTTTGTCGTGTAGCCAGCA
TCGTTTGTAAGGGCAGAAATATTGTCGCCAGATTGGAGAGCGCTATCAGCCAATGAGCCTTGAGCCGCTGTAGCGTAGTC
AGTAGATGCCGTTGTGGCGGCAGTGCCAAGGCCAAGGTTGGTGCGGGCTGCGGCTGCGTTCAAAACATCTGAGAGGCTGT
TCGCAGAAAGCAGCGCACCAGACAGGGATGCATATGCAGCAACCCAGACAGAACCCTCATATACTTTCATCACATCGTCA
GCGGTGTTGAAGTAAAGAGCACCAGTAACAAGAGCATCGCCATCGTTATCTAGTGTCGGGTCAGTTGCCTTCTGACCAAG
ATAACGGTCATCAAACGAGTCCAAAGCAGCAAGGGCTGCGTCTTTAGAAGCTTGTGCAGAAGTTGCAGATGTAGCCGCAG
AAGTTGCAGATGTAGCCGCATTGGTCTCACTGGTAGAAGCATTGGTTGCGGAAGTAGCAGCCTCAGTTGCCTTCGTAGAG
GCCGTAGAAGCACTCGTAGAGGCGTTAGTCTCTGATGTGGCTGCGTTGGCAGCCGAAGTAGAAGCATTGCTCTCAGAGGT
GGCTGCAGCTGTCTGTGAGGCTAAAGCAGCAGTAGCAGATGTAGCAGCATTCGTTTCTGAGGTAGAAGCATTTGTAGCAG
AAGTAGCTGCGTTGGCTTCACTTGTAGCAGCTTCGGTTGCACTAGCCGCCGCATTTGTTTCTGAGGTAGAAGCATTTGTA
GCAGAAGTAGCTGCAGCAGTTGCACTGGCAGATGCGTTAGCTTCTGACAAAGCCGCAGCAGTTTCAGATGTGGCAGCAGC
TGTTTCACTTAGACCAGCCGCAGTCTCACTAGCAGATGTGTTAGCTTCTGACGAAGCCGCAGCAGTCTCAGAAAGAGAAG
CAGCTGTTGCACTTGTTGCTGCATTCGTTGCACTGGTAGATGCAGCACTAGCACTGGAGGCAGCAGCAGTCTCGGCTGTC
TCTGCGTTAGTTTCAGCAGTCTCAGCATTAGTCTCAGCAGTCTCAGCCGCAGCCTGAGCTACCAAAGCAGCAGCCTTAGC
AGCCTCTACCTCTGCTAGGTAGTCTGTGCCATTAACTAACAGCCCAACCGCACCGATAAGGTTATTACCATTAAGGTCTA
GGTCTGCCTCCATAGCATTAGGAGTACTACCATCCAAAGACAGAGTGTTATCGAAAGCATCCCTTAGTTTCTCAAAGTTG
GAGTTCAACACCTCAGTAGAGTTAAACCCTGACTGTAGTGTGGTTACTGTAGGTTTTTTAGCCATGTCAGTTTATTAATC
CAATTCGTGTTGCATCATCTTTAGTGTCTGCTTCATTACGAGCAGCTTCTTTCAAAACACCATCAAGTTCTTCCTTAGAT
GGTCTACCACGTTTCTTATCGTTACCCTCCAAGTATCCAGCATCTGCCAAGTACTTCTGAGCATTGTAACTGGCCTTACC
TTCTTCAAGGTCATTGATCATACCCCTGATGGTACGAGCCTTCAACTTCAACATCAACTCTTTCTTCATCTGTTGGTGGT
GTACCTTAAACCATGACAGGTTACACAGGTTCTCCCAAACAGAGAAGTCCCCAAACACAGATAGAGCAAACTCGTACTCT
GTAGGGTCTTCCATATCAATGTATATCTTATGAAGTGACAGGTAAGTCTTATCACCTACCTTATGATCTTTCTTCTTTAA
GGAGTAGTTTGTAAACTCATTACGAGTGTCTGGAAGTGTAGTCTCATAGAACCACATCTTACTAGGTTTCTTAGCCATGT
CTCTGTTTGTTCCTTTACAAGAAGAAAGGGGTTAAGGTGTTACCTGTTACATTAACAGGTCATCCTTTAACTCTCCCTCT
TATTAATGTATACAGGCAGGGGAGACTTGTTAAGACTATTATACACATACCTATTTGGGATGTCAAGAACTATTTTACCT
AACTATGTAATTAACTGGATTATGTGACTATGTTACCTCTTCATGTTACCTATGGTGTCTAGAATTTCTGTTAGTAAATA
TTTTTGCATGATGTACATACAGCAGGCCACCCCCTAACCCCCCTTCCTCCCCCTAGGCTTGTTGCATAATTATCACATGG
GGGTGTCATTCCTGCCACAGTGTTGCCTGATTGTGTCACCTGTTGCCCAATTGTTACAGGTTGGAGTAGGTATGTTATAG
TATAACACTATTGTTGCGGTG
>SIO1
GATGTACATACAGCAGGCCACCCCCTATCCCCCCTTCCTCCCCCTAAGACTGTGACAATTATGTTACATGGGTGGGGCTA
TTCTGCCACAGTGTTGCCTGATTGTGTCACCTGTTGCCTATATGTTACGGTTATCTTGGTGGATATGTTATAATGTAACA
CTATTGTTGGGGTGTTATGACTAGACTAACCCCCACACCTTCTAACACATTGAAAAGATTGCATAACTAGGTCACCCAAC
TACATAACTTTTTCTTTCCATTATAAGGAGTATTCATAGGGCTATGAAATAATTTTTAATCAGGTGCATTTTCTTGTTGC
TTTCTGTTTTTACATCGGTCTATAAATGTTCATCGGCAAGCAAACACCGCCACACACTAACACCAAGTCACTGTGTCAAC
CTGAGTTACCGAGCAAGCCCTAGCAAGCAAGTGGGGCAAGAGACTAAAACGAAAGACTGTTGACAACCACAAGATTACCC
GCCACGCTTTAAGGCAACCACGCTGTTTGACATTGTTAGCATAAACTCTTGCTCTTAGGGTCACCCCGATAATAGAGCAA
AGCCTTAAGTGCCTGAGAGGTTCGGACGTTTAAGCTTTAAGAGAGAAGGGAAATACACATGCACAAGTATACTGTCACCG
TATATGACGAATTAGAGGGCGGCGTTGACGTTCTTACAGTTGAAGCAAAGACTATTGACAGCGTTATCTACATTGTTGAG
AGTAACCCAAAACATGAATATGAGATTATTGAGATTGAAAGGCTAGACCAATGACAAACCACGTTAGAAACATTCTTAAG
CTATACCGCCAAGCGACACAAGAAGACACAATCAACGGTGTTGAATGGTACGCAAGAGCTGAACGCATGGCCAAAGCTAT
TGCTAGTGATGCTGGCCTGCCCTTGCCTACTGTGATTGGTGTCATGGCTGCACTGTCCCCTAATAACAGATGGGAACGTA
ATTGCAGGGATGCTGCTACTATGTGTAAGGCTTGGCAGAATGGCGACAGCATGGATAGTTTCAAGGTATCCTGCTATAAC
ACAATGAAAGCTAAGGCATGGGCTATTCTTGATCTAGGTTTAACAGACGACGAGGACATTCTGTCACACTTGAACGGCCA
GAAGATCAGATCGTTTTACTCTAACATTCGTGGGCTTGACGAGGTGACAATAGATGGCCATGCCTTGAACATTGCAAGGG
GCAAGCGTGAGGGCCTTACAAGCGACAAAACTAACATGGGGAAGCGTGAGTACCGTGAGCTTCAAGCAGCCTATGTGAGG
GCAGCTAAGCGGGTAAAGGTAAAGCCTCACGTTCTGCAGGCTATCACATGGACAACGTGGAAGCGTGTTCACAATATCTA
AGTAAAAAAGAGAGAGAAAAGACTATGACTAACACACAACACAAGAACATTCTGAAGCACCTTAAGACAGCCAAGGGACT
GACAGTCCGTGAAGCCCTGATTGAATATAGTATCAGCAGCCTGACTAAGCGTGTGCATGAGCTACGGGGTTTGGGGTATG
ACATTGAATCAGTCCGAAAGAAGCACCCCTGTAACAGGTCAAAGATATACACGTTACTTTCTACTAGAGGAGCAAGAGCA
ATGAGCATGTGTGGAGAGATAGAGAACACGGAGAACGCAATCAAATCCCTGAGGGCTAAGGAATTTAATATTCAATTCAA
TAGTATTGGGTTGACAGATAAAGAGAGACTAACGATAGTCAACACTATCAGAGAGGAGCTTCTCGAAGAGACTGTAAGGT
TGAACAAGCTACTAGAATTAGCCAACAAGGCGGAGGGTTCACACCGTGCTTAGATATCTTTATAAAGTAGGCATTGCCCT
GTCTGTCCTGTTTAATGTAATCCTGTTAGGAGAAAGCAATCAGACATTCTCAGCCCGCAACTATGGGTGGAAGAGGGAGG
GGAAACCCAATGCAGTTTGGTTAATTGACAGGCTATCTAAGAAAGATCACTGCCGCATGTCATGGGTTTACTGGATCACA
GCCAAGAAAAAAAGTTAGGCTTTATGTCGATTAGGGGTAGACGGATCAGAAATTCACGATATAATAAGTATTAACGATGC
CCCCCGCCACATACACCTGAAAGGATAGGTTTCTAATGTTACCTGTTACACTAGAAGAACACTTAATCACTATGGGTCTG
ATACCTTTATCCTCGTTTGAGGAACTTGATACTGTAGTTAATCCTACAGGCCAAGAGGAAGACCTACCAGCATACAACGA
AGAGACACAGGAGTATATGTTCTAATGACACAGATTGAAGCAACATACATCGACCACATGGGTTCAGACCTTTCAGTCGT
CAACGCAGCACGGGTTAGCTTTGGTAAGAAGAGTGAGTGGGTTTACTGTGGTCAGTCAGACGGCAGAGACAAAGGTTTAT
CTGGCCGTGACACCAAGCTCATCAAGTACCTAGCCAAGCACAAGCACATCAGCCCCTTCGGACATGCCTTCGCAAGCTTC
CACGTTAAGGCTCCAATCTTTGTAGCACGGCAGTTGGTGAAGCATAAGTTCCTACGTTGGAATGAGATCAGCCGCCGTTA
CGTTGATGATGAACCTGAGTTCTACACACCTGATGTATGGCGTGGACGTAGTGCTGACAAGAAGCAGGGTAGTGATGGTG
TAGTTAACCCAGAGTATAACCCCCAATACCTAGACAACAAAATCAAGTTTGCCTATCTACAAGCACTTGACATAGGTATT
TCACCTGAACAAGCACGGATGCTGTTGCCGCAGTCCACAATGACTGAGTGGTATTGGTCAGGTAGCCTTGATGCCTTTGC
TGACATGTGCCGCCTTCGTTGTAAGGAAGACACACAGTATGAGAGCCGTGTTGTGGCTGACCAGATCAGTGAGAAGATGG
CAGACCTGTATCCTGTCTCATGGGCTGCACTTATGGAAGGAGAAAAGCAATGACTAATCGTAAATTCACACCGCCAACAG
AGTTCCCCGCAGAGTATGTCGATGGGTTTGGGTGTAAGGTCACTATCTTGGGGCGTTCTTATTACAACAAAGAGAGACCT
CTGGTAGGTTTTGATGACGAGGGCTGCGCCTGTAATTACGCAGAAAACGGGGCTTATTGGCCTGATGATGGGGGTAAATA
TGACCTTCACGACATCCAAAAGCGCATCACAACGTGGCACAACGTCTACGAGGGTTGGGTCGGGGCTTCAAATAAAGTGA
ACNGTGGGGTTACAGAAAACCGCCTCTGCGTCATACCGCATTGAACGTAACGAGGATGGTAGCAACCCTGAGATATTCGT
GGAGGAAGTTTGATGACTGACGGAAACACATACGCAATCAACAAGCACCTCGACGAGCGTGAAGACTATGACGCACTGCA
AGAGGTCACCGCAGAGCTTGAGCGGGCAGAGGCACGGATTGAGGAGCTGGAGAAAGAGCTGGCAGGGGCAAGGGCAGATT
GGTTTCAGATGGTCTTCCGTGCAATAGACCTAAAGAAAGAAGTTTCCACCACCCTCGCAGAACTGAAAGGAAAGACAGAT
GAGTGAAGCACCTGAACGGATTTGGGCTTGGTGGGACGATGCGTATGACGTTGGCTTGCTGAACAAACACGGAGACAAAA
GATACACTCCAAATGATGCCAAGGAATACGTCCGAGCCGACCGCATCGAAGAACTTGAGACCCAGTTATCGGAGGCCAGA
CAAGTAGGCAAGGAGTGGTTTGAGGAGCAGAAAAAGGCTCGCAAGGATGCTAATGCAGCGGAGGCAAAGCTGGCGAAGGC
AATTGATTTTGTCGCAGGGGTTGCGGGTGGATTTAAGTTTGGTGAGAGCCTTGTAGATTGGGCAAACCTCCATGTGCTGA
AAGCTCGCACCCTACTCGCAGAACTTAAAGGAGAGACAGATGAGTGACTACAAACAAACCAGTTACGCAGCAGGTATCAT
CACATCACGTTACAGCGATATGCTAAAGAGACTGGGCGATGACTATGAAGATGAGATGGTTGTTGTATCTCTTATGAAGT
ACTACAATCTGTGCCTTGATAACGATGACCCCACTATCCTTGAAGCCATTGAGAGAGTGCTTGAGGACTACATGTGTACA
GCAGACTACAGTGCGTGGCTACTAGGGAGAAACAAATGTTTACCGTAGAGTTTGAACCAGAGTGTTCAGTCATAACTTGC
CTTGACAATCATGATGCCTTTGATGATGTTGAGGTAGTAGTATGCGAGGACAACTCAGTGTTTATTGTGCAACACATGTT
AGATGTAGACGATACAAATATAATCTACATGTCCTACCAACAACTCACTGAGATTGCAGCTGCTCTTGACATGCCTGAAG
GGGCTTACATACTAGGGAATAAAGGAGATTGAAATGATCTATGGACTATACGTTTTTGCTATCATGTATTCACTTGGAGC
TATACTTCTCCTTGCTATTACAGAAGCAGCAGAGGAAGACAATCCTAATGCTGACTTGAATCTAGCCTTGCTCTGGCCTT
ACATTGCTGTTAGAGTAATCCTTGAACGGATTGTGAACGGCCCATACAAGGATGATGAATGATGCGGTGCTACATTTGCA
ATGCTATGACAACAGACAACGAGATATACTGGGAAGAGGACAGACAGGACTGGTCACCATGTCCCAAGTGTATTGCCAAG
GTAAAGGAGGCACAGAATGTCGAGCTTTTCGATGGACTACGAACACAAGAAACACCAGCCATGCCAAAGCTGCGGGAGTA
GTGACGGAGCATACCCCTACGAGGATGGTATCTACTGTCATGTCTGCAAGACTAAAACATTTAATGATGATGGAGACACA
CAAGTGACAGAACAAAAGACACTACCACCTATTCGGGGTAAGATCATGGCTGTCCCTAGCCGTGGACTAAACAAGGCGAC
AGCTGAGAAGTATCGTGCTCTTACCTCAGACGATAAGATCAGTCTGCTCTACACAACAGAGGGTAAGGTCACTTCCTTTA
AGGAACGGGGTCTATCTGAGAAGACATTCAAGTTCAACGGCCCAGCGCAGACAGACTTGTTTGGACAGTCAGCCTTCTCT
AAGGGTGGTAAGTCAGTCACCATTACTGAGGGTGAGTTCGATGCAATGGCTGCTTATCAGATGCTCTATATGTCTGAGCC
TTGTGTCTCTGTTATCAACGGATCATCTGGTGCAGTGAAGGACTGTAAACGTAACTACGAGTGGCTTGATAGTTTCGAGA
AGATCAACATTGCCTTTGACAACGACAAGGCAGGGCAGGATGCAGCTATGGCAGTAGCTGAGTTGTTTGATCCCCGTAAG
GTTCGTCTTGTTACCATGACTCTCAACGATCCTAACGACTACATCAAGCAGGGGCGTGAACGAGACTTCATTGATGCTCA
CAAGAAGGCTGCTCCCTTCACACCTGATGGTATCATTGCTGGTTCATCCCTCTACGATCTAGTATCAACACCACCTGAGT
ATGACTGTGTTCCTTACCCCTTCTCTGGCCTCAACAGAATGACTAAGGGTCTACGAACAGGGGAGCTGATCACGTTTGTA
GCTGGTACAGGTGTTGGTAAGACACAGGTGATGCGAGAAATACTTTACTCACTGATCCAGCAGGACAAGGGTAACGTAGG
GACACTCTTCCTAGAAGAACCTGTAAGGGATACAGGTCTAGGTATGATGTCTATCCAAGCAGAGAAACCACTACATCTAA
CAGATACAATCTACACTAAGGAAGAATTTGATAATGCGTATGAGAACACTCTTGGAACTGGTCGGGTCTTTCTCTATGAT
TCTTTTGGCAGCAATTCTGTGGAACGTATTGTTAGCATGGTTCGTTATCTAGCACGTTCATGTGACTGTAAGTTTATCAT
CTTGGATCACATCAGTATCGTTGTATCAGATCATGCTAAGGATGAACGTAAGGCACTGGATGAGATTGCTACCAAGCTTA
AGACATTAACAGTGGAGCTAGATATCTGTTTGCTTATGGTGTCACATCTTAACCGTGACAAGAACCGTAAGCCTCCAGAA
GAGGGTGGGACTATCAACCTGCAAGACATTCGAGGGACAGCAGGTATTGGTCAACTCTCTAACATCATCATTGCCTTGGA
ACGTAACACACAGGCAGACGATGAACTCGAACGTAACACTACTCGTGTTCGTGTAATCAAGAACCGTTTCACTGGTGAGA
CAGGGGTAGCTGATAGCCTATCATACTCCCGACACACTGGTAGACTTAAAAGCTACGAAGGATAAGAACATGGAAGATAG
ATACTATCAAGCTACAGGTTATGTTGCTCTTAGCTCTGTTGGAGGGGTATGGGACGAAGTAGGTGAACCTTGTGAAACAC
TGGAGGATTGTCAAGAAGTTTTACAAGAGTACAAAGATGGTATTGACGAATACGGTGAAGAACCTGTTTACTTCGACATA
CCATATGAGAAGTACAGAATTGAATATAGAACGGTGAAAGTAGTAGGATAAGAACATGGACCTATGGGATGAATACGGTA
TGCTGAAAAGGGAGTTCAATACTTCCGATTTAAGTGATGGCAATTACTGTCTACGTATAGAAGGGGAGACTGGTAATCTG
TATGTCTTTGACAAGAGAGATAATTCTGTTGTACATGTGTGGGAAGGATTCTTTTGGAATTGGTTGTGGATACAAAACGA
TAGTGATGATTTCCACAAGATGCAACACTTCTCCTACCTTGCAGGTTACACACATGCTATGCTAGACATGCTGTACGAGG
TAGAAGATTTAGACGAAGAACAAAAGTTAGACATCCGAGATTTGATAAAAGAAAAGAGTCTTACATATGGAAGTAGTTTT
TGACATTGAGACAGACGCATTGGATGCTACAGTTATTCACGTTCTTGTAGCTAAACGTGTAGGCCAGAAAGGTTTCTATG
TTGTCCGAGATGCTGAGACATTCAAACGTCTAGCTAAACAGGTAACACTCTGGATCGGCCACAACGTGATAGGCTTCGAC
ATACCTCAGATCAAGAAACTCTGGGGCTATGGGATACCTCTCAAGGATGTAGCAGACACTCTCGTCATGTCTCGTTTGTT
AGACCCTACCCGTAAGGGTGGGCATAGTCTGGATGCTCTATCAGGTAACGAGAAGATAGACTTCCATGACTTCTCTACCT
ACACCCCTGAGATGCTGGCCTACTGTAAACAGGACGTAGCTATCAACGAGAAGGTCTATCTACAACTTAAGGAGGAACTC
AGCAACTTCGGTAAGGCTTCAATCCAACTAGAACACCAGATGCAAGCCATCGTATGTGAGCAAGAGAAGAATGGATTTAT
GCTTGACACTGATATTGCAGAGGAAATCTATACCACATGTCTACGAGAGACTAACCGTATCGAAGCAGAGATCAAGGAGT
TCATGGTTCCTATTGCTGTCCCTGTCAAAGAGGTGATCATCAAACGTAAGAAGGATGGTTCTATCTACTCCAACCAACTA
CTTGAGGGTTGTAATGTACAGGGAGACTATACCAAGATAGCTTGGGAGGAGTTCAACCTAGGCTCACCTGCTCAGGTTAA
CAAACGTCTAGACAGGTTGGGTTGGAAGCCCACAGTTAAAACCAAGTCAGGTAACTCCTATAAGATTTGTCCTGAGAACC
TCGCCACAATCCCTGACACAGCCCCTGAGGCCGTTAAAGGACTGAAGGCATGGAAGGTACTAGAGACACGGTGGAAGCTC
GCACAGGAGTGGCTACAGAAGTCACAGGAGACAGGTAGGGTACATGGTAGAGTTATCCTTACTGGTGCAGTAACACACAG
GGCCGCACACCAAGGTCCAAACATGGCTAACATCCCCTCCGTACCACACGGTAAGGATGGTATCCTCTGGAAGATGGAGG
GTATGTACGGTGCAGAGTGCAGACAAGCATTCAAAGTACCAGAAGGTAAGTTGCTAGTGGGTACAGATGCTGCAGGTATT
CAGCTGCGTGTCCTTGCTCACTACATGAATGACCCTATTTATACTGAACAGGTCATTGATGGCGACATTCACACCTTTAA
CAAGGAAGCGCTGGGCAGGTACTGTAAGGATCGTCCCACTGCTAAGACATTCATCTACGCCTTCCTGCTCGGTGCAGGTA
CTGGTATGATTGCTAGTATCCTAGGCTGTAATAACCGTCAGGCTAATGAAGCAATGGCTAACTTCTATGAGGCTATTCCG
TCCCTCAAGAAGCTTAAGTCACAGGCATCACAGGCAGCGAGCATGGGGTGGATGAAGGGATTAGATGGTCGTGTACTACG
AATAGGTAGTGACCACCTAGCATTGTCTGTTTACCTACAGGGTGGGGAGACAGTTATCATGAGGTTAGCCAATGTATTCT
GGCAACGACAAGCAAAGAAGGAGGGGATTAACTTTAAGCAGTGTGCATGGGTTCACGACGAATGGCAAACAGAAGTCGAT
GAAGATCAGGCCCAGCGCCTTGGAGAGATACAGGTACAGGCTATCAAGGATGCAGGTACTTTCTTTAAACTAAACTGCCC
GATGGATGGAGAAGCAAAAATCGGGAAGAACTGGCTAGAAACGCATTGACACCACATTGTGTGTAATGTACAATAATCAA
ACAGACCAACGCCATAAGGAGATAAACATGGCCGACAAGAAAATCGTACTGAAGAACGTAGAAGTAAGCTGGGCAAAGTT
GCTGGAGGCAGGCCTCAAGTATAAGTCAGAGACAGAGTATGAGTTCTCTGTAGCAGTTAAGGCTAACGACCAACTACGTG
ACTTGATGAAGTCCTTCAAGCTCAACAAACAGTTTAAGTCTAAGGACTCAACATTTGATGGTGAAGAGTTCATCCAACTT
ACTCTTGACACACGTACAAAGAGTGGTTGGGTTCGTCACGGTGAAGTCTTCGATGAGTTTGGTGATCCAACTAAAGACCT
GATTGGTAACGGTTCCAAGATGAACCTGTTTGTAAGTATCGGTCAGAGCAGCTATGGTAACATTATCAAGCTTGGTCACC
TCGAAGACATGGACATGGAGAGTAAGGAGATGATGTTCCACTTCGGTCAGGTTATGGAGTTGGTTCCATTTGAAGCACCG
TCTGCTGTGATCAAGAAAGAGAAAGAGATCAACGAGTCTGTTGAAGCTATGGCAGAAGACGAGATGGAGATTCCGTTTGG
TTGATTACCTAGTCACCAAGAAAGGAGATGAGTTGGAGGGGCTGTCCTTGCCCCTTCACTCTATCGAAGAAGAAGGTGTA
GTACTCCTCTATGATGGTGATCTTTTTCTTTACTCACACGACGATGTAGAGGAAGACCACTACGCAGATCAAGGTCCACT
ACCTGAGGATGCTGAGGCCAGAAAGAACATACCTGTTTACTCTGGTTTCTTTAAGTACTTCCCTGATGCTATTGTAGCTG
TCTCTCACCTATCTCTGATCGGAGGTATCCAACACGGTCAGACACGAGAGACACTACACTGGGATAGAAGTAAGTCTACC
GACCATACTGACGCCCTGTTACGGCATCTTCTTGAAGAGGATTGGGCAGCTGTTGCATGGAGAGCATTAGCTCAACTACA
GAAGTCCATAGAAGAAGAAAGGAAATACGATGACTGAGGAAACCAAGAGCATTGATACCCTGATTGATGACATCTACTCT
GTCTTCACTGATGGTTACAGTAAGTCTCCTGACAACGAGAAACTGATTGATGCTTTTGGTGAAGCCATGAAGGGCTTGAT
GAGGTCTCGTTTGACACCACGGGAGAGTTCAGGTGGTACTCTTCGACTGTCAGCTATCGGTAAACCCGCACGACAACTGT
GGTACGATAGCCGAGGGGTAGAGAAGCCTGACTTTACTGGAGACCAACTACTCAAGTTCTTCTACGGTGACGTTATCGAA
GAGGTTCTTCTTACTCTAGCTAAACTTTCTGGTCACAGTGTGACAAATGAGCAACAGAAAGTAGTAGTCGCAGGCATTAC
AGGACACATGGACGCAGTGATTGATGGTCATGTGATTGATGTTAAGTCTGCCTCAGCTACTGCCTTCAAGAAGTTCGATC
AGGGTTCTCTAGTATTTGATGATCCATTTGGTTACATGCACCAGATCGCAGCATACTCAGAGGCAGTAGAGGGTAACAAG
GGTTCAGGGTTCTTAGCTATGAACAAGGTTGATGGTAAACTAACCCTCTTCCAACCTGACCCTGACTTCTTACCTGACAC
ACAGGAACGAGTAGACTATCTCAAAGAAGCCTTGGCCTCTGACACACCACCAGAACGGTGCTACGAGGAAGTAACTGAGA
CTAACGGGAACAAGAAACTCCCTATGGGTTGTGCCTTCTGTTCCTTTAAGAAGGAGTGCTGGAAAGATGCTAACGATGGT
TCAGGTCTTCGGGGTTTTGGGTATAGCTTTGGGACTGTGTATCTTACACACGTCGAGAAAGCCCCCAGAGTAGGGGAAGT
GGATGTTGAATAGTAAGAGTTCAACTAGGAAGAGAGCACTCAAGGCTGGTTATCGTTCTGGCCTTGAGGAACAAACAGCA
AAAGACTTGAAGAAACGTAAGGTTCTGTTTACTTACGAAGAGACAAAGATCAAGTGGTTAGATAGCAAGGTGCGGACATA
TACACCCGACTTTGTATTACCTAACGGCGTGATCATTGAGACCAAGGGCAGGTTCGTAGCAGCGGACAGACGTAAGCACT
TGGAGATACAGAAACAATTTGGAACACTGTATGATATCCGATTTGTTTTCACTAACAGCAAAGCAAAGCTTTACAAAGGG
GCCAAGTCCTCTTATGCTGATTGGTGTAACAAGCACGGTTTCTTATACGCAGACAAGACCATACCTGAGGATTGGTTAAA
TGAATGAAGACCTAGTTACCCGTATCGTTGATAGGTTTAGTATTGCTGAACTGGCAGAGGTTGTAGGTATTACTCCTCGT
ATGTTCATTGATGCCTTTGAAGACGAGATACTTGATAACCTTACAGCCTTGGCGGATATAGACCAAGGGTTTGTAATAGA
GGATGATGACGATGAATATGAATGACTACCAACAACAGGCTGTAGAGACAGCTATCTACCCTAGCACAGCACAGGTTACC
TACCCTGCTATGGGTTTGGCTAACGAGGCGGGAGAGGTTCTGGGTAAGGTAAAGAAGATCATTCGGGATGGTACGTTTAA
CCGTGATGATATCGCAGATGAACTTGGGGATGTTCTCTGGTACGCAGCTGCACTAGCCCGTGACCTTAACACTGACCTGT
CTGCCATTGCCCAACGTAACTTGGATAAGTTAGCCAGTCGTAAGGAACGTGGTACACTTAAGGGTAGTGGTGATAAACGA
TGACATGGTTCTGGAGATACATTAACTACCTAGCTACATGGCGGGAACATCGTAAGGTCATTAAGCAACTCAATAAGTTT
AGTGACAGGGAACTACGGGACATCGGGATCACACGGGGTGATATTGATAGACTGGTGTGGCTCAAAGAAGATAAAGACGC
AAGCGGAAGAGAAACAAAATGAATAACTATCAAGAAGTATCAACACGAGCAGAGGTTGTAACACGGCGCACGTACAACCG
TCCACTTAACGATGAAGGCACTGTGTTCGAGACATGGGAACAAACAGTAGACCGTGTGATTGACCACCAACGATGGCTCT
GGGAACGTCAACAACGTGCGGAGTTAAACGAGAAACAATCAGCAGAACTTACAGAGCTTCGTCAGCTTATGCTTGACCGT
AAGGCTACTACATCAGGCCGTACACTCTGGCTGGGTGGTACAGACGTAGCTAAGAAACGTGAAGCATCTCAGTTTAACTG
TAGCTTCGGTAACGTAGAGACAGTACATGACGTTGTAGATGCTCAGCACCTGTTGCTACAGGGTTGTGGTGTAGGTTTCT
ACCCATCTGTAGGTATCCTCAGTGGCTTTACTGCTCCTGTTGAAGTACAGGTTGTACGTTCAGAGAAGCAGAAGTCTGAT
CCAAAAGGGGCAGAAGACAACGTAGAAGCCTTCTATCAGGAAGACGGTAAGTCAGTATGGGAAGTTGTCGTAGGTGACTC
AGCTGAGGCTTGGGCTAAGTCCTTTGGTAAGCTTGTAGCTATGAAGAAGCGTGTAGACATTATCCGTCTCAACTACCGTG
AAATCCGTGCTGCTGGTATGCGCCTGAAGGGTTACGGCTGGATTAGTTCTGGTGATTCCGACTTGTCTGTAGCTCAGACA
GCTATCTGTGGTATCCTCAATGATCGTGCAGGTCAGCTGCTACGTCACATGGATATCCTTGATCTGTTGAACCACATGGG
TACAGTCCTGTCTTCACGCCGTAGTGCAGAGATTGCTGTACTTCCTGTGACTAACCCAGAGATTGATGCCTTTATATCAG
CCAAGAAAGACTTCTGGTTACATGGCAATGAGCATCGTCAACAGTCTAACAACTCAATCATGTTTGACACCAAGCCTACA
AAGTGGGAACTGTCTTACATCTTTGATAAGATTGTAGAAGCAGGTGGTTCAGAACCAGGATTTATCAATGCTGAGGCTGC
TCGTAAACGTGCTCCGTGGTTCAAGGGTGTTAATCCCTGTGCTGAAATCCTCTTGGGTAACAAGAGCTTCTGCAACCTTG
TAGAGGTAGACTGGGGTAAGTTCCTTGGTGATCACGGTGGGCTTGAACGTGCTGTGTGGCTTGCTGCTCGTGCTAACTAT
CGTCAGACATGTGTGAACCTTGATGATGGTGTACTGCAGCGTTCATGGCATGAGCTTAATGAGTTCCTACGTCTCTGTGG
TGTTGGTGGTACAGGCATTGTTAAGTTCCTTGATCACTATACAGGTCGTAACAATGTAGCTTCTATGTTGCAGTCTCTAC
GTGCTCAGGCACACAAGGGTGCTAACTCAATGGCAGAAGAGTTTGGTACTCCTATGCCTAAGGCTGTCACTACTGTTAAG
CCCTCAGGTACACTGTCTAAGATCATGGACACTACAGAGGGTGTACACAAGCCGCTTGGTAAGTACATCATCAACAACAT
CACGTTCTCCAAGGATGATCCAATCATTGCTTCACTTGAGGCAGCTGGATACAAAGTCTTTGATAAACCGTTTGAACCCT
CAAGCAAGCTCGTAGCTATGCCTGTGTGTTATGATGATGTTAGCTTTGATGAGGTAGAGACAGATCGGGGTACAGTACAT
GTTAACCTAGAGTCAGCAGTAGAACAGTTAGATCGTTACAAACTGTTGATGGACAACTACGTAGACCACAACTGTTCAGT
CACAATCAGCTATGACCCATCCGAGGTTCCAGCTATCATTGACTGGATTCTGACTAACTGGGATACATACGTAGGTGTTT
CATTCATCTATCGTAATGACCCGACCAAGACTGCAGAAGACTTGGGCTATGCCTACCTTCCACAGGAAGTCATCACAGAG
GAGGCCTATGTTGCGTATACATCACAGCTTAAGCCTTTGGACCTCTCAGGTCTGACTTCTGACGATGATCTTGTAGATGA
GGCTTGTGCTACAGGTGCTTGTCCTATACGATAGGTTTTGGCAGCACCTGAGCATGTGTCTAAACTGCTCATTTACTCTG
CGGCGTAAGAGTCATAAACTTACGTTATGGCGTAAAGATCATACAAACTGAAAGGACTTCTTATGCAGAAGTACATAATG
TTAACTCAAGATAACTGTAAGTACTGTACTGCAGCGCTGGGGTTACTCGAAAGTCTTGGACACAAGGTTGAAGTCTATGA
CGTACAGGACGAGAACATGAGCCTCGTAGTAAATATGCTCAGAGTCACAAACACAGTACCTCAGTTGTACGCCCCTGACG
GTCAGTTCATCGGTGGTTACACAGAACTTAAGGAGTATCTCAATGACAGTAGTACGTAAGCAATTTGACAGAGCACTTTA
CGAAGCCTACGATACACCTGCTCGTGATGCTCTGGTTGGTTATCTTGAACTAAAAGGTCACATCATTGTAAACAACGAAG
AGAACTTCAATGTTGATGTTGTTTCTCAGAAGGGAGGATACACTTACTTTAATGAGGTAGAGGTTAAGACTGCATGGAAG
GGTGACTGGCCTACTCACTGGTCTGAGATACGTATCCCCCAGCGCAAGCAACGTCTACTTGACAAACATGTTGACGATGG
CAAGAGTGTACTAAACTTTTATATCTTCCGACCAGACTTCAAGCAGGCATGGCGTATCAAGGATACACTGTTAACTCAGG
AAAGTCTCAAGGAAGCCAAGGGACGATACATCCAGAAGGGTGAGAAGTTCTTCCATATCCCATTCACACAAGCAGAGTTG
ATCAAACTATGAGCAAAGAGCCTCCCAAGAAGCAGACACGTACACGGCGCAAGACTTACATACAAAGGGGCAGAAAGTAA
GAAGACATCTGGTTTAGTCCCTCGTACAGATAAACAGAAAGACCTTATTGATGCACTTAAGACAAGCCGCCAAGTCTTTA
TTCTTGGGCCTGCTGGCACTGGTAAAACATATGTCACGGCGACTTATGCTTCCGACCTCTACACGACGAAAGAGATTGAT
AAGATCGTCATCACAAGACCTCACGTTGCCGTAGGTAAGGAGCTAGGGTTTCTCAAGGGTGACCTCACAGAGAAGACTAT
GCCTTGGGCCTTGCCTGTGCTTGACGTACTAGAGAAACATTTAGGGAAGGGTGCAGTTGAAACAGGTATTAAGAACGGCA
ACATTGAAATGGCTCCTCTTGCACTTATGCGTGGGCGTAGCTTCGATAATGCCTTCATAATTGTAGACGAAACCCAGAAC
ATCTCTACACACGAGTTGAAGATGTTGCTCACAAGGGTTGGTGAAGGGACTACTATTGTCCTTAACGGAGATGCTCAACA
GTCAGACCTTAAGGAAGCAGATGGTTTGTCAAAGGTTATTCACCTAGCCAAGAAGCATCAGCTACCTGTACCTATCATTG
AGTTTGGTGTAGACGATATCGTAAGGTCTGACATCACGGCTATGTGGGTACGTACATTTCTTAAGGAAGGACTATGAATG
TTTACAGCTATCATACTGATGTGTACTTTAGATGGAGGCCTCTGTCGAGCAGTAGCCCACCCTGTTGTAGTTAACGATCT
AATCTCCTGTACTCTACTACTAGGCGAAGGTGTTAAGAAAGTAGAAGAACAGGCAGGTTGGAAGGTAGCCAGTTACAGGT
GTCTCCCTTGGGGTGAACCTACCTAACATATAGACAAACAAAAGCCCCCTTGGAGATTAATCCTTGGGGGCTTCTTTGTG
TTTACTTTGAAAAGGCATCGTTAAGGAGAATGATCTCCAGCTTCTGCACCTGCAGGGTAAGCTCATGAGTAGTGGAAATG
TTCCACCCAAGTAGAGCTAGGAGGGCTGCAAACAGGACACCCATTGTAGCTTTGTTGTCCATATTCTCACCACTTCACCT
TGTCTGCCCAGTAAGCCGCAGACATCTTACCCTTCTTGATGTTCTTGGCATGACGAGCCTTGAATGCTTTGTTTCTAGGC
GTACCATCAGGGCTACCCTTGACACCCTTCTGACCAAAGCGGATGATCTTCTCTTTACCGTTATCACAGGCCTTAACTAC
ATGGGACTTAGTGGGGTGATCAGGAGTAGTACGAGGCTTGTTACACTTCATCTTGTCTTTATCTAGTCTTTTACTTGGCA
CGGTCTCTCTCCATCATCCCTTTAATCGCATTAATGTTCTCGTCAATCCTAGCCATAGCAACAGCCTGAGCCTGTACACT
AGCCTCAAGAGCAATTAAACGGGTCTCATGGCGTACCAGTTCTCTTGTATTGCTCTCAATCTCACTATCAAGTGAAGCTA
CAAACCACACTAGGGCTATGGTCTGCATGACAATGGCGAGGATGAAGGTTACAGGTACGGATTTGCTTAAGTGCCATTGA
TTGTCAGCCACGGTATTTCCCCAGTGTTATTGTTTTTAAGAAGCCCCGCCATATCTCTTGAGGGGAAGGTAATACCCATC
CAAGGATGAGGAGGAGGATAACCCAAATAGGGATGTCCTGATTGCTTATGTTGAGAGACCCCACAGAGCCACTAGGAGCC
ACCCCTGAGTACACAGTCTCTGCCTTGGTGATGTCACCTACCTGAACGCCTGTCTGGTTGTTCTCAGCGCCTGCCTGTAC
GTTAGCAGCTACGTTAGGTCCACCGCCCCCTAGGAGGGACATAGGGTTGAGACAGCCCCCAAGGAACAGGACTAGGCTTA
AACAGACAATAAACCTCACCATCACAGTTTACCCAGATTGATAACCATTTCGGTTTCATAGGGTTTACCCTTCTCTTTCA
GTTCCTCTTGTTTGGCATAGGCCAGTATTGAAGCAACTTCTACTGGTCCCGCACTGAACAGAACACTTAGGGCATCTTCT
GCGTTACCACCCTTACGTGCTTCAACAAACTTTTTACGTTTTTGGACCCTCATTGAAGTTGTAAGTATTTCTGAGGATGG
TGTTACCCTCTGCGTCTTCTTCAAACTTGAAGCCACCTACCGTTCTTGCCATACGAAGATCGGGGTCAAACACACCAGCA
AGAATACCACCCTTCAGAACCTCTCCTTCAGCTGTGCCAAAGTCATTATAGTCTACGTTTGATCGACCTTCAGCCTTAGC
TTTTTTAACTGCTCTACCCAAAGCACTTATGTCGGAGACGTTCAAATCTTTTTCAGTAAACTTACCCCCTGCATCAAAGA
AGTTACTACCCAAGAATCTAAATTCACTTAAGCCAGAACCCATCAAGCCTTCACCTGCGGCCTGTGCAGTATCCATGATT
GCTGGAAGAACACTACCTGCGGCTTCTACGCCAGTTGCAGCTGCATCCATAACATCTTCTTGCTCAGGAAGGTAGTCGTA
TACGTCCTCTGCTACGTCGATAATGGCTTCCTTACCTGAGGCCAGAGCCTCTGCAGCCCCGTCTACTACAGACTGCCAGA
GGGAAGTCCCACTGCTTGCGACATCCTCAACTGCACTACTTGTTTGTGCAGCTGCTAGGTTCCATGAGCTTGCCATTACT
GTTCAATCTCCGCAATTACCTTATTCAAGGTGTTATTGTCTACGTGTTTGAAACCCTCCCAGATACCCCGAAGTCTGCTA
CGTTTTTCAGAGCTTGTCTTACCGCCACCCACTGCTTCCTTAGCAAGAAAGAGGAACATCTTGTCTTGTGTTTCTTTGTT
AAATACTGTATCAGCTGGAAGGTTCATACGACGAGTAAGATCACGGAGTGTTGAACCTACAATCTGATACTTACCCATAG
GTGTAGAGGTAAGCCCTTTCTTGTAAGCATACGTGTTCTTAGGTAGGCGTGGTTTAACATACCGACCATACTCTCCCGAT
GCTCTTGAGAAATCAGCAAGCTCCCCAATGGTCATGCTTGAAACAGAGACATCTTTGAATGGTGTGTCTTGTCTCTCGAA
GTTACCGTAGAGTGTATCATAGCTCTGTGCTTCTACTTTACGAAGTGTAGTCTGTGTAGTAGAAGTAGGTTGTAGAGCAG
TAATACCGCTTGTGGCAGAGGTAGGAGTTGTACCTGCACCAGCTTGGTAGGTAGCACCACCCGTAGAGGGAGATGCTTTG
GCTTGGTAACTACTCAGGTTAAGCAGTTCAGGCTTATAGTCAGGCATGTCCTTAGACAGTGTTTGACCTTTGTTCCACGC
ACTTGTCATATTAAGGCTTTCTGTAAGTTTTTCCATCTGAGGGATCAATAAAATAAGAACCACTAGGTAGACTGTTATAG
AAATCGACACCTTCTTCATCTGTGGCCCCTTTGAAAGTAAATGGATTTTCTTGACCACCTAGTGCTGGAGGAAGTTCAGT
AACTGTTATGTCATTACCAAGAGTATCTACGGTTTCCTGTGCAATCTGTGCTGCTTCTGGGTCTTCGGTAAACGAAGGTA
GAGCCAACTTAAGTTTAGCAGCTGTATCCTTGAAACCTTTCAGGCGCTAGGGGATACCACGTACAGTGTTGTACCGACTT
GCGAGACCCTTCCAGAGAGAACTCTCAAGTACTTTAGTTGCTGCATCAAACCGTTCAAACTCAGGTGAGTCAGGAGTGAT
CTTACCCTCACGAGCAAGACGGTTCTTCAGGCTGATCTTGGCTGTTCCACCCTCTGCCCAGAGTGCTTCAAAGTCTCCAC
CATAGTAAACAGATACAACAGCTGCGATCTCTTGCAGTACTGGATCGTCCTTTACATCAAGAGTAAACTTACCGTTAGTC
TCATCAATCTTAACCTGAGGGATACGGCTTACTAGACCAGCAGCAAGTACACCATAACGGGCTTGGTTGTGTTGAAGGGC
TGCACCCATCTGAGCACGGAGGTTACCAGCTACACGACCAGCCTCTCCGCCCTGTGCCTGCAGTGCATTCACACGAGCAA
TGTTACGGTTAGAGAAAAGTACATCAAAGTTCTGTGAGGAAGGCTTATCATTCTGAGTGAGGTCATACGAAAGGGCAGTG
ACACTTGAGGCATAGGCATTGATAGCCTCAGGAGAGTCAAGAGAACCAGCCTCAAGACCTGTAATAGCTGAACGGTGGTA
TGCTCGGAACTTAGCCTTCTCTACAATCTTCATCCCCTCATACTTTTCACCCAGTTCAGTAGGGAAAGGACTAGGAGGAA
TGTCGAAACCACCCTCAGGTACGTCACCTGTCTGTTGACCAGAAGGTGCTACACCCATAAGCTCAAGAATAACAGGATCG
AAGTTAAGGGCAGAGTGGTCAACCTCAGGGATTTCACCCATATTAGCAAGGTCTGCAGTGATATCATCTGCAATAGTTGC
AGCCATCTTAATCATGAAGTCAGAATCCTTAGCTGCAAGAGCAGACAAAGGACTTTTCCCAGAGAGAGAGATGACACCCA
TAAGTTGCTTAGCTTTAGCAGTAGCCCCCTTGGCATCGTAGTCTTCTAGACGGGTAAAGACATCTTCGATACTCTGAAGG
CGTGTCTCCATCAAAGCCCACTGCTCAAGAGCCGCCTTACCAGTTGGCTTCTGGAAAGAAGGGTTGGATTTAAGGAGGAG
GAATCCGTCCTGAAGTTGGCGCAAGGTTTCTAGGCTGAGGTTCTCACCACGTTGCTCTACTTGCAGACCTGCAGAAACGG
CCTTGATGAAGCTATCAAGTGTTTTCATGTTCTGGTCAAAGCCAGTGCTGAAGTCGATGTTACCTTGAAGAATACCAGCG
TTTGCTGCTACTTGGAATGCTGCATAGTTGTTACGAGCACGTTCCGCAGCTACATCTTGAGAAATTGTTTCCCCTTCTGC
CTCTGCCTTTTTCGTTTCAATGTCTATTAAACCCAGTCGAACAGTCTCATCTGTGTTATTAAACATCTCTGTTGCTGTGT
CTACAGGAGTTTCAACCTGTTTAGGTACATAGAAGATATCCTCACCAATCGTCTTAGTTAGGACAGCTTTTTGTTCACTG
TTCAGACTCAGGTTAGCAAAGGTGGCCCCATACTTAGAAGCCACTTGGTCAGGTGACATACCTGAAGCAAGGTCTTGGTT
TACATTACGGAGGTTTTCAACGAAAACTGCGTTGTTACGGTCTGTCTGAGTAGGTCCACTTCCTGCACGTAGTTTTGCTG
ATCTCTCAGCTGCACCCAAGAGGCCTCCCAAAGCTGAAGCAGCAATGGAAGTCCCTGACATACTCTGTACTGGTTGAGGT
GCGGATGCGGCCCCAGATACGTTCTGGTCTAGTGTAAAAGCCATTCTTATTCTCCTTGAGAAGCTTTAGCTGTAAGTTGG
GAAGCTTTGGATTGTCCAGTTGCTCTCTTAACTAGGTCCGTCATGGTCTCAAGATTGACTACGGCTCTGTAAAGTTTAGT
CTGGTTCTCTTCTGAGAAGCCTCCGTCTTCGATGAGGTTCATCGCATCGTTGTAAAGCTCTCTCCCTTGCTTCATTTTAT
CAGGTTCTCCTGTAGAAATCAAGTCCAAAGCTTTAGTAGCCCAAGTGTCGATACGTCTACGAGCATCTTTGAACTTAGCA
TCTTCTTTGTAGGAGATATCCTTAGCATCGTAGTGGTTCAAGACCTTCATAGGGGTAGCACCACCAAGGACAGAAGCCGC
CAAACCAGTTCCTACTTCATCGAACTCACCTGCCAAGCCACGCCGTTTACTGCGGTACTCCCCAGTTTCGATAAGCTCTA
CAACTTTAGCGTAGATATCTACGGACTTGACGTTCCGCATAAGAACCTTGAACTCTTCGACTGCTATTTGTTTGTGTCCA
CCTGTGATGGTTTCAAGTGTTGCCTTGATAGCCTTGTAAGTGTCAAAACCAATCTGGGCAGAAGGTCCACCTAGTGTGGC
ATACAAAGGGTCTTCTCTAAACAGCTCAGAGTATTGCTGTACGATACCACCCATAGGAGCAATACGTGAACCAAGAGAGA
CATCCTCTCCTACAAGTTGAGACAGCATAAAGTCAAACAAACCAAACTTAACTGCATTGAGTGTAGCTGTTGAGTTCTCG
TCCTCTGGGTCTACTCCGAAAGCAACTAGAGCAGCTGTCATTTTAGGCGAGAAGCCCATACCACGTGTACCAAACAGGAC
TGTGTTGACACCCACCATTCGAGCACGTTCCGCCTTGGTCAAGTCACGACCGATAAGGATGTTGTCAACGAAGCGGTTGG
TGTAAGACATCCACTGAGTAGCAAGGCCCATGATTGCGCCTTCTTGGTAAGCACCCTTCTGACCAGAAGTCATACGGAAG
GAGAGTACTTGCTCTCTGTTTGCTACATACTGTAGGCCTGCCTCACTGAATACATCATCAGAGATTTTCTTAGCATTGTG
CTCTACAACCGCAGTGGCTACAGAGGCAATACGTCCGAACAATTCACCCATCTTGTATGGTGTAAGACCAAGCTCAAGAA
ACTCAGAAGCAGCATTCTTCTTAGGGTCAAAGGCAGTACCACTACGTTCAAGAACAGAAGTACCTACGATGTCACGGCCT
GACTCACGCATATACTTCACAGTAGCAAGTAGCTCCTCTTTAGTCATACCCGCAAAGCCATTGGCATACAAGGCGTCAAT
GTCTTTGGCTGCAGCCTTAGAAGTTTTACGCATAAGCTGTGCAATGATGGGTACAGCAGCTGTTGCTTTAAGACCTGCCT
TAGGGGAGATAGCCATGATCTGTGCTACGTGTGATGCGTTCAAGACCAGCTGATCAGGGTTAAAAATACCCATCTTCATG
TGGAAAACCATAGCACGGACACGACCAGCGGCCCCATCAAGCCAGTCCTCAGGATTAGTCTTAATGCCTTTACCTTTACC
CATAAACACACCCTCGTCGTAGATGTGCTGGCCCATACGTATAAAGAAGTTATTCTCTTTATCTGTACGTTCCTCAAGGC
CCATGCGGCGTTTGATCACAGCCTGTTGTTCAGCCATGTCAGCATCTACGCCCTCACTGCCCTTAATCTTGGCACGACGA
AGGAAGTCATTAGGATCAGAGGGTACTGGCCCATCAAAGGTTACGTTACCCATACGACGAGCCTTATCAACCCAACCATT
CACTGCAGCCTGAGTGGCTTTAGAGTGAGTGTAACGGTAGGCTGTAGACTGGAACTGCTCAAGGATGTTGGTGATAGGGT
CTTGGTTGCTTACACGGCCACCACCATACTCCATCAGGGGAGCATCACCACGTTTACGAGCTACACGGCGGGACTGGTAG
TCACCTACACTCAGACCATACCCATCAGTAATCTCTGTGTCTACCTGTTGGTCTCTCCGTTTAACCTCAAACTTGTTAGC
AAAGCTTTCCTTGTGACGTTGAGACAAGTCTTTCAGGTCATCAAAGTTCTCTACTGAAGGGTTCCACTTGTTGTTACGAG
AGATGATATCGTTAACACGATCAAGGTCTTCACCCGACAACTCAAGCTTAGAGATAGACTTCAAGCCTGTGGCCTTTAGG
AAACCACCAATAGTCTCTTGGATGTTGTTAAGTTCACGAGCAGCTGAGGTAGCCTCTTTGCTACTGTAAGAACCTAGGAG
ACTGCGGAAGCCTCCCTTACCCTTCTTACCACCTGCAAACTCTACATCAAACAGAGTACCAACAAAGAAGTTAGTTGTCT
CGTTGTTACGTGAGCCACCGAAGTTGTAACCTAGTACATCAGACTTCTGAGGTACACGAGCATCAGCTACGTCAGTGACG
TACTCAAAGAAGTTACCATTGGCATCCTCGAAGGGTTCATCAAGCTTGTAGACGATACGATCACCTACGGCAGAACCACG
TACAGAACCCTGTAGACGACTAAACACAACAGCATCATCGGCTACCGTGACAGGTACACCGATAGTTGTATAGCCTTCAC
TAACGTCTACTGTCCAGCCACCCCGTTCTGTTACCTTCTTCAGGATTTCAGTGGCCTTGACATTCCAAGAACTGTTGTTG
AAGTCTACCAAGGCACGGTAGGCTTTCATCTGTTGCTCAGAAGGTACTCGTCCGTTAACAGCCATGAAGTCCTGCTCAAA
CTTAGCAGAGCTAGGAGCACCACGTTGTGCAGCAAGATCAAGTTCTGTGTCCCCAAGAGGACTATCACGATATGATGTGA
TGATCTTGTTAAGCTCTTCTGACTCACCCTTAGACAGCTTAGAGATATCCTTGAAGGCTACGTCAGCCTCCTTGGATACA
CGAGCAACAAGACCCTCTGCAGCATTGAGCATAAACCCAAGGCGGGGACCAAGGGCAGTCTGACCAGCTGAGAAGAGAGA
AGCAGCAGACCGTTTAAGGAAACCTTCTTCTACGTTTACATCCTCAATCTCTGTAGCAAGACGACTTGTATCAACACGTT
CACTGTACTCAAGATACCAGCCACGTTTATCCTCATCTACACCAAAGGCTTTAGTACGATCTGAGTTAAGACGTACTGCT
TTGTAACGAGGGTCATCCTTGACAGCCTTCATTGCAGCTGCTTTTGTTGTGAAGGGTTTACCTGTGTCTGCCTTACCAAG
AAGGGCAGTGTATATGTAGTTGTCTGAACCCTCGGCACGACGACGAGACACCTTAACAAAGGCGTTAGTTGACTGAGCAA
CAAGACGATCAGCTACTTCTGTTGTAGCCTCCGCCAAGGATTTAGTTGTGAATGTTTTACCAGCAAAGGGTGAAGACAAC
ATCTCTGCCATCTTCTCAAAGAGCATTGATCTCTTTGTACCTTCTGTTACAACAGCTGCGCTGGGCGTGTTGACAGAGGG
CTTAGGGTCCATAGTGGATGGGCCTGCTTTGTAGGCAACGGCTGGAGAGGGTCTTGCAGAGTTAAGTTGCTTAACGGTAG
CCTTACCCCCTTCAGCTATCCCCTTCGTGGCTGTAACGGCTTCTGAGACAGTCTTAGAGGCAAGCAGATCGGATACTACA
GAACGAGTACCAGTAGCAGCCTTCTTAACACCAGCTGAGGCAAGGCGACCTACAGTCTTTGTACCACCAAGAGTAGCAAT
GTCAGCAAGGGCTAGGAGTTGGTTGAAGCCAGCATCTGTGTCAGTACCAAAGTTATCAACCAAGGCCTGTAGTTCTTTCA
GGCTCTCGTACTCACGAATGTTGAAGAGACCCTTTGCTTCTGCATCTGCAATCTCTTTATCCCAGAAGTCATTGAACTCA
TCTTCTTCCATAAACAAGGAGTCAGCATACTTCTGTGAGAGGCTTGAATCCCTACGGATAGCCATCTCAAGTACACCTAC
AGTAAAGTCTCGTGCCGTGTTCAATGCACCAGCTGTCAACCACTTGAAGGTAGAGGGATCATTCTCTTCCAGACGTTTAG
AGATACGGCTGCTAATCTTCTCGTAGTTGGTGAGGACACGGAGTGACTCAGGGTTCACTGTCTCATCGTCTACCATCAAC
ATACTTGAGAAGATAAACTCCTGAGGTGCTACAGCAATAGCCTTACGTTCTACGTGCTCACGAGCAAGTCGGCCAGCCTC
CTCTACGGAAACACCAGCCTCGTATAGAGTGTCAAGGTAACGAGTAAGATCGGGATACTGTTTAGCAAGACCCTCATGTG
TGAAGTCTTGGTTTGCCCGTGTCTCAGAGATAACCTGTGGGTCTTCATCCAGAAGATAAGCCTGAGCTTCCACAGTTTCG
ATCTCAAGAGGAGAGTTAGGGTCAATAGGTTTACTTTTAGATTGAGTGGTCTCTTCTTCAAGACCTCCCTCAAGCTCCTC
GAAAGATGCAATGCTATCCATTGTTAAGCCTTAAATTATTTCTTGAAGAAGCCGTAGAGGTCTTCAGCGTAGCCACCGAT
AGTGGGTGCATTACCAGCTGCTGAGAAACCAAGTTTAGCAATGTCGCCATATGTCTGGGCTTGCATATCGAACTTAGAGA
TGTTAGCAGACAAGCCACTAAGCTGTGAACCAAAACCGAGTTCTGCACCAAGCTGTGAACGACCTGCACCAATAGCACCA
GAAAGACCTGAACTCTGGGAAGTACCAGCTGCTTGAGCAGAAGCTTTTGCACGGGCAGAGGCTAGGATGTTGGAACGGAT
AGCAGCCCTACGTTGACGTTTTGCCTGTACTTCCTGAGCTTGTTGCTGCGCCCTAGCTGACCTACGAGCGGCTTTACCTG
CTTTGACTGTACCGACTATACCAGCTGTTGTACCAGCTATGGCTAAGACTGTTCCTGTGACTGCTACCATTTCATAGCTC
CTTTAAATAAACAGTTTCGGCTCTCTCGTAACCAAGTCTGTTGTATAGCTTCTCAAGGCTGGAGATACCTTCAATATCAC
CCATACCTATTTGTTTAGCTCCGCTTTCTTTAGCCCATTTCTCAAAGGCTTTAATAAGTTTCAGTGAAGCTGGTTTACCT
CGGTAATCTTTAGATACAAACCAAGCAAGTTCTGTTGCTTGAACTGTGTATGACATATACAACTCAGATAAGAGACCTAC
TAGTGCTCCCTCAATCTCACCATCTACGTCTATAACAAAGATTGTCATATTGGTATTCTGTAAAGCAGATAAGATAAACT
GTTCTGTTTTTTCTTTATTCCACTTGTGAGATTGAGGAGCCTCTTTTGAGAACTCTTTTGCCAAGATTAGAATGTCAAAG
ACATCATCTGGCGTAGCTGTTCTGATTTTAGTAGCTGTTGTTTTTAGCACCGATTACCTCGTAGCCTACTAGGTGGAAGT
CTTTACCTGCGACACTCTCAAACCTAAATTTCATTGATCTCCCTCGTCCACGTACCTTTGACTTAGTTACAACCGTGTCA
GTAGGGTAGTTGATAGAAGATAGATCGTTGGGGTTTACAACAGGTACGTCCTTGAGTTTGTATATTTCTCTCGGAGTACT
ACCACTCTTAGAAAGGTTCCAAGACACAGACATCAAACAGCTAGATGGGTTAATAAACTCATAACCTGCACCACTGGCTA
CATACCCGTCTTCTGTTACTCGCATATAGGTTGTCACATAGGGAGCATTCTTGAATGTAGTAATGTCACCCATGAAGTCA
TAACCAGCCTCAGCAAAGCTCTTGTAGTCTGCGGAACCCCAGTCAAGGTATGTGTCACCTCGGAATGTAGCAAAGGTCAT
CTTACCTGTCGTACCATCCCGAACAAGTAGTTTGATCTCACTGTCACCCTCAAGGTAGTCACGATACAGAGTAGCTACTA
CGTTGTCACTTCCGTTCACAACAACATCAGCACCATTAACTACTTGGGTCTCTGTGGAAGTAGAACCAAGGCCGCCATAG
TAAGAAGTACCAATGATGTAAGAAGTGCTAGATGCTTCATCTTCTACACGCCAAGGATAGAAAGCCTGTAGGGCCAAGTC
CATGACTAGGATGTTGTTATACTTGTAGTCAACACTCTCATCGTTATCAGGGTAGAACCAGAACACACGTTGGTTGATCT
TGTCATACTCAACAGTAACCTGAGCCTTCTTGGCGTTTGAGATGTTGTTCCACAAAGTCTGGATAGTACTGAGTGACAAG
TTCTGAGCAGTTGGTGTGTTGAGGTTTTCAGACTGCTGTACTGCGTAGATACCAGTCTTGCCCCACCAGATAGGGATACC
ATCTGCTACAACGAAGGAGTTTTCATTAGAAAGACCTACATCACTGATGCGAGTGATAGCATACTCAGTTGCACGGAATA
CGTTATCAACACCAGCAACAGCCCACACACCGTTCTCAGCAAACACCAAGAGTGAAGCACCTAGTACGTGGAGCTTACGG
ATGTTGTGAGCATCAGGGATACGAACAACACCACCGTCAGTGTCGAGGAGATCACTAAGTACTTCAGAGGTAGGGTCATT
TACTTGGTAACAGTTGCCTACATCTGACATACGTTCAGTCAAACGAGAGAAGTAAACCTTACCACCGTTCTTAGCTGAGT
CAATGCCTGCATAGAATACACGACCAGCATACGCAGCAACAGAACGAAAACGACCTGTCTCAACTTCTGTTGTCAGTCCT
GTACGGGCTTTATTGAACACATCCAAGACATAGTGACCGTTAGAGGCCAGAGATGAACCAGTGTAAATCTCTAACCAGTC
GGCTTTATTGAAAGCTCCGTTAGCATCTTTACCAGAATACCAAGGGTGAGTCAGAGCAGGATAGACTATGTAAGAACCAT
AAGTGTTTAAAGCAGCACTACCTTTTGGACCAACCCAACCTACGTTGTATGTGTCGTATATCCTTTGGTTACTTACTGAT
GTGCCTTCACCGAAGTATAGACTGGTAACATCTACATCAGAACCCTGCCACTCAAAGTCTCTTTCCTTAAAGGATATAGA
GGTTGCTGTGAAGGCTTCTGTACTGGTGTTGAACCCTAGGTAGAAAGTGTTGATTGCGGGAGAAGCCACAATCAGGTAGC
CATTCAGGGAGGTGACTTGAACACGTTCCTCAGAAGGAGATAGGTTGTTAGAGGCAGAGTGAGTATTAAGATCAACACTG
CCTGAGTACTTGTTAGCTGACAGAGGGTCAGTAGACTTCTCATAGAAGTAGAGAATGTTGTTAACTTGTACTACAAGAAA
CTCAAGGTTAACCTGACCAGCTACGTTGTACCAGTCAAGTGTTTGAACCAGAGCACCCTCAGGTACAACAACATCTGAGA
GTACATGGTTGTCTTCTAGTGTAACAGCCTTACGTCTACGACGAGTACCATCACGCCCAAGAGAACAGTTAAGCTCATCA
ACAGATGCGTTCTCTGGGAATGTAAGTTCAGAGGCCTCAGTGATGAGACCCTTGATAAAGGTGTTAACCGTTCTCTGGGT
CAGGCTTTGTGGCATTTAGTTTTTCCTTCTCAGCCTGACGTTCTTTGGCTCGGTCATTAACAGCTTTTCTAGCGGTAGGT
TTCTTATGAGCTAAGTGAAGTTTAACAGCTGCTAGAGCACCTGCTGCTCCAGTCCAACTACCTTGAAGTCCTGCGGGAAG
TGGAGCACCGTTCTCATACTTAACTGCGTAGAACTTAAAACCATCCTGAGGCTTATAAACAACCAAAGCCTTCTCGGTCT
TGTCACTCTTCACAACATAAGTTTGACCGTCTTCACTTTTACTTACTTCAATTTCTGCCATAGTTGTTCTTAGCTCTTCC
TGTGTTTACTTTATGCATATCGTTCTGAACATAGACCTTTTGTCTACGAGCAGTCTGTTCGATCTTAGGATCAGCACCTG
ACTTAAACAGAGACATTGCAGTAGACTTAGCCTCTGCCAACAAGAAAGGGAACATGGTATCATCAATGTCTGGTACAAAT
GTATCAGAGAAGGAATCAAACGTAGGATACTTGACACCATATGCCCGTGTCTTAGCTGAGGTAAGGATAGCATCAACAGA
TGCGTCATACGAGTCCAGCACTACTGTATCATCGTCAAACGAGGTGTAGTACATAGGCATAGCATCGTTTCGGATAAGAA
GTATACTATCGGAACCTACGTCAGCAACCTGCTTTACGTTAGAGGCTAGGCTGTCTCGACCATCTGAGAGACCAAAGAAC
TCATCAGGGCTGAGGTACTTAAGTCTTCGGTACTCAACCCCACCTACAGCCTTAGATACGTTGTAGTCGAGGAACTCAAT
GTTTTTAACACGGGTAGGGAATGAGAAGTGAGTAGGACGGGCTGAACTAGAGAAAGAAGTAAGCTTCAGAGTCTGAGAAT
GCTCAGGGATAAAGCGGGTAGCAATCATTGCAAAGTAAGTATTCTCTACTACTTTAGCAATCTGTTCAGCTTCATTAGAA
TCTACAAGACTGTTGATCTCCTCCGAATCCATGTCGGACAAGATGTTCTGAACCATTTCGAGGAGAGTCATCTTCATGTT
ATGCACTCATTCCAATAATAGAGACATAGATGTTTGCGTAGTTTACATCTACGTTATCTGCATCTGCTTTAGTCTTGATC
TCAATGTAATCGTTTTGATTGAGGGTAGTAACACCTGTTACACTAATAGAACCCCAGCTTCCTGAGGAGATGGTACGAAT
TGCTCTTGAGCCTACAATCTCCACACCGTTCTTAAACAATGCCCACTGGACTGCGTGACCTACACCACCAGCCTGTGAGG
ATGACATAGTTACGTTAATGAGACTTGTAATCTCTGTGGGGTCATCGTATCTAAAACGAAGGTTAGGGGATGTGAGAACA
GTGAAACCTTCTACATGAGAAGAAGAGACTGGGAAGGATAGGAACTTCTCAACTGTATCCGTATCAATGGTGTACGCATA
AGGAGAAGTAGAAGAGAAAGCAGTAGCAGCACCTAGGTGTCTATGGATAGGTTGCCATGTACCACTACCAGAACCATTAG
CAACATATACTTCACCACTGTTAGCTGTAGCTGTACCCTTAGGTTCATGCAATGCACTACCAGTAAGAGAGGAATGTTCT
ACGTTAGCCATAATAATTAGTCCTTAGCAGGGGAGACTTGTTAAGACTATTATACACACAGGTAAATATCTTGTCAAGCA
TAAAAGAAGAAGGAGGGAATTTCTCCCCCCCCCCCTGTTGCAAGTTAGTTACGCAAGAGGCGCAGTCATAACTGTTGCAA
GGTTCTCTGGACGGTACAGTTTCAGACCGTAACGTGCAGTAGTAACGAACTCTGTACGTTGGAAGTCTTTGTTGTACTCT
GTGTCCACTTCTGGCATCTGACGCCATGCACCAACGAAAGGCAGTACAGCTTGGTCAGCAGAGAAGAACATGTTTGTGAT
TGCGTTGTTTACAGTTGTACCACCGATTGTTTCAGCAGCTTCTGTCTTCAGGTAGTTAGAAGTGTAAACGTCGAAACCGT
AGATGTTCGCAATGAACGACATACCAGTTGCGATACCATCACGTACAACACCTTCCCAACGTGGGTTGTTGGATACGTTT
GTGAGTTGTGACAGTGTGTTAAGTTCGAACTCAACTGATGGGTCAACGATAGCTACGAGGTTCTTCTGTGGAACTTTTGC
AGTCTTAAGAGCAAGGTTGGCTTTAGCAAAGTCTGCTACGCCGATCTTACCGCCTGTACCTGAACCGAGCATACGGTGAT
CAACGCCATTGATTGTGTTGGCATTGTCAACAGTTTGCTGGCCACCGAGAGCCATGATGTCTGACTCAAGACGTTCCATG
AGAGCACGTTCCTGAATCGGTACGAACTGAGACATGATCTCGTTTGCGTAGTACACATCCTGCATTGCTTTGTTGGTGAT
GTAGTTACCAGCTTGCAGGTACTCAGTGATTGAGAATGTGAACTGTGCATCGTCGATGGGATCGTATGTTACAGCTGTAT
CTTCAGAGTAGTTGTTGATTGTCGCATCACCGAGTGATGGGATTTTGAATGTGTCTCCGTCTGGGAATTGATCCAGCCAC
TTGACATATTTCATACCCTGCAGTTCGTCACGCAGGATTTCTTTAAGTTCGGCGGACCAAACTTCTGCACGTTTTGCAAG
TGCGAGTGTTGCTACTGTGTTACCAGCCATTGTCGTATTCCTTTATCGGTAAAAGTTGTCACCCAGACGGTCGGCATCAG
CCATCATTGCTCGCTGGGTAGACGGTTTATAGTATAGTGACGAGTTCTCTTTGCGAAGGCGTTGGTAGTAACCAAAGTCC
CTCTCAGAAGAGGCTTGCATTGTAGAACCTTCGGTACGAATGCTCCCTTGAACCAGTGGGTTTGAACGGGGTGCTGGCTT
ACCCATCAACTGCATAAACGCAGCAGGGGACTTAGCAGCCATACTCTGTAGCTCCGCCATTGGTAGCCCTAGCTCAGAAG
CTTTTTGCTGCACTGTAGCAGCTGCCTCTGTTCCGTAGGCCTTTTCACGTTCCGACTCAACCAGAGCAATGTTGCTTTTA
GCTACACTTTCCTGCTCTCGTTTCCTCAGGGTCTGTTCAACTAGGCTCTCAATGTCTGCTTCACTCGAACTTGGCTTGGT
ATTAGCTACATCCGCAGTGCCACCGATATTATTATTGGGGTCTGAAAGTTCGGCGGTGGAGGCCGAGGCCGTTTCTTTCA
GATGTTCAGTAACTCCTAGTCGATAAGCCTGTTTCTCAAGGTCAGCCTTCAAAGCAGCATTCTCTTGTTTCATCTGTTCG
ATGAACCTATCTGCTTCAAGTTTGCCTTTAGGTAGTGCTTCGACATCATTGAACTTACGTCCCTCTCCCACAAGTTCATT
CACAACAGAAGGGCTGGTCGGCTCCTCAAAAGATGAAACTTGCTCACTCTGTGTTGCGGGGGTCACCTGCTCCTCAGAAA
ATACACTCATTGTTATTCCTTGTCTAAGTTGATCAGGTCCAACACAGTGGTCACTGCTCGATTGAACCCGTTACGGTCTG
CCTGTTTATATGCCCACGAAGGTGAGTCATAGTCTGCGGCAGGGGTAGTCTCCTTAAGCATAGGCTCTAGGATTTCTTTG
AGGCGGTCTAGACTATCTCTGTTAGATTGGAGTGTCTGGGCAACCGCCTCTTTTTCTTTCTTTGACTTACAGTCTTTGAA
CCAAGCTGCCTTCATTCAAGAGGCTCCTCAGGGGCAGGCTGAAGCTCTTGTGAGCCTTGGTCAACCATCTCCTCCTGTTC
AGCCTCAAACTCAATCTGAGCCTCTGTAGCAACCTTCTGAGTCTCCATCTGTTCACTGACAGATACGTTCTCTTTGAAGA
GTGCTGGCTCACCAAGTTCGTCTGCAAGAAGACGGGCAAACTCTTTGCCTGAAAGGTGAGCTGCTACTGTAGGATCAGAA
GCTTTGATCTGATACATTGTTGTGAGGTTCTGGACACGTTGAGCACGTTCAGCAAAGTGACGAGCACCCATTGGAACGAT
CTTACCATTGGCTTTGATATCGTCCCGTGTGATCTGTGTGAAGAAGTAAAGACCTAAGGGCGAGNGAAGGTGGGGGGGCA
TTTCAATCAAGTTTTGAAGCCACNTCAACCNTGTANTAGGTACCTGTCCCCGAGGAATGTCTTTAAATTGTTGNACAAAG
CAAAACCGTAAGAGTCACCAGCTTCTTTTTTTTTCCCACGAAATCATGGCAAGTCTGCTATGGTCGCCTATAGTGTTGCT
TGGGAGTGAGCCAAGAACCCTACTCTCCGTGACTGTATATCTCAGCAACATCTAACCTAGCTCAGAAACAACTCTCGTTT
ATCAAGAACATCTTCGAGTCCGATATACACCAGAAGTACTGGCCTGAGCATCTCCACAAGGATGAAAGTAAACGTGAGAA
GTGGACTACATCAGAGATTGCACTTGACCACCCAGACCGTAAGAAGGAAGCTATCCGTGACCCTTCTATCTTTACAGGTG
GCCTTACTACCTCTCTTACAGGTATGCACTGCGATATTGCCGTACTAGATGACGTTGTTGTTTTTGAGAACGCCTACACA
AACGAAGGCCGTAACAAGGTTAAGTCTCAGTACTCCCTGCTTTCATCTATCGAAGGTAGTGAAGCACAGGAGTGGGTAGT
AGGTACACGTTACCATCCTAAAGACTTGTACTCAGACTTGATGGGTATGGAAGAGGATATCTACTCCAAAGAGGGAGAGC
TTGTAGGTAAAGAGAATATCTACGAGGTAATGGAGAAGGCTGTAGAAGATAACGGTGACGGTACAGGGGAGTTCCTCTGG
CCTCGTCAACTTCGTAAAGACGGTAAGTTCTTTGGCTTTGATGTACAAATCCTTGCCAAGAAGCGTGGCCAGTACTTGGA
CCGTGTTCAGTTTAGAGCACAGTATTACCAATGACCCTACCGACCCTGACAGTCAACCTATCGCCTATGAGAAGTTCCAG
TACTACGATAAGAAACACCTCACCAGAGATGGTGGCCAGTGGTTCTACAAGGGTCAGAAACTCAATGTAAGCGCAGCTGT
TGACTTTGCTTACTCTGTCAGTAAACGAGCAGACTATACAGCTATCGTAGTTATTGGTGTTGACTCAGAGAACAACGTCT
ACGTCTTGGACATTGACCGCTTTAAGACAGATAAGATTTCTGAGTACTTTCGACATATCCTAGACCTCCTAAACCGTTGG
GACTTTAGGAAGTTGCGGGCTGAATGTACAGCTGCTCAGTCAGCTATCGTTTCTGAACTCAAGGACAACTACATCAAACC
TAATGGTCTTGCTTTGAAGATTGATGAGCACAGACCCAACCGACACCAAGGTTCTAAGGAAGAACGGATTGCTGCTATCC
TTGAGCCTCGTTATGATAACCTACAGATGTATCACTACCGTGGTGGTAACTGTCAGGTTCTGGAAGAGGAACTTGTTTCC
TACAACCCAGCGCATGACGACTGTAAAGACTGTCTTGCTGCAGCCGTTGAGGTTGCCGTTAAGCCTAGTTCAGCAGTAAA
AAGAAAAAGAAGTCAAGATAATAATGTAGTATTTCACCCTAAATTCGGTGGTGTTGCATTTTAAGTGTTGACATAAATAT
CACAGTGTGTTATTATTAACACATAGCTAGACTAGGAGTCACAATGGCTGGCACTACTATTGACATTGAAAGCATGATTG
ATCCTCACAGCCTAGCTGTGGAGATTGCTAACCGTTGGACTTCTTGGAACAATGCACGTTCTGAAAAGGTTAAAGAGTGG
AAAGAGCTTCGTAACTATATCTATGCTACGGACACTCGTACTACCTCTAACAACAAGTTGCCTTGGTCTAACTCTACAAC
TACCCCCAAGCTAACTCAGATTGCTGACAACCTTCACGCAAACTACTTTGCTGCTTTGTTCCCTCAGAAGCGTTGGTTCC
GTTTTGAAGCTACAGATGCTGACTCCGATACTAAGATCAAACGGTCTATCATTCAGGCGTATATGCAAAACAAGCTACGT
CAGTCTGACTTTGTTAACACTACGAGTAAACTAGTTAACGACTACATCCAGTATGGTAACTGCTTTGCGACTGTAGACTT
TGAACGTAAAGTAACTAAGTATGAAGACGGTGACCGTATCGTAAACTACGTTGGTCCTAAAGTAGTTCGTATCTCTCCCT
TCGATATCTGTTTCAATCCTCTTGCTGCGAATTTCTCGGACACACCTAAGATCGTTAGGTCTGTTCTTACCTTGGGTGAA
ATTCAACGCATGGTAGAGAATGACTCATCAAAGGGCTACATGGCTGACATCTTCAACAAGATGCTTGGCAACCGTGGTTC
TGCCAGAGGTAACGAAGTAGACATCAACAAGTCTGAGGGTTTTGTAGCTGATGGCTTTGCCTCTCTCACAGACTACTACG
AATCAGACTACGTAGAGGTTCTTACTTTCTACGGTGACATCTACGACAAGGTTAGGGTAAGCTCCTTAACAACCGTATCA
TTACTATTGTAGACCGTGCATACGTCCTGTCAAACGAAGAGAACCCTTCTTGGCTTGGTCGTGATCCTATCTTCCACGTT
GGCTGGCGTGACCGCCCTGACAACCTCTACAGCATGGGGCCACTTGATAACCTCGTAGGTATGCAGTATCGCATTGATCA
CCTTGAGAACCTTAAGGCCGATGTGTTTGATCAGATTGCCTACCCTGTCCTTAAGATCAGGGGTGACGTAGAGGACTTCG
ACTTCGAGCCTAATGCTCGTATCTACTTGGGCGATGAGGGTGATGTAGGTTACCTTGTACCTGACAGTACAGCACTTAAT
GCAGACTTCCAGATTCAGAACATCGAAGCTAAGATGGAGATGATGGCAGGTGCTCCTCGTGAGGCTATGGGTATCCGTAG
TGCAGGTGAGAAGACAGCCTTTGAAGTAGGTCAGCTTATGACAGCTGCTGGTCGTATCTTCCAACACAAGACTGCTCACT
TTGAACGTGTGTTTCTTGAGCCTATCCTGAACGCCATGCTTGAGACTGCTCGTCGTAACATGGACTATGAGGATACAGCC
AAGGTCTTGAATGAAGATACAGGTCTTTACTTCTTCACACAGATCACACGGGACGATATCAAAGCCAATGGTAAGATCGT
TCCAATGGGTGCTCGTCACTTTGCTGAACGTGCTCAACGTGTCCAGAACCTCACAACAATGTATCAGATCAAAGCTTCTG
ATCCTACAGTAGCAGCTCACCTTTCAGGCAAAGAGTTTGCCCGTCTTCTTGCAGACGAACTTGGTGAGCCAGCACTCTTC
AAAGAGAACGTATCTGTCAGTGAACAGATGGGCAAGACAGTCTTTACAGTCGTCATGCGCTGGGTTGTAGGAAACAAGTT
CCTCTTCCAGAACCTGACAGTTACCACCACGGTAGTGATACATCTGTAGGTTATCATAACGAGGCTCAAGGATAGCAGCA
ATCCGTTCTTCCTTAGAACCTTGGTGTCGGTTGGGTCTGTGCTCATCAATCTTCAAAGCAAGACCATTAGGTTTGATGTA
GTTGTCCTTGAGTTCAGAAACGATAGCTGACTGAGCAGCTGTACATTCAGCCCGCAACTTCCTAAAGTCCCAACGGTTTA
GGAGGTCTAGGATATGTCGAAAGTACTCAGAAATCTTATCTGTCTTAAAGCGGTCAATGTCCAAGACGTAGACGTTGTTC
TCTGAGTCAACACCAATAACTACGATAGCTGTATAGTCTGCTCGTTTACTGACAGAGTAAGCAAAGTCAACAGCTGCGCT
TACATTGAGTTTCTGACCCTTGTAGAACCACTGGCCACCATCTCTGGTGAGGTGTTTCTTATCGTAGTACTGGAACTTCT
CATAGGCGATAGGTTGACTGTCAGGGTCGGTAGGGTCATTGTAATACTGTGCTCTAAACTGAACACGGTCCAAGTACTGG
CCACGCTTCTTGGCAAGGATTTGTACATCAAAGCCAAAGAACTTACCGTCTTTACGAAGTTGACGAGGCCAGAGGAACTC
CCCTGTACCGTCACCGTTATCTTCTACAGCCTTCTCCATTACCTCGTAGATATTCTCTTTACCTACAAGCTCTCCCTCTT
TGGAGTAGATATCCTCTTCCATACCCATCAAGTCTGAGTACAAGTCTTTAGGATGGTAACGTGTACCTACTACCCACTCC
TGTGCTTCACTACCTTCGATAGATGAAAGCAGGGAGTACTGAGACTTAACCTTGTTACGGCCTTCGTTTGTGTAGGCGTT
CTCAAAAACAACAACGTCATCTAGTACGGCAATATCGCAGTGCATACCTGTAAGAGAGGTAGTAAGGCCACCTGTAAAGA
TAGAAGGGTCACGGATAGCTTCCTTCTTACGGTCTGGGTGGTCAAGTGCAATCTCTGATGTAGTCCACTTCTCACGTTTA
CTTTCATCCTTGTGGAGATGCTCAGGCCAGTACTTCTGGTGTATATCGGACTCGAAGATGTTCTTGATAAACGAGAGTTG
TTTCTGAGCTAGGTTAGATGTTGCTGAGATATACAGTACACGGAGAGTAGGGTTCTTGGTTAACTCCCAAGCAACACGAT
AGGCGACCATAGCAGACTTGCCATGATCTCGTGGAAACAAAAGAAGCTGGTGACTCTTACGGTCTTGCCTTGTCCACCAC
TTACAGACATCCTCGTGACAGTTACCTAGTACACGTTGAGGTGCTACAAGCTTGATGAATGTGATAAGACTTTGTTCAAG
CAGCTTCTCTGATTTCTTCTACTGTAGCCATTAAGTCATCACTCCATCTGCACCACTCTCATAAAGGTCAAAGTCTTCTG
AGGCTGCATCTTCAAACAAGTATGTCATTTTTTTACTTAGTATAACATCGCATTTAGGAGAGACGTTATGACGGCTCATC
TTTGGCATTTGCCCGCAAGCAGCCCCAAGGTGAGCAACAGCATCAAGCAAGTTTTCGAAGCGATATATAAAGTCTGTGCT
TACGCCATTACGTAACAAATACATGGATTGCAAACGCATCGGCTCAGGCCACAAACGATGTCCGTCACAAAACCTACCTA
CAAACTCCTCAAAAGTCTTCTCGCCAATACCCCAAGCAGAGCTTGCAGAGTAGAAGTAAGGCGAGTGCTTCAAATATAAG
TAATAGCTTTTGATCCAGTCATGCGGGTTGCGTATCAAGCCCAAGCAATCTTGACCACCGTCACGCTTCACAACATTAAC
AGGCTCGTGAGTATGAGGTGTGTAGCCCCTTGCATAAGGAGAAAATGCCTTTTCGATGGCAATCGTGGCAGTCTTTGGAA
CCGCCACGAAACTTATATTTTCAAGGTGAAGTGTCATGCAAGGAAAGAAGGCACTTCTGGCCAGACGATATCGGAGGGGA
AGCCAGCCTGATCAGTAATATTAAGCAGCGCCCTGCGATAAGCCGACACCTCGTCCTTTCTTTCTTGTGAAAGATCATCC
CATCGAAGCGGGTTTGTTGCGACAGGGTCAACAATCTCAGTCAAAAGCTGACTGCGATAATATCTGGCCTCTGAAGTCTG
CTCATATAAAATTTCAGCCTCAGTGGGCGGGACATATGGCAGTGTTTCAGGGTTTGCGGCCATCTCAGCGTGAAGGGCTG
CAACATCAAACTCAGAGCCAGCATCGCTTGGATCACAAGTGAACGGTATCCAACCGTGAACAGGGTGTTCAATCTCGCAG
TCAATTTTCGTGCTGTTGATGTATCGTGCGCTTTTGTATTTCATGCTATGAAATCCTTACCCAGAGCGAAACCCCACGCT
GACCGCCGCCACGGCCTGAAACATATTGAACGGGACCGCCAACATTTCGCCAAGTTCCTGTTAAAGTGACGGTGCTTGAT
GTTGTGGTGAGAACGGTGAACCTGTCTAGAGCGTATATGTTACGGTAGCGCAAGTTTGATCCCGCAGTAGTGCCACCTTG
CGCAACATTTACCCCAGTGCAGGCGACTGTGTAAGTCCCCACTGCGTGCAAGTCTGTAGGCGGAGCTCCGCCACCATCAA
TCCAGTCATAATCAGTCCCATTCCAAGACAAGACCTGATCAGTAGTGGCCGTGCCTGTGTTCAGGTGCGTATCTACATCT
GAGTTGGTGTATGCCGTGTATCCATTCGGGTTGCTTGCGGGGTAGTAATAGCTGCCCTGTTGTCCGTCCAAGAGGTCTGC
ATCTAGGCCAGAGCCTGAGCCATCGTTTAAATTGTCCCACTGTTTAGCCCAATTATACCACGTCCCGCTATAATAGGTTC
TTACATATACAGTGTGAACGCTATTATAAGTCGTGTATCGTTGATACACCATAGAACCATCGGATGTCACTTCAAGCATG
CCCGCCAGAGCTACTGGATAATTGCTACCGCTTGAAGCATTGGCATTGCTGTTTTGATGGTAGTAACCATCTGTAGTATA
AGTGTTTAAATCAACACCCCCCGCCAATGTCGGCGCCCTTTGACCACTTCCCGTCCAGAGCAGTCTGCAATCCATCTACG
TTAGCAATGATATGGTTGTGGCTGTCGTCCGCAACGGTGACTAAAATAGAGGTCGTCCCCGATCCAGATACGTCACCAGA
AAGCGTAATTGTCTGATTGCCTTGCAGGAATGAGGAAGCGTGAATGCCGTCCAAGAGGTCCGCATCTAGACCAGACCCAG
AGCCGTCAACGGTTTTGATAGAAGTCAGAATTTCGGAGGCCGTCTGATCGGCGGTAGCGCCAGCCTCGATCCCATCCAGC
TTTGAGCCATCCGCAGCAACATTACGGCCATCAACCGTGCCAGTGACTGTAACCGAGCCGAATGACGGGCTGTCATTGGG
TTGCACTGCGCTGACAGCGAGAGCGCCCTGAGCAGCCGTGGCGTAATCAGTAGAGGCTGTAGTGGCTGCGGTCCCAAGGC
CAAGGTTTGTACGTGACGCCGTAACGTCCAGAACGTCCGAAAGGTTGTTAGTAGCAATCAAAGCACCTGACAAAGAGGCA
TAAGCGGCAAGCCAAACAGAACCATCATAAACCTTCATGATACCGTCTGTGGTGTTGAAGTACAGAGCACCAGCTACAAG
AGCATTACCATCATTGTCTAGAGTAGGATCAGATACCTTCTGGCCAAGGTAACGATCATCAAACGAGTCCAAAGCAGCCA
AGGCAGCATCTTTAGAAGCCTGAGCAGAGGTCGCAGAAGATGCTGCACTAGAAGCTGAGGAGGCAGCATTGGTCTCAGAT
GTAGCCGCATTGGTCGCACTTGTAGAAGCGGTAGATGCAGACGTTGCAGCATTGGTTGCCTGAGTTGTAGCTGTAGAAGC
AGAAGTAGCTGCGTTTGCTTCAGATGTAGCAGCATTAGTTGCTGATGTCGTAACAGTAGACTCAGAGGCCGCAGCATTTG
TTTCACTGGTTGCAGCAGCAGCCTGAGAAGCGGCAGCATTGGTTGCTGAGGTTGCAGCATTACTTGCACTTGTAGCAGCG
TTAGTCGCCGAAACAGAAGCAGCACTCGCTTGAGTAGTAGCAGTAGAAGCACTACCTGAAGCAGAGGTAGCACTGTTAGC
TGCATTCGTTTCTGATGTAGCAGCATTACCCTCACTTACTGCAGCAGCAGAGGCACTGGTAGCCGCCTGAGAAGCCGAAG
TAGCTGAATTGGTAGCTGAGGTAGCCGAAGCAGTAGCAGAGGCACTAGCAGCAGTCTCAGAGGCTCCTGCGTTAGTTGCA
CTCGTAGCAGCAGCTGTAGCTGACAAACCAGCAGCAGTCTCAGAAGCTTCAGCATTAACTTCAGCTGTCTCAGCATTGTT
CTCAGCCAACTCAGCCGCAGCCTGTGCAACCAAAGCAGCAGCCTTAGCAGCCTCTACATCAGCTAGGTAATCAGTACCAT
TGATAAGCAAACCAGTAGCACCGATAAGGTTGTTACCGTTGAGGTCTAGGTCTGCCTGCATAGCATTAGGAGTACTCCCG
TCCAAAGACAGAGTATTATCAAAAGCATCCCTGATGTTCTCAAAGTTTTCATTCAACACCTCAGTGGAGTTAAACCCTGA
CTGTAGTGTAGTGACTGTTGGTTTCTTAGCCATATCAGTTCATCAACCCAATACGTGTTGCATCATCTTCTGTTTCAGCT
TTCTCAAGAGCAGCCTGTTTCAGAGCACCATCAAGTTCATCCTTAGATGGTCTACCCCGCTTCTTACTTCCATTATCCAA
GTAACCAGCATCAGCCAAGTACTTCTGAGCATTGTAACTTGCCTTACCTTCTTCAAGATCATTGATCATGTTCCTGATGG
TACGAGCCTTCAACTTCAACATTAACTCTTTCTGCATCTGTACATGGTGTGTCTTAAACCATGACAGGTTACACAAGTTC
TCCCAAACAGAGTAATCACCAAACACAGATAGAGCAAACTCATACTCTGTAGGGTCTTCCATTTCAATGTAAATCTTATG
CAGTGACAGGTAAGTCTTATCACCTACCTTATGATCTTTCTTCTTTAAAGAGTAGTTTGTAAACTCATTACGAGTGTCTG
GAAGTGTAGTCTCGTAGAACCACATCTTACTAGGTTTCTTAGCCATGTCTCTGTTTGTTCCTTTACTATAAGAAAGGGGA
TAAAGGAGTTACCTGTCAATGTAACAGGTCATCCTTTCACTCTCCCTCTTACAAGTGTATATAGGCAGGGGAGACTTGTT
AAGACTATTATACACATACGGATTTGGGATGTCAAGTATTAATTTACCTAACTATGAAATTAACTGGATTATGTGACTAT
GTTACCTACTTTTGTTACCTAAGGTGTCTAGAATTTCTGCTAGTAAATATTTTTGTGTGATGTACATACAGCAGGCCACC
CCCTATCCCCCCTTCCTCCCCCTAAGACTGTGACAATTATGTTACATGGGTGGGGCTATTCTGCCACAGTGTTGCCTGAT
TGTGTCACCTGTTGCCTATATGTTACGGTTATCTTGGTGGATATGTTATAATGTAACACTATTGTTGGGGTG
>vB_LenP_ICBM1
GTTGTACATACAGCAGGCCACCCCCTAACCCCCCTTCCCGCCCCTAGACTTGTTGCATATTTATCACATGGGGGTGTCAT
TCCTGCCACAGTGTTACCTGATTGTGTCACCTGTTGCCCGTATGTCACAGGTTGGAGTAGGTATGTTATACTATAACACT
ATTGTTGCGGTGTTACACCCAGACAACCCCTCACACATTCTAACCCATTGGAAAGGCTACATAACTAGGTCATCTAACTA
GGTAACTTTTTCTTTCCAGTATAATGTATATACATACGGCTCTAAATTAATTTGTAACAAGGTGCATTTTATTGTTGCAA
TGCTTTCCAATGTCTGATCTTAATAGGTCATCGGCAAGCAAACACCGACACATACGGAACACCAGCGTCACTGAGTCAAC
CTGAGCTACTGAGCAAGCCCTAGCAATCAAGAGGGGCACGGAATGTTAAAAAGCTCAGCCTATGCCTTTCGGATACTGAC
CACGGCAAGCTGATCCGCCCTAGAGTATAGCGGAGAAAACGATACTCGCTGACGAGACGCAGTTGTGAAGGTTAAAAGCA
ACGTCTCAGAATAAGACTAAAACAAGACTGTTGACACATTAAAAAGTATCTGCCAACTTGAATAGGCAAAACGGGGTTAG
ACCTAAGCAACACGAAACAGGCGGCGAGGCCTAGGAGTTGCGGCGATGGATTGATCTTATGAGGGGAAACCCGAACGCTG
TTTGACATTATGAATATATAGCTTGATTGCCTAGGGTTCACCCCGATAATGGCCTGAGGATAGAGCTAGGGTAGGCTGCA
CAGTAAGCAGATACAAACGCCCTAGCTCACCTTAACACTCTAGCTTATTCCCTGACGTTAGCATGGATGTCCGTGCTAAT
CTCTTAGGATAAACTCGAAAGGAAAAGACTATGGATAAAGATATCAAAGCACTAGCTGAGCAAATGCGTGACGTTGCAGA
AGAAAACTGGCAAGCCTTGAGTGCAGAATATTGGAGGCTTCACAAGCGTATTGAGACAGAGGCATTCATCTCAAGATGGG
AACAAATGGATGCAATCCGCAAGCTGTCACAGCTAGGATTGGCGCTTCATGCATCTGGGGAGGCTCTTAGTGCGATAAAT
ACGGTTCGCTGCAATTAAGGTTTGATTTATTGGGTGCATCTGTAGTGGGTGCACCTAGATAAACCAAAACTTAAACTTGA
AAGGAAAGACAAATGAGCACTTGGGGACATATCAAAAGTGACATGGCACGTAGTCTACTCGAAGGCCGTGCACCTGCCGA
CAAAATAAATCTAAGTATTGTGCTGGATAACATGCTGAGAGAGCAAGGCTTGGATTATAGCAATACAGACTTACCTGAGG
AAGTATTTTGGGCACGTGCTGATGCTCTGGATAAGGCTCATGCGGCTTACATGGAAGGTGATATTGGATTGTGTATGAAC
CGTGTTAAGACATACTATTTAACGTGAGGCTTTGGCTTTCAGGGTGCACCTATTGCGGGTGCATCTATGTAAGCTAAACT
TGAAAGGAAAGAACATGCTTGAGAAAGTAATCTTCGCAATAGACAATGATAAAGACACACATGCGCTAGCTAAGTTTCTG
CGCCATGTAGACACAGAGCAAGTAATGGGACGCTTTGGCCCTATGCAACACCTGATCGGCTCATATGAGGGTGCTATGGA
GTGTTCCTATATGATTGACGCCAGAGACCTACCTAAGGTGCAGCGCTTTATTGAGTATCAGGACAGCGTGTTGCATGTGC
CAGCTGACACAAGACAGCCTTGTCACCTTGTGTTTAATCGTCTGTCAGATCAACCTAACATGATGCTAGAGCCTATGCGT
GAGGTTTCCCATGCCTTTGCCTTAAAGCAATATGCTTGGACATATAATCTCGCCACTGGCAGATACTTTGTGTGCTAACA
TGATACTGTTTGAGGTATTCTACCTATGCCCTAAGCTTGAGAATATAGCTGAGGCATACATAAAGGCAGCTAGTGCCACT
GAGGCTCTAGCCATAGCAGAAATAAGAGGGATTGACGTTCTGTATCTTGAACGTATAGCCTGATCAAAAGCAAACAAAGT
GAGCAAAGGAGTAAACTATCATGGCACAACACGTTCGCAACATTCTTAAACTATATCGCCAAGCTACTCAGGAAGATACT
GCTAATGGTGTCGAATGGTATGCAAGAGCTGAACGTATGGCTAAGGCTATCGCTGAGGACGCTGGCTTGCCACTACCTAC
CGTGATTGGTGTCATGGCCGCACTGTCACCTAATAACCGCTGGGAACGTAACTGCAAGGATGCTGCGACTATGTGTCAAG
CTTGGGTTGCAGGTGAGAGCATGGATAGCTTCAAGGTGTCATGCTATAACACAATGAAACAGAAGGCTTGGGATATCCTT
GACCTAGGCTTGACAGACGACGAGGACATTCTGTCACACCTGAACGGCCAGAAGATTAGATCATTCTACTCTAACATTCG
TGGGCTTGACGAGGTGACAATAGATGGCCATGCCTTGAACATTGCACGAGGTAAGCGTGAGGGATTGACAAGCGACAAGA
CCAACATGGGCAAGAGAGAGTACCGTGATCTTCAAGTTGCCTATGTCAAGGCTGCAAAGAGAGTTAAGATTAAGCCTCAT
GTTCTGCAGGCAATCACATGGACAACGTGGAAGCGTATCCACAACATTTAAGAGAGGGTAAGACTATGAATTATGAGCAG
ATCAAACTTAACCTAGCTGACATGTCCTGTATGTCGCCATCGCCTACACCTAAGGTAGCACTTGAACGTATTGAACAGCT
TGAAGCAGCACTACATAAGCTAGCCTACTGGCTTGACACAGATCAGGAGATACTTGATAACATGACAGCAGCAGAACGTG
ACGATCACATCAGGATGCACAAGCTTGCCTTGGCAGCACTGTTCTAACACACAAAGGAGAAACACAATGAAAAACCAACA
CACAAAGATCATTCAACACCTTAAGACTGCCAAGGGACTAACAGTCCGAGAGGCTCTGATTGAATACAGCATTAGCAGCC
TGACTAAACGAGTGCATGAGCTTCGGACCATGGGTTATGATATTGAATCCGTTCGTAAGCAACACCCCGTCACGGGTCAA
CGGTATACAAGATACTTCCTACTAGAGGAATTGACATGAGCATGTGTGGAGAGATAGAGAATTGCGAGCACGAGATGCAG
CAACTCAAACAAAAGTTCTTTGAGCTGTCGTTTAAGTCTGAAACTATGGACAGGAAAGAGAGAGAGGGTAAGCTTGAGGA
AGTCAGGCTTAAACTTTTAGACACCAGTCACAGGCTTAACATGCTCTTAGAGGCGGTAAATAGACACGAGGGAGGCCCCC
ATGATTAGTTACCTATACAGGGTAGGGATCGCTACCTCTGTGCTCCTGAACGTGATCCTATTGGGTCATTCCAATCAGAC
ATTCTCCGCCCGCAACTATGGATGGAAGAGAGAGGGTAAGCCCAATGCTGTTCGGTTTATTGATAGTATCTCCCGTGAGG
GTCACTGCCGTGAATCATGGGTCCATTGGATCACAGCCAAAAGAAAAGTGAACATGAATGACGATTAGGGCTAGACGAAT
CAGAAATTAACGATATAATAAGTATTAACGATACCACCTGCTACATCTACCAGAAAGGATAGGCTAAGAATGTTACCTGT
TACACTAGAAGACTTCCTACTTGGAATAGGTATCCTTCCTATCTCCCCTCTTGAGGAACTGGATACCGTAGTTAACCCTG
TAGGTTATGATGAAGACCTGCCCACATACGATGAAGAAACAAAGGAGTACCTATTCTAATGACACAGATCACAACGACAT
ACATCGACCACATGGGCAGTGACCTTTCAGTAGTCAACGCAGCACGGGTTAGCTTTGGTAAGAAGGCTGAATGGGAGTAC
CACGACAGTCAGACCATGCGTCTAGCAGATCGTGACACCAAGCTGATCAATTACCTAGCCAAGCATAAGCACATCAGCCC
ATTCGGTCATGCCTTCGCATCCTTCCACATCAAGGCTCCTATCTTTGTAGCACGACAACTTGTGAAACATAAGTTCCTGC
GTTGGAATGAGATCAGCCGCCGTTACGTTGATGATGAACCTGAGTTCTATGTACCTGAAGTATGGCGTGGCCGTAGTGCT
GACAAGAAGCAGGGGTCTGAGGGTGAGGTTAAACTTGGAACACTTGATGATGTTATTGTATCAGAGAGTCCCTTTGAAGC
CCTTTGTGCGTACAGCGTATTGCTTGATGCAGGAGTAGCACCAGAGCAAGCACGTATGGTACTGCCACAGTCCACCATGA
CAGAGTGGTACTGGTCAGGTTCACTGGATGCCTTTGCTGACATGTGCCGCCTTCGGTGCAAGGAAGACACACAGTACGAG
AGCCGCCTTGTAGCTGACCAAGTGTCTACTATCATGCAAGACCTGTACCCTGTCTCATGGGCTGCACTTATGGAAGGAGA
AACAGAATGACTAAAGAAGATTTTGAAAAACTAGAGCAATTTGAAAAGCAAGAGCTTATTGCCATGTACCGCAATGCTCT
TTTGCAAATCGAAGAACTCAAGAAACGGAACTCTGAAATGGGCTGGCGCTTGAACCCAGGGAGGAAACAGAATGACTGAC
CCGCTACCAAACCTGACACGCAGAGAGCGCATTGCGCTTTGGTTTATCATCCTCGCCTTGGATACTATCGGAGCCTACCG
ATGGAAGCATGAATGGAAAGAACTTAGTCAAGACTTGAGAAAGGAGCTTCGTGATGACTAAACGTAAGTTTACACCACCT
ACAGAGTTCCCCGCAGAGTATGTAGATGGCTGCGGTAAAAAGGCTGTGGTCTTAGGCATAGCACCAAACTGCTCACATCC
TTTTATTGGCTATGACTTCGAAGGAGGAGCTTGTGCTTGGACTGCAAGCGGGGAGTTCACTGGCGGACGATTTTCAAGTA
GCTTTGACCTCCACGACACCCCCAAGCGCATCACAACGTGGCACAATGTGTACAAGACATGGCTCGGCCTTCAGTGTGCC
GCTAGAGAGTACGCAGACGCATGTAAGGATGGGGAAAACCGCCTCTGCGTCTACCGCATTGAACGTGACGAGGATGGCAG
CAACCCTGAGATATTCGTGGAGGAAGTGTGATGTTTACAGTAGAGTTTGAACCTGAGTGCTCTGTTATAACATGTCTTGA
CAACAACGATGCTTTTGATGATGTTGAGGTAGTACTGTGTGAGGACAACTCAGTGTTTATTGTACAACACATGTTAGATG
TGGATGATACGAACATTATCTACATGTCCTACCAACAACTTACTGAGATTGCTGCTGCTCTTAACATGACTGAGGGTGCA
TACACTCTAGAAACTAAAGGAGACTAAGATGATCTACGGACTATACGTTTTTGTTATCATGTATTCACTTGGGGCAATGC
TCCTGCTTGCTATTACAGAAGCAACAGAAGAAGATAATCCTAATGCGGACTTCAAACTTGCCTTGTTCTGGCCTTACATT
GCTGTTAGAGTAATCCTTGAACGGATTGTTTTCGGCCCATACAAGGATGATGAATGATGCGGTGTTACATCTGCAATGCA
ATGACAACAGACAACGAGATATACTGGGAAGAAGACAGGCAGGACTGGTCACCATGTCCTAAGTGTATCGCCAAGGTTAA
GGAGGCACAGAATGTCGAGCTTTTCGATGGACTACGAACACAAGAAACACCAGCCATGCCAAAGCTGCGGGAGTAGTGAT
GGAGCATACCCCTACGAGGATGGTATCTACTGTCATGTCTGCAAGACTAAAACATTTAATGATGATGGAGACACACAAGT
GACAGAACAGAAACAACTACCTCCACTACGGGGTAAGATCATGGCACTACCTAGCCGTGGACTGAACAAGGCAACAGCTG
AGAAGTATCGTGCTCTCACATCAGACGATAAAGTTAGTCTGATATACACAACAGAGGGTAAGGTAACATCCTTCAAGGAA
CGTGGCCTGTCTGAGAAGACATTCAAGTTCAACGGCCCAGCGCAGACAGACCTATTTGGACAGTCAGCATTCTCCAAGGG
AGGTAAGTCAGTTACCATTACCGAGGGTGAGTTTGATGCAATGGCTGCTTACCAGATGCTGTACATGTCGGAGCCTTGTG
TTTCTGTAATCAACGGATCATCAGGTGCAGTCAAGGATTGTAAACGTAACTACGAGTGGCTTGATAGTTTCGAGAAGATC
AACATTGCCTTTGATAACGACAAGGCTGGACAGGATGCAGCGATAGCAGTAGCTGAGTTGTTTGATCCCCGTAAGGTTCG
TCTCGTTACAATGACACTGAACGATCCTAACGACTACATCAAACAGGCCCGTGAACGTGACTTCATTGATGCACACAAGA
AGGCTGCTCCCTTTACTCCAGATGGTATCCTCGCTGGTTCATCCCTGTATGACGTAGTATCCACACCACCTGCTTATGAC
TGTGTACCCTACCCCTTCTCTGGGCTTAACAGTATGACCAAGGGGCTGCGGACTGGGGAGCTTATCACCTTCGTTGCTGG
TACAGGTGTTGGTAAAACACAGGTAATGCGGGAGATACTGTACTCCCTGATACGTCAGGACAAGGGTAACGTAGGTACAC
TCTTCCTTGAGGAACCAGTACGTGACACAGGATTGGGCATGATGTCAGTCCACGCAGAGAAACCACTACACCTAACAGAT
ACAATCTACACAAAGGAAGAATTTGATAATGCGTATGAGAACACTCTTGGAACTGGTCGGGTCTTTCTCTATGATTCTTT
TGGCAGCAATTCTGTGGAACGTATTGTTAGCATGGTTCGTTATCTAGCACGGTCATGTGACTGCAAGTACATCATCCTAG
ACCACATCAGTATCGTTGTTTCTGATCACGCAAAGGATGAACGTAAGGCACTGGACGAGATTGCTACCAAGCTTAAGACC
TTGACAGTGGAGTTAGATATCTGTTTGCTTATGGTGTCACATCTAAACCGTGACAAGAACCGCAAGCCACCAGAGGAGGG
TGGGACTATCAACCTTCAGGACATTCGAGGGACAGCAGGTATCGGCCAGCTATCTAACATCATCATTGCCTTGGAACGTA
ACACACAGGCAGAGGATGAACTAGAACGTAACACTACACGGGTACGTGTAATCAAGAACCGTTTTACTGGTGAGACAGGG
GTGGCTGACAGCCTGACATACTCCCGACACACTGGTAGACTTAAAAGCTACGAAGGATAAGAACAATGGACCCATATGAT
GAATACGGTATGATGAAAAGGGAGTTCAATACTTCTGATTTGAATAATGACAATTACTGTCTACGCATACACGGTGAGAC
TGGTAATCTGTATGTCTTAGACAAGAGAGATAATTCTGTTGTACATGTGTGGGAAGGATTCTTTTGGAAGTGGTTGTGGA
TACAAAACGATGGTGATGTTTTCCACAAGATGCAACACTTCTCCTACCTTGCAGGTTACACACATGCTATGCTAGACATG
CTCTACGAGGTAGAAGATTTAGACGAAGAACAAAAGTTAGACATCCGAGATTTGATAAAAGAAAAGAGTCTTAAATATGG
AAGTAGTTTTTGACATTGAGACAGACGCATTGGATGCTACAGTTATTCATGTTCTCGTGGCCAAACGTGTAGGTCAGGAA
GGTTTCTATGTTATACGTGATGCTGAGACATTCAAACGTCTAGCTAAACAGGTAACACTCTGGATTGGTCACAACGTGAT
TGGCTTCGACATCCCTCAGATAAAGAAACTCTGGGGATATGAGATACCACTCAAGGATGTAGCAGACACACTTGTTATGT
CTCGTTTGGCAGACCCTACCCGTAAGGGTGGTCACAGTCTTGATGCTCTATCAGGTAACGAGAAGATCGACTTCCATGAC
TTCTCAACCTACACTCCTGAGATGCTTGCCTACTGTAAACAGGACGTAGCTATCAACGAGAAGGTTTACCTACAACTCAA
GGATGAACTCAGCAACTTCGGTAAGGCATCCATCCAGTTGGAACACCAGATGCAGGCCATCGTATGTGAGCAAGAGAAGA
ATGGTTTCATGCTTGACACTGATATTGCAGAGGAAATCTATACTACATGTCTACGAGAGACTAACCGTATCGAAGCAGAG
ATCAAGGAGTTCATGGTTCCTATCGCTGTACCTGTCAAAGAGGTGATCATCAAACATAAGAAGGATGGTTCTATCTACGC
CAACCAGTTACTTGAGGGTTGCAATGTACAGGGTGACTACACCAAGATAGAATGGGAGGAGTTCAACCTTGGCTCACCTG
TTCAGGTTAACAAACGTCTCGACAGACTGGGTTGGAAGCCAACAGTTAAAACCAAGTCAGGTAACTCATATAAGATTTGT
CCTGAGAACCTCGCCACAATCCCTGACACAGCCCCTGAGGCCGTTAAAGGACTGAAGGCATGGAAGGTACTAGAGACACG
GTGGAAGCTCGCACAGGAGTGGCTACAGAAGTCTCAGGCAACAGGTAGAGTACACGGTCGGGTCATCCTGACAGGTGCTG
TAACACACAGGGCTGCACACCAAGGCCCGAACATGGCAAACATCCCCTCCGTACCACACGGTAAGGATGGTATCCTCTGG
AAGATGGAGGGTATGTACGGTGCTGAGTGTCGTCAGGCATTCAAAGTACCAGAAGGTAAGTTGTTGGTGGGTACAGATGC
GGCTGGTATTCAGCTACGTGTCCTTGCCCACTACATGAATGACCCTATCTATACTGAACAGGTCATTGATGGAGACATCC
ACACCTTCAATAAGGAAGCGCTGGGGAGGTACTGTAAGGATCGTCCCACTGCTAAGACATTCATCTATGCATTCCTACTA
GGTGCAGGTACAGGTATGATCTCAAGTATCCTAGGCTGCAACAACAAGCAGGCTAATGAGGCAATGGCTAACTTCTACGA
GGCTATCCCTGCCCTCAAGAAGCTTAAGTCTCAGGCCTCACAAGCAGCCAGCATGGGGTGGATGAAAGGATTGGATGGTC
GTGTACTACGAATAGGTAGTGACCACCTAGCTCTCTCTGTTTATCTACAGGGAGGTGAAACAGTAATCATGCGTTTAGCC
AATGTCTTCTGGCAACGCCAAGCAAAGAAGGAAGGGATTAACTTTAAGCAGTGTGCGTGGGTTCACGATGAATGGCAGAC
AGAAGTCGATGAAGATCAGGCACAGAGACTAGGAGAGATACAGGTACAGGCTATCAAGGATGCAGGTACTTTCTTTAAAC
TAAACTGCCCGATGGATGGAGAAGCAAAAATCGGGAAGAACTGGCTCGAAACGCATTGACACAGTATTTTGTGTAGTGTA
CAATAATCAAACAGACTAACGCCATAAGGAGATAAACATGGCCGACAAGAAAATCGTACTGAAGAACGTAGAAGTAAGCT
GGGCAAAGTTGCTGGAGGCAGGCCTCAAGTATAAGTCAGAGACAGAGTATGAGTTCTCTGTAGCAGTCAAGGCCAACGAC
CAACTACGTGACTTGATGAAGTCCTTCAAGCTTAACAAACAGTTTAAGTCTAAGGACAGTACATTCGATGGTGAAGAGTT
CATTCAGCTTACTCTTGATACCCGTACAAAGAGTGGTTGGGTTCGTCACGGTGAAGTCTTTGATGAGTTTGGTGACCCTA
CTAAAGACCTAATTGGTAATGGTTCCACCATGAACCTGTTTGTCAGCATTGGTCAGAGCAGCTACGGTAACCTGATCAAG
CTTGGTCACCTCGAAGACATGGACATGGAAAGCAAGGAGATGATGTTCCACTTTGGTCAGGTCATGGAACTCGTACCATT
CGAAGCACCGTCTGCTGTTATCAAGAAAGAGAAGCAGATCAACGAGTCAGTAGAAGCTACAGCAGAAGACGAGATGGAGA
TTCCTTTTGGGTGATATCCTCGTTACCAAAGAGGGAGACGAGTACGAGGGGCTATCACTGCCCCTCTACTCTATCGAAGA
GACAGGTGTTGTACTACGAGAAGGGACTAGACTTTTGTTCTACTACGACGATGAGGTAGAGAGTGACGGACTGTACGAGG
ATGCAGAGGCTGACATACTTCCCGAAGATGCTCAGGCTCGTAAGGACATCCCAGTGTACTCAGGGTTTATCACTTACTTC
CCTGATGCAATCGTAGCTGTGTCAAAGCTATCACTTGCTGGTGGTTTGCAACATGGCCAGACACGAGAGACACTTCACTG
GGACAGGAGTAAGTCTACTGACCACAAGGATGCCCTGATGCGTCACCTAATTGAAGAAGACTGGACCGCTGTTGCATGGC
GAGCACTGGCTCAACTTCAGAAGTCTATCGAAGACGAAAGGAAATGACATGAATGAAGACACTAAGAGCATTGATACTCT
CATTGAGGACATCTACTCTGTCTTCACAGAAGGTTACAGTAAGTCTCCCGTAAACGAAGAGATGATTGATGCTTTTGGTG
AAGCCATGAAGACATTGATGAGGTCTCGTCTAACACCTCGTGAAAGTTCAGGAGGTACTCTTCGACTATCAGCTATCGGT
AAACCCGCACGACAACTGTGGTACGACAGCCGAGGAGTAGAGAAGCCTGATTTCACGGGGGATCAACTGCTTAAGTTCTT
CTATGGTGATGTGATCGAAGAAGTTCTTCTTACCCTAGCTAAACTTTCTGGTCACATTGTGACAAATGAGCAACAGAAAG
TAGTAGTCGCAGGCATTACAGGACACATGGACGCAGTGATTGATGGTCATGTGATTGATGTTAAGTCTGCATCTGCTACG
GCATTCAAGAAGTTCGACCAAGGTTCCCTTCTGTTTGATGATCCCTTCGGGTACATGAATCAGATTGCTGCATACTCTGA
GGCTGTAGAGGGTAACAAGGGTGCAGGGTTCTTGGCCATGAATAAGGTTGACGGTAAGTTAACACTGTTCCAACCAGACC
CTGAGTACCTCCCTAACACACAGGAACGAGTAGACTACCTTAAGGAAGCCTTGGCCTCTGACACACCACCAGAACGGTGC
TACGAGGAAGTAACTGAAGCTAGCGGGAATAAGAAACTCCCTATGGGTTGTGCCTTCTGTTCCTTTAAGAAGGAGTGTTG
GAAGGATGCTAACAATGGTTCAGGTCTACGGGGTTTTGGGTATAGCTTTGGTACTGTGTATCTTACACATGTCGAGAAAG
CCCCCAGAGTAGGGGAAGTGGAAGTTGAATAGTAAGAGTTCCACTAGGAAGAGAGCACTCAAGGCTGGGTATAGGTCTGG
CCTTGAGGAACAAACAGCCAAGGACTTAAAGAAACGTGAGGTTCCATTCTCTTACGAAGAGAGAAAGATCAAATGGTTAG
ACAGCAAGATACGGACATATACTCCCGATTTTGAATTGCCTAACGGTGTGATCATTGAGACCAAGGGCAGGTTCGTAGCT
GCCGATAGACGTAAGCACTTGGAAATAAAGAAACAATTCGGAGACAAGTATGACATCAGGTTTGTTTTCACGAACAGCAA
AGCAAAGCTTTACAAGGGGGCAAAGTCCTCCTATGCTGACTGGTGTAACAAACATGGTTTCCTCTACGCAGATAAGACCA
TACCTGAGGAGTGGTTAAATGAATGAAGACTTAGTTACCCGTATCGTTGATAGGTTTAGTATTGCTGAACTAGCAGAGGT
TGTAGGTATTACTCCTCGTATGTTCATTGATGCCTTTGAGGACGAGATACTTGACAACCTAGCAGCCTTGGCTGATATTG
ACCAAGGGTTTGTAATAGAGGATGATACTGATGAAGATGAATGACTACCAACAACAGGCTGTAGAGACAGCCATCTACCC
TAGCACAGCACAGGTTACCTACCCTGCTATGGGTTTGGCTAATGAAGCTGGTGAGGTTCTTGGTAAGGTAAAGAAGATCA
TCCGAGATGGTACGTTTAACCGTGATGATATCGCAGATGAGCTTGGAGATGTTCTCTGGTACGCAGCTGCACTAGCCCGT
GACCTTAACACTGACCTATCTTCCATTGCTCAACGTAACTTGGATAAACTGGCTAGTCGTAAGGAACGTGGTACACTCCA
AGGCAGTGGTGATAAACGATGACATGGTTCTGGAGATACCTCAACTACCTAGCTACATGGCGTGAACATCGTAACGTCAT
TAAGCAACTTAATAAGTTCAGTGACAGAGAGCTGAAAGATATTGGCATCACCCGTGGAGATATTGATCGACTGGTGTGGC
TCAAAGAAGATAAACAAAAACGAGGATCGCAGGAATGACCGCAAACTACCAAGAAGTATCAACACGTGCAGAGGTTGTAA
CACGGCGTACGTACAACCGTCCTCTCAACGATGAGGGTACAGTGTTCGAGACATGGGAACAGACAGTAGACCGTGTAATT
GACCACCAGCGTTGGCTCTGGGAACGTCAGCAACGTGCAGAGCTTAATGCTATACAAGAGGATGAGCTTGCAGAGCTTCG
ACAACTTATGCTCAAACGTAAGGCTACTACATCAGGACGTACACTCTGGCTCGGTGGTACAGACGTAGCCAAGACACGTG
AAGCATCACAGTTCAACTGTAGCTTTGGTAACGTAGAGACAGTACATGACATTGTAGATGCTCAACACTTGCTACTACAG
GGTTGTGGCGTAGGCTTCTATCCAGCTGTGGGTATCCTCAGTGGTTTCACTGCCCCCGTAGAAGTACAGGTAGTACGTTC
TGAGAAGCAGAAGTCTGATCCTAAGGGTGCAGAAGACAACGTAGAGGCGTTCTACCAAGAGGGTGGCAAGACAGTCTGGG
AGGTTGTTGTAGGTGACTCAGCAGAGGCTTGGGCTAAGTCGTTTGGCAAGCTTGTAGCAATGAAGAAGCGTGTAGACATC
ATTCGTCTCAACTACCGAGAAATCCGTGCTGCTGGTATGCGCTTGAAGGGTTACGGATGGATTAGCTCTGGTGACTCAGA
CCTGTCAGTGGCACAAACAAATATCTGTGGTATCCTCAATGATCGTGCTGGTCAGCTTCTACGTCACATGGATATCCTTG
ACCTGCTTAACCACATGGGTACTGTACTGTCTTCACGCCGTAGTGCAGAGATTGCTGTACTGCCTGTGACTAACCCAGAG
ATTGATGCCTTTATCTCAGCTAAGAAGGACTTCTGGTTGCATGGTAATGAACATCGTCAGCAGTCTAATAACTCAATCAT
GTTTGACACTAAGCCTACCAAGTGGGAATTGTCTTACATCTTTGATAAGATTGTAGAGGCAGGTGGCTCAGAGCCAGGAT
TTATTAATGCTGAGGCTGCTCGTAAACGTGCTCCTTGGTTCAAGGGTGTTAACCCTTGTGCTGAAATCCTCTTGGGTAAC
AAGTCCTTCTGTAACCTCGTCGAGGTAGACTGGGGTAAGTTCCTTGGTGATCAAGGTGGTCTCGAACGTGCTGTCTGGCT
TGCTGCTCGTGCTAACTATCGTCAGACTTGTGTAAACCTTGATGATGGCATCTTGCAGCGTTCATGGCATGAACTAAACG
AGTTCCTGCGTCTCTGTGGTGTCGGTGGTACAGGTATTGTGAAGTTCCTTGATCACTACACAGGACGTAACAACGTAGCA
TCTATGCTCCAGTCACTGCGTTACCATGCCCACAAGGGTGCTAACTCAATGGCAGAAGAGTTTGGTACACCACTAGCAAA
GGCTGTGACTACTGTTAAACCATCTGGTACGTTGTCGAAGATCATGGACACTACAGAGGGTGTACACAAACCACTCGGCA
AGTACATCATCAACAACATCACGTTCTCCAAGGATGATCCTATTATTGGTTCACTTGAGGTAGCTGGGTACAAGGTGTTC
GACAAGCCGTTTGAACCTTCAAGCAAGCTTGTAGCTATGCCTGTGTGTTACGATGATGTTGTCTTTGATAAGGTAGAAAC
AGATCGTGGTGTCGTAGAGGTCAACCTTGAGTCAGCAGTAACCCAGCTTGAACGGTACAAACTGTTGATGGACAACTACG
TAGATCACAACTGCTCTGTCACAATTAGCTATGATCCTTCCGAGGTTCCTGCTATTATTGAGTGGATTCTGGCTAACTGG
GATACATACGTAGGTGTCTCATTCATCTATCGTAATGATCCTACCAAGACAGCAGAGGACTTGGGCTACGCCTATCTGCC
ACAGGAAGTCATCACTGAGGAAGCATATGTGGCTTATACGTCACAGTTGAAGCCTCTTGATCTTTCTGGTCTTACATCAG
ATGATGACTTGGTAGATGAAGCTTGTGCAACTGGTGCATGTCCTATTCGGTAAACTCCCTTGGTAACACCTGAGCATGTG
TCTAAACTGCTCACCTTAACACAGAAAGGATGGACATGCAGAAGTACGTAATGTTAACTCAAGACAACTGTAAGTACTGT
ACTGCAGCGCTGGGGTTACTTAACAGTCACGGCTTCAATACCGAAGTCTACAACGTAGCTGACAGGAAGAACAACCCGAT
GATTGATTCACTGATTGTCACTAAGACAGTCCCCCAGATATACGCCCCTGATGGTCAGTTCATCGGAGGTTACACAGAAC
TTAAGGAGTATCTCAATGACAGCAGTACGTAAGAAATTCAACAGAGCCTTGTACGAAGCATACGACACACCTGCTCGTGA
TGCTCTTGTTGGTTACCTTGAGACAAAAGGTCACATCATCGTTAACAACGAGGAGAACTTCAATGTTGATGTTGTTTCTC
AGAAGGGAGGTTACACTTACTTTAACGAGGTAGAGGTTAAGACTGCATGGAAGGGTGACTGGCCTACTCACTGGACAGAG
ATACGTATCCCCCAGCGCAAGCAACGTCTACTGGATAAACATGTTGACGATGGTAAGAGTGTTCTTAACTTCTACATCTT
TCGACCAGACTTCAAGCAGGCATGGCGTATCAAGGACACACTGTTAACACAGGAAAGTCTTAAGGAAGCCAAGGGTCGTT
ACATCCAGAAGGGTGAGAAGTTCTTCCATATTCCTTTCACACAAGCAGAGTTGATCAAAGTATGAGCAAAGAGCCTCCAA
AGAAACAGACACGTACACGGAGAAAGACAACATACAAGGGGGCTGATTCCAAGAAGACATCGGGGCTAGTCCCTCGTACT
GATAAACAGAAAGACCTCATTGATGCACTTAAGACAAGTCGCCAAATCTTTATACTTGGGCCTGCAGGGACTGGTAAGAC
ATATGTCACGGCGACTCATGCAGCCGACCTCTACACGACGAAAGAGATTGATAAGATCGTCATCACAAGACCTCACGTTG
CCGTAGGTAAGGAGCTAGGGTTTCTCAAGGGTGATCTAACAGAGAAGACGATGCCTTGGGCCTTGCCTGTTCTTGATGTT
TTAGAGAAGCATCTAGGTAAGGGAGCAGTCGAGACTGGTATCAAGAACGGTAACATTGAGATGGCCCCTCTAGCCCTCAT
GCGTGGTCGTAGCTTTGAGAATGCTTTCATCATTGTTGATGAGACACAGAACATCAGTACTCACGAGTTGAAGATGTTGC
TTACACGAGTGGGTGAGGGTACAACCATCGTCCTTAACGGTGATGCTCAACAGTCTGACCTTAAGGAAGCAGATGGTTTG
TCAAAGGTTATCCACCTCGCCAAGAAACATCAACTACCTGTACCCATCATTGAGTTCAGTGTTGATGATATTGTAAGGTC
TGACATCACAGCAATGTGGGTTAAGACATTTATGAAGGAAGGACTGTAAATGTTTACAGCTATCATTCTAATGTGTACCC
TAGACGGTAACCTGTGTAGGGCAGTATCTCACCCTGTTGTTGTTAGTGATCTCATGTCCTGTACTGTACTACTCGGTGAG
GGAGTTAAGACCATTGAGGATCAGGGAGGTTGGACAGTAGTAAGTTATCGTTGTCTCTCTTGGGGTGAACCCACCTAAAC
AGATACATACACAAAGAAATAGCCCCCTTGGATTTCTCCTTGGGGGCTTTACTTATTTGGAGAAGGCGTCATTGAGAAGT
ATGATCTCAAGCTTCTGTACCTGAAGGGTAAGTTCATGTGTAGTGGATATGTTCCACCCTAGTAGAGCTAGGAGTGCCGC
AAAGAGGACACCCATGATTGCTTTTGTTTCCGTGTTGTCTCCCTTACTTGGCACGGTCTCTCTCCATCATAGTCTTTATA
GCCTTAATGTTCTCATCAATGCGACCCATAGCAACAGCCTGAGCCTGAACACTTGCTTCTAGAGCAATTAAACGGGTCTC
ATGGCGTACCAGTTCTCTCGTATTACTTTCGATCTCACTGTCTAACGAGGCAACGAACCACACGAGGGCTATCGTTTGCA
TGACGATTGCAAGTATAAAGGTTACGGGAACTGATTTGCTTAAGTGCCATTGATTGTCAGCCACGGTATCTTCCTAGTGT
TATTGTTTTTAAGAGACCAATCCAGATTTCTCTGGGCGAAGGGAGAACCCATCCAAGGATGAGGAGAAGGATAACCCAGA
TAGGGATGTCCTGATTACTTATGTTGAGAGACCCCACAGAGCCACTGGGAGCCACCCCTGAGTACACAGTCTCAGCCTTG
GTAATGTCACCTACCTGAACGCCTGTCTGGTTGTTCTCAGCGCCTGCCTGTACGTTGGCAGCTACGTTAGGTCCACCGCC
CCCTAGGAGGGACATAGGGTTGAGACAGCCCCCAAGGAAAAGGACTAGGCTTAAACAGACAATAAACCTCACCATCACAG
TTTACCCAGATTGATAACCATTTCGGTTTCGTAAGGCTTGCCCTGTTCCTTCAACTCTTCCTGCTTGGCGTATGCCAGTA
TTGATGCAACTTCCACAGGGCCAGCACTAAACAAAACACTGAGAGCATCTTCTGCGTTACCACCCTTACGGGCCTCAACA
AACTTTTTACGTTTTGGACCTTCGTTGAAGTTGTAAGTATTCCTGATTATGGTGTTACCGTCAGCGTCTTCTTCGAACTT
GAAACCACCTACTGTTCTGGCCATACGAAGATCAGGGTCAAACACACCAGCAAGAATACCACCCTTTAGAACATCGCCTT
CGGCTGTTCCGAAATCTTTATAGTCTACACTTGATCTGCCTGCAGCCTTAGCTTTTTTAACTGCACTTGCCAGAGCACTT
AGGTCGGAGCCATTTAAGTTTTCCTCAGTAAGAGTACCTCCTGCATCAAAGAAGTTACTGGCCAAGAACTTAAATTCACT
TAGACCAGAACCCATCAAACCTTCACCTGCGGCCTGTGCGGTATCCATGATTGCTGGAAGAACACTGCTTGCGGCTTCTA
CACCAGTTGCGGCTGCATCCATCACATCTTCTTGCTCAGGAAGGTAGTCGTATACGTCCTCTGCTACGTCGATAATGGCT
TCCTTACCTGAAGCGAGAGCCTCTGCTGCTCCGTCTACTACAGACTGCCAGAGAGAAGCACCAGTGCTTGTAACATCCTC
AACTACACTACTTGTCTGTGCAGCTGCTAGGTTCCATGAGCTTGCCATTACTGTTCAATCTCCGCAATTACCTTATTCAG
GGTGTTATTGTCTACGTGCTTGAAGCCCTCCCAGATACCACGGAGTCTACTACGTTTTTCAGAGCTTGTCTTACCACCAC
CAACTGCTTCCTTAGCAAGGAAGAGAAACATCTTGTCCTGTGTTTCTTTGTTAAAGACGGTATCAGCTGGAAGTTTCATA
CGACGAGTGAGATCACGGAGTGTTGAACCTACAATCTGATACTTACCCATAGGTGTAGAGGTAAGACCCTTCTTGTATGC
GTAGGTACTCTTAGCTAGTCGGGGCTTAACATACTGCCCGTAGGCTCCTGATGCTCTTGAGAACTCAGAAAGCTCCCCCA
GTGTCATACTTGAAACAGAGACATCCTTAAATGGTGTGTTTTGTTTCTCGAAGTTACCATAGAGTGTGTCATAGCTCTGA
GCCTCTACCCTACCGAGTGTAGTCTGAGTAGTAGAAGTAGGTTGCAGAGCAGCAACACCGCTTGTAGAAGAGGTTGAGGT
TGCAACAGCACCTGCTTGGTAGGTAGCACCACCCGTAGAGGGAGATGCTTTAGATTGATAACTGCCTACGTTAAGCAATT
CAGGTTTATAGTCAGGCATGTCCTTAGACAGTGTTTGACCTTTGTTCCATGCACTTGTCATATTAAGGCTTTCTGTAAGT
TTTTCCATCTGCGGGATCAATAAAATAAGAACCACTAGGTAGACTGTTATAGAAATCAACACCTTCTTCATCTGTGGCCC
CTTTGAAAGTAAATGGATTTTCTTGACCACCAAGTGCTGGAGGAAGTTCAGTAGTTGTAATAGTATTACCGAGAGTATCA
GCAGTTTCCTGTGCAATCTTGGCTGCCTCTGGGTCTTCAGTAAACGATGGGAGAGCCAGTTTCAACTTAGCTGCAGTGTC
TTTGAAACCTTTCAGGCGCTGGGGGATACCACGTACGGTGTTATACCGACTTGCCATACCCTTCCAGAGAGAACTCTCAA
GTACTTTAGTTGCTGCATCAAACCGTTCAAACTCAGGTGAGTCAGGAGTGATCTTACCCTCACGAGCAAGACGGTTCTTC
AGGCTGATCTTGGCTGTTCCACCCTCTGCCCAGAGTGCTTCAAAGTCTCCACCATAGTAAACAGATACAACAGCTGCAAT
CTCTTGCAGTACTGGATCGTCCTTGGCATCAAGAGTAAACTTACCGTTAGTCTCATCAATCTTAACCTGAGGGATACGGC
TTACAAGACCAGCAGCAAGTACACCATAACGGGCTTGGTTGTGTTGAAGTGCTGCACCCATCTGAGCACGGAGGTTACCA
GCTACACGCCCAGCCTCTCCGCCCTGTGCCTGCAGTGTATTCAAACGAGCAATGTTACGGTTAGAGAAAAGAACATCAAA
GTTCTGTGAGGAAGGCTTATCATTCTGAGTGAGGTCATATGAAAGAGCAGTAACACTTGAGGCATAGGCATTGATAGCCT
CAGGAGAGTCAAGAGAACCCGCCTCAAGAGCTGTAATAGCTGAACGGTGGTATGATCTGAACTTAGCCTTCTCTACAATC
TTCATCCCATCGTACTTCTCCCCCATCTCTGCAGGGAATGGACTAGGCGGAATGTCAAAGCCACCCTCAGGAGTTTCTCC
TGTCTGTTGACCAGAGGGTGCAACACCCATAAACTCAAGAACAATAGGATCAAAGTTAAGAGTTGAGTGGTCAATTTCTG
GGATTTTCCCCATAGTTGCCAAATCTGCAGTAACATCTGGTGCAATCTGAGCAGCCATCTTTGTCATAAACTCAGGTGAA
CTTGCTGCTAGGGCAGACATAGGGTTTTTGCCCGACAGAGAGATAACACCCATGAGTTGCTTTGCTTTAGCAGTAGCACC
CTTGGCATCATAGTCTTCTAGACGAGTAAAGAGTTCTTGGATATTGTTAAGCCGTGTCTCCATGACATCCCACTTCTCAA
GTGCCAGCTTACCAGATGGTTTCTGGAAAGAAGGTTGTGACTTAAGGAGGAGGAAGCCATCAAGAAGTTGACGTACACTG
TCAAGGCTGAAGTTCTCACCACGTTGTTCTACTTGAAGGGCAGCAGAAACAGCACTGGTGAAGCTATCAAGTGTCTTCAT
GTTCTGATCAAAGCCAGCATTGAAGTCAATGTTGCCCTGTAGGATACCAGCATTAGCTGCTACCTGAAAGGCTGCATAGT
TGTTACGAGCACGTTCAGCAGCTACATCACGAGAGATTGTCTCACCCTCTGCCTCTGCTTTCTTCATCTCAATGTCAATG
TAACCTAGACGAGTCAATTCACCCGCATTGTTAAACAGGCTTGTGGCTGTGTCTGCAGGAGTTTCAACCTGTTTAGGAAC
AAGGAAGATATCCTCACCAAACAAGTTTGTAACAACAGCCTTTTCCTCTGGGTTAAGACCTAGAGACGCAAAGTCAGCTG
CGTACTTCTGAGAAACAGCATCTGGGCTTAGACCCTTGGCAAGGTCTTGTTGAGCATTCTGAAGAGTAGTCTTAAAGACT
GTACGATCTCTGTCTGTTTGAGTAGCACCACTACCTGCACGTAATTTAGCCTGACGAGCACCTGCGTCAAGAAGGCCTCC
CAAAGCTGAAGCAGCAATGGAAGTACCTGACATATTCTGTACGGGTTGTGGTGCGGCTGCGGCCCCAGATACATTCTGGT
CTAGTGTAAAAGCCATGTCTTATTCTCCTTGAGCAGCTTTAGCTGTAATTTGGGAAGCTTGTGATTGTCCAGTTGACTTC
TTGATCAGGTCTGTCATTGTCTCTAGGTTAACAACAGCTGAGTAAAGCTTGTGCTGGTTCTCTGCGGAGAAGCCCCCGTC
TTCGATGAGGTTCATTACATCGTTGTAAAGCTCTCTTCCTTCTTCCATTTTAGCAGGTTCTCCTGTGGAAATCAAGTCCA
AAGCTTTGGTAGCCCATGTATCAATACGCCTACGGGCATCCTTGAACTTGGCATCCTCCTTGTAGGAGATATTCTTAGCA
TCGTAGTGGTTCAGTACTTTCATTGGTGTAGCACCACCGATAACAGCAGCTGCAAGACCTACGCCTACTTCACCAAACTC
ACCAGCAAGACCTCGACGTTTACTACGGTACTCGCCAGTCTCAATCAATTCTACTACTTTGAAGTAAATGTCAGCAGACT
TGACGTTACGCATGAGTACCTTAAACTCTTCAGCAGCCACTTTTTTGTGACCACCTGCTAGAACCTGAAGAGTAGCCTTA
GTAGACTTGTAAAGGTCTACACCGATCTGTGCAGTTGGACCACCGAGTGTTTCATAGAGAGGGTCTTCGCTGAAGAGTTC
AGAGTACTGTTGAACGATACCACCCATAGGTGCAATACGAGCACCAAGAGATACGTCTGTACCTACAGCCTGTGACAGCA
TGTAGTCAAACAGACCAAACTTAACCGCATTCAGTACAGCAGTAGAGTTCTCGTCCTCTGGGTCGACCCCGAAGGCAACC
AGTGCGGCTGTCATCTTAGGTGAGAAGCCCATGCCTCGTGTACCAAACAGGACTGTGTTGACACCTACAAGTCGTGCTCT
CTCCGCCTTGGTCAAGTCACGACCAATGAGGATGTTGTCGATGAACCTGTTGGTGTAGGACATCCACTGAGTAGCCAGAC
CCATAGCTGCACCCTCTTGGTATGCACCCTTCTGTCCTGAAGTCATACGGTAGGACAAGACCTGTTCACGGTTTGCTACG
TACTGAAGACCTGCTTCACTAAACACATCATCAGATATCTTCTTAGTGCCATGTTCAACAACAGCAGTTGCTACGGCAGT
AATACGTCCAAACAATTCACCCATCTTGTAGGGTGTGAGACCTAGTTCTAGGAGTTCAGAAGCAGCCTTCTGTTTAGGAT
CAAAGGCGTTACCACTACGTTCAAGTACAGACGTACCTACAATGTCACGACCTGACTCACGCATGTAACGGACAGTAGTA
AGCAGTTCCTCTTTGGACATACCCGCAAAGCCATTGGCATACATCGTATCAATATCCTTGGCAGCAGCCTTGGAAGTCTT
ACGCATCAGTTGTGCAATGATAGGTACAGCAGCTACAGCCTTAGTACCAGCCTTGGGAGAGATAGCCATGATCTGACTTA
CGTGTGATGCGTTTAGTACCATCTGATCGGGGTTAGCAAAACCCATCTTCAAGTGGAAAGACATAGCACGTAGACGCCCA
GCGCCTGCATCCAACCAGTCCTCAGGCTTAGTCTTGAGACCCTTACCGTATCCCATAAACACACCCTCGTCATAGATGTG
CTGGCCCATACGTACAAAGAAGTTGTTCTCTTTGTCTGTACGTTCCTCAAGACCCATGCGGCGTTTGATAACAGCCTGTT
GGTCAGCCATGTCAGCATCAACAGTCTTGGAACCACCGCCTGCCTTAATCTTAGCACGGCGTAGGAAGTCATTAGGGTCA
GTGGGAACTGGTCCATCAAAGGTTACGTTACCAAGACGTTTAGCCTTATCAACCCAACCATTAACCGCAGCCTGTGTAGC
CTTGGAGTGGGTGTAACGGTAAGAGGTAGACTGGAACTGTTCCAAGATATTAGTAATAGGGTCTTGGTTGCTTACTCGAC
CACCACCATACTCAAGAAGAGGAGCATCCCCACGCTTACGTGCTACACGGCGTGACTGATAATCACCTACAGTGAGACCG
TAGCTGTCAGTAAGTTCTGTATCTACCTGTTGGTCTCTCCGTTTAACTTCGAACTTACTCGCAAAGCTTTCCTTATGACG
TTTGGAGAGGTCTTTGAGATCATCGAAGTTCTCTACAGAGGGGTTCCACTTGTTGTTACGTGAGATAATATCATTGACAC
GATCAAGGTCTTCACCAGACAGTTCAAGCTTGGAGATACTCTTAAGGCCAGTTGCCTTTAGCAAACCACCGATAGCCTCT
TGGATAGTGTTAAGTTCACGAGCAGCAGAAGCAGCCTCCTTCTGGCTGAATGAACCTAGGAGACTACGGAAGCCTCCCTT
ACCCTTCTTACCACCTACGAAGTCTACATCAAACAGAGTGCCTACGAAGAAGTTAGTTGTTTCGTTGTTACGTGAGCCAC
CGAAGTTGTAGCCAAGTACATCAGACTTCTGGGGTACACGAGCATCTACTACGTCAGTGGCGTACTCAAAGAAGTTACCG
TTGACGTCCTCGAAGGGTTCATCAAGCTTATAAACAATACGGTCACCTACTGCCGATCCACGGACAGAACCTTGGAGACG
GCTAAACACAACAGCATCATCGGCTACCTGAACAGGTACACCAATAGTCGTGTAGCCATCGCTGATATCTACTGCCCAGC
CGCCACGTTCTGTAACCTTCTTCAGGATTTCAGTAGCCTTGACATTCCAAGAACTGTTGTTGAAGTCTACCAAGGCACGG
TAGGCTTTCATCTGTTGCTCAGAAGGTACACGACCATTGATAGCCATGAAGTCCTGCTCGAACTGAGCAGAGCTAGGAGC
ACCACGCTGTGAGGCCAGATCAATCTGAGTGTCACCAAGAGGACTATCACGGTAGGCTGTAACAACCTTGTTCAGTTCTG
TTGATTCACCCTTAGACAACTTGGCTATGTCTTTGAAGGGTACATCAGCCTCCTTAGCCACACGAGCAACAAGACCCTCT
GCAGCATTAAGCATAAAGCCTAGACGGGAACCAAGAGCAGTCTGTCCAGCAGAGAAGAGACCAGCAGCTGAACGCTTAAG
GAAGCCTTCCTCTACGTTTACATCCTCAATCTCTGTAGCAAGACGGTTAGTAGGGATACGTTCCTCATACTCAAGATACC
AGCCACGCTTGTCTTCATCTATACCAAACTCCTTGGTACGGTCAGACTTAAGCTGTACTGGTTTATAACGTGGATCATCC
TTGACAGCCGCCATAGCTGCCTTCTTTGTTGTGAAGGGACTACCTGTGTCTGCCTTACCAAGCAGTGCAGAGTAGATATA
GTTGTCTGAACCCTCGGCACGACGACGAGACACCTTAACAAAGGCGTTGGTTGACTGAGCAATAAGACGATCAGCTACTT
CAGTAGTAGCCTCCGCCAGAGATTTATTTGAGAATGTCTTACCAGCAAAGGGAGACGACATCATCTCTGCCATCTTCTCA
AACAGAGTAGACCGCTTGGTTCCCTCTACAACAACAGCAGCGCTGGGGGTGTTGACCGAGGGAGTAGGATCAAGACTGGT
CGGGCCTGCCTTGTAGGAGACAGCAGGAGAGGGGTTAGAGCCGTTAAGTTGCTTGACGGTAGCCTTACCCCCTTCAACCA
CTCCTCGTGTTGCTGTAACAGCCTCTGAGACAGTCTTAGACTTAAGGAGGTCAGCTACTACTGAACGTGTACCCTCAGCA
GCCTTCTTCACACCTGAAGAGGCGAGACGACCTGCAGCCTTAGTTCCACCAAGAGTAGCAATGTCTACTAGAGCTAGGAG
TTGATTGAAGCCAGCATCTGTATCAGTACCAAAGTTATCAACCAAGCCCTGTAGTTCTTTCAGGCTTTCGTATTCACGAA
TGTTGAAAAGACCTTTAGCTTCTGCGTCAGCAATCTCTTTATCCCAGAAGGTATTAAACTCTTCGTCTTCCATAAACAAT
GAGTCAGCATACTTCTTAGAGAGACTTTCATCCTTACGGACAAGCATCTCAAGAACACCAATAGTGAAGTCTCGTGCTGT
ATTGAGAGTACCTGCAGCAAGCCACTTAAAGGTTGAGGGATCGTTTGCCTCAAGTCTCTCAGAGATACGTTTGCCGATCT
TCTCGTAGTTAGTAAGAACACGGAGTGACTCAGGGTTGACAGTCTCGTCATCAACGAGAAGCATACTTGAGAAGATGAAC
TCCTGAGGAGAAACAGAAATCTCTTTACGAGCTACGTACTCACCAGCCAGACGGCCAGCCTCCTCCACAGACACACCTGC
CTCATACAGGGTGTCAAGGTAACGTTCAAGCTGAGGGTACTGTTTAGCCAGACCCTCGTGTGTGAAGTCCTGTTTAGCTC
GTGTCTCAGAGATAACCTGTGGGTCTTCATCAAGAAGGAAGGCTTGTTCTTCTACCTTCTCAATCTCAAGAGGAGAGTAA
GGGTCAATAGGTTTCGTTTTAGACTGAGGTGTCTCTTCTTCAAGACCCCCCTCAAGCTCCTCGAAAGATGCAATGCTGTT
CATTGTTAACCCTTATTTATTTCTTCAAGTAATCATAAACACCAGCAATGGGGTCTGCTATCGCCGTTGGGTTACCTGCC
GCAGCAAAACCAAGTTTAGCAATGTCGCCGTATGTCTGGGCCTGCATGTTAAACTTGGAGATATTAGCAGACAGTCCACT
CATCTGTGTACCAAAGCCAAGCTCTGCACCAAGCTGTGAACGACCTGCACCAATAGCTCCTGAAAGACCTGAACTCTGAG
CAGTACCTGCAGCCTGAGCAGAGGCTCTTGCACGAGCAGAGGCTAGGATGTTGGAACGAATAGCAGCCCTACGTTGGCGT
TTGGACTGAAGTTCTTGAGCTTTTTGTTGAGCAGCAGCAGCCTTACGAGTAGCCTTACCTGCCTTAACTGTACCTGCAAT
ACCTGCGACTGCCCCAGCTGCTACAACACCCCCTACGATAGCAGTGGCAGCTGCACCCGCAGTCGCCGCAGCCGCACCCA
AGACTGCTGTACCAATAGCTGTAAATATCGCCATTTTAAAATTCCTTCATGTAGTGGGTTTCCGCTTTGACGTAACCCTT
TTTCTTGTATACTTTGGAGAGGTCTGCGATCTCTTCTAGGTACGCCATACCGATGTACTTAGCACCTCGACCTACTGCCC
ATTCCTCGTAGGCTGACATAAGACGGAAACCTGCAGACGTTTTACGGTACTCTTTGTTAACAAACCAAGCAATCTCAGAA
GCTACTTTTTCAGAGGAGAAGAGTGGTTCCATTACTTGACAGCAGATGTAACCTACTATCTCACCATCCGTCTCTGCTAC
TAGGACGTTTACATCCTCCATGGAAAGGGTAGCTAGAAAAATATCTTGTGTCTTCTTAGCATCCCAAGAGTAGGGAAGCT
TTGATTCCTTATGGAATTGTTTGAACAACATGAGACAGTCAAGGAGATCATCCTCAACTGCCTCACGAATGTTAATAGTT
GTTGTTTTTAGCACCGATTACCTCGTAGCCTACTAGGTGGAAGTCTTTACCTGCAACACTTTCAAACCTAAGTTTCATTG
ATCTGCCTCGTCCACGTACCTTCGACTTAGTTACTACTGTGTCTGTCGGGTAATTGATAGACGATAGATCGTTAGGGTTA
ACAACAGGTACGTCCTTAAGCTTGTATATTTCTCTTGGAGTACTGTGACTCTTCGAGAGGTTCCAAGACACAGACATCAA
ACAGCTGGAGGGGTTGATGAACTCATACCCAAGACCACTAGCCGTGTAACCATCCTCTGTTACTCGCATGTATGTGGTGA
TGTAGGGAGCATTCTTAAATGTAGTAACGTCACCCATGAAATCATAGCCAGCCTCTGCAAAGCTCTTGTAGTCTGCAGTA
CCCCAGTCAAGGTAGGTGTCTCCACGGAAGGTAGCAAAGGTCATCTTACCCGTAGCACCGTCCCTTACAAGGAGTTTGAT
CTCACTGTCACCCTCAAGGTAGTCACGGAAGAGAGTAGCAAAAACACTGTCTGCACCGTTGACAACTGTATCTGCTCCGT
TCACCACCTGTGTTTCAGTTGAGGTAGAACCAAGACCACTGTAGTAGGAAGTCCCTATGATGTATGAAGTACCACTATTC
TCATCGGCAACTCTCCAAGGATAGAAGGCTTGGAGTGCCAAGTCCATAATGAGGATGTTGTTATACTTGTAGTCAATACT
CTCTTCATTGTCAGGGTAGAACCAGAAGACACGTTGGTTGATCTTATCGTACTCGACCATAACCTGTGCCTTCTTAGCAT
TTGAGATACTATTCCAGAATGTCTGGATAGTACCAAGGGACAGGTTCTGTGCAGTAGGTACACTAAGGCTCTCACCCTGT
TGTACACCGTAGATGCCCGTCTTGCCCCACCAGATAGGGATACCGTCTGCTACAATGAAAGAGTTCTCGTTAGAGAGACC
TACGTCACTGATACGTGTGATAGCATACTCTGTAGCACGGAATACGTTATCAACACCAGCAACAGCCCAGACACCGTTCT
CAGCAAACACCAAGAGGGAAGCACCCAGTACGTGTAGCTTACGGATGTTGTGAGCATCAGGGATACGAACAACACCACCG
TCTGTATCTAAGAGGTCACTAAGGATTTCTGATGTAGGGTCATTGACTTGGTAGCAGTTACCTACGTCTGCCATACGTTC
TGTCAAACGAGAGAAGTAAACCTTACCGCCGTTCTTGGCTGAGTCAATACCTGCGTAGAATACACGACCAGCGTAGGCAG
CAACAGAACGGAAGCGACCAGTCTCAACCTCTGTTGTAAGTCCAGAACGTACTTTGTTAAACACATTAAGGACAAAGTGC
CCGTTTGCGGCAAGAGACGAACCAGTATAAATCTCTTCCCAGTCAGTAGAACTAAAAGCACCAGTAGCATCCTTACCTGT
ATACCAAGCATGGGTAAGAGCATAAGTGTAAGTAGCAGGTCCACCGCCCTGTCCCCAGCCTACGTTCTTAGCATCATAAA
TACGTTGAGGAGAAGGAGAACCATCATTACTAAAATACTCACTGGTTACTTCAAGGTCAGTACCCTGCCACTCAAAGTCT
CTCTCCTTAAAGGAGATAACATTACCAGTAAAGGCTTCCGAGTTTACGTTGAACTCCAAGTAAAAGGTATTGATTGCAGG
AGAAGCTACAATCAAGTAACCGTTAAGAGCAGTTACTTGGATACGTTCATCAGAAGGAGATAGGTTGTTAGAGGCAGAGT
ATGTGTTAAGATCGACACTACCTGCGTACTTGTTAGCAGACAGAGGGTCCGTAGACTTCTCATAGAAGTAGATGTTGTTG
TTTACTTGTACGACGAGGAACTCAAGGTTAAGTTGACCAGCTACGTTAGGCCAGTCAAGTGTCTGTACCAAAGCACCCTC
AGGAACTACAACGTCCGAGAGTACATTGTTTTCTTCTAGGGTAACGGCCTTACGTCTACGGCGTGTACCGTCCCGTTCAA
GGGAACAGTTAAGCTCATCAACGGAAGCATTTTCAGGGAAGGTAAGCTCAGAGGCCTCAGTGATAAGACCTTTGATAAAG
GTGTTAACCGTTCTCTGGATCAGACTTTGTGGCATTTAGTTTTTCCTTCTCAGCCTGACGTTCTTTAGCTCTGTCATTAA
CAGCTTTTCTAGCAGTAGGTTTCTTGTGGGCTAGGTGAAGCTTAACAGCTGCAAGAGCACCAGCAGCACCTGTCCAACTA
CCCTGAAGACCAGCGGGAAGAGGAGCACCATTCTCATACTTCACTGCGTAGAACTTGTATCCATCCTGAGGCTTATAAAC
AACCAAAGCCTTTTCAGTCTTGTCACTCTTTACGGTGTATGTCTGTCCGTCTTCACTCTTGATAACTTCAATGTCTGCCA
TAGTTGTTCTTAGGCCTTCCTGTGTTTACTTTGTGCATATCGTTCTGTACGTACACTTTCTGTCTACGAGCAGCCTGTTC
AATCTTTGGGTCTGAGCCTGACTTAAACAGGGACATAGCCGTAGACTTAGCTTCTGCAAGCAAGAAAGGAAACATGGTAT
CGTCAATGTCTGGTACAAAGGTATCAGAGAAAGCGTCGAAGGTAGGATACTTCACACCGTAGGCACGTGTCTTAGCAGAT
GTCAGAGTTGCGTCTACTGAGGCATCATAAGAATCCAAGACAACTGTGTCATCATCGAATGAGGTGTAGTACATAGGCAT
AGTATCGTTACGAATAAGAAGAATACTATCTGAGCCTACATCTGCTACTTGCTTAACAGAAGAGGAGAGACTGTCACGAC
CATCTGACAGACCAAAGAACTCATCAGGGGAAAGGTACTTCAAACGTCTGTACTCTACACCGCCAACACTTTTAGAGACG
TTATAGTCAAGGAACTCAATGTTCTTAACACGAGTAGGGAAAGAGAAGTGAGTAGGACGAGCAGAACTGGAGAAGGAAGT
GAGCTTGATTGTCTGTGAGTGTTCAGGAATAAACCGTGTAGCAATCATGTTGAAGTAAGTATTCTTTACAACCTGAGCAA
TCTGTTCTGCTTCGTTTGAATCAGAAATACTGTTGATCTCCTCTGAGTCCATGTCAGAGAGGATATTCTGTACCATTTCG
AGGAGAGTCATTTTCATGTTATGCACTCATTCCAATAATAGAAACATAGATGTTGGCATAGTTTACGTCTACGTTGTCAG
CATCTGCTTTAGTCTTGATCTCAATGAAGTCGTTCTGAGCCAAAGAAGTAACAGCAGTAACAGAGATAGAACCCCAAGAG
CCAGAGGAGATAGTACGGATAGCACGAGAACCACCGATCTCTACTCCGTTCTTAAACAAGGCCCACTCAACTGCGTGACT
TGTACCACCAGCTTGACTAGAAGACACGGTTAGGTTAATTAGGGATGTGACCTCTGTTGGGTCATCATAACGAAAACGAA
GGTTAGGAGAAGTGACTACAGTAAAGCCTTCTACATGCGAAGAGGCTACTGGGAAGGATAGGAACTTCTCAGCTATATCT
GTATCAATAGAGTAAGCATAAGGAGAAGTACTGTTGTAGGAGGTAGCTGCACCAAGGTGACGGTGAATAGGTTGCCATGT
GCCACTACCAGTACCATTAGCTACGTATGCTTCACCACTGTTAGCAGTAGCTACACCTTTAGGTTCATGGAGAGCAGTAC
CAGTAAGAGATGAATGTTCTACGTTAGCCATATCAATTAGTCCTTAGCAGGGGAGACTTGTTAAGACTATTATACACACA
GGTAAATATCTTGTCAAGTATAAAATAAGAAGGAGGGAATTTCTCCCCTCCCCCTTGTATTTAAGTTACACCATTGGGGC
TGTAAGAACAGTCGCAAGGTTTTCTGGGCGGAACAGTTTAAGACCGTAACGTGCAGTAGTAACGAACTCTGTACGCTGGA
AGTCTTTGTTGTACTCTGTGTCCACTTTAGGCATTTGACGCCATGCACCAACGAAAGGCAGAACAGTCTGATCAGCAGAG
AAGAACATGTTCGTGATTGCGTTGTTAACAGTTGTACCACCGATTGTTTCGGCTGCTTCTGTCTTGAGGTAGTTCGATGT
ATAAACGTCGAAACCGTAGATGTTAGCAACAAAAGACATACCAGTTGCGATACCGTCACGTACGACACCTTCCCAGCGTG
GGTTGTTGGATACGTTTGTAAGCTGAGACAGTGTGTTCAGTTCGTATTCAACCGATGGGTCAACGATAGCAACGAGGTTC
TTCTGTGGGACTTTACCAGTCTTCAGAGCACGGAGGGCCTTGGCGAAGTCTTCTACGCCGATCTTGTTGCCTGTACCTGA
ACCGAGCATACGGTGATCAACACCGTTGATTGCGTTGCCGTTGTCAAGAGTTTGCTGACCACCGAGAGCCATGATGTCTG
TTTCAACACGTTCCATCAAAGCACGTTCTTGGAGTGGTACAAACTGAGACATGATCTCGTTTGCGTAGTACACATCCTGC
ATCGCTTTGTTGGTGATGTAGTTACCTGACTGCAGGTACTCAGTGATTGAGAAGGTGAACTGTGAGTCGTCGATAGGATC
GTACGTTACAGCTGTATCTTCTGAGTAGTTGTTGAGTGTCGCATCACCGATTGAAGGGATTTTGAATGTGTCGCCGTCTG
GGAAAGAGTCCAGCCAGTTTACATATTTCATACCTTGCAGTTCATCACGCAAGATTTCTTTAAGTTCTGCACCCCAAACC
TCTGCACGTTTTGCGAGGTCGAGTGTTGCTACTGTGTTACCAGCCATAGTCGTATTCCTTTATGAATAGAATCTGTCACC
CAAACGGTCGGCATCTGCCATCATTTGCCGTTGAGTAGACGGTTTATAGTAGAGTGAAGAGTTCTCCCGACGAAGCTTCT
GGTAGTACGAGAAGTCTTTTTCGGATGAACCATGCATTGTAGTACCCTCAGTACGGATACTTCCTTGCACCAGTGGGTTA
GATACAGGGGCTGGCTTACCTACCAACTGCATAAAAGCAGCAGGAGACTTAGCAGCCATACCTTGTAGTTCACTCATTGG
TAGCCCAAGTTCAGCAGCTTTCTGTTGTACCACAGATGATGCTTCTGTACCGAAGGCTTTTTCAAGCTCTGACTCAACGA
TAGCAATGTTACTCTTTGCAGAGGCTTCCTGCTCACGCTTCATCAAGGCTCTCTCAAGTAGGCTCTCAATGTCTGCTTCA
CTCGAACTAGGCTTGGTATCAGCTGTGTTCGACGTGCCACCATAATTCTTATTGGGGTCTGAAAGTTCGGCGGTGGAGGC
CGAGGCCGTTTCTTTCAGGTGGTCCGTAACTCCTAGTCGGTAAGCCTGCCGTTCTAGGTCAGCCTTCAAAGCAGCATTCT
CTTGTTTCATCTGTTCGATAAAACGATCTGCTTCAAGCTTACCCTTGGCTAGTGCCTCAACATCGTTGAACTTACGTCCC
TCTCCCACAAGCTCTCCCACAACAGAGGGGTTGGTCCCCGCTTCAGGAGTTGTAGCCTGTCCACTCTGCGTTGCAGGGGT
CACCTGCTCCTCAGAAAATACACTCATATTTAATCCTTGTCTATGTTGATGAGGTCCAGTACAGTGGTTACTGCACGATT
GAACCCATTACGATCCGCCTGCTTGTATGCCCACGAGGGTGAGTCATAGTCTGCAGAAGGTAGTGCCTCCTTGAGCATTG
GCTCTAGGATTTGTTTGAGGCGGTCTAGACTATCACGATTGGAGTGAAGTATCTGGGCAACCGCCTCTTTTTCTTTCTTT
GACTTACAGTCCCTGAACCAAGCAGTCTTCATTCAATAGGTTCCTCAGGGACTTCCTCAGGGGCAGGTTGGAGTTCCTGC
ATACCCTGTGCTGCCATTTCCTCTTGCTCAGCCTCAAACTCTACCTGAGCCTCTGTGACAACCTTCTGAGTTTCCATCTG
TTCTGTAACAGATACGTTCTCTTTGAAGAGTGCTGGCTCACCAAGTTCCTCAGATAGCAAACGAGCAAACTCTTTGCCTG
AGAGGTGGGCTGCGACTGTAGGATCAGAAGCTTTGATCTGATACATAGTCGTGAGGTTCTGTACACGTTGAGCACGTTCA
GCAAAGTGACGAGCACCCATTGGTACAATCTTACCGTTAGCCTTGATGTCGTCTCGTGTAATCTGAGTGAAGAAGTACAG
GCCTGTGTCCTCATTGAGAACCTTTGCTGTGTCTTCGTAGTCCATATTACGACGAGCAGTTTCAAGCATGGCATTCAGGA
TAGGCTCAAGAAACACACGTTCGAAGTGGGCAGTCTTATGCTGGAAGATACGACCAGCTGCAGTCATCAACTGACCTACT
TCAAATGCTGTTTTCTCACCTGCACTACGAATACCCATAGCCTCACGAGGAGCACCAGCCATCATCTCCATCTTGGCTTC
GATGTTCTGTATCTGGAAGTCTGCATTCAAAGCAGTACTGTCAGGAACAAGGTAACCAACATCACCCTCATCACCAAGGT
AGATACGAGCATTGGGTTGGAAGTCGAAGTCTTCTACATCACCACGGATTTTAAGAACAGGGTAAGCAATCTGGTCGAAC
ACATCAGCCTTAAGGTTTTCAAGGTGGTCGATGCGGTACTGCATACCTACGAGGTTGTCCAACGGCCCCATGCTGTAGAG
GTTGTCAGGACGATCACGCCAGCCTACATGGAAGATAGGATCACGACCAAGCCAAGATGGGTTCTCTTCGTTTGACAGGA
CGTACGCACGGTCTACGACAGTGATGATACGGTTGTTAAGAAGCTTACCACTTGTGTGGTCGTAGATGTCTCCGTAGAAA
GTAAGAACCTCAACGTAGTCCGATTCGTAGTAGTCCGTAAGAGAGGCGAAGCCATCAGCTACAAAACCCTCAGACTTGTT
AACGTCGATCTCGTTACCCTTAGCAGCACCACGGTTACCGAGCATCTTGTTGAAGATGTCTGCCATGTACTCTTTAGATG
GATCACTCTCAACCATCCGCTGGATTTCACCCAAGGTAAGAACAGACCTAACGACTTTAGGTGTGTCCGAGAAATCAGAA
GCAAGAGGGTTAAAGCAAATATCGAAGGGAGAGATACGGATAAGTTTAGGACCAACGTAGTTTACAATGCGGTCACCGTC
TTCGTAGTGAGTGATCTTACGTTGAAAGTCTACAGTGGCAAAGCAGTTACCATACTGGATGTAGTCATTAACAAGCTTAC
TGGTTGTGTTTACAAAGTCAGACTGACGAAGCTTGTTCTGCATATAGGCTTGGATGATAGACCGTTTGATCTTTGTATCC
GAGTCAGCATCCTCTGCCTCAAAACGGAACCACCGCTTCTGTGGAAACAAAGCAGCAAAGTAGTTTGCGTGAAGGTTATC
AGCAATCTGCGTAAGCTTAGGGGTAGTTGTTGAGTTAGACCAAGGAAGTTTGTTGTTAGAAGTAGTCCGAGTATCCGTAG
CATAGATGTAGTTACGAAGCTCTTTCCACTCTTTAATCTTACCAGCACGGGCGTTGTTCCAAGAAGACCAACGATTAGAA
ATCTCAACAGCTAGGCTGTGAGGGTCAATCATGCTTTCAATGTCAATAGTAGTACCAGCCATTTTGACTCCCAGTCTTAG
CTTATGTGTTAATAATAACACACTGTGATATTTATGTCAACAACTAAAATGCAACACCACCAAATTTAGGGTGAAATACT
ACATTATTATCTTGACTTCTATTTTTACGTACAGAAGAACTTGGCTTAACTGCTACTTCAACAGCTGCGGCAAGACAGTC
TTTACAGTCATCATGCGCTGGGTTGTAAGAGACAAGCTCCTCTTCCAGCACCTGACAGTTACCACCACGGTAGTGATACA
TCTGCAAGTTGTCATACCGAGGCTCAAGGATAGCAGCGATTCGTTCTTCTTTGGAACCCTGATGTCTGTTAGGTCTGTGC
TCGTCAATCTTAAGAGCAAGACCATTCGGTTTGATGTAGTTATCTTTGAGTTCAGAAACGATAGCAGACTGAGCAGCTGT
ACACTCAGCACGTAGCTTCCTAAAGTCCCAACGGTTGAGAAGGTCTAGGATGTGACGGAAGTACTCTGAAATCTTATCAG
TCTTAAAACGGTCAATGTCTAGTACGAATACGTTGTTCTCTGAGTCAACACCAATTACAACGATAGCTGTATAGTCAGCC
CGTTTACTTACTGAGTAGGCAAAGTCAACTGCGGCACTTACATTAAGCTTCCGCCCCTTGTAGAACCACTGTCCACCATC
TCTGGTGAGATGCTTCTTGTCATAGTACTGGAACTTCTCATAGGCAATAGGCTGACTGTCAGGGTCAGTAGGGTCATTGT
AGTACTGTGCTCTAAACTGAACACGGTCCAGATACTGTCCACGTTTCTTGGCGAGGATAGGGATGTCAAAGCCGAACATC
TTACCGTCTTTACGCAACTGTCGTGGCCACAGGAACTCACCTGTCCCATCACCGTTATCTTCTACTGCCCGTTCCATAAC
CTCGTAGATGTTCTCTTTACCTACAAGCTCACCCTCTTTAGAGTACAGGTCTTCCTCCATACCCATCAGATCAGAGTACA
AGTCCTTCGGGTGGTATCGTGTACCCACTACCCACTCCTGAGCTTCACTACCTTCAATGGATGAAAGAAGGGAGTACTGA
GACTTAACCTTATTACGTCCCTCGTTGGAGTAAGCATTCTCAAAAACAACAACGTCATCTAGTACGGCAATATCGCAGTG
CATACCTGTGAGAGACGTAGTAAGACCGCCTGTAAAGATTGAAGGGTCACGGATAGCTTCCTTCTTACGGTCTGGGTGAT
CAAGTGCAATCTCTGATGTAGTCCACTTCTCACGTTTACTCTCATCCTTATGAAGATGATCTGGCCAGTACTTCTGATGA
ATGTCTGACTCAAATATGTTCTTGATAAACGATAGCTGCTTCTGTGCTAGGTTAGATGTAGCAGAGATATACAGAACACG
TAGGGTTGGGTTCTTGGTAAGCTCCCATGCAACCCTGTAAGCAACAAGGGCAGACTTACCATGGTCACGAGGAAACAGAA
GAAGCTGGTGAGACTTAGCATCCTGCCGAGTCCACCACTTACATACGTCTTCGTGACAACTTCCGAGAACACGTTGAGGA
GCAACAAGCCTGATGAAAGTCACCAAGCTTGCCTCCGCAGCTTCTCTGATTTCGTTTACACTCGCCATTTGGCTTCCAAT
CCGTTGTCAGTGTGGCTCAGAGAGCGCTTAATTTAAGGCGCATCTTGCCATTTTTTGCTGCTCGGTCATGCACTCTTATT
CCAGCGGCGCTGTCAGCGTCTACTCCTGAAATTGATAGCGGATGATCACAACACCAGAGCCGCCTCTGGCTCCAACTGTA
GACTGGTTCGCTGAGCGTGTTGCGCCGCCGCCGCCATAAGCAGTGCCAGCAGGTGTCAGGAAGGAGTTACCCCCTGCGCC
ACCAGAGCCTCTAGGGGAGGTGTTGTAAGCCTCATAGCTACCTCCAGCGCCGCCGCCGCCAACAATGACGGTCCATGTGG
CTGGGGCTGCGAGTGCAATATTGCCAGCTAAGTAACCACCAGCACCACCGCCGCCACCATGACGGTCTCCACCGCCACCA
CCACCGCCTACGACTAGGTATTCAACGGTCTGGGCGTCACCATTTGTGATGGTGAACGTCCCACTGCTTGTGAAGGTGTG
GTATTTGTAGTTGCCGTCTGTTGTGACTGTGCCGCCTGTGGCAGTCATCCATGTATATGAGGCTTTGCCACGGAAGGCGT
TCAGAGAGATTGATCCACTCGCTGGTATCCCGCCAGTAACTCCATAATATTCAGTCATGCTGATAGGGTGAGAGCCGCCA
AACTCGTCCTGTATGTCCTGAAAGCTCGCTGTGCCTGTTGGTATAACCATTACACTGTACCGTAAGCTGTGACATTCCCT
ACAACAGTCAGGTTTCCTGAAGCATCTAGCTTCATTTTGTTGACACCACTAACGGCAAAATACAGAACTCCGCCACTCTC
CTTGACTGTCCACGATCCAAATGCTGAACCAAGAGGAAAGGAAACTGGGCCTGTGTTGTCTGCGTCTGCCGCCTCGTCTA
CGAGTATCTTGCTCATGTCACTGGCTCCTCTGGCCATATTACGCTGTCTGGGAATGTCTCCTGATCTGTTACGTCCCTAA
GTGCTTGACGGTATACAGCCCAAGCCGCAGTGTCCACAGGGGCATCTGCAAGTTGCGTCCAGTCACTGTCGGACAGCAAG
CCATTTCGCTTCAGCCTAATAGCGTCTGAGGCTGGAATATCAGGCACTGCGTCCCAATCAACCCCCTGTGGTATCGCTTC
TGCTACCCACTCTCCAGAAACCCAACGTAGAACGGCCCAATCAGGGACTTCTATTGGAGTTACCTCTACACAACCCGCAG
GTATTAGCATGTTAGAGGGATCAAGAGGGTCTACATCAGCAATAGCTTCGCCAATGAAGTAGCCATCAATGTCAGTTTGG
TAGACTTTCATGTTTGCCTCAGTATTTGATGCAGGCTAGTGCTGCAATGTTGCGTGGGCGTGTCTCTGTGCCGCCAGTAT
TCTCAATGTGGTTTCCGCCGTAGCCATCTGTCCAGTTACCAGATTGCCCACCCATGAATGATCTGGTCTGAGAGCCGACA
ACGGCGATTGGTCCGCCAGCAAGGCCCCAAACCCTGTGCCTATGACTTTCAATCTCGTCCGCCTGAGCCGAGGCAAAGCT
GCGTCCACTGTCTACACCACGGGCGTCATCCCAACCCCTCACAAACTCACCACGCAGGTCAGGAAGGTTGAATGTTGTGC
TGCCATCTCCCACACCCCAAGTTGTGCCGATAACGGCAAACAGGTCCGCATAGGTTGTCCGTGACACGGCTGCGCCGTTT
GCCTTCACAAAGCCTGTTGGTGGCGTAGAGGCCGCAAAGTAGATGAGAGTGCCAACAGGGGTTCCGCCCAAGCTGATCTC
ACCATCTGCGTCTGGTAGGGTAATAGTTCTGTTTGTATTGCTATTAGGCGAGGCAATGGTGATTACACCTGTGCCTGACG
CATTTGAACTTAACGAAATCTTGCTCATATGCTAGGAACCTCTGGCCATGTTACGTTGTGTGGGAAGCCTGCCTGTGCGG
GGACATCAAGGAGTGCCTGACGATAAACAGCCCATGCAGCCTGTGTGTCAGCATCAAGCGCAGCCCAGCGCAGCGGGTGC
GTTACGATCTCGTCCATGTCCATCAGCTTTTCGTCTCGCATTGATCGAACAGAACGTGCAAGGTCAGCATCTATTGCTTC
TTGAGTAGGCTGCACCCACGCAGAACCTCCCCAAGTGTGAAGGTGGCTTGGGCGCAATGGCGTCTCGACTGTGCCGCTTG
GGTAAGCCGCAACAATCTCCTCGCTGGGGTTGGTAATTGTTTCCCAGTAGCCACGTTTAGGATGAAAGAAACCCTTGCTC
ATTATCTAACCTCCGTCCAGAAAGCGTCAGTTGTAGACACCGCCCCGTAACGGTAATACCAGCCATTAGGAACCAATGCG
ACCCTAGTAGACCGTGCACCACCATCCCCACCGCCTGTTGTGATCCATGTCGAGTTGTCCGACGACACCTCCATGCGGAG
GCTGTCTCGGTTGCTATTCATTGCCGATACGAATATGGGCTTGCCTGTTGTGTTTTGGTATGACGTGCCTGCGTATGATC
GGCTTACCGTTTGCGGCGTTTGTCCGACACCAAGGCCACTGACGGGAAGGTTTGTTAAAGCTGAACCATCAATAGCTGGC
AGTACCCCAGTCAAGTTACTTGCATCAACAGTACCGTCAAACTCAGCAGCCGTGACACCTGTTGTTCCGTCTAGTGTAAT
AGCCATATCAGATTACCACCCATCTTCCGCCAGTCTCAACAGTAACAGTGACACCTGAGTTGATGTCGATTGGCCCTGTT
GTCATGGCATTTGTTGTTGCTGCTACGGTGTAGTTGGTTGTGACAACCTGACCGTTCTCAACGAATATCTTGTCTGTACC
ACCACCAGTAGCTCCAGCAGAAGCATCAACCCAGTCATAGTCTGAGCCTGTCCAAGCCAATACCTGATCAGTTGTGGCTG
TGCCTGTGTTCAAGTGAGTGTCTACATCGGCGTCTGCATAACCAGCAGGTACTGTAGCCCAGTCGTAGTCTGCACCATTC
CATGAGAGGTACTCGCCTGTAGCCGCTGTGCCTGTATTCAGGTGTGTGTCTACGTCAGCATCGGCATAGGGTGCAGGTGT
GCCTGTGAGGTCACTGTAAGCGCCTGTGGTGGCCACTGTGGCTAGGTCTGCTGCTTGGATTGCACTGTCCGCCAGAGCAC
CCTGAGCCGCCGTGGCGTAGGCTGTACTGTCGGTAGCTGCCGCTGTACCGAGTGTAGGTTTGCCCGTCAAGTCGGCATAA
ACACCTGTGGTTGCGACTGTAGCTAGGTCAGCGGGTTGGATTGCACTGTCTGCCAGAGAACCTTGAGCAGCTGTCGCATA
GTCTGTGGATGCTGTTGTTGCGGCTGTACCAAGTCCAAGGTTAGTACGTGTAGCACTTACGTTTGCAAGGTCTGACAGAT
TGTTGTTGGCAAGCAAGGCTCCTGAAAGAGAAGCATAGGCTGCAACCCAAACAGAACCCTCATACACTTTCATAATATCG
TCAGTGGTGTTGAAGTACAAGGCTCCAGCAACGAGTGCATCACCATCATTATCTAGTGTAGGGTCTGATACCTTCTGACC
AAGGTAACGATCATCAAACGAGTCCAGAGCAGCAAGGGCTGCATCCTTAGAGGCCTGAGCAGAGCTTGCAGAAGATGCAG
CGTTAGAAGCAGAAGTAGACGCTGAAGAAGCAGAGGAAGCCGCAGCGGTCTCTGAAGCAGCAGCAGCTGTTTCACTCAGC
CCAGCCGCAGCCTCACTAGCAGATGCGTTAGCTTCTGACAAAGCAGCAGCCGTTTCAGATGTGAGGGCAGCAGCAGCAGA
TGCAGAAGAAGCAGCCTCAGATGCGGCTGCATTAGTCTCACTTGTTGCCGCATTCGTTTCTGATGTAGCAGCATTGGTCT
CACTTGTAGAAGCCGCAGTCTCACTGGCTGCAGCATTCGTTTCACTTGTAGAAGCCGCAGTCTCACTGGCTGCAGCATTC
GTTTCACTTGAAGCTGCATTCGTTTCAGATGTCGAAGCAGCTAAGGCACTAGCAGCTGCGTTGGTCTCTGAGGTACTAGC
ATTTGTTTCGGAAGTTGCTGCGTTAGTTTCTGACAAAGCCGCAGCTGTCTCGGAAACAGAAGCAGCTGTTGCACTTGTTG
CGGCATTCGTTGCGCTGGTAGACGCAGCAGTAGCCAACAAACCAGCAGCAGTCTCAGATGCTTCAGCATTAACTTCAGCT
GTCTCAGCATTATTCTCAGCCAACTCAGCAGCAGCCTGTGCTACCAAAGCCGCAGCCTTAGCAGCCTCTACATCAATAAG
GTAGTCAGTCCCATTGATAAGTAAACCAGTAGCACCAATAATGTTATTACCATTAAGGTCTAGGTCTGCCTCCATAGCAT
TAGGAGTACTACCATCCAAAGACAGAGTATTATCTAAAGCATCCCTTAGTTTCTCAAAGTTGGAGTTCAACGTCTCAGTA
GAGTTAAACCCTGACTGTAGAGTTGATATTGTTGGTTTCTTAGCCATGTCAGTTAATCAACCCAATTCTAGTTGCATCAT
CTTTAGTGTCTGCCTCATTACGGGCAGCTTCCTTCAAAGCACCATCAAGTTCTTCCTTAGATGGTCTACCTCGTTTCTTA
TCGTTACCCTCTAAGTAACCAGCATCAGCCAAGTACTTCTGAGCATTGTAACTAGCCTTACCTTCTTCAAGGTCATTGAT
CATACCCCTGATGGTACGAGCCTTCAACTTCAACATCAACTCTTTCTTCATCTGTTGGTGGTGTACCTTAAACCATGACA
GGTTACACAGGTTCTCCCAAACAGAGAAGTCCCCAAACACAGATAGAGCAAACTCGTACTCTGTAGGGTCTTCCATATCA
ATGTATATCTTATGAAGTGACAGGTAAGTCTTATCACCTACCTTATGATCTTTCTTCTTCAAGGAGTAGTTTGTAAACTC
ATTACGAGTGTCTGGAAGTGTAGTCTCATAGAACCACATCTTACTAGGTTTCTTAGCCATGTCTCTGTTTGTTCCTTTAC
AAGAAGAAAGGGGTTAAGGTGTTACCTGCTACATTAACAGGTCATCCTTTAACTCTCCCTCTTATTAATGTATACATGCA
GGGGAGACTTGTTAAGACTATTATACACATGCTGATTTGGGATGTCAAGAACTATTTTACCTAACTATGAAATTAACTAG
GTTATGTGACTATGTTACCTATTAATGTTACCTAGGGTGTCTAGAATTTCTGTTAGTAAATATTTTTGTGTGTTGTACAT
ACAGCAGGCCACCCCCTAACCCCCCTTCCCGCCCCTAGACTTGTTGCATATTTATCACATGGGGGTGTCATTCCTGCCAC
AGTGTTACCTGATTGTGTCACCTGTTGCCCGTATGTCACAGGTTGGAGTAGGTATGTTATACTATAACACTATTGTTGCG
GTG
>vB_LenP_ICBM2
ATTGTACATACAGCAGGCTACCCCCTAGCCCCCTTGGTCCCCCTCAGCAAACCCAAGCAAACTTAGGCCCCCCTATGCAT
TCACTGCATGGCTATGGTGCTTTGGGGTGCTTAGGTATGCATTGGGTGCATAGGTAGGCATTGGTATCATAGGGGAAATA
CCTCAGCCCCCCAAGCTAACCAAAGCAACCCCTTGTAATCCCTTAGCAATCCCTTCCCAGTCCAAGTAATCCCTTGGCTA
TACTGACACAATACTTTGGAGTATCCCTGATACGACCTTGAGCTGTTATACTATAACAAACCTTGGAATGCCTATGTATA
TATAACTACCCGTGTGCATACGCAGGTTCACCTTCACCATGTGTCACTACCCTGCCTGAACATAAAACCTAAGCTTTCCA
ATGGCTTGTCAGAAAGTTTACCTGATTATGTATTTTCTTCTTGCAATTCTAGAAACCACATGTCACCTTATGTTCATCGG
CAAGCAAACACCGACACACACTAACACCAAGTCACTGTGTCAACCTGCGCTACCGAGCAAGCCCTAGCAAGCAAGAGGGG
CGCAAGAGACTGAAAGAAGACTGTTGACTAACTTACGATTACCTGTCTACCTTTAAGACAACCACGCTGTTTGACATTGT
TAACATTACTCTTGCTCTTAGGGTTACACCGATAATAGAGCAAAGCCTTAAGCGCCTAAGAGGTTAGACGTTTAAGCTTT
GACAGAGAAAGGAAAGACTGATGAGATTGAATGATGAAGCACTTGACTTGCACTTGTGGGCTACCGAAAAGGGTATCGTG
GATGAAACTGTTGAGTGGATTATTGAGACAGTATTAGAACAAGAGATTGTTTCTTTTGCTACGCCACAAGGCACAGTATC
GTTTGACATAAACGACATTGAATGGGAAGGCTAAGACTATGGAGATTGATACAATCGCAACCCATGATGCTCAGGCCATT
CAAAGGCTAGTAGATCAAGGAGAACCCCTTAGCGCATCTGCAGCCCAGTTTGGCTATACACCTAAGGAAGCTCAGGAGCT
ACTAGACCATGCGGCAAACAATCACCATATTCTTGTAGGCTGGTGGAAGGGTTGATTTATCGGGTGCATCTTGCGGGGTG
TACCTAGATAAAGCAAAACGTAAACTCAGAAAGGAAAGACTAATGACACAACACGTTCGCAACATTCTTAAACTATATCG
CATGGCCACAGATGAAGATACTGTTAATGGTGTCGAATGGTATGCAAGAGCTGAACGCATGGCTAAGGCTATAGCTAAGG
ACGCTGGCTTGCCACTACCTACCGTGATTGGCGTCATGGCCGCACTGTCACCTAATAACCGCTGGGAACGTAATTGCAAG
GATGCTGCGACTATGTGTCAGGCTTGGCAGAATGGTGAGAGTATGGATAGCTTCAAGGTGTCCTGCTATAACACAATGAA
AGCCAAGGCTTGGGCTATCCTTGACCTAGGCTTGACAGACGACGAGGATATTCTGTCACACCTGAACGGCCAGAAGATTA
GATCGTTTTACTCTAACATTCGTGGGCTTGACGAGGTGACAATCGACGGCCATGCTTTGAACATTGCACGGGGTAAGCGT
GAAGGCTTGACAAGTGACAAGACAAACATGGGCAAGCGTGAGTATCGTGAGCTTCAAGAGGCTTACGTTAGAGCCGCTAA
GCGTGTGGGTGTGAAGCCCCACGTTCTTCAGGCAATCACTTGGACAACGTGGAAGCGTATCCATAACATTTGATAGAGGT
AAGACTATGAACTATGAACAGATCAAACTTAACCTAGCTGACATGGCATGCATGTCGCCATCGCCTACACCAAGGGCAGC
GCTGGAACGTATTGAGCAGCTTGAGGCAGCACTACATAAGCTGGCCTACTGGCTTGACACAGATCAGGAGATACTTGATA
GCATGACAGCAGCAGAGCGTGACGATCACATCAGGATGCACAAGCTTGCCTTGGCAGCACTGTTCTAACACACACACACA
TAAAGGAGAACTATCATGAAAACGCAACACGAGAAGATTCTTAAGCACCTCAAGCAAACCAAAGGCCTCACTGTGCGGGA
AGCCTTGGTCGAGTATAGCATAAGCAGCCTGACCAAACGTATCCAAGAGCTACGCCAGCAGGGCCATGACATTGTGTCAG
TGCCTAAGCGTCACCCCGTGACAGGCCAGCGCTACGTGCGCTATACCCTAGGGAGCTAATGACATGAGAATACTTATAGC
CTACCTTAGCAGGGTAGGCATAGCCCTCAGCGTGCTACTGAACGTTATCCTTGGGGGCGAGAGCAACCAAACGTTCAGCG
CAAGGAATTACTCATGGCAGCGTAACAGAAGACCTAACATAGCCAAGGCTATTGACAGCGTGTTAGGTAAGGATCATTGT
ATGTTGTCATGGGTCCACTGGTCCACAAGGAAGAGCAAAGGATAACACAATGGCAAGCAACAGGATGCCCTTACACTACT
CAAGCTATCAGCTTATTCATAATGTTGAGGATGCTGACTGGTTGTTAGAGGAAGAGCTTGAGGAAGAGCTTAGAGAAGAA
GAACAAGAGATTGTTAAGAGGATGATAGTGCCTGAGTATGATCCCTAGGTTATACCTATATCTCCCTTGTCAGGGACAAG
CCCTATTATATACAGGTTTTACAATCTGTCAACAAGAAAGTGACACAACATGAAGTTTTATTTCGAGATACAAACTGAGG
ACCTTGAGGAGGTCCAAGTGGAGGCTGAGGTAACAGACCACGGCCACTTCACATGGGAGACAGGTTATGGTGCTGAGTCA
GGGTTCATTGAGATACTTGAGGAACCTACGTTCTCCTTCTCTGTCAATAGCTTTGAGGATGATCCTTTCCTGTTGACTAG
CGAGGACATAGGGTCTATGCAGGGTGTCGCACAAGCAATCTACTGGGATCGGATAGACGTATGACATGGAATAGCAGGAA
GCCCTGCCCCTATGAAGAGTGCATGAGCAGTGACGCCTTTAGCTACAACACTGAGTCGATGGCTGGCAAGTGCCACAGCT
GCGACAGGAAGTATCCTAAAGACCGTGGCAAGCTCATGGACTGGGCCGAAGAGGAATACCCAACGTGGTTTGGGTCAGGT
GAAGCAAGCAAGAAGGATGACTGGGAAGTGACAGAGCCACTCAAGGTAGTGCCGAAGGAAAACCTAAGCGGGGTCTACAT
GACATACCGTGACATATCCTCAGATACTCACAGGTTCTACAACGTCAAGACATACGTTGACAACGTAGGCAACCCTGTCA
AGCAGGAGTATGTCTATCCCTCAGGTGGCGTGAAGACACGTTACTTCCCCAAGGAGTTCTCAGCAAGGAACCTAGCATCT
GATGAGCTATTCGGTATGGACCTGTGGAACGCAGGCTCAGGCAAGATCGTGACGGTGACTGAGGGTGAGCTAGATGCTAT
GTCAGCATACCAGATGTGCCGCAGCCAGAAGTATAGCTCAGCCTTTGTGTCACTACCCTCAAGCACACCATCGAAGAAGC
TCTGGTCTAAGGTAAACGACTGGCTTGGATCATTCGATAAGATCATTCTTTCGATTGAGCATGACGAAGCAGGTAACGCA
GTAGCCCAACGCATAGCTAACCTGTTCCCTAACAAAGTCTATCGTATGCGTCACGACAAGTTCAAGGATGCCAATGAGTT
CTTGCAGGCTGGTGCTCGTGACGAGTATTACAATGCGTGGTTCAATGCCCGCAAGTATACACCTGAGAACATCCTTAACA
CAGCTGATCAGTTCCTTAACCTCTACAACAAGACTGAGAGTAACATCTACGTTGAGACAGGCTTGGCTGACTTCGATGAC
ATGTGTCTTGGTCTTATGCAGGGACACTTCACTCTGTTCAAGGCACAGACAGGCATCGGTAAGACTGAGTTCATGCGCTT
CCTTGAGTATCGCATACTGAGCCACTACTCAGACATCAAGATTGCCACATGGCACATGGAGGAGACAAAGCTACGTTCAC
TCCTTGGGCTTGTGTCATATGACCTGAAGGAGAACGTGACACGCAAGGACCTGATCGAAGAGAAGGGATTACATGAGCAG
GTTCAGGAGAGTATATCTAAACTGACAGCTGACGAACGTTTGTTTCAGTTCTACATGAACGATGAGGATGATCCGCTTGA
CATCCTATCTCACATTCGTTACCTATCGCAGGCTTGTGGTGTCAACTATGTGTTCTTTGAGCCTATCCAAGACATCTCAG
CTAACATGGGTGGTGATGAGAGCAAAGAGCAGTTCCTTGCTGACCTATCTGTGCGCCTATCGAAGCTTGCAGCTGAGCTT
AACGTAGGTATCGTGACCATCGGACACACCAATGACGATGGGCAGGTTAAGTATTGCCGCATGATTGAGCAACGTGCCTC
AGTTGTGGTTGACTTGCAGCGTAACAAGATGGCAGAAGACCCTGACGAGAGGAACACAACCAAGCTTCTCGTCACCAAGA
ACAGACCCGTTGGCCCCACAGGATACGCAGGCCAGCTTAAGTTTAACCCTGAGACATTCACACTGGAGGAAAAGTATGCT
TTCATTTGACCCCATGGCTACAGCACTGGCTGCAACCTACTTCTTGGGTATCTTCTTACACTATACCCACATCAGAACAA
TCTTTGTTATGAGTGATCTGTCAGACCAGATGGACCACACAAAGGCTCTCTTCAACTCAAGCATCTGGGTTCTGCTTACA
CTGCACTACCTCCTGATGTTCCTCATGCCAAGCATCTTCATGCCTGATGATGATGAAGACGAGGACTACTAAATGAGGAC
TCTGGCACTTGACATTGAGACAGACGCCTTGGATGCTAAACGTATCTGGGTGATCTGTGCTCAGGATATTGAGACAGAGG
ATCGTATGCAGTTCCTCAACGTTGACACACAGCTAAACGAAAGGAGACGTTTCATTGATACACTCAGAGACTATGATCGT
TTTGTTCTACATAATGGTATCGGTTTTGATATACCTGTGGTCAACAAGATTATAGGGGAGAACACCATTGACCCAGAGAA
AGTATTGGACACACTGATTGTGTCACGCCTGATTGACTTCACGTTGGACGGTAAGGGCCACAGCCTCAGGGCTTGGGGTC
AACGCCTAGGTGAGTTCAAGATCGGCTTCAATGACTTCTCTATGTTGACACAGGAGATGATTGACTACTGCCATCAAGAC
GTTGAGGTTACCGTTAAGCTCTACAAGAAGTTCAAGTCTGTCATTGAAGACCCTGAGTGGCATGATGCTATCCGAGTGGA
GCATGACATTCAAATCCTCTGTGAACAGATGAAGGCTGATGGGTTCCTGTTCAAGGAAGACAAGGCTGAGGAGATGTTAG
GTGAAATCCTTACACGCATGGACGAGCTTAACCAAGGCTTCCAAGTGGACTTCCCTCCGAAGCTTGAGGTAGTCAACACC
ATCAACTACAGAAGGAAGGCTGATGGGTCACTGTACAGCAACGTTGTCAAGGCCCACGAGAAGTACGAACGCACTGAGGT
TGACTGGTCAGTAACACCAGCCCAACTGTTGTGCTATGACTACGTAGCGTTCAACCCTGCGTCACCCAAGCAACGTATCG
ACAGGCTTTGGGAGGCTGGCTGGACACCATATGAGAAGACGAAAGGACACCTTGAGTATGACCGTGACAAACAACGACAA
AACAAAAGACGATATTCGAGGCGCTAAGTTCGCCCGATATGGTTGGACGTTATCCGAGGCTAACCTCAACACCCTTCCTG
AGGATGCACCTGAGGGTGGCAAGCGCTTGGCTGAGTGGCTCACCTTGGAGGGTCGCCGTAGCAGCCTAGTCGAATGGCTT
GGTCACTGCCGTGAGGACTCACGCATCCACGGGTCGTTCACACACATCGGTGCATGGACAGGACGTATGGCACACAGCAA
CCCTAATGAGGCTAACATCCCCTCAGCATTCCACGGCACACCTAAGACACCAGTCGAAGAGGTGAAGGCTAAGTATGATG
GAGCTTTTCGTGACCTATGGCATGTACCTGAGGGCAGCTGGCTGGTAGGTTCGGATGCTGAAGGTATCCAGCTGCGACTC
TTGGCTCACTTCATGCAGTCAGCTGAGTACACACACGCCATCATCTCAGGCAAGAAGGAAGACGAGACGGACATCCACAA
CCTCAACAAGAAGGCCTTGGGTATCTCTCACGTTACCCGTGACATGGCGAAGACATTTATCTACGCATTCCTCTTGGGTG
CAGGCAACGGAAAGGTTGCACAAATCCTTGGTGTCAACATGAAGGAAGCAGCAGAAGCTGTTGATAACTTTACTCATTCG
ATTGAAGGGCTTGCTGAACTTAAGACTAAGATCGTACCCTACATTGCACAGCGTGGTTGGTTTCGTGGCCTTGACGGACG
TAAGGTTAAGGTCCCTAACCAGCACAAGACACTGGCAGGTATGCTACAGAACGGAGAGTCTGTCATTATGAAACACTCAG
CTATCCAGTGGGTGCGTCAGGCTAAGCAGGAAGGTATCGACTTCAAGCTTGTCACTTGGCCACATGACGAATGGCAGACA
GAAGTACGTGGAGAGTACACTGTAGCTGAACGACTAGGACACCTTCAACGTCAATCTATTGTTGACACAGGTGTTAAGCT
TGATCTATTCTGTCCCATGGCTGGCTCAACCGACATAGGTAAGAGTTGGCTGGACACACACTAATGTTTGCAGTGTTCCT
TATTGCAGCATCACCAGTTATTTTTGTCTTGACACTACAGGCAATCATAGCTATCACAAACAAGACCACAGCCAACTAAA
GGAGAACCCCCTATGGCAGCTAAGAAACAAACGAAGTATGGCACATTCGAAGGTGAATTGTTCTATGCCCGTGTATTCCC
TGAGACTATGGACAACTCAGAGTACCACGAAAACACCAACGGCCAGTACAACATGGTGTTCATTCCAAAGGACAGCGATG
AGGTCAACCGTATGATTGAGCTTGGCTACCCTGAGGTATCAATGGGTAACAAGATGATCAAACCTTTTGATGTGGCTGAT
GGTCGCACAGGTATGAAACTCAAGCGTCCTAACGAGCATGGCTCAGGTATCCGAGAGTTCGGTGGTGCTCCTAAGGTCTG
CAAGGGTAAGACCAACGTGCCTTGGGACTTCATTGAGGATGGTGACTTGGGTAACGGAACGAAAGCCTTTATTAAAGTCT
CCGTTTATGGTGAAGGTTCCACAGCATCGGTAAGGCTTGAGAAGATCGGTGTCACTGAGCACGTAGCCAAGGAAGACAGT
GGCGACTCAGATCAAGACGGTTGGTAAAGACTTTAGGGGGAGCTTAACGGTTCCCCCTTACTTCAACAGGCACACTTACA
GAAAGGTTTCTTCGATGAACAACATTACACTTGACCAAAGACTAGCCATAGCTAAGGCTTACCTTGACGAGAACATCTCA
CTGCGTACTATCGCTGACTTAGCGGGTGTCAATGCATCAGACATAGCCCGTATTTCTCGTGAGGTTCTTGGAGATAAGTA
CTTCAAGACACGCTACAAGTCATCTAACCAAGGCACGGGGACACTACTATGAGCATTAAAGCAACTTATGTAGACCACAT
GGGGTCAGACCTTTCAGTAGTCAACGCAGCACGGGTTAGCTTTGGTAAGAAGTCTCACTGGGAGTTCGAGGCGCTGCAAC
AGGGCCTCCTAGAACGTGACACCAAGCTGATCAAGTACCTCGCCAAGCATAAGCACATCAGCCCCTTCGGTCACGCCTTC
GCAAGCTTCCACATCAAGGCTCCTATCTTTGTAGCACGACAGTTGGTCAAGCATAAGTTCCTGCGCTGGAATGAGATCAG
TCGTCGTTACGTTGATGATGAGCCTGAGTTCTATGTGCCTGACGTATGGCGTGGCCGTAGTGCTGACAAGAAGCAGGGGT
CTGAGGGTGAGGTTAAGCTAGGCACACTCGATGCTCTAATCGTGTCTGACAGTCCAGACGAGGCCCTGTGTGCTTATAAT
GCCTTATTGGAGGTAGGAGTAGCCCCCGAGCAAGCCCGCATGGTGCTACCACAGTCAACCATGACTGAGTGGTACTGGAG
CGGAAGCCTTGATGCCTTTGCTGACATGTGTCGCCTTCGTTGTAAGCCTGACACACAGTATGAGAGCAGGCTTGTAGCTG
ACCAAGTGTCAACTATCATGCAAGACCTGTACCCTGTATCATGGGTTGCACTTATGGAAGGAGAAAAGCAATGACAAAAC
GTAAATTCACACCACCAAAAGAGTTCCCCGCAGAGTATGTTGATGGATATGGGTGTAAGGTCACTATCTTGGGGCGTGCT
TATCACAACAAAGAGAGACCTCTGGTAGGTTTTGATGACGAGGGCTGCGCCTGTAATTACGCAGAAAACGGGGCTTATTG
GCCTGATGATGAGTGTAAATATGACCTTCACGACATCCAAAAGCGCATCACAACGTGGCACAACGTCTACGAGGGTTGGG
TCGGGGCTTCAAATAAAGTGAACCGTGGGGCTACAGAAAACCGCCTCTGCGTCTACCGCATTGAACGTAACGAGGATGGT
AGCAACCCTGAGATATTCGTGGAGGAAGTATGATGACTGACTACAAACAAACACGAGACGCAGCACGTATGGTCACATCA
CGCTTTGACAAGATGCTACGCAACCTAACTGATGAATACGAAGAGGAAATGGTTGTTGTGTCTTTGATGAGGTACTATGA
CCTATGCCTAGACAATAATGATGCTAGCATTCTTGAGGCTATTGAGAGAGTGCTTGAGGACTACATGTGTACAGCAGACT
ACAGTGATTGGCTGCTTACACGGAAAGGATAAGCAGATGAACGTACCTGACATAATTAAGAACGCACTGCAAACAAGTGC
AGCCGTAGAGATTACAAACGAGATTGTCTTGGCTATTCTGCAAAGCTCTCGTGATACCTGTATTGAAATGCGTGAACTGC
TTGAGGCTAAACGTGATCGTAAGGGTCTCTGGTCTACCCCTGAAGCAGACGACTGGGAAAGTCTCGTCCTAGACATAGCA
GCACTGGATCGTGTGATTGACTATTATGGAGGATGATATGACTGAAGAAGTAGGACACATGAAAGTGACAGATGTCTTTG
AACACGAAGACGGTAGTGCTACCATGACGTTTGATATGGATGACGCTACAGCAGCACTAGCACAAGAGTTAGGACTAAAG
CTCCTGATCTACTGTGGTGCTACAGGGACTGACCTTGATTGTGTATTCGATAGCATCCTAGGAAGAGGACAAGACTATGA
GTAAACCTTATCTAATCGACGGTGATCCCTTCGCCTACCGTGCAGCCTTCTCAGCCCAAGGGGATGACCTTGAGGAGGCC
ATTGACAAGGTTGATGACTTCCTTGAGCAAGCTCTTCACGCTGTGTCATGGGACTGGACAGACGATGACTACCAAGTTTT
CCTTACAGGCAAAGAGAACTTTCGGTATGACGTTGCAGTCACCTACCCATACAAGGGTAACCGTAAGAATGCTGAGAGAC
CTGAGCACCTAGAGGACGTAAGGCAGCACATGATTGACAACTGGTCAGCCATTGTGTCAGACGGTGAGGAAGCTGATGAC
CTCCTAGGTATCTGGTCCACTGAGTATGGTCCTAATGCCATTGTCATTTCGATAGACAAGGACATGCTTCAGCTACCCTG
TAACCACTTCAACCCTGTCACCAAGGTACACAAAACTGTAAGAGACTTCGAAGGTTTGAAGTTCTTCTACACTCAGCTAC
TCACGGGTGACACAGTGGACAACATCAAGGGTTGCAAAGGTATCGGCCCAGTGAAAGCCAAGGCAATACTTTCTGACTGT
AAGACTGAGAAAGAGCTTTACAATACTTGCCTGTTGACGTATGATAACGACCTTGATTGGCTTATGGAGAACGCTAGGCT
GCTCTGGCTTAGACGCAGTGTAGGTCAGATGTGGGAGCCACCAGAATGAGAACCAGATCAGGGCTTGAGGCACGTACGGT
AACATACCTGAAGAAGCTTAAGGTTGATTTCAAGTATGAGAAGCTTAAGATACCTTGGCGTGACAACAGGAACAAGACCT
ACACTCCTGACTTTGAGTTACCAAACGGTATCATCATTGAGACTAAGGGAAGGTTCACAGCTGCTGATAGGTTCAAACAT
CTGTCAGTTAAGGAGCAGCACCCTGAGCTTGACATACGCTTCGTGTTCTCAAATCCACAAGCCAAGTTATCTAAAGGAGC
CAAGTCAACTTACGCCCAGTGGTGTGACAAGCATGGCTTTCTCTACGCTAAAGAAACCATACCTATTGAGTGGATAAAAG
AAAAGGGAAGTAAACGATGATTGTTACCGAAGTACTAGCTGGTCCATACGAACTAAAGGGGCGTGATGATCTTCTTATGT
TGTGCCTCTGCTTTGATGAGAGTGATGATGAGTACGTCATTGAGATGTACGTGGACAACCAAGATGATGTAGTCACTTTG
GTAGAAGCTATTATCTCCTCTGAGTATGGCATCAATCTTTCCTCTGTAGATGCACAGTTTATCAACTAGAGGATGGAAGA
ATGTTTGACCTAGAGAGTCGCATCGCAGCACTGGTAGAGAACCTAGGGTTAGCTTACGTGCTTGAGCAGATTGATCTGTC
AGAAGAAACGGTTGTCAGAATGTTGGTTGACGAAGGCTACCTTGACCTTGAGGACTTCTTTAACACTGACGCAGAAATGG
AATACTGGAAGGAACGTGACGAATGATTACAGGAGGTACACTAGATGAGATGGGTTACTATGACGCATCCTACGAGCTAG
AGCAGAGGAACTTTGATCCCTACACCACATACTCTAGCTGGGTTGAAGGGAAGATTATGACAGAAGGGGGTGACCGTGTA
TTTGAGAACACCCTTGGACTTGTAGGTGAAGCAGGAGAAGTAGCTGAGAAGATCAAGAAGCTCATACGAGATGACACTCG
TTTCAATGACAAAGATATTCTCCAAGAACTAGGTGACGTACTCTTCTACACAGTAGCCTTGGCTAACTACTATAACGGCA
ACTTGAAGATGCTCATCAATATGAACGTAGAAAAACTAGACGGGCGACAAGCCCGTGGAACACTTAAAGGATCAGGCGAT
GACAGATAACTACCTCCCAACAGACTACCAGACATTCATTGCGACATCACGTTATGCCCGTTGGCTCGACGATGAGGGTC
GTCGGGAGACATGGGGTGAGACTGTAGACCGTTACGTTGACAACATCCTTAAGCCTAAGGCTGGTGATGACAGCTACACA
CAGTCCATTCGTGATGCTATCCTTAACCTTGAGGTTATGCCCTCTATGCGGGCCTTGATGACAGCTGGTCCAGCCTTGGA
ACGTGACAACACAGCAGGGTACAACTGCTCGTACCTACCAGTGGATGACCCCAAGTCCTTTGATGAGGCCATGTTCATCC
TGTTGTGTGGTACAGGTGTAGGCTTCTCAGTCGAACGTCAGTTTGTGTCAAAGCTTCCAGAAGTACCTGAGCTTTTCGAG
AGTGATACAACCATTGTCGTTAAGGACAGCAAGGAAGGTTGGGCCAAGGCACTGCGTCAGGTTGTAGCTCTGCTCTACAG
TGGAGAGATTCCTAAGTGGGACGTAAGCCGTGTACGTCCAGCTGGTGCTAAGCTTAAGACATTCGGTGGCCGTGCCTCAG
GCCCAGCACCACTGGTTGACCTGTTTAACTTTGTCATCCGTACCTTCAAGGAAGCACAAGGCCGTAAGCTTAGTTCACTT
GAGTGCCACGATGTTATGTGTAAGATTGGTGAAGTAGTAGTTGTTGGTGGTGTACGTAGGTCAGCTATGATCTCTCTGTC
AAACTTGAGTGATGACCGTATGCGCCACGCTAAGTCAGGCTCATGGTGGGAGAATGATCCACAACGTGCCTTGGCTAACA
ACTCTGTAAGCTACACTGAGAAACCTGACAGCATGTCCTTCATGCGTGAGTGGATGGCACTCGTTGAGTCAGGCTCAGGT
GAACGTGGTGTCTTTAACCGTCAGGCATCTAAGAAGCAGGCAGCTAAGAATGGTCGTCGTGATGCTGACTTTGAGTTTGG
TACTAACCCCTGCTCAGAGATCATCCTGCGTCCATACCAGTTCTGTAACCTTACTGAGGTTGTCGTACGTGCAACAGACA
CAGTTGACACACTGGAACGTAAGGTTAAGCTGGCTACTATCCTTGGTACTATTCAGTCAAGCTTTACGAAGTTCCCATAC
CTCCGTAAGATTTGGCAGAAGAACACAGAAGAAGAACGTCTCCTAGGTGTCAGCCTTACAGGCATCATGGATAACGCCCT
AATGACAACCAAGAACAGTGGATTGGAGAAGACCCTTGAACACCTTAAAACTATCGCAGTGGCTACAAACGTTGAGTGGG
CTGAACGCCTTGGCATCCCTGCTTCTACTGCTATCACTTGTGTTAAACCTAGCGGCACTGTCTCCCAGCTTGTTGATAGT
GCTTCTGGTATTCATGCTCGTCACTCAGAGTATTACGTACGTACTGTCAGGGGAGATATCAAAGACCCTCTGACGCAGTT
CATGAAGGATCAGGGTATCCCAAGTGAACCCTGTGTCATGAAGCCAGACCAGACAGTTGTGTTCAGTTTCCCTATGAAGG
CCCCAGCTGGTGCAGTTACAACGGCAGACATGACAGCTATTGAACAGCTTGAGATGTGGCTGGCCTACCAACGCAGCTGG
TGTGAGCATAAGCCATCTGTCACTATCAATGTTAAGTCTAACGAGTGGCTTGAGGTTGGTGCTTTCGTATACAAACACTT
TGACGAAATGTCAGGTGTGTCATTCCTACCGTATAACGAACACACATACCAGCAAGCACCATACCAAGAGGTAGGCAAGA
GTGACTATGAGTTTCTTCTTTCCTGTATGCCCTCAGGTATTGACTGGAGTAAACTTTCAGAGTATGAGGTTGAGGATAAC
ACAGCAGGAAGTCAGACATTGGCATGTTCTGGTGACAGCTGTGAGATCGTTGACTTGACCTGAGACGCCTAGCCTGTTGG
GAATTACCCGATGGGGGTTGACCTAGGTACACCTGAGCATGTGTATAAACTGCTCACCTACCTCGCATATCACATATGGA
AAGTCCTAATGTACACAATCATCACGAAGAACCAGTGCAACTTCTGTGACACAGCTAAGGCTCTGCTCGTAGGGGCTGAC
AAACAGTTCAGGGTCATTAATGTTCAAGACCCAGAGAAGAAGTGGGTGTTGACTTTGCTTAAGCAGGCGGGGTACACTAC
AGTCCCACAGATCATTGACCCCGATGGCAAACTTATTGGTGGTTACACAGAACTTAAGGAGTACTTCAATGTCACAAGCA
GTTCGTAAGCAATTCAGTCGGGCCTTGTATGACGCATACGATTCTCCTGCAAGGGAAGCCTTGGTGTCCTACCTGCAATC
CAAGGGACACACCATCGTCAGCAACGAAGAGAACTTCAATGTTGACTTGGTGTCACAAAAGAACGGTGTCACATACTTCA
ATGAGTGTGAAGTTAAGACAGCATGGAAGGCTGACTGGCCAACACACTGGGCAGAAGTTCGTATCCCTGAGCGCAAGCAG
AGGCTCTTGGATAAACATGAGGGGACTGATGGTGTACTCAACTTCTACATCTTCCGTCAAGACCTCAAGCAGGCATGGCG
TATCAAGGACACACTACTGACACCTGAGTCTCTGAAGGAAGCCAAGGGTCGGTTCATCCAGAAGGGTGAGCAATTCTTTC
ACATCCCATACACACAAGCGGAGCTAGTCGTACTATGAGTGATCTTGAGCCACCTAAGAAGCAATCACGCACTCGACGCA
AGACTACATACAAGGGTGCATCAGCAAAGAAAACATCAGGCCTAGTGCCTCGTACTGACAAACAGAAAGACCTCATTGAT
GCCCTTAAGACAAGCCGCCAAGTCTTTATCCTTGGTCCTGCTGGAACTGGGAAGACATATGTCACGGCGACTTATGCTTC
CGACCTCTACACGACGAAAGAGATTGATAAGATCGTCATCACAAGACCTCACGTTGCCGTAGGTAAGGAGCTAGGGTTCC
TCAAAGGGGACCTCACAGAGAAGACAATGCCATGGGCCTTGCCTGTGCTAGACGTATTGGAGAAGCACCTTGGTAAGGGA
GCAGTTGAGACTGGCATTAAGAACGGCAACATTGAGATGGCCCCACTGGCCCTCATGCGTGGACGTAGCTTTGATAACGC
CTTTATTATTGTAGACGAGACGCAGAACATCAGCACACATGAGTTGAAGATGTTGTTGACACGAGTAGGTGAGGGTACAA
CTATCGTTCTCAATGGTGACGTACAGCAGTCAGACCTTAAGGAAGCTGATGGGTTGACAAAGGTTATTCATCTTGCTAAG
AAGCACCAACTGCCAGTGCCAATCATTGAGTTTGGCATTGAGGATATCGTAAGGTCTGACATCACAGCTATGTGGGTCAA
GACATTCCTGAAGGAGGGACTATAAGTATGAAGCATGATGACGTTAACAACCCCAAACACTACGGTGATGGAGTCATAGA
ATGTATTGACTACATGAAGGACAACATGGACCCTATGATGTTCATGGGCTACCTTGAGGGGAACTGTAAGAAGTACATGC
ACCGATACCGATACAAAGGTAAACCTCTGGAAGACCTACGCAAAGCCAGATGGTATCTCAATCGCCTCATTGAAGAGATG
GAAGGCAGCGAGTAGACAAGCAAAAGCCCCCTTGGATTTCTCCTTGGGGGCTTCTTTGTGTTTACTTATTCTTTTTCTTA
GGCTTTCCGAACACGACATAGTCTCCTATGGTTCCTGTTCGAACCATCCCACTTTTGCCTACGGCTTTCCCGTATTCCCT
ATCAATGGCTTTTGTATCACGGCCTTTTATTGTTTTCTTAGCTGCTGTGGCTGTCTTCCCACTCATAACTGTCTTCTTGT
TAGTTGAAGAAAAACCTTTAGTAGCCGTTTTGAGGTTCTTCAAAGTAGCTGCGGCTTTCTTTTCTTTACGGTTGTTTGGA
CGGGATGTTTGACCTTTAGGCATAGTATAGTTCCTTTATGTTTACTTGGAGAAGGCGTCATTCAGAAGTATGATCTCAAG
TTTCTGTACTTGAAGGGTAAGCTCATGTGTAGTGGATATGTTCCACCCTAGTAGAGCTAGGAGTGCCGCAAAGAGGACAC
CCATGATTGCTTTTGTTTCCATGGTGTCACCACTTAACCTTGTCAGCCCAGTAGGCTGCACTCATCTTACCCTTGGCAAT
GTTCTTAGCATGACGAGCCTTGAATGCTTTGTTCCTTGCGCTTCCATCAGGGCTACCCTTGACACCCTTCTGTCCAAAGC
GAATGGTCTTAATCTTGTCGCCTTCCTTGGCTACAACAACGTGAGACTTGCTCTTGTGGCTAGGGGTAGCTTTAGGCTTA
TTGTAGCCTGACACACCTGCCTTGGCTAAACGTGGGTCTTTCTTACTTGGCACGGTCTCTCTCCATCATGTTCTTAATAG
CCTTAATGTTCTCATCAATGCGACCCATAGCAACAGCCTGAGCCTGAACACTTGCTTCCAGAGCAATTAAACGGGTCTCA
TGGCGTACCAGTTCTCTTGTATTACTTTCAATCTCACTGTCTAACGAGGCAACGAACCACACTAGGGCTATCGTTTGCAT
GACGATTGCAAGTATAAAGGTTACAGGAACTGATTTACTTAAGTGCCATTGATTGTCAGCCACGGTATCTTCCTAGTGTT
ATTGTTTTCAAGAGACCAACCCAGATTTCTCTGGGTGAAGGAAGCACCCATCCGAGGATGAGCAGAAGGATAACCCAGAT
AGGGATGTCCTGATTGCTTATGTTGAGAGAACCCACAGAGCCACTAGGAGCCACCCCTGAGTACACAGTCTCAGCCTTGG
TAATGTCACCTACCTGAGCACCTGTCTGGTTGTTCTCAGCGCCAGCCTGTACGTTAGCAGCTACGTTAGGTCCACCCCCG
CCTAGAAGAGAGAGTGGGTTACCTAAGCAGCCTGACAGGAGGAGTATGAGGGTGAGGGGAGCTAGGGGTTTCATTTCTTA
GTCTCAACCATTTAGTTTTCTGGTCTAGCTTTAGGTCTTAAGCTAGTGCTCGGAGCAGAACTAAAGAGGTTTTCAAGCGT
TGTTGTACTAGGTGTTAGCTCTGTAAGACCTTTCTGTGACCTCCAGTAGTTAACAAGGTCGTAACCCTCTACATGACCTT
TGTGTATGTTAGCTTGAGGGTGAGCTACTACCCTCTGCGCACCGTACTGTGCTATAAGGTAATCAGAAAGCCAAGCGGTA
GCCTCTAGTTGGGCTTGAGTAGGAAGGTCTGCGTCAGTGGCTTCTACTTCCACGCCAATGGAGTTACTGTTAGTGATAAT
TCCTCTAGGGTTTCTTTGAGCACTGCCAGACACATGGTATCCTTTAACAGTAGGATCAAATGTCTCGTATATTTTACCAC
TTCTATCAACAAAGTAAGCTGCACTGGCTGCTTTACTAAAGCTGTTCATATAGTGCCTTACACCATTTGTGTAGAGACTT
CCAGTGTAATGTAGCACCACGTTTTGTACGTTAACAGGAGGAGCACTTGGTTCAGCAGGGTAATTAAAACTAGGATCAGA
TTCAGTTGTTTCACTTACATCAATAATACTTCTTTCTACCCCGTTCAAACGATAGTTTTTGGCTATACCCGATACTTGAC
CTGACCTTGTGGATTCAGATATTCTTTCACCTTCACCTAGAAACTGAGGAGGTTCGATAAGTGTGTCCATTTCACTTACA
GGGATGTCTTGGTCTAGTTGATCTTCGATAACAGCCTCAAAAACTTCAACAGAAACAGGAGAAGAGTTAGCTGGAGTAGG
GGCCTCTACAACGGGAGCCTCTACAACGGGAGCACCTACAGCAGGAGCCTCTACAGCAGGAACCCCTACAGCAGGAGCCT
CTACAGCAGGTAAGTTGATCTCTTGAGTTGTAACAGGAGGTGGTGCTGGCACTGCTGTTTGTGCGTCTGTAGTTTGTGAG
ACACCACCAAACCTGTCCATTTCTGACAAGGTAGACTCATAGAACTGACGATCAGGGTTCTCAGATACAGGCTGTACTGT
AGGATTGGCTGAAAGGTTTCTGTACTCCGTAAGCATTTGGGTGAAAAGAGCAAACAAATCCTCTCTTTCCTTATCCACCA
CAGTCTGTGGTCCTTGAGCCTGCTCAGGTCGAGCCTGTGGACGAATGCTTTCCGTAGGTGTTAAGGCATTTTGAGCCTGC
TCAGGTCGAGCCTGTGGACGAATGCTTTCCTTTGGAGCTAGGATTGAACGTGCTCTTCCATTGAAGTCTGACATATTAGT
TTCTTTCCTTAACCATAACGCTTCCGTCAGGGCCAGTGAAGTAGTCACCAACATCCAAAGAAGCAAACAGCTTATCATCA
ATGTCCGTATCGTCTGACCACTGGATAGGGAATGGGTTCTTAAGTGTGCCAAGGTTAGCCCCATCCTCTCTTGTCTGTGT
GATAGGTTTGACAAGAAGTTCTTCAGCCTGCTTGGTGTCAACACCTAGCTTACGAAGGTTGTCAATGTAGAACTTCATAG
AGTTGGACTGCTTAAGAACTTTGTAGTAGTCACGGTAAGCAGCGTTAATGTCAAAGCCTACAGCATTGATCTGCCCACGT
TCAAAGGCTGTCAACTTACGACCACGGTCAGCAATCATTTCTGACACACTGTTGTATCGTTTTGACGAGAAGGAGTTAAG
GGTTGCCTCAAGGTTACGGTCGATCTTAAAGGGGGCCTTCTCAGCTGCACCCTCAAAGTCAAACTCAACCTTACCCACAC
CGACAATCTTAAAGTTAGAACCCTGAAGGGAACCTGAGGCAGCTGTTGTGACAGCATTAAACTGAGCAACAAGACCATCC
TTCAGGCGTTCAGTAGCAAGTGACGCAGCTTCAGGGTCATACGTCTTGACAACCTTAAGTTTAGCGTATGTATCCTCGTT
GTAGATACGGGACATCTTGTCACGATCAATGATACGAGGGGATGTGCTGATGTTAACTGTGGCCTTGCCGATACCGTTCA
AGAAGTTCTCACGCTCCTCAGGTTTAGCTATGCCTTCAGGTGTTGTTGAACGGATACGCATAGTTGTCGCAAAGTCAAGG
CCGTTCTTACGGTCAGCGTCACTAAGCTCCTCTGCCTTTACAATCTCATCTGGGTCGTGAAGGTCATCCACTTGCATTGA
CACAAGATTACGGGCTGGTGGTAGCTCCGTTACTATGATCTCACCTCTATCCAAACGTGCCTGCTCCTCATCACGAGCAG
CCTTAGCTAGACCGAAAACGTCTACGTCAATGTCTGTGTAGACAGTCTCCTCTGCACTTACATTCTGAAGAGTTTTAGTA
AGAGTAGACAGGTTACCTGCGATATAGGTCGAGAAGTCTGTCTTTGGGTCAAGGAGTGCCTTGGCTAGGATTGGGTCAGT
CTTAGAAAGCTCTTTGGCTTGGTTGATGAGAGCCGCTGAGATAGGCTCAAGGGCTTCCATACGTTCCCGTGTCAGTACGT
TCTCGTCGTATGACTCAAGGGTTGTCAGAAGGTTGTCAAGGGTGTCGATCTGAGCCTGAAGGCCCTGCCATTCGTCAGCT
GGAACTAGCTCAGGCTTGGTGAATTGAGCCTTCACAATGTCAAACTTAGTGCGTAGCTGAACGATAGACTCAGGTGACAC
GTTTTTACCCTCAGTCTCAATGAGCAGACCAGCCAAGGCTGACTTACGTACTCCGTCAAGGGCTACGTTAGCCTGCGGTA
GGTAGGTCTCACGGAACTCACGGATGCTTACGTTCTTTGCATTGGCAACGTACAGTGCAGCTGCTTCCTGTTTCTGAACC
TCAGCCATAGCTGTGGCGATAACCTCATCCTGAGTGTAAGGTTTGCCTGAGTTCTTAAGAGTCTTTTCAGCTTCGGAGAG
GTAGGCTGGGTTCTCCTGAAGCTTCTGAACCGCAGCATTGATAGCTGCTTGCTGAGGGTTAAACGTAAGGGACTCTACGT
TGATACCTGTCTTCAGCATCACAAGGTCAGTCTCAGCCTTACCTAACTCACCACCTTGGTTTGTGAATTTAGACAAAGCG
GCATTCACTTTGGTACGCTGTTGGAGTGGATCAAGACCCTTAGTGTTGTCTAGGTCTTGAGACAAACCTGCGTAAAGCTG
ACGGTTCACCGCTGACTCTGATGGTGGCTTGTTAGCTCTTGCCTGAGCATCCATAGCCCCAAAGAGACCCTTGCCAATCA
TAGCTAGTCCAGATGCAGCTGCGTCAGTTGAGGTCGCACTTGGGGCTGACACACCCTGCTCATACTCCGAGCCAGCCGCA
CCAATATCTATAGCAAATCCAGCCATGTCAGTTCCTTATTGTGTTTGTTGGTTTAGAAGCTCTGCGTCAAACTCAAGACC
GAGGCGCATAGCATTTCGCATGATCTCAGGGATAGAATCAACCCTTACAACACCACGCTGTAATTGACCCTTAAGCTCAT
TGGAGAAGTTTGATGACCAGATTTGGTCTGAGATTTCTTCCCAAAGCTTAGTGCCTCGAAGCATATCATCTTTGTCACCA
TTTGTCAATAGATTTACAGCCAAGGTAGCCTTAGCTTTCATATCTTTACTGAAGTCACGGTATGCTTGATTCTTCTTGAA
GACCATTTCGTTGTAGTCATAGAAGTTTTGCACTGGCGCTGGGGTTGCACCGAAGAGTACCGCAGCTGCTGCTTCTGGAG
GCAGGTTGCTGACTGCAAGCTTACGTGTCTTACTACGGTAGTTGCCAGATTCAATAAGCTCTTTGATCTTAAAGGCTTTG
TCAGCTGTTGAAATGTTACGTACGAGTTGCGTAAGGTCCTCACGTACCATTTCGGTACGACCACCTACCATGGCTTTGAC
AGCACTTGAGGCTACTGACAACATGTCACCAGCAATCTGACCTGATGGGCCGAAGACTGTGGCCGCAAGGCTCTCCTCGA
ACAGGCCCTTATAGGTGTCAATAAGCTGGTCAGTCACAGCTACACGGGTTGCGTAGGCTGTCTCAGTGCCAAGTGCATTG
GAGAGCAAGGCATCCATAAGGCCGTACTTAATACGGTTGTGGATTTCTACAGTGTCTGGGCTTTCAGGGTCATACCCTAG
CTGCTCCACAACGTAACCTGCTGTCTTACCTGCACCCAAGCCTGTCAGGCCGAACATCGGACCCATTACGAGGAACATAC
GGGCACGTTCACCTGCTGTGAAGTTACGTCCTACTACAATGTTCTCCAAGGAGCGAAGAGAGAATGACAACCACTGCGTA
GGGACACGCATAGGTCCACTCTGGGCAAAGCTACGGGACTGTGATGTCATACGGAAGGTCAAGTCTTGTTCACGGTTTGT
GATCCAGAGCTTTCCTTCAGGTGACAGAGGGTTGATGTTAGGGCGTTTGGCACGGTGCTCAAAGAAAGCTGTCGTAATGC
CTACCATACGAGTAACACGTTCACCCTCACTAAAGAAGATCGTGGACTTGTCCAAGGCACGACCTACTCTATCCTTCGCT
TTACCTGCGAGGGAGCTTGCAGTACCAAACTTCTGGGGTGCTTGAAGTTCGATGACCTCATTGTCAACAATGTTACGGCC
ACTCTCGTCAATGTACTTAACGAGTGACTGAAGCTCTTCTTCAGGAATACCTGAGAACTTAGCCAAACGTTTGACTGCGG
CAGCTTTGGTTGCTGGATTACGAAGCTTAGTGATAGCCAGCATAGGTGTCGTAAGGCCAAGAGCTTTAGTCCCTTGGACT
GGTGACACAGCTGCAATGGTGATTGAGTGTAGAGCCTGAAGGACAAACTGGTCAGGGTTAAAGAAACCAAACTTCGAGTA
GAAGCCAACCTTAAGAAGCTCTCCTGATGGGTCAGCTTTAGCCAAGTCAGCTTTAAAACCAGTCTTCTCAAAGACCGCCT
CAGTTGCTGCGTTGGTGAACACTTCCCATTTGTCACTGAGCCACGTAGGCTGGTTCAGCCGCCGCTTGATTACGTCCTGT
TGCTCACGAAGCTGGGCTGCAAGGTCATTAAACTTACCTGTGTTTGTCACCTTGGCTTCCAAGAAGCGGTTCAGGAAGTC
ATTCTCAGGTACGCCCTTAGGGAACTGAACGAGTCCCTCGGCTTTCTCAGCAAGCTTAACCCAACCGACAAGTGCGTTCT
GTGATGCTGCACGGTTAGCATAACCGAATACCTCAGAACCGAATTGATCAGCAATGGCTGAGATTGGGTTAGCGTTAACA
GCCTTACCACCACCGTATTCCATGGGTGGGGTGTCAGAACGGCGCATGTTGATGCGAGTGCCTACAGCTTCACCGAAGTT
AACCCCTGACATTGCTGGGTTCTCACCAGCCTCACGGATTGACACCTGCTCATCACGAGCTTTAGCCACGAACTCCTCAC
GGAACTTCAGGCCATATCTAGCTGCAAGCTCCTTAAGGTCCTCAAGGTCAGTTACGTGCTTGTTCCAAGAGTTGTTCTTA
CGGATAATGTCACCAAGCTCGTCGTACTGTACCTTGTTCAGGTTCAAGTCAGCTATGTCCTCAACACCAAGGTCATCCAT
GACACCCTTGACATACTTAGTGATAGCGTTAACCTCACGAACTGTTGTCTCCACTTGCTCCTTACCGAAGGAACCCAAGA
GTGTCTTGAAGCCACCTGAGATAATGTTACCTGAAGCAAGACGCTGCTCTGACACAGCACCTGCAAACCAACGGAACTCA
GAGTTTGTACGAGGACCACCAACGTTGTAAGGCATCACATCAACACGTTCAAGAACACGGGTGCTCTCTACGTTAGTGAC
GAAAAGGTGGTCGAAGTAAACATTAGGGACCTTGAAGACCTGCTGGTCAGGCCCTAGTTCTTCCTTACGGAGACTACGGC
CAGTCTTGACATCAAGGATAAGTTCGTTGTCAGGGACAGTAATGCCTCTGTTGTCTACACGGTAAGCAATATCACCATAG
CCATCTCTGAACTCAGCAAAGACACCACCCTCAGCAACTGTACGCTTAAGGCGTTCGGAGGCTTTGATCTGCCATGTTGT
GTCATTGATGTCTTGTAGTGCTTCGTAAGCTTCTACTGTGGCGTTATCAGGAACCTTACCGTACATTGTCTTGTACAGGC
TCTTGAATGAAACTGAGTCAGGTGCTTGACGAAGGTGTGACAGTTCACCATCACGAAGCTGAGAAGTAAAGTCAGCTAGG
TTCTGAAGTTCCTTGCCTTTAACCTTCTGGATTTTAGCTTGGTAGGGTTTGACAAGACCACTTACGAGGTTTTGGCCAGC
CTCAGCCTGCATGAACTTACCACCAAGGCGATCACCTAGGCGGATAGTGGAAGCACCAAAGACTTTGTTGATTGTGTCAC
CGATAAAGTTAGACTTCTCGACAAGCTCAGCGGCCTCTGGAAGCCCAAGGACATTCAAGCGTTGCTCAGCCTCAACAAAC
CAACCACGGCCTTCTTCTCTCTTGACAACCTTTAGGCTTGGGTCAACTGAGGCTACAGCTTCTGCGTCTGCCTTACGGCT
GAATGCTTTACCTGAGCCATCCTTACCCATACGGACGACAACCTTAAAGTCATCTGAGCCTTCATCAATAACTCTACGTG
TGTTGACAACAACGTCACCTACGTTCTGAGCAATCTTAGTTGCTGTCTGTGTGGCTACCTCTAGGATTACCGCAGGTGGT
ACATACTCACCAAAGGAACCCTTTCGGTTTAGGTCTTCAAGCTTCTCAGCTAGAACGTTCTTGCGTGTACCATTACGTGT
GGTGACACCTGAAGGTCGGGACACAGGGCCTTTAACTGCGTCAAGCTCTTCTGGGAGGGTGCGACCAGCTACAACAATAT
CCGTCTGGACACCTGCATCATCAACCATCTTGGTAGCTACTTCGGCAGCAGCAACCTCATCACCAATGACAGCTACAACG
TCAACAGGTTTACGTGCTTTGTAGAGACCGTAGAGTTTCTTAGGTGCTCTTGCCGTTCCCTTAACAACCCCCACGGCTCC
TCTAGCACCACCTTTGACCAAAGAAGTGCCACCTAAGGTTGCGATGTCGGTAAAGCCAAAGATTGCGTTAATTGCCGCCA
TCGGGTCGTCCCCTAGGTACGTGGAGTCGTTGGCTATTTTGTAGAGGTTCCAGATGCTATCCTCAGAGAAGATACCTTCG
GACTTACGTTCCTCTACGTAGTCCTTGGCCCATACTTTAAAGTCCTCAGGTTTTAGACGGTTAAAGGCAGATCGAATGTC
CTCACCCTCACGGTTTGACCGAAAGCTTGTATCCTCAAAAGCCCCTAGGGTAAAGTAACGGAGAAGGTTAACATCAAGAA
ATGTAAGGAACTTGGAGAAACCTGTCTGGTCGTTAGACTCAAACTCGCTTTGTACTAAGTTATCCCAGATTTCCATGTTT
GTCATTGTGCGAGCAGCATAGCTGTCCACATCGTTATCTGACAACATAAGGTTCTGGATGAGCATGTACTCACCAAGGGT
CATATCGTCACCCTTGGCTTTACGTTGCTTGATAACCTCAGCAATCTCCTCAGGCTGCAAACCATCTTCATAGGCTTTGT
CGATAGCCAAGGCATAGTCAAAGTTCAGAGCCTGAGTTTTAGCTAGGACTTCGGAACGGTTGTCACCAACCTCACGTTCA
GCCTCAATCTGATCCACAGGCTCACCTGTAGCGATGGCTAACTCTTGGGCTTTGTTCTTCTCTACTTCACTATTGGGGTT
GAATACAAGAGTTTCATCCATGCCCTCAGAGTCAAGCTGGAGTTGCTCTTCGTTGGCGATTGCATCGTCTAGTGTAATAG
GAGTTACCAAAGCTTACGCTCCTTTAAAGATTTTGCCGCCAGTTTCGGCAATCTGATCGCTACGACCTGCGGCTCCAAAA
GCAAGGCCAGCCACAGTGCCGAACAAGTTAGCCTGAGAACCGAACTGAGCAGCCTGAGAAGAAAGGCTTGTGTACTGTGT
GCTAAGGCCTGACATCATGCTACCAAAACCAAGGTTTGACCCAAGCTGTGAGCTAAGGCTTGACAGACCACCAGCCACAG
CTGAGCTTCCTGTAACACCAAGGGCCTGTGCTTGTGCTTGAGCCTGTGAACGAGCTACAATGCTTTGACGAATAGCTGAC
CTACGTTGGCGTGTGGCCTGCTGCTTCTGCTGTTGGATTTGAACTTGAGATGCTGCTGCTTGAGCTTTGGCTGACTTCTT
TTGCGCAGACATGGATGCCACAGTTGCCGCTGTGCCATAGATAGCTGCACCAGTTGCGATGATGCCTGCAGTGCCTAGAC
CTGTTACGGCTGCGGTGAGAGCTAGTGTTGTGAAAACAGCCATTACTTTACTTCCTTTATGTATGCGGTCTCAACTGGAG
TGAAACCTTTTCTTTTGAAGAGAACACCAGCCCTGCTGTCAAGCAAGTGGTCAAGTGTGGAAAGCCTAATGAAGTCACAG
CCAGCTTTTTCAGCCCAAGCAACATAAGAGTCTATAAGCTTAGGTGCTGTCCTCCCGTTCCTGTGGGAAGGGTCAAGCCA
AAACATAAGCTCTTGTGCAAAAACAAACGAGTTGATTGGTAGAGGTGTAACGCAGGCTATCATGGCTCCTACGATTTCCT
CTTCGTGAGTGACAACATGGACAAAACCAGCCTCGTTATCAATCAGGTTTGAGACAAGCTCTTGAACCTTTGTGGAGTCA
AACTTCCCCCAAGCTGCGTGAGGTACTTCTTTACAGAACTGCTTGACTGAAATGACAATATCAAGAACATCTCTTTGTTC
TGCGGAGCGGATTAAATAGTCAGACATTAGAAACGTGAGTTCCTTCCTTGGATCATACCCCAGCCTAACAGAATGAAGTC
TTTACCCTGTTCGCTTTCATAACGGATACGCATTGAACGTCCTGTACCACGAACTTTAAGCCTTGTGGTGACAACTGACT
CAGGGTAGTTAAAGGTTGTCAGGTCACTTGGGTTAACCACTACAGGGAACTTAAGGCGGTAGGCCTGCTGACTTGTACCA
AAGTTTGAGTTGAAGTCCCAAGCTGTTGACACAAGCAGTGAGGACGGACGGACAACCTCATAGCCTGACACCTCGTTACC
AGTAAACCCTTCTTCTGTCAAGCGAGTGTAGACCACAACGTATGGTGCTGACTTCTTGGTCACTAGATCACCTACGAAGT
CGTATCCTGTCTCAGCATAGGATGAGTAGTTTGTGTCACCCCAGTCAAGAAAGCTTGTGCTTGAGAAGGAACCCATGGTA
ACTTTGTCTGTTGCTCCGTCACGGATCAAAAGGACAATCGCTGGGTCACCTGTGTTGAATGTAGAGATTTGCTCAGATAC
AACATCGTCTCCCGCTGAGGTGACAACATCGTCTACACCGTTGTTTGCCGTTACGTCAAGCTGAAGTTCCTTAGCTCCAA
AGCCTGAGTAGAACGCAAGACCAACAACACAGTCTGTACTTGATGCTTGGTTCTCAATGCGCCAAGGGTAGAAGGCTTGC
AAAGGAATGTCTAGGATCAGGAAGTTGTTGAGCTTTGATATGACAGTTTCGTCATCATCAGGGTAAGCCCAGTATACACG
TTTGTTGATACTGTCGTAGCTTGAGACAACGGCTTTCTTTGCGTCTGAAGAGATGCCATCCCAGTATGTTTGGATTGTTG
GGATCGTAATGTTCTGCTCTTGGGCTGAGCCTGAGATTTGGTCAAACTGAAGTGTGTGGATACCAAAGCGTGACCACCAG
AAAGGGACACCCTCAGCTGCCACAAAACTTTCAGGGCTAAGGATACCAATACGTGACACACGGTTAACAGAGTAGGATGA
CGCCTTGAATACACCGTCAACACCTGTGATCTGCCATACGCCATTCTCAGCGAAGATAAAGAGAGACGCTTGGTACGCAT
AAAGCCTTTGGATGTTGATGGCGTCTGAAATGTGGATTTCACCACCGTCTGTATCCAAAAGGTCTGAAAGGTATTCTGCT
GTAGGGTCATTGACCTGATAGCACTTACCGAAGTCATCTACGTTATTGGTCAGCTTTGAGAAGAGGATAGTGCCTGCGTT
CTTAGCACTCTCCAAGCCAGCGTAGAACACACGCCCTGAGAAGGACTCGACGCACTTGAAGCGGGACTCTTCTGTCTCTG
TGGTAATACCTGCTACGCCTGAGACTGCTGAACGGTTCTTACTGAAGAAGTCAAGTACGAAGTGGCCGTTGCCTGTAAGT
GATGTACCACCGAAGACTTTATTGAACTCAGTTGAACTGTAGTTGTTGTCTGCATCCTTACCTGCATACCAAGGATGCGT
AAGCCTCTTGGTGAGAGTAGTGGGAGCACCTGAAGCACCCCAGCCTGTGTTCCTTGCGTCATACTGACGAAGGATTGAAG
GTGTGCTGTCGTCTGTGTAGTACTCGTCAACTTCACCTTGCCACTCAAAGTCACGGGTCTGGAAGTCAATGACAGAAACT
GTGTAACTTCCAGCATCGTAAGCAATAGACAGCGTGTCAATAGCTGAGGAGGAGACCACAAGCTTACCTTCAAGTGTAGT
GAACTGACACTTAGCTGTCTCAGCACCTGATGAGCCTGAGAACTCGTAGGCTGAAAGGTCTACACTGTTAGCCTCAATCT
GGTCTGAGTAAGGGAGGTCCGCTTTGTTGTAGAAGTAAAGCGTTGAGCCTTTCTGAAGGACAAGAAAGGTAAGGTCAGCA
TTACCACCAACGTTGGCCCATTCACCTACTGAGGTAAGCTCTGAGTCAGATAGAGTAAAAGAGGAAAGCGTAAAGCTCTC
CTCAGTGGTGACACCAAGTCTACGGCGGCGTGTGCCATCACGACGAAGGTCGCAGTTCAACTCGTCAACTGAGGCTCCCT
CAGGAAACGTTAGCTCCGCCGCTTCCGTTATCAGACCCTTGACGAAGTTGTTTACTGCCTTCTGATTTAAGCTTTGCGCC
ATCTTTAGCCTTCTTACGTTTCTCGTAGTTGTCACCGAACTCTTTACGACGAGCATGGGGTGTCTGAGGTTTGTTGGCGA
GATACTTCTTTACGCCAGCTTGGGCTTTCTGTATTGACGAATAACGACCACTTAGTTCCTTTGGAACACTACCGCTTTCG
ACTTGAATGACAAAGAACCTGAAGCCACCCCTCTCTTTGACTATGTGTATTGACCCAATGAGTTTGTCTGTCTTACACTC
GCACCTCTGGTTTTCGGTGTCGTGGATAAACTCAACCATTAACGTCTCCCGTAGTTAGGTCTTGCATTCTGCTTCTTGGT
TTTGAACTGGTCGTTCTGTACGTACGACTTAAGACGACGAGCAGTCTGCTCTACCTTTGGGTCTGACCCTGATTTAAACA
GAGAGAAGCAAACTGACTTAGCCTCAGCAAGCAAGTAGGAAAGCATTACGTCATCAATGTCAGGCTCGAAGGAGTCCGTC
TGACTGAACGTAGGCAGGATGTAACCAAAGGCTCTCGTCTTGCTGGAACTAAGGGTGCTTTCAACTGACACATTAAAGCT
GTTCATAACAATGTGATCATCGTCAAAGCTTGTGTAGTACGAAGGCTGTACGTCATTACGTACGTAAATGTCAGTACCTC
CTGCAACGTCCTTAACGGCAACTGTGTTGCCTGCTGTCTCCTGCATACGGTTAAGGAACTCCATAGGCTCAACGTAGGAA
ATGACAGCGTAGTCAGATGTTGCTGTTGTACTTACGTTGTAACGGATTTCCTCAAGCTTACGTGTGTTGCTTGGGTAGGT
AAAGTGTGTTGGTTTGGTGTTGTCAGACAGTGACACAAGCTTAACCAGTTGGCGGTGCTCAGGGATGTCTCTGGCTGAAA
TGATGTTGTAGTATGTGTCTTCGATAACGGAGGCAACTTGCATAGCCTCAACGGTATCTGAGATTGTATTGACACCCTCT
GAGTCCATATCACTCAGGATAGATTGTGTCATGCTGAGTAGGGTACGTCTCATGCTTTAAAGTTCCCTGCGATTGTCAGG
TAAGCTGATGCCATATCAAGAGTAAAGCTTGCGTCAGCCTTGACCCAGATTTCAAGGTAGTCATCCTGCTCAAGAGTTGT
TTGACCTACCAATGTGCAGTTGCTCCACTCACCTGAGATTACCGTTTGGATATTGTGAGCACCACCTACAGCCACACCAT
TCTTGTATAAAACAAACTCAACATTCTTGTTAGAACCTGAGTTGTTCTTAATGCTCATCGTGAAGTTTATTGTTGCTACA
ATGCTCTCTACTTCGGTATACTGAAGGCGAGCATTAGGTGTTGCGACACCAGCAAAACCGTTGCTCTCAGAAATGACAAA
GGTAGGGTCTAGTGGTGTTAGTGTTGTTGTTGTGCTGTGTTGGTAGGCTGGAGTTGCTACATCAAAGTCTACATAAGCAC
CAATGTAATGGTGGGCGTGAACCCAAGAGCCTGTGCCCGCACCATTGGCAACATAAACAGAACCATTAGAAGCCGCAGCT
ACACCCTTAGGTTCGTGAAGGTAAGGGTCTGTCATTGTTGAGTGGTTTACGTTAGCCATAAGTAGCTCCTAGAAGTATAT
GTATACTGTAACCCTGCCAAGGCATAAGATATTATACACAGAATAATGTGGTCTGTCAAGTAGAAAGTGGAAGGGGAGCC
GAAGCCCCCCAACCGTGTGCTTTAGACGTCTGGGTTTGTAACCACTGTGACGATACCTTCTGGACGGTACTTCTTGACAC
CGTAACGAGCAGTAGTAACATACTCGTGACGTTGGTAGTCTTTGTTGTACTCGTAGTCCACCTCAGGCATCTGACGCCAT
GCACCCACGAATGGGTTAGCTGTTGCATCAGCTGAGAAGAAGAGGTTAGCAACACCAGCGTTGACTGAGAAGTCGTTGCC
TGTTGCGCCATCTTTCTCAAGCAGTGCTGAGTCAGCAACGTCAGCTTTGAGGTAGTTAGAAGTGTAAACGTCGAAGCCGT
ATACGTTAGCTACGAAGCGCATACCAGTTGCGATACCGTCACGTACAATACCTTCCCACATTGGGTTGTTTGACACGTTG
ACAAGGTTTGTCAGTGTGTTCAGTTGGTACTCTACTGATGGGTCAACAACAGCTACGAGGTTACGGTCAGGAACGTTTGA
CTTCTTGAGGGCATAACGTGCGAATGCAAAGTCAGCAAGCTCAAGACGACCACCGTTACCACCTGACATACGGTGTGCAA
CACCATCAAGTGTTTCAGCTGAGTTAGCTGTTACGCCAACTTCAGGTGAAGCGAATGTGGTTGCTTCGAAGTGTTCCATG
ATTGCACGTTCTTGTTCAGGAACAAAACGGGCTTCAAGCTGTGCGCTGTAGAATGAGTCCTGAGCAGCTTTCTTAGTGAT
GTAAGAAGCTGACTGGAGGTATTTGTCTACAGTGAATTGGAACTCAGCTGTGTCCATCGGTGTGTATGCAACTGCTGCGT
CTTCTGTGTAGTCAGCTACAGTTGTTTTACCGATTGTTGGGATTGTGAATGTGTCACCATCTGGGAATCCATCAAGCATA
CGCACGTAGCGTTGTGCTTGCATTTCATCACGGAGGATGTCTTTGAGTTCTGAGGAGTAGACCTCTGAACGAATCAGACG
TTGTGTGTCTGCATTTGAGGAAATCATACCAGCCATTGTGCTAGTCCTTTCTTAGAGTTTAATTACCAAACTTGTCACCC
ATCCGCATCTTATCTTCCATAAGCTGTTGTTGGATTTTAGGTGTATAGTAGGTGTGACTATCTGTACGACGAAGGTTCTG
GTAGTAAGCCCAGTTACGATCCGCCGTGGTTTGCATATTGACACCTTCAGTTCGAACCGAACCTTGAACCATTGGGTTAA
AGGCGTTCTTCGGTTTCTCACCAACAAGAGTTAGGAAGGCGTTAGGTGACTCAGCAGCAATGTCCTTAAGGCGATCCATT
GACATACCAAGCTCTGCGGCTTTCTTCTTGACAACATCGGCAGCTTCTGTGCCGAATGCTTTCTCAAGCTCTTGATCAAC
GAAGGAAAGGTTCTGGTTTACCAGAGAGTCTTTCTCACGTTGAGTAAGTGTTTTCTCTACAAGGCTCTTTAGGTCTTCCT
CACTCATGCTTGCAGTGGTGTTCTGATCATCAGCGCTACCGTTATTATTGTTAGGCCCTTCAGGTTTCGCATCGGTAGTT
CCAGCGGCCTGTGTCTGAAGGTGTTCAAGAACTTGGTCTTTGTAATCTTGTTTCTTCAAGTCTTCACGCATTTGCGTTAG
TTGCTCTTCAAGATTCTTAATGTAACCATCAGCCTCCAGCTTACCTTTAGCTAGAACTTCAGGGTCACCCCAGTTCTCTC
CCTTTGCCTCGACGAGTTTCTTCAAGTATGACTCCTGTGGTGGGGCTTCAACTTGTGTCTGCTCTGCGTTCTGATCGGTC
TGTTCGGTTGCAGTTCCGTCAGTAAATACCATGTGTTATTCCTTGTCTAGGTTAATGAGGTCAAGCACTTGGTTTAGTGC
TCGGTTATACCCAATCCGATCAGCTTGCTTATAGGCCCACGATGGGCTGTCATAGTCAGCTGTGGCTGGTGCTTCCTTAA
GCATAGACTCAAGGATTCCTTCGAGGGCTTCTAGGCTTGCTCTGTTGCTAATGATTGACTGACGGAGTGCGTCTTTGTCT
TCTTTAGTCTTACAGGACTTAAACCAGATTGCCTTCATTATCTCTTCTTTTCTCTAGTGAGAGGACCTTAAAGGCCCATC
TCTATTGCTGTTTGCTGTTCTTCTTCAAACTCAACTTGAGCTTCTGTAGCCATGCGTTGTGTCTCAAGCTGCTCAGTGAC
AGAGATGTTCTCACCGAACACTGCTGGCTCACCAAGCTCTTCTGACAGAATACGGGCAAACTCTTTACCTGACATGTGTG
CCGCAATGCTTGGGTCAGCAAGCTTAAGCTGGTACAGTTGTGTCAAGCTTTGGATACGGTTGGCACGTTCAGCAAAGTGA
CGAGCACCCATAGGGATGATCTTACCGTTAGCCTTGATGTCTTCCTTGGTGATCTGCTCGAAGAAGGCAAGGCCTGTGTC
TTCGTTAAGGACACGTACTGTGTCTGCGTAGTCCATGTTACGGCGAGCAGCCTCAAGCATGTCGTTAAGGATTGGCTCAA
GGAACACACGCTCGAAGTGAGCAGTCTTGTGTTGGAAGATACGGCCAGCTGCTGTCATAAGCTGCTGTACCTCAAAGGCT
GTCTTCTCGCCTGCACTACGGATACCCATAGCTTCACGAGGTGCTCCAGCCAAAGCCTCCATCTTGTTCTCAAGGTTCTG
GATTTGGAAGTCAGCATTGAGTGCTGTTGTGTCTGGTGACAGATAACCTACGTCACCTTCTTCTCCCATGTAAATACGTG
ATGCTGGGGCGAACTCAAAGTCCTCTACGTCACCACGGATTTTAATCATTGGGTAGGCGATCTGGTCGAACACATCAGCC
TTAAGGTTCTCAAGGTGGTCAATGCGGTACTGCATACCTACTAGGTTATCCAGAGGACCCATAGCATAAAGGTTGTCAGG
ACGCTCACGCCAGCCCGCATGGTGGATAGGAGTAGTGCCAAGCCAGCTAGGGTTCTGCTCATTTGACAGAACGTATGCAC
GGTCAACTACAGTGATGACACGGTTCTTAAGGAAGCTACCTGACTCTTTGTCGTAGATGTCCCCGTAGAACGTGAGAAGC
TCAACGTAGTTTGACTCGTAGTATTCTTTGACAGATGTAAAGCCATCCGCAATGAAACCCTGAGTTTTGTTTTCGTCTAC
CTCGTTGCCGCCCATTGCTGCACGGTTGCTGACCATCTTCTCCATGATCTCTGACATGTAAGAGTTTTCAGAGGATGACT
CAATCTTACGAGCAATCTCACCTAGGCTAAGAACTGAACGAACGATCTTAGGGCTTTCGGCAAAGCTAGGGGCCAGAGGG
TTAAAGCAAACATCATAAGGTGACAGACGGACAACTCGTGGGCCTACGTAGCTTACGATACGTTCACCATCTTCAAACTC
AGTGTAGTCCTTGACAAACTCAACAGTAGCAAAGCAGTTACCATACTGAATGTAGTCGTTGATAAGTTTGCTTGCTGTGT
TCTCAAAGTCTGACTGACGGACTTTGTTGAGCATGTATGACTGGATTGCGTCACGTTTGTTCTTTGTGTTTGAGTCTTGG
TCTGTAGCTTCAAAACGGAACCAACGCTTCTGAGGGAACAAAGCAGCAAAGTAGTTTGCGTGAAGGTTGTCAGCAATCTG
AGTAAGCTTAGGTGTTGTGGTGCTGTTAGTCCAAGGGAGTTTGCTGTTGGACGTAGTGCGTGTGTCAGTGGCGTACAGGT
AGTTACGCAACTCTTTCCACTCTTCGATCTTGTTAGACCGTGCGTGGTTCCATGTGTTGAAACGATCAGCAATGTCTACA
GCTAGGCCGTGTGGATTGATGATATTCTCAAGATCAACTGTTGTGCCAGCCATTAAAAGCTTACGCCTCCGAACTTCTGA
TGAAAGTTTACCACATTACCGTTAGTTCTTCTGACGGTACGGGAAGGTTTTACAGCCATGTCGATAACGGATGCCAAAGC
GTCGATAACGTCATCGTGTGGTGGATTACGTGACTGGAGTTCTTCTTCAAGTATCTGGTTGTTACCACCACGGTAATGCC
AGATGCTGAGGTTGTCATAACGAGGCTCAAGTACTGACGCAATGCGTTCCTGCTTGTTGCCTTGGTTCTTGTTAGGGCGG
AACTCTTCGATGCTAAGGCCTAGCCCGTGTTCCTTTACAAGCTCCTTAAGCTGCTTAACGATTGCAACCTGAGCTACTGT
TGTTTCAGCCCGCATCTTACGGAATGACCATTTGCTAACTAAGTGAAAGATGTGATCAAAGTAAACTGATATGCGGTCTG
TACGGAACCTGTCGATGTCCAAGACGTAGACGTTGTTGTCGGCATCAATACCAATGACAACAATGGCTGTGTAGTCAGCT
TTCTTGCTAAGGCTGAAAGCAAAGTCAACTGCGGCAAAGACGTTAAGCTTCTTGTCACGGAAGAACCAGAAACCATTCTC
TTGCTTGAGGTGCTTCTGTTCGTAGTACTGAAACTTCTCTGAGCCTACAGGTACGTTGTCAGGGTCACTAGGGTCGTTGT
AGTACTGTGCTCGGAACTGACCCTTGTCTAGGTACTGACCACGTTTCTTAGCCAGAACCTTTATGTCAAACCCGAACCAC
TTACCGTCCTTACGCTGCATACGTGGCCAGAGCATTTCACCTGTACCATCACCACGATCTTCTACAGGTTTCTGGAAGAC
TTCGTAGATGTTCTCTTCACCAACCTTCTCACCCTCGTCATCGTAAAGGTCTTCAACCATCTGAAGGAGATCGTTGTAAA
GATCAATAGGATGGTAACGTGTACCTACGACCCACTCCTGTGCGTCAGCACCTTCGATGGATGACAGAAGGGAGTACTGA
CTCTTAACCTTGTTACGACCTTCACCTGAGTATGCGTTCTCATAGACAACAACGTCATCCAAGACAGCAATGTCACAGTG
CATACCTGTAAGAGAAGTTGTAAGACCGCCTGTGAAGACCGATGGGTCTCTGATCTTTTCTTTCTTACGGTCTGGGTGGT
CCAGAGCAATCTCTGAGTTTGTCCACTTAGACCTCTTGCCTTCCTCACGGTGTACGTGGTCAGGCCAGTAACGGTAGTAC
GTGTCAGAAGTAAGGATGCTCTTGATGAATGACAGCTGCTTCTCTGCAAGGTTAGCTGTTGCTGAGATATACAGAACACG
AAGGGTTGGGTTCTTAGTTAGTTCCCAAGCTACACGGTAGGCTACAAGACGAGACTTACCGTGGTCACGAGGGAACAGCA
GAAGCTGGTGGGACTTAGCATCAGGTCGTGTCCACCAGTCACAGACGTCCTCGTGGCACTGTCCAAGTACTTGCTCAGGA
GCTACAAGCTTAATGAAAGTAACAAGGTCAGCTTCAGCTGCAAGTTTAATCTGTTCTAATGAAGTCATTCTACCACACGG
TTTTGGAGATGTCAAGAGTTAATTGTACTTAAGGCTTTAAAGGCCAAGTCACATTATCAGGGAAGCCAGCTTGGGCTGGC
ACATCACGCAGAGCCTGACGGTATGTACGCATCTCGTCTGACATGGTGACATCACTGTTTGCTGTCCAGTCTGTAGCAGC
TAGGAGGCTGTCACGCAGAGCACGTGCTTTCTTTTTGGGGTAAGTAAGAGGGTCCACCCAGTCACTATTTAGTGACCAAG
TAGAACCATCAAACATATACTTGCTAGCCTCCCAATCTTGCGGAACATCTGAGGCAGCGTGTACTTCACAGTTGCTAGAA
TTGAGATACCCAATGATATACTCCAAAGGCTCCCCAACTAGCACTCCAGTGTCGGTGACCTGTATTGAGGTTGCATCATC
AAGGATTACTTGCGAGATGCTGTTTTGTGTAATCGTTTGCATTTCAAGCCCTTACTTGATGTAGAGTGAAGTTGAACTCA
AAGCGTAACCAAGAGTAGAAGAACCGTTTATAGTCAGGTTGCCATTATAAGGATTAACTCCATAAGGACTGCCCGCTGAA
AGGCCAGACAAACCTGTGACAATGGAACCCGCAACAGATACAGATACTGCCTGTCCGTTTGTTCTTGTCTCTTCCGCTAT
GCCAATCGGGTTTGCATGAGGGCCTTCGAAGTCAAGTACTTTAATTCTCTCTGTTGTGCCACGCTCGTAGGAAGAAATAC
CCCACATAAAGAAGCCACCTGCATCAGGATCGTAACTCAAAGCCCTTGGTGCACTCAGGTAGTAACCAGTTGTACTGCCA
AAGCAGCTTTCGGTATAGCTTACAGAATCTTCCTGCACGTAAACGGAGTAGGTATGGACACCCATGTTCACTCCCAAACC
ACTACTTACAGTTAATAGTATATACCCCGTATCCTCATTAAAGGCCATTGAGGAACCACTAATAGGGTCGGGTAGGACTA
CTTGACCAACTGATGTAAGGGTCGTGCTGGTTGCTGCGATACTATAAAGGATACCAGCATTTTGGGTGTAACCGCCTCCA
TCATAACCAACAAGAGCAACCCTGCTTGTCAGTGGGTTATAGGCAATGCTCGTCATGTAGAAATCAAGCCCGCTGCCAGC
CGAAAACATATCCATAGCGGTAGGTGTTGTGACTGACACCGTTGTGCCTGAAATAGAAGCGAGAAAACCATATGTCTTAC
CGTCACTAGGATTGGTAAAGAAGCATGCAGTCTTATTCAGATTGGAGCAGTGCACCATCTGTAAGTAATATCCAAAGTTG
TTATAAACTTGGACCCTTGCCCCAAAAGAAAGACTTGTCCCACTTAACGAAGCTGCTTGCACTACTGTAGCGTAGTTCTC
TGATGCGTCATTGTGCATGTAGAAAATAAGGAACCTGTCCTGAGATTTATCGTAAGTGGCCTTCACTCCATTAACTTGGT
CGATTGACCCTGCACTTGAAAAATTAACACGGGAACCCCAAGACAGAGAAGTGCCAGAGATCGTACCAACGGTATAGGCC
CCTGCTCCGTATGTGGAGTTATACCTTCCAAACAAAACAACTTTTCCACTAGGCCCAGCTACGAGGTTTTGGTCTGTATC
TAAATATACATCGAAAAAATCCATATTAGATGGAGTGCCAAGGCTAACCGTTGAGCCGCTGACAGTGGCTACAACTGTCT
TATACTTACCTGAGTCGGTCCAGTCTCGGTACAAGACAACATGTTTATTTGTACCTTCGTCGTAGCAAGATGTTACAGGA
CTGGTATCAACAAAAAAAGCACTCTCAGCTATAAGCCCTGCTGCTGTAGAACTGACGTCTCCAGAGGTATTAAGACCAAC
GACATCTCCTGCGGTAATGCTACCCGAAGCTGTGAAGGTCTGAGAGCCACTTGGCTGAATACCTGTAACTGTGCCGCCAC
TGACGTTAATACCATTGGTAAACTCAACAGGGCCAGTGCCAGCTTCATCTGTGATTGTATCTACTCGAAGTGTACTCATG
TCGTAGGTTCCTGTGGCCATGTAATGTTGTCTGGGAAGCCTGACTGTGCAGGGATGTCACGAAGGGCTTGACGGTATGTA
GCCCACGCTGTTGTGTCTACAGGTGCATCGGCTACTTGTGTCCAGTCTGAGTTGACAAGAAGTTTATCACGCAGGGTACG
TGCCTCAGCTTCACTAAGTGGTACAAGTGTCCAGCCTAGTGTCCACTCACCGTTGTCACTCTGTGTTGGAGCAGCATCAA
GCTTTGCTTTCTGCCCAAGCTCAGGTGTTGGTTCGGGGAGCTTACGAACACGATAGACATCTTGGGCGTTGAGGTGACGA
GAGGAGACTACAGGGCCGTAGACCGTGTGCTTGTTGTCAGCACGAAATGCAGCCTCTGTGTAAGGTACAGGTGAACCATT
GATCAGCTTAATGAGTTCCATTAGAGTACCTCCTCGTTGATCAGTTTAACTGTTGTGCCGCCATCTAGTGTGACGAAGGT
GTAGGATACTTGATTAGCAGCCTTAAGTACTTCACTGGGAAGTTTTGTCACCGAAAAAGGTACGGTTAAAGAGTATCCAA
CACCTGTCGAGTATTGAAAGACACTGTCATTGCTTTCCCCAAATACATACATCTTACTTCCGTCGGATTTAAAGAAAATA
CCAGAAGGGTCTGTAGCCTGATTAGCTACACTAAAGGTTACAGAGTCGTATGAAGCAGTGCTTAAGTTCCAAGCTGTCGA
TAAAGAGTATTGATAAATGCTGTCAGTAGTGCTTCCAACCATATACATCTTAGTGCCGTCAGAATTAAAAGAAATATCTT
TGGGACTAGTATCCTGACCCGATACACTAAACAAAACAGAGTCGAAGGAAAGTGTATTTATCTCCCAAGGTGTTGACAGG
GAGTATGGGTAAACACGGTCACCAGAGTACCCAGTCATATACATCTTAGTGCCGTCAGGTTTGAAGAAGATACCCGAAGG
ACTTGCATCCTGATTAGCTACACTAAAGCTTACACTGTCATATGAAGCTGTGCTTAAGTCCCAAGCTGTCGATAAAGAGT
ATTGATAGATAGTTTTAGAGGCAGCCCCAAGAACATACATCTTAGTTCCGTCTTCTTTGAAGAAGAGGTTGAGAGGAGCA
GTATCCTGACCTGAGACACTAAAGCTTACACTGTCATATGAAGCTGTGCTTAAGTTCCAGGCAGCCGATAGGGAATATTG
ATAAACGCTGTCACCAACAGTCCCAACCATATACATCTTAGTTCCGTCAGACTTAAAGAAAATGGTTTTTGCACCTAAAT
CCTGACCCGATACACTAAAGCTTGAAAAGTCATATGAGGCTATTTCTAAGTCATATGCTGAAGAAATCCCAATATCAGCC
GTATAAGTCCACTGTGCCTCCGTTGGTACATTAGTAAAACTGACAGTTGTATCGGCAGTCAATGTACCTGCATCAAAGAA
GTTAGCTGCACCTACGTCAAGAGCCTGTGTAGCACCTGACACTGTAGCAGGAATGAAGGGTGCTTGTGCTCCAGCTAGGA
GTGCACCATCAGCATCAGGAAGCGTCAACGTCCTGTTGGTATTACTGTCAGGTGAGGCAATGGTGAATGTACCAGTGCCT
GACGCATTGGGAGTGAGGGAAATCTTGCTCATGTGCTAGGAACCTCTGGCCATGTTACGTTGTGTGGGAAGCCTGCCTGT
GCAGGGACATCAAGGAGTGCCTGACGGTAAGCAGCCCATGCAGCCTGTGTGTCAGCATCAAGTGCAGCCCAGCGCAGAGC
ATTGCCAGCGATAGGGTCAACCTCAGAGGCGAGCTTCATGTCACGGGTTGCACGGACAGCTTGTGCTGCGGCTTCATCAA
GTTCAGCTTGAGTTGGTGGCACATATGCTGCTACGTCACCTGCGGAGGCCATAGCCGCCAGCAAGTGGTTGTTGTCGATT
GTCATGTCAGTATCGGCAGGATCAAGTGTGTAGGGTATCCAGCCAAACTCAGGGTGTTCGATTTCACAGTCAATGCGAGT
GCTGTCGATGTATTGTGCGCTGCGGTAATTCATTAGGAAATCCTTAACCAGAGTGATCTCGGGAAGTCGTTAAGACTGCT
GCTAGGGTAATAAGCTCCCATCAACCTCCATGTTCCGCTGGGACTAACACCAGAGTGTAAAACAGTGTCTGTGACTGCTG
TATATTCCAGAGATGATCCCGCAAGTGTGTCTCCTGCGTTCAGCACGGGACGGCCATTCCCATACTCACCCAAAAAGGCA
TAAGTCCCAACAGCACCGACAGAAGCCCCAGCGGTGGCAGAGAGCACTTGCGCAGTTGACGGCGTAGTGCTGATACCAGT
CAAAGCTGAGCCATCAATAGCGGGCAGTGTACCTGTCAAGTTGCTTGCATCAATAGTACCGTCAAACTCAGTAGCCGTGA
CACCTGTTGATCCGTCTAGTGTAATAGCCATATCAGATTACCACCCATCTTCCGCCTGTCTCAACAGTAACAGTGACACC
AGCATTGATGTCGATTGGACCTGTTGTCATGGCGTTTGTTGTTGCTGTCACGGTGTAGTTGGTTGTGACAACCTGACCGT
TCTCAATGAATATCTTGTCTGTACCACCACCAGTAGCTCCAGCAGAAGCATCAACCCAGTCGTAGTCTGACCCACTCCAA
GCGAGAACCTGATCAGTTGTGGCTGTGCCTGTGTTCAAGTGAGTGTCTACATCGGCATCTGCATAACCAGCGGGAACCGT
AGCCCAGTCATAGTCTGCACCATTCCATGACAGATACTCGCCTGTAGCCGCTGTGCCTGTGTTCAGGTGTGTGTCTACGT
CAGCATCAGCATAGGGTGCAGGTGTGCCTGTGAGGTCACTGTAAGCACCTGTGGTGGCCACTGTGGCTAGGCCAAGGTTT
GTGCGGGCAGCTGAGGCATCAACTAGGTCTGACAGATTGTTTGTGGCAAGCAGAGCGCCTGAGATTGAAGCGTATGCTGC
AACCCAAGATGAACCTTCGTAAACCTTCATAGTCCCGTCTGTAGTGTTGAAGTACAGAGCACCAGTAACTAGAGGATTAC
CATCGTTGTCCAAGGTAGGGTCTGACGCCTTCTGACCCAAGTAACGGTCATCAAAGCTGTCCAGTGCTGCCAAGGCTGCG
TCTGAAGCTGCCGTTGCAGTTGAGGCTGAACCTGCTGCTGCTGTAGCACTTGAGGCTGCATTAGTTGCTGAGGTAGCTGC
ATTAGTTGCTGAGGTTGATGCTGCGGCTGCACTGGCTGCTGCATTGGTCTCCGCTGTCTCAGCACCAACTTCAGCACTCT
CAGCTGCTACTACACTTGCCGCAGATGCCGTGGCACTGCCTGAGGCTGCTACAGCGCTGGATGCGGCCTGAGAGGCGCTG
GTAGCTGCGTTAGAAGCCGAGGTTGAAGCTGAGGTGGCTGAGGTAGCTGCATTGGTCTCTGAGGTCTCAGCGTTGGTCTC
TGCAAGCTCAGCTGCTGTTAAGGCTGTCTGAGCAGCTGTAAGGGAGGCTTGGGTAAGCGCAAGGAGGTCGTCACCATCAA
CAAGAATAGAACCTGCGTTGATAATGTCGTTACCGTTCAGGTCAAGGTCAGCCTGCATGGCATTAGGTGTACTGCCGTCC
AATGACAGAGTATTGTCGAAACCTTCTCGTAGTGCTTCGAAGTTGCTATTCAGGGTGGTGGTGGAAGCATACCCCGAAGC
AATAGTTGTAACTGTAGGTTTCTTTGCCATGTTTTAGTTTACCTTTAGTCCGAGCCTTTCGGCATCTTCTGACAACATTG
ACAGAGCAGCACGATCTTGCTCTTCGTTCTCTTTGTCCATGAGTTTCTTCTTGGCAGCTGTGGCTGGCTCCTTGTCAAGC
CAACCTTTGTCCAAGAGGAGCTTAGCAGCTGTGAAGGAGCTACGGCCCTGCGAACGCATCTCTTCGGCAATCGCTTGGAT
AGCTTCGGATTTGATCTTAACCTCAACCTCACTACGCCACTCTTTAATGTATGGCTTAACCAAGGCTGACTTTGAGATTG
TTTCCCAGATGTGCCATGAACCAAACACCGTGAGAGCAAACGTGTACTCAGTGGGGTCATTAGGAACCATGGAGAGGTAG
AGTTGCTTTAGGGAGATGTAAGTCTTACCACGAACTTCAATGTCTTGTTCCTTAGTGGTGAACAGAGCATTCTCAGGGTC
CATGTAGGAAAGCTCGTAGAACAGTTGCTTCGTACGAATCTTGTTGTTAGAACCCTTGAGTTGTTCAGGTGTGTACATCA
TGGTTTAGTCCTTAGAGTAGCTTGTGGTTAAGCTTGTTATGGGGAAGTATATCATTGTGTATTTCATTTGTCAACACTTA
ATGTTGGTATTGGAAATAAATGCTGATATGGGTGATTTAGGTGTTGACAGGATGTTAAAGAATTGGTATAATTAATTGTT
GGTTGAGTGGGCTATAGTACATACTATAGTTTACTTAAGTACTACCAACGTATCTCCTGTTGGCTACAACGTAGCTACGG
TTGTGCTCAGACATTAGGAATGACAGATGGTGGTGATGTAAGGTGTGCTAAGTCAAACATTGGGATGCTTAAGTTCTCCT
AAGTCAAACATCAGAATCCACTAGGTCTAACTCAGGCTTAACACCACCAGTACAACACTAAAGACTCCTTGGGTAAAACC
TTGGGGTCTTTTGCTTTGCATAGGTATGCTTAGCTGGTGTCAGTTAGCCTTGGCAGACCTTGGGGGCCTTGGCATCCTTG
GGAAAACTATTAGAAAATCTTTAGTCGCATTGTACATACAGCAGGCTACCCCCTAGCCCCCTTGGTCCCCCTCAGCAAAC
CCAAGCAAACTTAGGCCCCCCTATGCATTCACTGCATGGCTATGGTGCTTTGGGGTGCTTAGGTATGCATTGGGTGCATA
GGTAGGCATTGGTATCATAGGGGAAAT
>vB_LenP_ICBM3
GTTGTACATACAGCAGGCCACCCCCTAACCCCCCCTTCCCGCCCCTAGACTTGTTGCATATTTATCACATGGGGGTGTCA
TTCCTGCCACAGTGTTACCTGATTGTGTCACCTGTTGCCCGTATGTCACAGGTTGGAGTAGGTATGTTATACTATAACAC
TATTGTTGCGGTGTTACACCCAGACAACCCCTCACACATTCTAACCCATTGGAAAGGCTACATAACTAGGTCATCTAACT
AGGTAACTTTTTCTTTCCAGTATAATGTATATACATACGGCTCTAAATTAATTTGTAACAAGGTGCATTTTATTGTTGCA
ATGCTTTCCAATGTCTGATCTTAATAGGTCATCGGCAAGCAAACACCGACACATACGGAACACCAGCGTCACTGAGTCAA
CCTGAGCTACTGAGCAAGCCCTAGCACTCAAGAGGGGCACGGAATGTTAAAAAGCTCAGCCTATGCCTTTCGGATACTGA
CCACGGCAAGCTGATCCGCCCTAGAGTATAGCGGAGAAAACGATACTCGCTGACGAGACGCAGTTGTGAAGGTTAAAAGC
AACGTCTCAGAATAAGACTAAAACAAGACTGTTGACACCTTAAATAGTATCTGCCACCTTGAATAGGCAAGACGGGTTCA
AACCTAAGCAACACGAAACAGGCGGCGAGGCCTAGGAGTTGCGGCGATGGATTGATCTTATGAGGGGAAACCCGAACGCT
GTTTGACATTGTTAATATATAGCTTGATCGCCTAGGGTTTACCCCGATAATGGCCTGAGGAGAGAGCTAGGGTAGGCTGC
ACAGTAAGCAGATATGGACGCCCTAGCTCACCTTAACACTCTAGCTTATTCCCTGACGTTAGCATGGATGTCCGTGCTAA
TCTCTTAGGATAAACTCGAAAGGAAAAGACTATGGATAAAGATATCAAAGCACTAGCTGAGCAAATGCGTGACGTTGCAG
AAGAAAACTGGCAAGCCTTGAGTGCAGAATATTGGAGGCTTCACAAGCGCATTGAGACAGAGGCATTCATCTCAAGATGG
GAGCAAATGGAAGCTATCCGTAAACTATCACAGTTAGGATTGGCGCTTCATGCATCTGGGGAGGCTCTCCGTGCGATAGG
TATGGTTCGCTGCAATTAAGGTTTGATTTATTGGGTGCATCTGTAGTGGGTGCACCTAGATAAACCAAAACTTAAACTTG
AAAGGAAAGACAAATGAGCACTTGGGGACATATCAAAAGTGACATGGCACGTAGTCTACTAGAAGGCCGTGCACCTGCCG
ACAAAATAAATCTAAGTATTGTGCTGGATAACATGCTGAGAGAGCAAGGCTTGGATTATAGCAATACAGACTTACCTGAG
GAAGTATTTTGGGCACGTGCTGATGCTCTGGATAAGGCTCATGCGGCTTACATGGAAGGTGACATTGGATTGTGTATGAA
CCGTGTTAAGACATATTATTTAACGTGAGGCTTTGGCTTTCAGGGTGCACCTGTAGTGGGTGCATCTATGTAAGCTAAAC
TTGAAAGGAAAGAACATGCTTGAGAAAGTAATCTTCGCAATAGACAACGATAAAGACACTCATGCTGTCGCTAAGTTTCT
GCGCCATGTAGACACAGAGCAAGTAATGGGACGCTTTGGCCCTATGCAACACCTGATCGGCTCATATGAGGGTGCTATGG
AGTGTTCCTATATGATTGACGCCAGAGACCTACCTAAGGTGCAGCGCTTTATTGAGTATCAGGACAGCGTGTTGCATGTG
CCAGCTGACACAAGACAGCCTTGTCACCTTGTGTTTAATCGTCTGTCAGATCAACCTAACATGATGCTAGAGCCTATGCG
TGAGGTTTCCCATGCCTTTGCCTTAAAGCAATATGCTTGGACATATAATCTCGCCACTGGCAGATACTTTGTGTGCTAAC
ATGATACTGTTTGAGGTATTCTACCTATGCCCTAAGCTTGAGAATATAGCTGAGGCATATATAAAGGCAGCTAGTGCCAC
TGAGGCTCTAGCCATAGCAGAAATAAGAGGGATTGACGTTCTGTATCTTGAACGTATAGCCTGATCAAAAGCAAACAAAG
TGAGCAAAGGAGTAAACTATCATGGCACAACACGTTCGCAACATTCTTAAACTATATCGCCAAGCTACTCAGGAAGATAC
TGCTAATGGTGTCGAATGGTATGCAAGAGCTGAACGTATGGCTAAGGCTATCGCTGAGGACGCTGGCTTGCCACTACCTA
CCGTGATTGGTGTCATGGCCGCACTGTCACCTAATAACCGCTGGGAACGTAACTGCAAGGATGCTGCGACTATGTGTCAA
GCTTGGGTTGCAGGTGAGAGCATGGATAGCTTCAAGGTGTCATGCTATAACACAATGAAACAGAAGGCTTGGGATATCCT
TGACCTAGGCTTGACAGACGACGAGGACATTCTGTCACACCTGAACGGCCAGAAGATTAGATCATTCTACTCTAACATTC
GTGGGCTTGACGAGGTGACAATAGATGGCCATGCCTTGAACATTGCACGAGGTAAGCGTGAGGGATTGACAAGCGACAAG
ACTAACATGGGCAAGAGAGAGTATCGTGATCTTCAAGTTGCCTATGTCAAGGCTGCAAAGAGAGTTAAGATTAAGCCTCA
TGTTCTGCAGGCAATCACATGGACAACGTGGAAGCGTATCCACAACATTTGAGAGAGGGTAGGACTATGAACTATGAGCA
GATCAAACTTAACCTAGCTGACATGTCCTGTATGTCGCCATCGCCTACACCTAAGGCAGCGCTTGAACGTATTGAGCAGC
TTGAGGCAGCACTACATGAGCTAGCCTACTGGCTTGACACAGATCAGGAGATACTTGATGGCATGACAGCAGCAGAACGT
GACGATCACATCAGGATGCACAAGCTTGCCTTGACAGCACTGTTCTAACACACAAAGGAGAAACACAATGAAAAACCAAC
ACACAAAAATCATTCAACACCTTAAGACTGCCAAGGGACTAACAGTCCGAGAGGCTCTGATTGAATACAGCATTAGCAGC
CTGACTAAACGAGTGCATGAGCTTCGGACCATGGGTTATGATATTGAATCCGTTCGTAAGCAACACCCCGTCACGGGTCA
ACGGTATACAAGATACTTCCTACTAGAGGAATTGACATGAGCATGTGTGGAGAGATAGAGAATTGCGAGCACGAGATGCA
GCAACTCAAACAAAAGTTCTTTGAGCTGTCGTTTAAGTCTGAAACTATGGACAGGAAAGAGAGAGAGGGTAAGCTTGAGG
AAGTCAGGCTTAAACTTTTAGACACCAGTCACAGGCTTAACATGCTCTTAGAGGCGGTAAATAGACACGAGGGAGGCCCC
CATGATTAGTTACCTATACAGGGTAGGGATCGCTACCTCTGTGCTCCTGAACGTGATCCTATTGGGTCATTCCAATCAGA
CATTCTCCGCCCGCAACTATGGATGGAAGAGAGAGGGTAAGCCCAATGCTGTTCGGTTTATTGATAGTATCTCCCGTGAG
GGTCACTGCCGTGAATCATGGGTCCATTGGATCACAGCCAAAAGAAAAGTGAACATGAATGACGATTAGGGCTAGACGAA
TCAGAAATTAACGATATAATAAGTATTAACGATACCACCTGCTACATCTACCAGAAAGGATAGGCTAAGAATGTTACCTG
TTACACTAGAAGACTTCCTACTTGGAATAGGTATCCTTCCTATCTCCCCTCTTGAGGAACTGGATACCGTAGTTAACCCT
GTAGGTTATGATGAAGACCTGCCCACATACGATGAAGAAACAAAGGAGTACCTATTCTAATGACACAGATCACAACGACA
TACATCGACCACATGGGCAGTGACCTTTCAGTAGTCAACGCAGCACGGGTTAGCTTTGGTAAGAAGGCTGAATGGGAGTA
CCACGACAGTCAGACCATGCGTCTAGCAGATCGTGACACCAAGCTGATCAATTACCTAGCCAAGCATAAGCACATCAGCC
CATTCGGTCATGCCTTCGCATCCTTCCACATCAAGGCTCCTATCTTTGTAGCACGACAACTTGTGAAACATAAGTTCCTG
CGTTGGAATGAGATCAGCCGCCGTTACGTTGATGATGAACCTGAGTTCTATGTACCTGAAGTATGGCGTGGCCGTAGTGC
TGACAAGAAGCAGGGGTCTGAGGGTGAGGTTAAACTTGGAACACTTGATGATGTTATTGTATCAGAGAGTCCCTTTGAAG
CCCTTTGTGCGTACAGCGTATTGCTTGATGCAGGAGTAGCACCAGAGCAAGCACGTATGGTACTGCCACAGTCCACCATG
ACAGAGTGGTACTGGTCAGGTTCACTGGATGCCTTTGCTGACATGTGCCGCCTTCGGTGCAAGGAAGACACACAGTATGA
GAGCCGCCTTGTAGCTGACCAAGTGTCTACTATCATGCAAGACCTGTACCCTGTCTCATGGGCTGCACTTATGGAAGGAG
AAACAGAATGACTAAAGAAGATTTTGAAAAACTAGAGCAATTTGAAAAGCAAGAGCTTATTGCCATGTACCGCAATGCTC
TTTTGCAAATCGAAGAACTCAAGAAACGGAACTCTGAAATGGGCTGGCGCTTGAACCCAGGGAGGGAACAGAATGACTGA
CCCGCTACCAAACCTGACACGCAGAGAGCGCATTGCGCTTTGGTTTATCATCCTCGCCTTGGATACTATCGGCGCATACC
AATGGAAGCACGAGTGGAAAGTGCTTAGTGAAGACTTGAGAAAGGAGCTTCGTGATGGCTGAACGTAAATTCACACCACC
AACAGAGTTCCCCGCTGAGTATGTCGATGGGAGAGGCAACAAGGCAGTGATCTTGGGGCGAGGCCCAGACAAACAGTTTC
CGTTTATTGGTTATGACGCTTATGGAGGAGTTATTTCTTGGACTGAGCATGGGGAGGTTTACCCTAAGCAGACAAACCCA
TACGACCTCCACGACATCCCCAAGCGCATCACAACGTGGCACAATGTGTACAAGACATGGCTCGGCCTTCAGTGTGCCGC
TAGAGAGTACGCAGACGCATGTAAGGATGGGGAAAACCGCCTCTGCGTCTACCGCATTGAACGTGACGAGGATGGCAGCA
ACCCTGAGATATTCGTGGAGGATGTGTGATGTTTACCGTAGAGTTTGAACCTGAGTGCTCTGTTATAACTTGTCTTGACA
ACAACGATGCTTTTGATGATGTTGAGGTAGTGTTATGCGAGGACAACTCAGTGTTTATTGTACAACACATGTTAGATGTG
GATGATACGAACATTATCTACATGTCCTACCAACAACTTACTGAGATTGCTGCTGCTCTTAACATGACTGAGGGTGCATA
CACTCTAGAAACTAAAGGAGACTAAGATGATCTACGGACTATACGTTTTTGTTATCATGTATTCACTTGGGGCAATGCTC
CTGCTTGCTATTACAGAAGCAACAGAAGAAGATAATCCTAATGCGGACTTCAAACTTGCCTTGTTCTGGCCTTACATTGC
TGTTAGAGTAATCCTTGAACGGATTGTTTTCGGCCCATACAAGGATGATGAATGATGCGGTGTTACATCTGCAATGCAAT
GACAACAGACAACGAGATATACTGGGAAGAAGACAGACAGGACTGGTCACCATGTCCTAAGTGTATCGCCAAGGTTAAGG
AGGCACAGAATGTCGAGCTTTTCGATGGACTACGAACACAAGAAACACCAGCCATGCCAAAGCTGCGGGAGTAGTGATGG
AGCATACCCCTACGAGGATGGTATCTACTGTCATGTCTGCAAGACTAAAACATTTAATGATGATGGAGACAAACAAGTGA
CAGAACAGAAACAACTACCACCCTTGCGGGGTAAGATCATGGCATTACCCAGCCGTGGACTGAACAAGGCAACAGCTGAG
AAGTATCGTGCTCTCACATCAGACGATAAGGTTAGTCTTATCTACACAACAGAGGGTAAGGTAACATCCTTCAAGGAACG
TGGCCTGTCTGAGAAGACATTCAAGTTCAACGGCCCAGCGCAGACAGACCTATTTGGACAGTCAGCATTCTCCAAGGGAG
GTAAGTCAGTTACCATTACCGAGGGTGAGTTCGATGCGATGGCTGCTTATCAGATGCTGTACATGTCGGAGCCTTGTGTT
TCTGTAATCAACGGATCATCAGGTGCAGTCAAGGATTGTAAACGTAACTACGAGTGGCTTGATAGTTTCGAGAAGATCAA
CATTGCCTTTGATAACGACAAGGCTGGACAGGATGCAGCGATAGCAGTAGCTGAGTTGTTTGATCCCCGTAAGGTTCGTC
TCGTTACAATGACACTGAACGATCCTAACGACTACATCAAACAGGCCCGTGAACGTGACTTCATTGATGCACACAAGAAG
GCTGCTCCCTTTACTCCAGATGGTATCCTCGCTGGTTCATCCCTGTATGACGTAGTATCCACACCACCTGCTTATGACTG
TGTACCCTACCCCTTCTCTGGGCTTAACAGTATGACCAAGGGGCTGCGGACTGGGGAGCTTATCACCTTCGTTGCTGGTA
CAGGTGTTGGTAAAACACAGGTAATGCGGGAGATACTGTACTCCCTGATACGTCAGGACAAGGGTAACGTAGGTACACTC
TTCCTTGAGGAGCCAGTACGGGACACAGGGCTGGGCATGATGTCAGTCCACGCAGAGAAACCACTACACCTAACAGATAC
AATCTACACAAAGGAAGAATTTGATAATGCGTATGAGAACACTCTTGGAACTGGTCGGGTCTTTCTCTATGATTCTTTTG
GCAGCAATTCTGTGGAACGTATTGTTAGCATGGTTCGTTATCTAGCACGGTCATGTGACTGCAAGTACATCATCCTAGAC
CACATCAGTATCGTTGTTTCTGATCACGCAAAGGATGAACGTAAGGCACTGGACGAGATTGCTACCAAGCTTAAGACCTT
GACAGTGGAGTTAGATATCTGTTTGCTTATGGTGTCACATCTAAACCGTGACAAGAACCGCAAGCCACCAGAGGAGGGTG
[truncated: 33,878 more chars]
