# Supplementary material for: Cobaviruses – a new globally distributed phage group infecting Rhodobacteraceae in marine ecosystems
Source: ISME J. 2019 Feb 4;13(6):1404–21. doi: 10.1038/s41396-019-0362-7 (PMC6775973; doi:10.1038/s41396-019-0362-7)
Supplement: Supplementary file 4 — SI_file_S4 [file 41396_2019_362_MOESM4_ESM.xlsx]

## Sheet: Cobaviruses_SI_file_S3_Tara_Oce
Run_accession	Experiment_Accession	BioProject_Accession	BioSample_Accession	Library_Strategy	Library_Source	Library_Selection	Title	Latitude	Longitude	Depth	Environment_Feature	Environment_Material	Size_Fraction_Lower_Threshold	Size_Fraction_Upper_Threshold	Temperature
ERR164407	ERX140284	PRJEB1787	SAMEA2591108	WGS	METAGENOMIC	RANDOM	454 GS FLX Titanium sequencing; Marine metagenome.	33.9179	32.898	5	surface water (ENVO:00002042) layer	saline water (ENVO:00002010), including plankton (ENVO:xxxxxxxx)	0.22	1.6	20.4606
ERR164408	ERX140285	PRJEB1787	SAMEA2591098	WGS	METAGENOMIC	RANDOM	454 GS FLX Titanium sequencing; Marine metagenome.	42.1735	17.7252	55	deep chlorophyll maximum layer (ENVO:xxxxxxxx)	saline water (ENVO:00002010), including plankton (ENVO:xxxxxxxx)	0.22	1.6	15.1941
ERR164409	ERX140286	PRJEB1787	SAMEA2591084	WGS	METAGENOMIC	RANDOM	454 GS FLX Titanium sequencing; Marine metagenome.	42.2038	17.715	5	surface water (ENVO:00002042) layer	saline water (ENVO:00002010), including plankton (ENVO:xxxxxxxx)	0.22	1.6	17.322
ERR1701760	ERX1772048	PRJEB1787	SAMEA2620084	WGS	METAGENOMIC	RANDOM	Illumina HiSeq 2000 paired end sequencing; environmental samples	18.5839	66.4727	25	deep chlorophyll maximum layer (ENVO:xxxxxxxx)	saline water (ENVO:00002010), including plankton (ENVO:xxxxxxxx)	1.6	20	26.8122
ERR315858	NA	PRJEB1787	SAMEA2591084	NA	NA	NA	NA	42.2038	17.715	5	surface water (ENVO:00002042) layer	saline water (ENVO:00002010), including plankton (ENVO:xxxxxxxx)	0.22	1.6	17.322
ERR315859	NA	PRJEB1787	SAMEA2591098	NA	NA	NA	NA	42.1735	17.7252	55	deep chlorophyll maximum layer (ENVO:xxxxxxxx)	saline water (ENVO:00002010), including plankton (ENVO:xxxxxxxx)	0.22	1.6	15.1941
ERR315860	NA	PRJEB1787	SAMEA2591098	NA	NA	NA	NA	42.1735	17.7252	55	deep chlorophyll maximum layer (ENVO:xxxxxxxx)	saline water (ENVO:00002010), including plankton (ENVO:xxxxxxxx)	0.22	1.6	15.1941
ERR315861	NA	PRJEB1787	SAMEA2591084	NA	NA	NA	NA	42.2038	17.715	5	surface water (ENVO:00002042) layer	saline water (ENVO:00002010), including plankton (ENVO:xxxxxxxx)	0.22	1.6	17.322
ERR315862	ERX289010	PRJEB1787	SAMEA2591108	WGS	METAGENOMIC	RANDOM	Illumina HiSeq 2000 paired end sequencing; Marine metagenome.	33.9179	32.898	5	surface water (ENVO:00002042) layer	saline water (ENVO:00002010), including plankton (ENVO:xxxxxxxx)	0.22	1.6	20.4606
ERR315863	NA	PRJEB1787	SAMEA2591108	NA	NA	NA	NA	33.9179	32.898	5	surface water (ENVO:00002042) layer	saline water (ENVO:00002010), including plankton (ENVO:xxxxxxxx)	0.22	1.6	20.4606
ERR318618	NA	PRJEB1787	SAMEA2591122	NA	NA	NA	NA	33.9235	32.8118	70	deep chlorophyll maximum layer (ENVO:xxxxxxxx)	saline water (ENVO:00002010), including plankton (ENVO:xxxxxxxx)	0.22	1.6	18.9795
ERR318619	ERX291768	PRJEB1787	SAMEA2591122	WGS	METAGENOMIC	RANDOM	Illumina Genome Analyzer IIx paired end sequencing; Marine metagenome.	33.9235	32.8118	70	deep chlorophyll maximum layer (ENVO:xxxxxxxx)	saline water (ENVO:00002010), including plankton (ENVO:xxxxxxxx)	0.22	1.6	18.9795
ERR318620	ERX291769	PRJEB1787	SAMEA2591122	WGS	METAGENOMIC	RANDOM	Illumina Genome Analyzer IIx paired end sequencing; Marine metagenome.	33.9235	32.8118	70	deep chlorophyll maximum layer (ENVO:xxxxxxxx)	saline water (ENVO:00002010), including plankton (ENVO:xxxxxxxx)	0.22	1.6	18.9795
ERR318621	ERX291767	PRJEB1787	SAMEA2591122	WGS	METAGENOMIC	RANDOM	Illumina Genome Analyzer IIx paired end sequencing; Marine metagenome.	33.9235	32.8118	70	deep chlorophyll maximum layer (ENVO:xxxxxxxx)	saline water (ENVO:00002010), including plankton (ENVO:xxxxxxxx)	0.22	1.6	18.9795
ERR598942	NA	PRJEB1787	SAMEA2623135	NA	NA	NA	NA	35.4002	-127.75	45	deep chlorophyll maximum layer (ENVO:xxxxxxxx)	saline water (ENVO:00002010), including plankton (ENVO:xxxxxxxx)	0.22	3	13.1598
ERR598943	ERX556029	PRJEB1787	SAMEA2622173	WGS	METAGENOMIC	RANDOM	Illumina HiSeq 2000 paired end sequencing; Marine metagenome.	-5.2529	-85.1545	5	surface water layer (ENVO:00002042)	saline water (ENVO:00002010), including plankton (ENVO:xxxxxxxx)	0.22	3	24.9431
ERR598944	NA	PRJEB1787	SAMEA2623907	NA	NA	NA	NA	43.7182	-16.8714	800	mesopelagic zone (ENVO:00000213)	saline water (ENVO:00002010), including plankton (ENVO:xxxxxxxx)	0.22	3	10.2118
ERR598945	ERX555982	PRJEB1787	SAMEA2621487	WGS	METAGENOMIC	RANDOM	Illumina HiSeq 2000 paired end sequencing; Marine metagenome.	-60.2287	-60.6476	5	surface water layer (ENVO:00002042)	saline water (ENVO:00002010), including plankton (ENVO:xxxxxxxx)	0.22	3	1.84402
ERR598946	NA	PRJEB1787	SAMEA2622149	NA	NA	NA	NA	-12.9794	-96.0232	177	mesopelagic zone (ENVO:00000213) & marine oxygen minimum zone (ENVO:01000065)	saline water (ENVO:00002010), including plankton (ENVO:xxxxxxxx)	0.22	3	13.0146
ERR598947	NA	PRJEB1787	SAMEA2620995	NA	NA	NA	NA	-31.0198	4.6685	700	mesopelagic zone (ENVO:00000213)	saline water (ENVO:00002010), including plankton (ENVO:xxxxxxxx)	0.22	3	7.02675
ERR598948	NA	PRJEB1787	SAMEA2622690	NA	NA	NA	NA	-9.0063	-139.139	115	deep chlorophyll maximum layer (ENVO:xxxxxxxx)	saline water (ENVO:00002010), including plankton (ENVO:xxxxxxxx)	0.22	3	24.6962
ERR598949	ERX556061	PRJEB1787	SAMEA2620021	WGS	METAGENOMIC	RANDOM	Illumina HiSeq 2000 paired end sequencing; Marine metagenome.	19.0284	64.5126	25	deep chlorophyll maximum layer (ENVO:xxxxxxxx)	saline water (ENVO:00002010), including plankton (ENVO:xxxxxxxx)	0.22	1.6	25.4944
ERR598950	ERX556067	PRJEB1787	SAMEA2619399	WGS	METAGENOMIC	RANDOM	Illumina HiSeq 2000 paired end sequencing; Marine metagenome.	36.5533	-6.5669	40	deep chlorophyll maximum layer (ENVO:xxxxxxxx)	saline water (ENVO:00002010), including plankton (ENVO:xxxxxxxx)	0.22	1.6	20.4089
ERR598951	ERX556082	PRJEB1787	SAMEA2619766	WGS	METAGENOMIC	RANDOM	Illumina HiSeq 2000 paired end sequencing; Marine metagenome.	39.3888	19.3905	5	surface water layer (ENVO:00002042)	saline water (ENVO:00002010), including plankton (ENVO:xxxxxxxx)	0.22	1.6	18.3425
ERR598952	ERX556128	PRJEB1787	SAMEA2622336	WGS	METAGENOMIC	RANDOM	Illumina HiSeq 2000 paired end sequencing; Marine metagenome.	2.0299	-84.5546	30	deep chlorophyll maximum layer (ENVO:xxxxxxxx)	saline water (ENVO:00002010), including plankton (ENVO:xxxxxxxx)	0.22	3	26.532
ERR598953	ERX556081	PRJEB1787	SAMEA2622149	WGS	METAGENOMIC	RANDOM	Illumina HiSeq 2000 paired end sequencing; Marine metagenome.	-12.9794	-96.0232	177	mesopelagic zone (ENVO:00000213) & marine oxygen minimum zone (ENVO:01000065)	saline water (ENVO:00002010), including plankton (ENVO:xxxxxxxx)	0.22	3	13.0146
ERR598954	NA	PRJEB1787	SAMEA2622518	NA	NA	NA	NA	-23.2811	-129.395	5	surface water layer (ENVO:00002042)	saline water (ENVO:00002010), including plankton (ENVO:xxxxxxxx)	0.22	3	24.2375
ERR598955	NA	PRJEB1787	SAMEA2619376	NA	NA	NA	NA	36.5533	-6.5669	5	surface water layer (ENVO:00002042)	saline water (ENVO:00002010), including plankton (ENVO:xxxxxxxx)	0.22	1.6	20.5251
ERR598956	ERX555950	PRJEB1787	SAMEA2622733	WGS	METAGENOMIC	RANDOM	Illumina HiSeq 2000 paired end sequencing; Marine metagenome.	-8.9109	-140.285	150	marine epipelagic mixed layer (ENVO:xxxxxxxxx)	saline water (ENVO:00002010), including plankton (ENVO:xxxxxxxx)	0.22	3	22.1151
ERR598957	NA	PRJEB1787	SAMEA2622545	NA	NA	NA	NA	-23.2189	-129.5	155	deep chlorophyll maximum layer (ENVO:xxxxxxxx)	saline water (ENVO:00002010), including plankton (ENVO:xxxxxxxx)	0.22	3	22.2614
ERR598958	NA	PRJEB1787	SAMEA2623756	NA	NA	NA	NA	34.1504	-56.9684	250	mesopelagic zone (ENVO:00000213)	saline water (ENVO:00002010), including plankton (ENVO:xxxxxxxx)	0.22	3	18.169
ERR598959	ERX555909	PRJEB1787	SAMEA2619879	WGS	METAGENOMIC	RANDOM	Illumina HiSeq 2000 paired end sequencing; Marine metagenome.	18.3967	39.875	5	surface water layer (ENVO:00002042)	saline water (ENVO:00002010), including plankton (ENVO:xxxxxxxx)	0.22	1.6	27.5986
ERR598960	NA	PRJEB1787	SAMEA2620882	NA	NA	NA	NA	-35.1889	26.2905	850	mesopelagic zone (ENVO:00000213)	saline water (ENVO:00002010), including plankton (ENVO:xxxxxxxx)	0.22	3	8.4127
ERR598961	NA	PRJEB1787	SAMEA2622478	NA	NA	NA	NA	-16.9587	-100.675	90	deep chlorophyll maximum layer (ENVO:xxxxxxxx)	saline water (ENVO:00002010), including plankton (ENVO:xxxxxxxx)	0.22	3	19.8814
ERR598962	ERX556048	PRJEB1787	SAMEA2622219	WGS	METAGENOMIC	RANDOM	Illumina HiSeq 2000 paired end sequencing; Marine metagenome.	-5.2669	-85.2732	40	deep chlorophyll maximum layer (ENVO:xxxxxxxx)	saline water (ENVO:00002010), including plankton (ENVO:xxxxxxxx)	0.22	3	19.5663
ERR598963	ERX556003	PRJEB1787	SAMEA2623774	WGS	METAGENOMIC	RANDOM	Illumina HiSeq 2000 paired end sequencing; Marine metagenome.	34.1132	-49.9181	5	surface water layer (ENVO:00002042)	saline water (ENVO:00002010), including plankton (ENVO:xxxxxxxx)	0.22	3	18.7327
ERR598964	NA	PRJEB1787	SAMEA2623794	NA	NA	NA	NA	34.0771	-49.8233	740	mesopelagic zone (ENVO:00000213)	saline water (ENVO:00002010), including plankton (ENVO:xxxxxxxx)	0.22	3	10.5654
ERR598965	NA	PRJEB1787	SAMEA2621812	NA	NA	NA	NA	-33.9116	-73.0537	35	deep chlorophyll maximum layer (ENVO:xxxxxxxx)	saline water (ENVO:00002010), including plankton (ENVO:xxxxxxxx)	0.22	3	16.4012
ERR598966	ERX556073	PRJEB1787	SAMEA2619927	WGS	METAGENOMIC	RANDOM	Illumina HiSeq 2000 paired end sequencing; Marine metagenome.	20.8183	63.5047	5	surface water layer (ENVO:00002042)	saline water (ENVO:00002010), including plankton (ENVO:xxxxxxxx)	0.22	1.6	25.5814
ERR598967	NA	PRJEB1787	SAMEA2621859	NA	NA	NA	NA	-29.7238	-101.16	5	surface water layer (ENVO:00002042)	saline water (ENVO:00002010), including plankton (ENVO:xxxxxxxx)	0.22	3	23.7991
ERR598968	NA	PRJEB1787	SAMEA2623673	NA	NA	NA	NA	34.6712	-71.3093	5	surface water layer (ENVO:00002042)	saline water (ENVO:00002010), including plankton (ENVO:xxxxxxxx)	0.22	3	19.1288
ERR598969	ERX556018	PRJEB1787	SAMEA2619802	WGS	METAGENOMIC	RANDOM	Illumina HiSeq 2000 paired end sequencing; Marine metagenome.	27.16	27.1433	5	surface water layer (ENVO:00002042)	saline water (ENVO:00002010), including plankton (ENVO:xxxxxxxx)	0.22	1.6	25.0621
ERR598970	ERX556096	PRJEB1787	SAMEA2620786	WGS	METAGENOMIC	RANDOM	Illumina HiSeq 2000 paired end sequencing; Marine metagenome.	-29.5019	37.9889	5	surface water layer (ENVO:00002042)	saline water (ENVO:00002010), including plankton (ENVO:xxxxxxxx)	0.22	3	22.1656
ERR598971	NA	PRJEB1787	SAMEA2622362	NA	NA	NA	NA	2.0649	-84.5546	380	mesopelagic zone (ENVO:00000213)	saline water (ENVO:00002010), including plankton (ENVO:xxxxxxxx)	0.22	3	11.3158
ERR598972	ERX555948	PRJEB1787	SAMEA2620828	WGS	METAGENOMIC	RANDOM	Illumina HiSeq 2000 paired end sequencing; Marine metagenome.	-29.5333	37.9117	65	deep chlorophyll maximum layer (ENVO:xxxxxxxx)	saline water (ENVO:00002010), including plankton (ENVO:xxxxxxxx)	0.22	3	22.2503
ERR598973	ERX556107	PRJEB1787	SAMEA2620929	WGS	METAGENOMIC	RANDOM	Illumina HiSeq 2000 paired end sequencing; Marine metagenome.	-34.9449	17.9189	5	surface water layer (ENVO:00002042)	saline water (ENVO:00002010), including plankton (ENVO:xxxxxxxx)	0.22	3	15.0335
ERR598974	ERX556135	PRJEB1787	SAMEA2619952	WGS	METAGENOMIC	RANDOM	Illumina HiSeq 2000 paired end sequencing; Marine metagenome.	20.8222	63.5133	17	deep chlorophyll maximum layer (ENVO:xxxxxxxx)	saline water (ENVO:00002010), including plankton (ENVO:xxxxxxxx)	0.22	1.6	25.374
ERR598975	ERX555956	PRJEB1787	SAMEA2619907	WGS	METAGENOMIC	RANDOM	Illumina HiSeq 2000 paired end sequencing; Marine metagenome.	18.4417	39.8567	60	deep chlorophyll maximum layer (ENVO:xxxxxxxx)	saline water (ENVO:00002010), including plankton (ENVO:xxxxxxxx)	0.22	1.6	27.5899
ERR598976	NA	PRJEB1787	SAMEA2623850	NA	NA	NA	NA	36.1715	-29.023	5	surface water layer (ENVO:00002042)	saline water (ENVO:00002010), including plankton (ENVO:xxxxxxxx)	0.22	3	17.2601
ERR598977	ERX556125	PRJEB1787	SAMEA2620217	WGS	METAGENOMIC	RANDOM	Illumina HiSeq 2000 paired end sequencing; Marine metagenome.	14.5536	70.0128	60	deep chlorophyll maximum layer (ENVO:xxxxxxxx)	saline water (ENVO:00002010), including plankton (ENVO:xxxxxxxx)	0.22	1.6	27.1177
ERR598978	NA	PRJEB1787	SAMEA2622173	NA	NA	NA	NA	-5.2529	-85.1545	5	surface water layer (ENVO:00002042)	saline water (ENVO:00002010), including plankton (ENVO:xxxxxxxx)	0.22	3	24.9431
ERR598979	ERX555970	PRJEB1787	SAMEA2620855	WGS	METAGENOMIC	RANDOM	Illumina HiSeq 2000 paired end sequencing; Marine metagenome.	-35.1728	26.2868	5	surface water layer (ENVO:00002042)	saline water (ENVO:00002010), including plankton (ENVO:xxxxxxxx)	0.22	3	21.8168
ERR598980	NA	PRJEB1787	SAMEA2623098	NA	NA	NA	NA	31.528	-159.022	550	mesopelagic zone (ENVO:00000213)	saline water (ENVO:00002010), including plankton (ENVO:xxxxxxxx)	0.22	3	6.68972
ERR598981	ERX555977	PRJEB1787	SAMEA2622149	WGS	METAGENOMIC	RANDOM	Illumina HiSeq 2000 paired end sequencing; Marine metagenome.	-12.9794	-96.0232	177	mesopelagic zone (ENVO:00000213) & marine oxygen minimum zone (ENVO:01000065)	saline water (ENVO:00002010), including plankton (ENVO:xxxxxxxx)	0.22	3	13.0146
ERR598982	ERX556046	PRJEB1787	SAMEA2620950	WGS	METAGENOMIC	RANDOM	Illumina HiSeq 2000 paired end sequencing; Marine metagenome.	-34.8901	18.0459	30	deep chlorophyll maximum layer (ENVO:xxxxxxxx)	saline water (ENVO:00002010), including plankton (ENVO:xxxxxxxx)	0.22	3	15.019
ERR598983	NA	PRJEB1787	SAMEA2623627	NA	NA	NA	NA	39.2305	-70.0377	5	surface water layer (ENVO:00002042)	saline water (ENVO:00002010), including plankton (ENVO:xxxxxxxx)	0.22	3	14.1189
ERR598984	NA	PRJEB1787	SAMEA2621132	NA	NA	NA	NA	-8.7789	-17.9099	5	surface water layer (ENVO:00002042)	saline water (ENVO:00002010), including plankton (ENVO:xxxxxxxx)	0.22	3	25.0262
ERR598985	NA	PRJEB1787	SAMEA2623513	NA	NA	NA	NA	25.6236	-88.45	640	mesopelagic zone (ENVO:00000213)	saline water (ENVO:00002010), including plankton (ENVO:xxxxxxxx)	0.22	3	9.75626
ERR598986	NA	PRJEB1787	SAMEA2623868	NA	NA	NA	NA	36.1811	-28.9373	80	deep chlorophyll maximum layer (ENVO:xxxxxxxx)	saline water (ENVO:00002010), including plankton (ENVO:xxxxxxxx)	0.22	3	16.7511
ERR598987	ERX556104	PRJEB1787	SAMEA2623295	WGS	METAGENOMIC	RANDOM	Illumina HiSeq 2000 paired end sequencing; Marine metagenome.	14.2075	-116.647	40	deep chlorophyll maximum layer (ENVO:xxxxxxxx)	saline water (ENVO:00002010), including plankton (ENVO:xxxxxxxx)	0.22	3	99999
ERR598988	ERX556077	PRJEB1787	SAMEA2622796	WGS	METAGENOMIC	RANDOM	Illumina HiSeq 2000 paired end sequencing; Marine metagenome.	-9.0714	-140.597	120	marine epipelagic mixed layer (ENVO:xxxxxxxxx)	saline water (ENVO:00002010), including plankton (ENVO:xxxxxxxx)	0.22	3	25.2218
ERR598989	ERX556031	PRJEB1787	SAMEA2623275	WGS	METAGENOMIC	RANDOM	Illumina HiSeq 2000 paired end sequencing; Marine metagenome.	14.2035	-116.626	5	surface water layer (ENVO:00002042)	saline water (ENVO:00002010), including plankton (ENVO:xxxxxxxx)	0.22	3	26.4091
ERR598990	ERX556072	PRJEB1787	SAMEA2620890	WGS	METAGENOMIC	RANDOM	Illumina HiSeq 2000 paired end sequencing; Marine metagenome.	-35.2421	26.3048	30	deep chlorophyll maximum layer (ENVO:xxxxxxxx)	saline water (ENVO:00002010), including plankton (ENVO:xxxxxxxx)	0.22	3	21.8149
ERR598991	ERX555978	PRJEB1787	SAMEA2619879	WGS	METAGENOMIC	RANDOM	Illumina HiSeq 2000 paired end sequencing; Marine metagenome.	18.3967	39.875	5	surface water layer (ENVO:00002042)	saline water (ENVO:00002010), including plankton (ENVO:xxxxxxxx)	0.22	1.6	27.5986
ERR598992	NA	PRJEB1787	SAMEA2622652	NA	NA	NA	NA	-8.9971	-139.196	5	surface water layer (ENVO:00002042)	saline water (ENVO:00002010), including plankton (ENVO:xxxxxxxx)	0.22	3	26.5441
ERR598993	NA	PRJEB1787	SAMEA2619667	NA	NA	NA	NA	35.759	14.2574	5	surface water layer (ENVO:00002042)	saline water (ENVO:00002010), including plankton (ENVO:xxxxxxxx)	0.22	1.6	21.4395
ERR598994	ERX556109	PRJEB1787	SAMEA2620970	WGS	METAGENOMIC	RANDOM	Illumina HiSeq 2000 paired end sequencing; Marine metagenome.	-32.2401	17.7103	5	surface water layer (ENVO:00002042)	saline water (ENVO:00002010), including plankton (ENVO:xxxxxxxx)	0.22	3	12.8345
ERR598995	NA	PRJEB1787	SAMEA2623079	NA	NA	NA	NA	31.5168	-159.046	115	deep chlorophyll maximum layer (ENVO:xxxxxxxx)	saline water (ENVO:00002010), including plankton (ENVO:xxxxxxxx)	0.22	3	15.2843
ERR598996	NA	PRJEB1787	SAMEA2623826	NA	NA	NA	NA	35.8427	-37.1526	40	deep chlorophyll maximum layer (ENVO:xxxxxxxx)	saline water (ENVO:00002010), including plankton (ENVO:xxxxxxxx)	0.22	3	17.6636
ERR598997	ERX556086	PRJEB1787	SAMEA2622316	WGS	METAGENOMIC	RANDOM	Illumina HiSeq 2000 paired end sequencing; Marine metagenome.	1.9928	-84.5766	5	surface water layer (ENVO:00002042)	saline water (ENVO:00002010), including plankton (ENVO:xxxxxxxx)	0.22	3	27.6176
ERR598998	ERX556093	PRJEB1787	SAMEA2622733	WGS	METAGENOMIC	RANDOM	Illumina HiSeq 2000 paired end sequencing; Marine metagenome.	-8.9109	-140.285	150	marine epipelagic mixed layer (ENVO:xxxxxxxxx)	saline water (ENVO:00002010), including plankton (ENVO:xxxxxxxx)	0.22	3	22.1151
ERR598999	ERX556047	PRJEB1787	SAMEA2622673	WGS	METAGENOMIC	RANDOM	Illumina HiSeq 2000 paired end sequencing; Marine metagenome.	-8.9729	-139.239	600	mesopelagic zone (ENVO:00000213)	saline water (ENVO:00002010), including plankton (ENVO:xxxxxxxx)	0.22	3	7.21224
ERR599000	NA	PRJEB1787	SAMEA2621232	NA	NA	NA	NA	-20.9315	-35.1794	800	mesopelagic zone (ENVO:00000213)	saline water (ENVO:00002010), including plankton (ENVO:xxxxxxxx)	0.22	3	4.74959
ERR599001	NA	PRJEB1787	SAMEA2623919	NA	NA	NA	NA	43.7684	-16.9047	5-160	water layer with no specific feature	saline water (ENVO:00002010), including plankton (ENVO:xxxxxxxx)	0.22	3	99999
ERR599002	NA	PRJEB1787	SAMEA2620570	NA	NA	NA	NA	-16.9534	53.9601	75	deep chlorophyll maximum layer (ENVO:xxxxxxxx)	saline water (ENVO:00002010), including plankton (ENVO:xxxxxxxx)	0.22	1.6	24.8943
ERR599003	ERX556024	PRJEB1787	SAMEA2619376	WGS	METAGENOMIC	RANDOM	Illumina HiSeq 2000 paired end sequencing; Marine metagenome.	36.5533	-6.5669	5	surface water layer (ENVO:00002042)	saline water (ENVO:00002010), including plankton (ENVO:xxxxxxxx)	0.22	1.6	20.5251
ERR599004	ERX556099	PRJEB1787	SAMEA2623390	WGS	METAGENOMIC	RANDOM	Illumina HiSeq 2000 paired end sequencing; Marine metagenome.	6.3559	-103.06	450	mesopelagic zone (ENVO:00000213)	saline water (ENVO:00002010), including plankton (ENVO:xxxxxxxx)	0.22	3	8.21056
ERR599005	NA	PRJEB1787	SAMEA2621176	NA	NA	NA	NA	-8.7986	-17.9034	800	mesopelagic zone (ENVO:00000213)	saline water (ENVO:00002010), including plankton (ENVO:xxxxxxxx)	0.22	3	4.67387
ERR599006	NA	PRJEB1787	SAMEA2621254	NA	NA	NA	NA	-30.1367	-43.2899	5	surface water layer (ENVO:00002042)	saline water (ENVO:00002010), including plankton (ENVO:xxxxxxxx)	0.22	3	19.8541
ERR599007	NA	PRJEB1787	SAMEA2622219	NA	NA	NA	NA	-5.2669	-85.2732	40	deep chlorophyll maximum layer (ENVO:xxxxxxxx)	saline water (ENVO:00002010), including plankton (ENVO:xxxxxxxx)	0.22	3	19.5663
ERR599008	NA	PRJEB1787	SAMEA2621551	NA	NA	NA	NA	-61.9689	-49.5017	790	mesopelagic zone (ENVO:00000213)	saline water (ENVO:00002010), including plankton (ENVO:xxxxxxxx)	0.22	3	0.45883
ERR599009	NA	PRJEB1787	SAMEA2621401	NA	NA	NA	NA	-47.1863	-58.2902	5	surface water layer (ENVO:00002042)	saline water (ENVO:00002010), including plankton (ENVO:xxxxxxxx)	0.22	3	7.32152
ERR599010	ERX555995	PRJEB1787	SAMEA2621198	WGS	METAGENOMIC	RANDOM	Illumina HiSeq 2000 paired end sequencing; Marine metagenome.	-20.9354	-35.1803	5	surface water layer (ENVO:00002042)	saline water (ENVO:00002010), including plankton (ENVO:xxxxxxxx)	0.22	3	23.3495
ERR599011	ERX555983	PRJEB1787	SAMEA2620194	WGS	METAGENOMIC	RANDOM	Illumina HiSeq 2000 paired end sequencing; Marine metagenome.	14.6059	69.9776	5	surface water layer (ENVO:00002042)	saline water (ENVO:00002010), including plankton (ENVO:xxxxxxxx)	0.22	1.6	29.0894
ERR599012	ERX556129	PRJEB1787	SAMEA2620756	WGS	METAGENOMIC	RANDOM	Illumina HiSeq 2000 paired end sequencing; Marine metagenome.	-22.3368	40.3412	5	surface water layer (ENVO:00002042)	saline water (ENVO:00002010), including plankton (ENVO:xxxxxxxx)	0.22	3	25.0802
ERR599013	ERX556136	PRJEB1787	SAMEA2620259	WGS	METAGENOMIC	RANDOM	Illumina HiSeq 2000 paired end sequencing; Marine metagenome.	5.9998	73.9067	80	deep chlorophyll maximum layer (ENVO:xxxxxxxx)	saline water (ENVO:00002010), including plankton (ENVO:xxxxxxxx)	0.22	1.6	27.7234
ERR599014	NA	PRJEB1787	SAMEA2622402	NA	NA	NA	NA	-1.9002	-84.6265	50	deep chlorophyll maximum layer (ENVO:xxxxxxxx)	saline water (ENVO:00002010), including plankton (ENVO:xxxxxxxx)	0.22	3	21.8146
ERR599015	ERX555937	PRJEB1787	SAMEA2623314	WGS	METAGENOMIC	RANDOM	Illumina HiSeq 2000 paired end sequencing; Marine metagenome.	14.2025	-116.643	375	mesopelagic zone (ENVO:00000213)	saline water (ENVO:00002010), including plankton (ENVO:xxxxxxxx)	0.22	3	8.91148
ERR599016	ERX555923	PRJEB1787	SAMEA2620570	WGS	METAGENOMIC	RANDOM	Illumina HiSeq 2000 paired end sequencing; Marine metagenome.	-16.9534	53.9601	75	deep chlorophyll maximum layer (ENVO:xxxxxxxx)	saline water (ENVO:00002010), including plankton (ENVO:xxxxxxxx)	0.22	1.6	24.8943
ERR599017	ERX555939	PRJEB1787	SAMEA2621037	WGS	METAGENOMIC	RANDOM	Illumina HiSeq 2000 paired end sequencing; Marine metagenome.	-31.027	4.6802	50	deep chlorophyll maximum layer (ENVO:xxxxxxxx)	saline water (ENVO:00002010), including plankton (ENVO:xxxxxxxx)	0.22	3	16.7874
ERR599018	ERX555996	PRJEB1787	SAMEA2620890	WGS	METAGENOMIC	RANDOM	Illumina HiSeq 2000 paired end sequencing; Marine metagenome.	-35.2421	26.3048	30	deep chlorophyll maximum layer (ENVO:xxxxxxxx)	saline water (ENVO:00002010), including plankton (ENVO:xxxxxxxx)	0.22	3	21.8149
ERR599019	ERX556122	PRJEB1787	SAMEA2620404	WGS	METAGENOMIC	RANDOM	Illumina HiSeq 2000 paired end sequencing; Marine metagenome.	-9.3921	66.4228	5	surface water layer (ENVO:00002042)	saline water (ENVO:00002010), including plankton (ENVO:xxxxxxxx)	0.22	1.6	29.8182
ERR599020	NA	PRJEB1787	SAMEA2622429	NA	NA	NA	NA	-1.8902	-84.6141	380	mesopelagic zone (ENVO:00000213)	saline water (ENVO:00002010), including plankton (ENVO:xxxxxxxx)	0.22	3	10.2584
ERR599021	ERX555989	PRJEB1787	SAMEA2620815	WGS	METAGENOMIC	RANDOM	Illumina HiSeq 2000 paired end sequencing; Marine metagenome.	-29.5046	37.9599	1000	mesopelagic zone (ENVO:00000213)	saline water (ENVO:00002010), including plankton (ENVO:xxxxxxxx)	0.22	3	7.6502
ERR599022	ERX555968	PRJEB1787	SAMEA2621254	WGS	METAGENOMIC	RANDOM	Illumina HiSeq 2000 paired end sequencing; Marine metagenome.	-30.1367	-43.2899	5	surface water layer (ENVO:00002042)	saline water (ENVO:00002010), including plankton (ENVO:xxxxxxxx)	0.22	3	19.8541
ERR599023	ERX556119	PRJEB1787	SAMEA2620828	WGS	METAGENOMIC	RANDOM	Illumina HiSeq 2000 paired end sequencing; Marine metagenome.	-29.5333	37.9117	65	deep chlorophyll maximum layer (ENVO:xxxxxxxx)	saline water (ENVO:00002010), including plankton (ENVO:xxxxxxxx)	0.22	3	22.2503
ERR599024	ERX555926	PRJEB1787	SAMEA2622074	WGS	METAGENOMIC	RANDOM	Illumina HiSeq 2000 paired end sequencing; Marine metagenome.	-21.146	-104.787	5	surface water layer (ENVO:00002042)	saline water (ENVO:00002010), including plankton (ENVO:xxxxxxxx)	0.22	3	23.7888
ERR599025	ERX556087	PRJEB1787	SAMEA2620828	WGS	METAGENOMIC	RANDOM	Illumina HiSeq 2000 paired end sequencing; Marine metagenome.	-29.5333	37.9117	65	deep chlorophyll maximum layer (ENVO:xxxxxxxx)	saline water (ENVO:00002010), including plankton (ENVO:xxxxxxxx)	0.22	3	22.2503
ERR599026	NA	PRJEB1787	SAMEA2620734	NA	NA	NA	NA	-17.2855	42.2866	66	deep chlorophyll maximum layer (ENVO:xxxxxxxx)	saline water (ENVO:00002010), including plankton (ENVO:xxxxxxxx)	0.22	3	26.3402
ERR599027	ERX555998	PRJEB1787	SAMEA2621423	WGS	METAGENOMIC	RANDOM	Illumina HiSeq 2000 paired end sequencing; Marine metagenome.	-47.2007	-57.9446	40	deep chlorophyll maximum layer (ENVO:xxxxxxxx)	saline water (ENVO:00002010), including plankton (ENVO:xxxxxxxx)	0.22	3	6.97563
ERR599028	ERX556019	PRJEB1787	SAMEA2619952	WGS	METAGENOMIC	RANDOM	Illumina HiSeq 2000 paired end sequencing; Marine metagenome.	20.8222	63.5133	17	deep chlorophyll maximum layer (ENVO:xxxxxxxx)	saline water (ENVO:00002010), including plankton (ENVO:xxxxxxxx)	0.22	1.6	25.374
ERR599029	NA	PRJEB1787	SAMEA2623446	NA	NA	NA	NA	9.8481	-80.0454	5	surface water layer (ENVO:00002042)	saline water (ENVO:00002010), including plankton (ENVO:xxxxxxxx)	0.22	3	27.1194
ERR599030	NA	PRJEB1787	SAMEA2623350	NA	NA	NA	NA	6.3332	-102.943	5	surface water layer (ENVO:00002042)	saline water (ENVO:00002010), including plankton (ENVO:xxxxxxxx)	0.22	3	26.6362
ERR599031	ERX556069	PRJEB1787	SAMEA2619970	WGS	METAGENOMIC	RANDOM	Illumina HiSeq 2000 paired end sequencing; Marine metagenome.	20.8457	63.5851	600	mesopelagic zone (ENVO:00000213) & marine oxygen minimum zone (ENVO:01000065)	saline water (ENVO:00002010), including plankton (ENVO:xxxxxxxx)	0.22	1.6	12.066
ERR599032	NA	PRJEB1787	SAMEA2622923	NA	NA	NA	NA	0.0222	-153.686	40	deep chlorophyll maximum layer (ENVO:xxxxxxxx)	saline water (ENVO:00002010), including plankton (ENVO:xxxxxxxx)	0.22	3	26.0802
ERR599033	ERX555936	PRJEB1787	SAMEA2622673	WGS	METAGENOMIC	RANDOM	Illumina HiSeq 2000 paired end sequencing; Marine metagenome.	-8.9729	-139.239	600	mesopelagic zone (ENVO:00000213)	saline water (ENVO:00002010), including plankton (ENVO:xxxxxxxx)	0.22	3	7.21224
ERR599034	ERX555972	PRJEB1787	SAMEA2620882	WGS	METAGENOMIC	RANDOM	Illumina HiSeq 2000 paired end sequencing; Marine metagenome.	-35.1889	26.2905	850	mesopelagic zone (ENVO:00000213)	saline water (ENVO:00002010), including plankton (ENVO:xxxxxxxx)	0.22	3	8.4127
ERR599035	ERX556030	PRJEB1787	SAMEA2621401	WGS	METAGENOMIC	RANDOM	Illumina HiSeq 2000 paired end sequencing; Marine metagenome.	-47.1863	-58.2902	5	surface water layer (ENVO:00002042)	saline water (ENVO:00002010), including plankton (ENVO:xxxxxxxx)	0.22	3	7.32152
ERR599036	ERX556117	PRJEB1787	SAMEA2622759	WGS	METAGENOMIC	RANDOM	Illumina HiSeq 2000 paired end sequencing; Marine metagenome.	-9.1504	-140.522	5	surface water layer (ENVO:00002042)	saline water (ENVO:00002010), including plankton (ENVO:xxxxxxxx)	0.22	3	26.519
ERR599037	NA	PRJEB1787	SAMEA2620097	NA	NA	NA	NA	18.7341	66.3896	270	mesopelagic zone (ENVO:00000213) & marine oxygen minimum zone (ENVO:01000065)	saline water (ENVO:00002010), including plankton (ENVO:xxxxxxxx)	0.22	1.6	15.6142
ERR599038	NA	PRJEB1787	SAMEA2622901	NA	NA	NA	NA	0.0003	-153.676	5	surface water layer (ENVO:00002042)	saline water (ENVO:00002010), including plankton (ENVO:xxxxxxxx)	0.22	3	26.0745
ERR599039	NA	PRJEB1787	SAMEA2622376	NA	NA	NA	NA	-2.0133	-84.589	5	surface water layer (ENVO:00002042)	saline water (ENVO:00002010), including plankton (ENVO:xxxxxxxx)	0.22	3	23.8683
ERR599040	ERX555940	PRJEB1787	SAMEA2621216	WGS	METAGENOMIC	RANDOM	Illumina HiSeq 2000 paired end sequencing; Marine metagenome.	-21.0292	-35.3498	150	deep chlorophyll maximum layer (ENVO:xxxxxxxx)	saline water (ENVO:00002010), including plankton (ENVO:xxxxxxxx)	0.22	3	21.6433
ERR599041	ERX556080	PRJEB1787	SAMEA2619818	WGS	METAGENOMIC	RANDOM	Illumina HiSeq 2000 paired end sequencing; Marine metagenome.	23.36	37.2183	5	surface water layer (ENVO:00002042)	saline water (ENVO:00002010), including plankton (ENVO:xxxxxxxx)	0.22	1.6	25.8244
ERR599042	ERX555928	PRJEB1787	SAMEA2622021	WGS	METAGENOMIC	RANDOM	Illumina HiSeq 2000 paired end sequencing; Marine metagenome.	-25.826	-111.729	188	deep chlorophyll maximum layer (ENVO:xxxxxxxx)	saline water (ENVO:00002010), including plankton (ENVO:xxxxxxxx)	0.22	3	20.1716
ERR599043	NA	PRJEB1787	SAMEA2619766	NA	NA	NA	NA	39.3888	19.3905	5	surface water layer (ENVO:00002042)	saline water (ENVO:00002010), including plankton (ENVO:xxxxxxxx)	0.22	1.6	18.3425
ERR599044	NA	PRJEB1787	SAMEA2621092	NA	NA	NA	NA	-20.4075	-3.1641	800	mesopelagic zone (ENVO:00000213)	saline water (ENVO:00002010), including plankton (ENVO:xxxxxxxx)	0.22	3	4.2167
ERR599045	ERX556132	PRJEB1787	SAMEA2620339	WGS	METAGENOMIC	RANDOM	Illumina HiSeq 2000 paired end sequencing; Marine metagenome.	0.0033	71.6428	5	surface water layer (ENVO:00002042)	saline water (ENVO:00002010), including plankton (ENVO:xxxxxxxx)	0.22	1.6	30.4964
ERR599046	ERX556085	PRJEB1787	SAMEA2621272	WGS	METAGENOMIC	RANDOM	Illumina HiSeq 2000 paired end sequencing; Marine metagenome.	-30.1484	-43.2705	120	deep chlorophyll maximum layer (ENVO:xxxxxxxx)	saline water (ENVO:00002010), including plankton (ENVO:xxxxxxxx)	0.22	3	19.3092
ERR599047	NA	PRJEB1787	SAMEA2623693	NA	NA	NA	NA	34.6663	-71.2907	640	mesopelagic zone (ENVO:00000213)	saline water (ENVO:00002010), including plankton (ENVO:xxxxxxxx)	0.22	3	11.0123
ERR599048	ERX555911	PRJEB1787	SAMEA2621176	WGS	METAGENOMIC	RANDOM	Illumina HiSeq 2000 paired end sequencing; Marine metagenome.	-8.7986	-17.9034	800	mesopelagic zone (ENVO:00000213)	saline water (ENVO:00002010), including plankton (ENVO:xxxxxxxx)	0.22	3	4.67387
ERR599049	ERX556035	PRJEB1787	SAMEA2619857	WGS	METAGENOMIC	RANDOM	Illumina HiSeq 2000 paired end sequencing; Marine metagenome.	21.9467	38.2517	5	surface water layer (ENVO:00002042)	saline water (ENVO:00002010), including plankton (ENVO:xxxxxxxx)	0.22	1.6	27.3295
ERR599050	NA	PRJEB1787	SAMEA2621839	NA	NA	NA	NA	-32.7971	-87.0693	5	surface water layer (ENVO:00002042)	saline water (ENVO:00002010), including plankton (ENVO:xxxxxxxx)	0.22	3	21.132
ERR599051	ERX556138	PRJEB1787	SAMEA2623390	WGS	METAGENOMIC	RANDOM	Illumina HiSeq 2000 paired end sequencing; Marine metagenome.	6.3559	-103.06	450	mesopelagic zone (ENVO:00000213)	saline water (ENVO:00002010), including plankton (ENVO:xxxxxxxx)	0.22	3	8.21056
ERR599052	NA	PRJEB1787	SAMEA2623116	NA	NA	NA	NA	35.3671	-127.742	5	surface water layer (ENVO:00002042)	saline water (ENVO:00002010), including plankton (ENVO:xxxxxxxx)	0.22	3	19.2497
ERR599053	NA	PRJEB1787	SAMEA2620217	NA	NA	NA	NA	14.5536	70.0128	60	deep chlorophyll maximum layer (ENVO:xxxxxxxx)	saline water (ENVO:00002010), including plankton (ENVO:xxxxxxxx)	0.22	1.6	27.1177
ERR599054	NA	PRJEB1787	SAMEA2620339	NA	NA	NA	NA	0.0033	71.6428	5	surface water layer (ENVO:00002042)	saline water (ENVO:00002010), including plankton (ENVO:xxxxxxxx)	0.22	1.6	30.4964
ERR599055	ERX556050	PRJEB1787	SAMEA2622197	WGS	METAGENOMIC	RANDOM	Illumina HiSeq 2000 paired end sequencing; Marine metagenome.	-5.261	-85.1678	480	mesopelagic zone (ENVO:00000213) & marine oxygen minimum zone (ENVO:01000065)	saline water (ENVO:00002010), including plankton (ENVO:xxxxxxxx)	0.22	3	9.19582
ERR599056	ERX556038	PRJEB1787	SAMEA2621037	WGS	METAGENOMIC	RANDOM	Illumina HiSeq 2000 paired end sequencing; Marine metagenome.	-31.027	4.6802	50	deep chlorophyll maximum layer (ENVO:xxxxxxxx)	saline water (ENVO:00002010), including plankton (ENVO:xxxxxxxx)	0.22	3	16.7874
ERR599057	ERX555971	PRJEB1787	SAMEA2620651	WGS	METAGENOMIC	RANDOM	Illumina HiSeq 2000 paired end sequencing; Marine metagenome.	-15.3424	43.2965	5	surface water layer (ENVO:00002042)	saline water (ENVO:00002010), including plankton (ENVO:xxxxxxxx)	0.22	3	27.3231
ERR599058	NA	PRJEB1787	SAMEA2620672	NA	NA	NA	NA	-17.0248	42.7401	5	surface water layer (ENVO:00002042)	saline water (ENVO:00002010), including plankton (ENVO:xxxxxxxx)	0.22	3	26.9654
ERR599059	NA	PRJEB1787	SAMEA2621487	NA	NA	NA	NA	-60.2287	-60.6476	5	surface water layer (ENVO:00002042)	saline water (ENVO:00002010), including plankton (ENVO:xxxxxxxx)	0.22	3	1.84402
ERR599060	ERX556042	PRJEB1787	SAMEA2623390	WGS	METAGENOMIC	RANDOM	Illumina HiSeq 2000 paired end sequencing; Marine metagenome.	6.3559	-103.06	450	mesopelagic zone (ENVO:00000213)	saline water (ENVO:00002010), including plankton (ENVO:xxxxxxxx)	0.22	3	8.21056
ERR599061	ERX556055	PRJEB1787	SAMEA2619840	WGS	METAGENOMIC	RANDOM	Illumina HiSeq 2000 paired end sequencing; Marine metagenome.	23.4183	37.245	80	deep chlorophyll maximum layer (ENVO:xxxxxxxx)	saline water (ENVO:00002010), including plankton (ENVO:xxxxxxxx)	0.22	1.6	26.0504
ERR599062	NA	PRJEB1787	SAMEA2619970	NA	NA	NA	NA	20.8457	63.5851	600	mesopelagic zone (ENVO:00000213) & marine oxygen minimum zone (ENVO:01000065)	saline water (ENVO:00002010), including plankton (ENVO:xxxxxxxx)	0.22	1.6	12.066
ERR599063	ERX556092	PRJEB1787	SAMEA2622097	WGS	METAGENOMIC	RANDOM	Illumina HiSeq 2000 paired end sequencing; Marine metagenome.	-13.0023	-95.9759	5	surface water layer (ENVO:00002042)	saline water (ENVO:00002010), including plankton (ENVO:xxxxxxxx)	0.22	3	25.2512
ERR599064	NA	PRJEB1787	SAMEA2621779	NA	NA	NA	NA	-34.0614	-73.1066	5	surface water layer (ENVO:00002042)	saline water (ENVO:00002010), including plankton (ENVO:xxxxxxxx)	0.22	3	18.0145
ERR599065	NA	PRJEB1787	SAMEA2622336	NA	NA	NA	NA	2.0299	-84.5546	30	deep chlorophyll maximum layer (ENVO:xxxxxxxx)	saline water (ENVO:00002010), including plankton (ENVO:xxxxxxxx)	0.22	3	26.532
ERR599066	ERX555908	PRJEB1787	SAMEA2622817	WGS	METAGENOMIC	RANDOM	Illumina HiSeq 2000 paired end sequencing; Marine metagenome.	-8.9111	-142.557	5	surface water layer (ENVO:00002042)	saline water (ENVO:00002010), including plankton (ENVO:xxxxxxxx)	0.22	3	26.7802
ERR599067	ERX556010	PRJEB1787	SAMEA2622362	WGS	METAGENOMIC	RANDOM	Illumina HiSeq 2000 paired end sequencing; Marine metagenome.	2.0649	-84.5546	380	mesopelagic zone (ENVO:00000213)	saline water (ENVO:00002010), including plankton (ENVO:xxxxxxxx)	0.22	3	11.3158
ERR599068	ERX556004	PRJEB1787	SAMEA2620929	WGS	METAGENOMIC	RANDOM	Illumina HiSeq 2000 paired end sequencing; Marine metagenome.	-34.9449	17.9189	5	surface water layer (ENVO:00002042)	saline water (ENVO:00002010), including plankton (ENVO:xxxxxxxx)	0.22	3	15.0335
ERR599069	ERX556057	PRJEB1787	SAMEA2622759	WGS	METAGENOMIC	RANDOM	Illumina HiSeq 2000 paired end sequencing; Marine metagenome.	-9.1504	-140.522	5	surface water layer (ENVO:00002042)	saline water (ENVO:00002010), including plankton (ENVO:xxxxxxxx)	0.22	3	26.519
ERR599070	ERX556115	PRJEB1787	SAMEA2623295	WGS	METAGENOMIC	RANDOM	Illumina HiSeq 2000 paired end sequencing; Marine metagenome.	14.2075	-116.647	40	deep chlorophyll maximum layer (ENVO:xxxxxxxx)	saline water (ENVO:00002010), including plankton (ENVO:xxxxxxxx)	0.22	3	99999
ERR599071	ERX555944	PRJEB1787	SAMEA2622048	WGS	METAGENOMIC	RANDOM	Illumina HiSeq 2000 paired end sequencing; Marine metagenome.	-25.8076	-111.691	488	mesopelagic zone (ENVO:00000213)	saline water (ENVO:00002010), including plankton (ENVO:xxxxxxxx)	0.22	3	8.11313
ERR599072	NA	PRJEB1787	SAMEA2622568	NA	NA	NA	NA	-23.2232	-129.599	696	mesopelagic zone (ENVO:00000213)	saline water (ENVO:00002010), including plankton (ENVO:xxxxxxxx)	0.22	3	5.79145
ERR599073	ERX556039	PRJEB1787	SAMEA2619678	WGS	METAGENOMIC	RANDOM	Illumina HiSeq 2000 paired end sequencing; Marine metagenome.	35.7528	14.2765	60	deep chlorophyll maximum layer (ENVO:xxxxxxxx)	saline water (ENVO:00002010), including plankton (ENVO:xxxxxxxx)	0.22	1.6	18.3684
ERR599074	ERX555906	PRJEB1787	SAMEA2620194	WGS	METAGENOMIC	RANDOM	Illumina HiSeq 2000 paired end sequencing; Marine metagenome.	14.6059	69.9776	5	surface water layer (ENVO:00002042)	saline water (ENVO:00002010), including plankton (ENVO:xxxxxxxx)	0.22	1.6	29.0894
ERR599075	NA	PRJEB1787	SAMEA2620230	NA	NA	NA	NA	6.0001	73.8955	5	surface water layer (ENVO:00002042)	saline water (ENVO:00002010), including plankton (ENVO:xxxxxxxx)	0.22	1.6	29.9803
ERR599076	ERX555910	PRJEB1787	SAMEA2623314	WGS	METAGENOMIC	RANDOM	Illumina HiSeq 2000 paired end sequencing; Marine metagenome.	14.2025	-116.643	375	mesopelagic zone (ENVO:00000213)	saline water (ENVO:00002010), including plankton (ENVO:xxxxxxxx)	0.22	3	8.91148
ERR599077	NA	PRJEB1787	SAMEA2622452	NA	NA	NA	NA	-16.9601	-100.633	5	surface water layer (ENVO:00002042)	saline water (ENVO:00002010), including plankton (ENVO:xxxxxxxx)	0.22	3	22.7687
ERR599078	NA	PRJEB1787	SAMEA2623886	NA	NA	NA	NA	43.6792	-16.8344	5	surface water layer (ENVO:00002042)	saline water (ENVO:00002010), including plankton (ENVO:xxxxxxxx)	0.22	3	14.2806
ERR599079	ERX556065	PRJEB1787	SAMEA2622021	WGS	METAGENOMIC	RANDOM	Illumina HiSeq 2000 paired end sequencing; Marine metagenome.	-25.826	-111.729	188	deep chlorophyll maximum layer (ENVO:xxxxxxxx)	saline water (ENVO:00002010), including plankton (ENVO:xxxxxxxx)	0.22	3	20.1716
ERR599080	ERX555929	PRJEB1787	SAMEA2622759	WGS	METAGENOMIC	RANDOM	Illumina HiSeq 2000 paired end sequencing; Marine metagenome.	-9.1504	-140.522	5	surface water layer (ENVO:00002042)	saline water (ENVO:00002010), including plankton (ENVO:xxxxxxxx)	0.22	3	26.519
ERR599081	NA	PRJEB1787	SAMEA2622119	NA	NA	NA	NA	-12.9723	-96.0122	50	deep chlorophyll maximum layer (ENVO:xxxxxxxx)	saline water (ENVO:00002010), including plankton (ENVO:xxxxxxxx)	0.22	3	20.6494
ERR599082	NA	PRJEB1787	SAMEA2620021	NA	NA	NA	NA	19.0284	64.5126	25	deep chlorophyll maximum layer (ENVO:xxxxxxxx)	saline water (ENVO:00002010), including plankton (ENVO:xxxxxxxx)	0.22	1.6	25.4944
ERR599083	ERX555981	PRJEB1787	SAMEA2622673	WGS	METAGENOMIC	RANDOM	Illumina HiSeq 2000 paired end sequencing; Marine metagenome.	-8.9729	-139.239	600	mesopelagic zone (ENVO:00000213)	saline water (ENVO:00002010), including plankton (ENVO:xxxxxxxx)	0.22	3	7.21224
ERR599084	ERX556036	PRJEB1787	SAMEA2622796	WGS	METAGENOMIC	RANDOM	Illumina HiSeq 2000 paired end sequencing; Marine metagenome.	-9.0714	-140.597	120	marine epipelagic mixed layer (ENVO:xxxxxxxxx)	saline water (ENVO:00002010), including plankton (ENVO:xxxxxxxx)	0.22	3	25.2218
ERR599085	ERX555924	PRJEB1787	SAMEA2622048	WGS	METAGENOMIC	RANDOM	Illumina HiSeq 2000 paired end sequencing; Marine metagenome.	-25.8076	-111.691	488	mesopelagic zone (ENVO:00000213)	saline water (ENVO:00002010), including plankton (ENVO:xxxxxxxx)	0.22	3	8.11313
ERR599086	NA	PRJEB1787	SAMEA2622499	NA	NA	NA	NA	-16.9486	-100.671	350	mesopelagic zone (ENVO:00000213)	saline water (ENVO:00002010), including plankton (ENVO:xxxxxxxx)	0.22	3	10.8931
ERR599087	NA	PRJEB1787	SAMEA2623370	NA	NA	NA	NA	6.3378	-102.954	60	deep chlorophyll maximum layer (ENVO:xxxxxxxx)	saline water (ENVO:00002010), including plankton (ENVO:xxxxxxxx)	0.22	3	19.0484
ERR599088	ERX556012	PRJEB1787	SAMEA2620786	WGS	METAGENOMIC	RANDOM	Illumina HiSeq 2000 paired end sequencing; Marine metagenome.	-29.5019	37.9889	5	surface water layer (ENVO:00002042)	saline water (ENVO:00002010), including plankton (ENVO:xxxxxxxx)	0.22	3	22.1656
ERR599089	ERX555955	PRJEB1787	SAMEA2622796	WGS	METAGENOMIC	RANDOM	Illumina HiSeq 2000 paired end sequencing; Marine metagenome.	-9.0714	-140.597	120	marine epipelagic mixed layer (ENVO:xxxxxxxxx)	saline water (ENVO:00002010), including plankton (ENVO:xxxxxxxx)	0.22	3	25.2218
ERR599090	ERX556133	PRJEB1787	SAMEA2621509	WGS	METAGENOMIC	RANDOM	Illumina HiSeq 2000 paired end sequencing; Marine metagenome.	-62.0385	-49.529	5	surface water layer (ENVO:00002042)	saline water (ENVO:00002010), including plankton (ENVO:xxxxxxxx)	0.22	3	0.67108
ERR599091	ERX555938	PRJEB1787	SAMEA2622817	WGS	METAGENOMIC	RANDOM	Illumina HiSeq 2000 paired end sequencing; Marine metagenome.	-8.9111	-142.557	5	surface water layer (ENVO:00002042)	saline water (ENVO:00002010), including plankton (ENVO:xxxxxxxx)	0.22	3	26.7802
ERR599092	ERX555962	PRJEB1787	SAMEA2619678	WGS	METAGENOMIC	RANDOM	Illumina HiSeq 2000 paired end sequencing; Marine metagenome.	35.7528	14.2765	60	deep chlorophyll maximum layer (ENVO:xxxxxxxx)	saline water (ENVO:00002010), including plankton (ENVO:xxxxxxxx)	0.22	1.6	18.3684
ERR599093	NA	PRJEB1787	SAMEA2621990	NA	NA	NA	NA	-25.8051	-111.72	5	surface water layer (ENVO:00002042)	saline water (ENVO:00002010), including plankton (ENVO:xxxxxxxx)	0.22	3	25.1487
ERR599094	NA	PRJEB1787	SAMEA2619782	NA	NA	NA	NA	39.3991	19.3997	50	deep chlorophyll maximum layer (ENVO:xxxxxxxx)	saline water (ENVO:00002010), including plankton (ENVO:xxxxxxxx)	0.22	1.6	15.1613
ERR599095	NA	PRJEB1787	SAMEA2619399	NA	NA	NA	NA	36.5533	-6.5669	40	deep chlorophyll maximum layer (ENVO:xxxxxxxx)	saline water (ENVO:00002010), including plankton (ENVO:xxxxxxxx)	0.22	1.6	20.4089
ERR599096	ERX556013	PRJEB1787	SAMEA2622673	WGS	METAGENOMIC	RANDOM	Illumina HiSeq 2000 paired end sequencing; Marine metagenome.	-8.9729	-139.239	600	mesopelagic zone (ENVO:00000213)	saline water (ENVO:00002010), including plankton (ENVO:xxxxxxxx)	0.22	3	7.21224
ERR599097	NA	PRJEB1787	SAMEA2619840	NA	NA	NA	NA	23.4183	37.245	80	deep chlorophyll maximum layer (ENVO:xxxxxxxx)	saline water (ENVO:00002010), including plankton (ENVO:xxxxxxxx)	0.22	1.6	26.0504
ERR599098	ERX556014	PRJEB1787	SAMEA2620542	WGS	METAGENOMIC	RANDOM	Illumina HiSeq 2000 paired end sequencing; Marine metagenome.	-16.957	53.9801	5	surface water layer (ENVO:00002042)	saline water (ENVO:00002010), including plankton (ENVO:xxxxxxxx)	0.22	1.6	27.8684
ERR599099	ERX555920	PRJEB1787	SAMEA2623295	WGS	METAGENOMIC	RANDOM	Illumina HiSeq 2000 paired end sequencing; Marine metagenome.	14.2075	-116.647	40	deep chlorophyll maximum layer (ENVO:xxxxxxxx)	saline water (ENVO:00002010), including plankton (ENVO:xxxxxxxx)	0.22	3	99999
ERR599100	NA	PRJEB1787	SAMEA2623488	NA	NA	NA	NA	25.6168	-88.4532	125	deep chlorophyll maximum layer (ENVO:xxxxxxxx)	saline water (ENVO:00002010), including plankton (ENVO:xxxxxxxx)	0.22	3	24.9488
ERR599101	NA	PRJEB1787	SAMEA2621272	NA	NA	NA	NA	-30.1484	-43.2705	120	deep chlorophyll maximum layer (ENVO:xxxxxxxx)	saline water (ENVO:00002010), including plankton (ENVO:xxxxxxxx)	0.22	3	19.3092
ERR599102	ERX556006	PRJEB1787	SAMEA2620000	WGS	METAGENOMIC	RANDOM	Illumina HiSeq 2000 paired end sequencing; Marine metagenome.	19.0393	64.4913	5	surface water layer (ENVO:00002042)	saline water (ENVO:00002010), including plankton (ENVO:xxxxxxxx)	0.22	1.6	26.2314
ERR599103	ERX556041	PRJEB1787	SAMEA2621037	WGS	METAGENOMIC	RANDOM	Illumina HiSeq 2000 paired end sequencing; Marine metagenome.	-31.027	4.6802	50	deep chlorophyll maximum layer (ENVO:xxxxxxxx)	saline water (ENVO:00002010), including plankton (ENVO:xxxxxxxx)	0.22	3	16.7874
ERR599104	ERX556064	PRJEB1787	SAMEA2621536	WGS	METAGENOMIC	RANDOM	Illumina HiSeq 2000 paired end sequencing; Marine metagenome.	-62.2231	-49.2139	90	deep chlorophyll maximum layer (ENVO:xxxxxxxx)	saline water (ENVO:00002010), including plankton (ENVO:xxxxxxxx)	0.22	3	-0.78154
ERR599105	ERX555934	PRJEB1787	SAMEA2621132	WGS	METAGENOMIC	RANDOM	Illumina HiSeq 2000 paired end sequencing; Marine metagenome.	-8.7789	-17.9099	5	surface water layer (ENVO:00002042)	saline water (ENVO:00002010), including plankton (ENVO:xxxxxxxx)	0.22	3	25.0262
ERR599106	NA	PRJEB1787	SAMEA2619802	NA	NA	NA	NA	27.16	27.1433	5	surface water layer (ENVO:00002042)	saline water (ENVO:00002010), including plankton (ENVO:xxxxxxxx)	0.22	1.6	25.0621
ERR599107	ERX556113	PRJEB1787	SAMEA2620950	WGS	METAGENOMIC	RANDOM	Illumina HiSeq 2000 paired end sequencing; Marine metagenome.	-34.8901	18.0459	30	deep chlorophyll maximum layer (ENVO:xxxxxxxx)	saline water (ENVO:00002010), including plankton (ENVO:xxxxxxxx)	0.22	3	15.019
ERR599108	ERX556026	PRJEB1787	SAMEA2622336	WGS	METAGENOMIC	RANDOM	Illumina HiSeq 2000 paired end sequencing; Marine metagenome.	2.0299	-84.5546	30	deep chlorophyll maximum layer (ENVO:xxxxxxxx)	saline water (ENVO:00002010), including plankton (ENVO:xxxxxxxx)	0.22	3	26.532
ERR599109	ERX555980	PRJEB1787	SAMEA2620035	WGS	METAGENOMIC	RANDOM	Illumina HiSeq 2000 paired end sequencing; Marine metagenome.	19.0351	64.5638	340	mesopelagic zone (ENVO:00000213) & marine oxygen minimum zone (ENVO:01000065)	saline water (ENVO:00002010), including plankton (ENVO:xxxxxxxx)	0.22	1.6	14.9876
ERR599110	ERX556023	PRJEB1787	SAMEA2620890	WGS	METAGENOMIC	RANDOM	Illumina HiSeq 2000 paired end sequencing; Marine metagenome.	-35.2421	26.3048	30	deep chlorophyll maximum layer (ENVO:xxxxxxxx)	saline water (ENVO:00002010), including plankton (ENVO:xxxxxxxx)	0.22	3	21.8149
ERR599111	NA	PRJEB1787	SAMEA2619907	NA	NA	NA	NA	18.4417	39.8567	60	deep chlorophyll maximum layer (ENVO:xxxxxxxx)	saline water (ENVO:00002010), including plankton (ENVO:xxxxxxxx)	0.22	1.6	27.5899
ERR599112	NA	PRJEB1787	SAMEA2620666	NA	NA	NA	NA	-15.3379	43.2948	1000	mesopelagic zone (ENVO:00000213)	saline water (ENVO:00002010), including plankton (ENVO:xxxxxxxx)	0.22	3	6.2402
ERR599113	ERX555930	PRJEB1787	SAMEA2622119	WGS	METAGENOMIC	RANDOM	Illumina HiSeq 2000 paired end sequencing; Marine metagenome.	-12.9723	-96.0122	50	deep chlorophyll maximum layer (ENVO:xxxxxxxx)	saline water (ENVO:00002010), including plankton (ENVO:xxxxxxxx)	0.22	3	20.6494
ERR599114	ERX556044	PRJEB1787	SAMEA2622817	WGS	METAGENOMIC	RANDOM	Illumina HiSeq 2000 paired end sequencing; Marine metagenome.	-8.9111	-142.557	5	surface water layer (ENVO:00002042)	saline water (ENVO:00002010), including plankton (ENVO:xxxxxxxx)	0.22	3	26.7802
ERR599115	NA	PRJEB1787	SAMEA2623155	NA	NA	NA	NA	35.2698	-127.727	650	mesopelagic zone (ENVO:00000213)	saline water (ENVO:00002010), including plankton (ENVO:xxxxxxxx)	0.22	3	4.93663
ERR599116	ERX556022	PRJEB1787	SAMEA2619818	WGS	METAGENOMIC	RANDOM	Illumina HiSeq 2000 paired end sequencing; Marine metagenome.	23.36	37.2183	5	surface water layer (ENVO:00002042)	saline water (ENVO:00002010), including plankton (ENVO:xxxxxxxx)	0.22	1.6	25.8244
ERR599117	ERX555921	PRJEB1787	SAMEA2622733	WGS	METAGENOMIC	RANDOM	Illumina HiSeq 2000 paired end sequencing; Marine metagenome.	-8.9109	-140.285	150	marine epipelagic mixed layer (ENVO:xxxxxxxxx)	saline water (ENVO:00002010), including plankton (ENVO:xxxxxxxx)	0.22	3	22.1151
ERR599118	NA	PRJEB1787	SAMEA2622316	NA	NA	NA	NA	1.9928	-84.5766	5	surface water layer (ENVO:00002042)	saline water (ENVO:00002010), including plankton (ENVO:xxxxxxxx)	0.22	3	27.6176
ERR599119	ERX555960	PRJEB1787	SAMEA2622817	WGS	METAGENOMIC	RANDOM	Illumina HiSeq 2000 paired end sequencing; Marine metagenome.	-8.9111	-142.557	5	surface water layer (ENVO:00002042)	saline water (ENVO:00002010), including plankton (ENVO:xxxxxxxx)	0.22	3	26.7802
ERR599120	ERX555979	PRJEB1787	SAMEA2621990	WGS	METAGENOMIC	RANDOM	Illumina HiSeq 2000 paired end sequencing; Marine metagenome.	-25.8051	-111.72	5	surface water layer (ENVO:00002042)	saline water (ENVO:00002010), including plankton (ENVO:xxxxxxxx)	0.22	3	25.1487
ERR599121	NA	PRJEB1787	SAMEA2621536	NA	NA	NA	NA	-62.2231	-49.2139	90	deep chlorophyll maximum layer (ENVO:xxxxxxxx)	saline water (ENVO:00002010), including plankton (ENVO:xxxxxxxx)	0.22	3	-0.78154
ERR599122	NA	PRJEB1787	SAMEA2621423	NA	NA	NA	NA	-47.2007	-57.9446	40	deep chlorophyll maximum layer (ENVO:xxxxxxxx)	saline water (ENVO:00002010), including plankton (ENVO:xxxxxxxx)	0.22	3	6.97563
ERR599123	ERX555984	PRJEB1787	SAMEA2623734	WGS	METAGENOMIC	RANDOM	Illumina HiSeq 2000 paired end sequencing; Marine metagenome.	31.6948	-64.2489	5	surface water layer (ENVO:00002042)	saline water (ENVO:00002010), including plankton (ENVO:xxxxxxxx)	0.22	3	20.3973
ERR599124	ERX556095	PRJEB1787	SAMEA2621287	WGS	METAGENOMIC	RANDOM	Illumina HiSeq 2000 paired end sequencing; Marine metagenome.	-30.1471	-43.2915	800	mesopelagic zone (ENVO:00000213)	saline water (ENVO:00002010), including plankton (ENVO:xxxxxxxx)	0.22	3	5.8659
ERR599125	ERX555942	PRJEB1787	SAMEA2621551	WGS	METAGENOMIC	RANDOM	Illumina HiSeq 2000 paired end sequencing; Marine metagenome.	-61.9689	-49.5017	790	mesopelagic zone (ENVO:00000213)	saline water (ENVO:00002010), including plankton (ENVO:xxxxxxxx)	0.22	3	0.45883
ERR599126	NA	PRJEB1787	SAMEA2621198	NA	NA	NA	NA	-20.9354	-35.1803	5	surface water layer (ENVO:00002042)	saline water (ENVO:00002010), including plankton (ENVO:xxxxxxxx)	0.22	3	23.3495
ERR599127	ERX556120	PRJEB1787	SAMEA2623314	WGS	METAGENOMIC	RANDOM	Illumina HiSeq 2000 paired end sequencing; Marine metagenome.	14.2025	-116.643	375	mesopelagic zone (ENVO:00000213)	saline water (ENVO:00002010), including plankton (ENVO:xxxxxxxx)	0.22	3	8.91148
ERR599128	ERX556051	PRJEB1787	SAMEA2622197	WGS	METAGENOMIC	RANDOM	Illumina HiSeq 2000 paired end sequencing; Marine metagenome.	-5.261	-85.1678	480	mesopelagic zone (ENVO:00000213) & marine oxygen minimum zone (ENVO:01000065)	saline water (ENVO:00002010), including plankton (ENVO:xxxxxxxx)	0.22	3	9.19582
ERR599129	ERX555986	PRJEB1787	SAMEA2621013	WGS	METAGENOMIC	RANDOM	Illumina HiSeq 2000 paired end sequencing; Marine metagenome.	-31.0266	4.665	5	surface water layer (ENVO:00002042)	saline water (ENVO:00002010), including plankton (ENVO:xxxxxxxx)	0.22	3	16.8321
ERR599130	NA	PRJEB1787	SAMEA2620259	NA	NA	NA	NA	5.9998	73.9067	80	deep chlorophyll maximum layer (ENVO:xxxxxxxx)	saline water (ENVO:00002010), including plankton (ENVO:xxxxxxxx)	0.22	1.6	27.7234
ERR599131	ERX556011	PRJEB1787	SAMEA2620995	WGS	METAGENOMIC	RANDOM	Illumina HiSeq 2000 paired end sequencing; Marine metagenome.	-31.0198	4.6685	700	mesopelagic zone (ENVO:00000213)	saline water (ENVO:00002010), including plankton (ENVO:xxxxxxxx)	0.22	3	7.02675
ERR599132	NA	PRJEB1787	SAMEA2622197	NA	NA	NA	NA	-5.261	-85.1678	480	mesopelagic zone (ENVO:00000213) & marine oxygen minimum zone (ENVO:01000065)	saline water (ENVO:00002010), including plankton (ENVO:xxxxxxxx)	0.22	3	9.19582
ERR599133	ERX555987	PRJEB1787	SAMEA2621155	WGS	METAGENOMIC	RANDOM	Illumina HiSeq 2000 paired end sequencing; Marine metagenome.	-8.7296	-17.9604	100	deep chlorophyll maximum layer (ENVO:xxxxxxxx)	saline water (ENVO:00002010), including plankton (ENVO:xxxxxxxx)	0.22	3	24.1127
ERR599134	ERX555946	PRJEB1787	SAMEA2619857	WGS	METAGENOMIC	RANDOM	Illumina HiSeq 2000 paired end sequencing; Marine metagenome.	21.9467	38.2517	5	surface water layer (ENVO:00002042)	saline water (ENVO:00002010), including plankton (ENVO:xxxxxxxx)	0.22	1.6	27.3295
ERR599135	ERX556111	PRJEB1787	SAMEA2621066	WGS	METAGENOMIC	RANDOM	Illumina HiSeq 2000 paired end sequencing; Marine metagenome.	-20.4091	-3.1759	5	surface water layer (ENVO:00002042)	saline water (ENVO:00002010), including plankton (ENVO:xxxxxxxx)	0.22	3	19.7768
ERR599136	NA	PRJEB1787	SAMEA2623463	NA	NA	NA	NA	25.5264	-88.394	5	surface water layer (ENVO:00002042)	saline water (ENVO:00002010), including plankton (ENVO:xxxxxxxx)	0.22	3	24.9656
ERR599137	ERX556079	PRJEB1787	SAMEA2621155	WGS	METAGENOMIC	RANDOM	Illumina HiSeq 2000 paired end sequencing; Marine metagenome.	-8.7296	-17.9604	100	deep chlorophyll maximum layer (ENVO:xxxxxxxx)	saline water (ENVO:00002010), including plankton (ENVO:xxxxxxxx)	0.22	3	24.1127
ERR599138	NA	PRJEB1787	SAMEA2620404	NA	NA	NA	NA	-9.3921	66.4228	5	surface water layer (ENVO:00002042)	saline water (ENVO:00002010), including plankton (ENVO:xxxxxxxx)	0.22	1.6	29.8182
ERR599139	NA	PRJEB1787	SAMEA2620542	NA	NA	NA	NA	-16.957	53.9801	5	surface water layer (ENVO:00002042)	saline water (ENVO:00002010), including plankton (ENVO:xxxxxxxx)	0.22	1.6	27.8684
ERR599140	ERX556002	PRJEB1787	SAMEA2619667	WGS	METAGENOMIC	RANDOM	Illumina HiSeq 2000 paired end sequencing; Marine metagenome.	35.759	14.2574	5	surface water layer (ENVO:00002042)	saline water (ENVO:00002010), including plankton (ENVO:xxxxxxxx)	0.22	1.6	21.4395
ERR599141	ERX556118	PRJEB1787	SAMEA2620230	WGS	METAGENOMIC	RANDOM	Illumina HiSeq 2000 paired end sequencing; Marine metagenome.	6.0001	73.8955	5	surface water layer (ENVO:00002042)	saline water (ENVO:00002010), including plankton (ENVO:xxxxxxxx)	0.22	1.6	29.9803
ERR599142	NA	PRJEB1787	SAMEA2623059	NA	NA	NA	NA	31.5213	-158.996	5	surface water layer (ENVO:00002042)	saline water (ENVO:00002010), including plankton (ENVO:xxxxxxxx)	0.22	3	25.1739
ERR599143	NA	PRJEB1787	SAMEA2619927	NA	NA	NA	NA	20.8183	63.5047	5	surface water layer (ENVO:00002042)	saline water (ENVO:00002010), including plankton (ENVO:xxxxxxxx)	0.22	1.6	25.5814
ERR599144	ERX556084	PRJEB1787	SAMEA2620970	WGS	METAGENOMIC	RANDOM	Illumina HiSeq 2000 paired end sequencing; Marine metagenome.	-32.2401	17.7103	5	surface water layer (ENVO:00002042)	saline water (ENVO:00002010), including plankton (ENVO:xxxxxxxx)	0.22	3	12.8345
ERR599145	NA	PRJEB1787	SAMEA2620081	NA	NA	NA	NA	18.5839	66.4727	25	deep chlorophyll maximum layer (ENVO:xxxxxxxx)	saline water (ENVO:00002010), including plankton (ENVO:xxxxxxxx)	0.22	1.6	26.8122
ERR599146	ERX556091	PRJEB1787	SAMEA2620855	WGS	METAGENOMIC	RANDOM	Illumina HiSeq 2000 paired end sequencing; Marine metagenome.	-35.1728	26.2868	5	surface water layer (ENVO:00002042)	saline water (ENVO:00002010), including plankton (ENVO:xxxxxxxx)	0.22	3	21.8168
ERR599147	ERX556097	PRJEB1787	SAMEA2623295	WGS	METAGENOMIC	RANDOM	Illumina HiSeq 2000 paired end sequencing; Marine metagenome.	14.2075	-116.647	40	deep chlorophyll maximum layer (ENVO:xxxxxxxx)	saline water (ENVO:00002010), including plankton (ENVO:xxxxxxxx)	0.22	3	99999
ERR599148	NA	PRJEB1787	SAMEA2621216	NA	NA	NA	NA	-21.0292	-35.3498	150	deep chlorophyll maximum layer (ENVO:xxxxxxxx)	saline water (ENVO:00002010), including plankton (ENVO:xxxxxxxx)	0.22	3	21.6433
ERR599149	ERX556020	PRJEB1787	SAMEA2621092	WGS	METAGENOMIC	RANDOM	Illumina HiSeq 2000 paired end sequencing; Marine metagenome.	-20.4075	-3.1641	800	mesopelagic zone (ENVO:00000213)	saline water (ENVO:00002010), including plankton (ENVO:xxxxxxxx)	0.22	3	4.2167
ERR599150	ERX556127	PRJEB1787	SAMEA2620786	WGS	METAGENOMIC	RANDOM	Illumina HiSeq 2000 paired end sequencing; Marine metagenome.	-29.5019	37.9889	5	surface water layer (ENVO:00002042)	saline water (ENVO:00002010), including plankton (ENVO:xxxxxxxx)	0.22	3	22.1656
ERR599151	ERX556076	PRJEB1787	SAMEA2622759	WGS	METAGENOMIC	RANDOM	Illumina HiSeq 2000 paired end sequencing; Marine metagenome.	-9.1504	-140.522	5	surface water layer (ENVO:00002042)	saline water (ENVO:00002010), including plankton (ENVO:xxxxxxxx)	0.22	3	26.519
ERR599152	ERX556102	PRJEB1787	SAMEA2623314	WGS	METAGENOMIC	RANDOM	Illumina HiSeq 2000 paired end sequencing; Marine metagenome.	14.2025	-116.643	375	mesopelagic zone (ENVO:00000213)	saline water (ENVO:00002010), including plankton (ENVO:xxxxxxxx)	0.22	3	8.91148
ERR599153	ERX556124	PRJEB1787	SAMEA2619782	WGS	METAGENOMIC	RANDOM	Illumina HiSeq 2000 paired end sequencing; Marine metagenome.	39.3991	19.3997	50	deep chlorophyll maximum layer (ENVO:xxxxxxxx)	saline water (ENVO:00002010), including plankton (ENVO:xxxxxxxx)	0.22	1.6	15.1613
ERR599154	ERX556131	PRJEB1787	SAMEA2621232	WGS	METAGENOMIC	RANDOM	Illumina HiSeq 2000 paired end sequencing; Marine metagenome.	-20.9315	-35.1794	800	mesopelagic zone (ENVO:00000213)	saline water (ENVO:00002010), including plankton (ENVO:xxxxxxxx)	0.22	3	4.74959
ERR599155	ERX556066	PRJEB1787	SAMEA2619818	WGS	METAGENOMIC	RANDOM	Illumina HiSeq 2000 paired end sequencing; Marine metagenome.	23.36	37.2183	5	surface water layer (ENVO:00002042)	saline water (ENVO:00002010), including plankton (ENVO:xxxxxxxx)	0.22	1.6	25.8244
ERR599156	NA	PRJEB1787	SAMEA2622837	NA	NA	NA	NA	-8.8999	-142.546	140	marine epipelagic mixed layer (ENVO:xxxxxxxxx)	saline water (ENVO:00002010), including plankton (ENVO:xxxxxxxx)	0.22	3	23.7065
ERR599157	ERX555994	PRJEB1787	SAMEA2622733	WGS	METAGENOMIC	RANDOM	Illumina HiSeq 2000 paired end sequencing; Marine metagenome.	-8.9109	-140.285	150	marine epipelagic mixed layer (ENVO:xxxxxxxxx)	saline water (ENVO:00002010), including plankton (ENVO:xxxxxxxx)	0.22	3	22.1151
ERR599158	ERX556116	PRJEB1787	SAMEA2620000	WGS	METAGENOMIC	RANDOM	Illumina HiSeq 2000 paired end sequencing; Marine metagenome.	19.0393	64.4913	5	surface water layer (ENVO:00002042)	saline water (ENVO:00002010), including plankton (ENVO:xxxxxxxx)	0.22	1.6	26.2314
ERR599159	NA	PRJEB1787	SAMEA2621287	NA	NA	NA	NA	-30.1471	-43.2915	800	mesopelagic zone (ENVO:00000213)	saline water (ENVO:00002010), including plankton (ENVO:xxxxxxxx)	0.22	3	5.8659
ERR599160	NA	PRJEB1787	SAMEA2622710	NA	NA	NA	NA	-8.9068	-140.283	5	surface water layer (ENVO:00002042)	saline water (ENVO:00002010), including plankton (ENVO:xxxxxxxx)	0.22	3	26.5762
ERR599161	ERX556089	PRJEB1787	SAMEA2622796	WGS	METAGENOMIC	RANDOM	Illumina HiSeq 2000 paired end sequencing; Marine metagenome.	-9.0714	-140.597	120	marine epipelagic mixed layer (ENVO:xxxxxxxxx)	saline water (ENVO:00002010), including plankton (ENVO:xxxxxxxx)	0.22	3	25.2218
ERR599162	NA	PRJEB1787	SAMEA2623426	NA	NA	NA	NA	7.4122	-79.3017	5	surface water layer (ENVO:00002042)	saline water (ENVO:00002010), including plankton (ENVO:xxxxxxxx)	0.22	3	26.6292
ERR599163	NA	PRJEB1787	SAMEA2622097	NA	NA	NA	NA	-13.0023	-95.9759	5	surface water layer (ENVO:00002042)	saline water (ENVO:00002010), including plankton (ENVO:xxxxxxxx)	0.22	3	25.2512
ERR599164	ERX555905	PRJEB1787	SAMEA2620815	WGS	METAGENOMIC	RANDOM	Illumina HiSeq 2000 paired end sequencing; Marine metagenome.	-29.5046	37.9599	1000	mesopelagic zone (ENVO:00000213)	saline water (ENVO:00002010), including plankton (ENVO:xxxxxxxx)	0.22	3	7.6502
ERR599165	NA	PRJEB1787	SAMEA2621066	NA	NA	NA	NA	-20.4091	-3.1759	5	surface water layer (ENVO:00002042)	saline water (ENVO:00002010), including plankton (ENVO:xxxxxxxx)	0.22	3	19.7768
ERR599166	NA	PRJEB1787	SAMEA2623649	NA	NA	NA	NA	39.2392	-70.0343	590	mesopelagic zone (ENVO:00000213) & marine oxygen minimum zone (ENVO:01000065)	saline water (ENVO:00002010), including plankton (ENVO:xxxxxxxx)	0.22	3	5.06724
ERR599167	NA	PRJEB1787	SAMEA2620035	NA	NA	NA	NA	19.0351	64.5638	340	mesopelagic zone (ENVO:00000213) & marine oxygen minimum zone (ENVO:01000065)	saline water (ENVO:00002010), including plankton (ENVO:xxxxxxxx)	0.22	1.6	14.9876
ERR599168	ERX556001	PRJEB1787	SAMEA2622219	WGS	METAGENOMIC	RANDOM	Illumina HiSeq 2000 paired end sequencing; Marine metagenome.	-5.2669	-85.2732	40	deep chlorophyll maximum layer (ENVO:xxxxxxxx)	saline water (ENVO:00002010), including plankton (ENVO:xxxxxxxx)	0.22	3	19.5663
ERR599169	ERX556074	PRJEB1787	SAMEA2622097	WGS	METAGENOMIC	RANDOM	Illumina HiSeq 2000 paired end sequencing; Marine metagenome.	-13.0023	-95.9759	5	surface water layer (ENVO:00002042)	saline water (ENVO:00002010), including plankton (ENVO:xxxxxxxx)	0.22	3	25.2512
ERR599170	ERX556037	PRJEB1787	SAMEA2623808	WGS	METAGENOMIC	RANDOM	Illumina HiSeq 2000 paired end sequencing; Marine metagenome.	35.9346	-37.3032	5	surface water layer (ENVO:00002042)	saline water (ENVO:00002010), including plankton (ENVO:xxxxxxxx)	0.22	3	17.5831
ERR599171	ERX556071	PRJEB1787	SAMEA2621013	WGS	METAGENOMIC	RANDOM	Illumina HiSeq 2000 paired end sequencing; Marine metagenome.	-31.0266	4.665	5	surface water layer (ENVO:00002042)	saline water (ENVO:00002010), including plankton (ENVO:xxxxxxxx)	0.22	3	16.8321
ERR599172	ERX556100	PRJEB1787	SAMEA2620097	WGS	METAGENOMIC	RANDOM	Illumina HiSeq 2000 paired end sequencing; Marine metagenome.	18.7341	66.3896	270	mesopelagic zone (ENVO:00000213) & marine oxygen minimum zone (ENVO:01000065)	saline water (ENVO:00002010), including plankton (ENVO:xxxxxxxx)	0.22	1.6	15.6142
ERR599173	ERX555958	PRJEB1787	SAMEA2620929	WGS	METAGENOMIC	RANDOM	Illumina HiSeq 2000 paired end sequencing; Marine metagenome.	-34.9449	17.9189	5	surface water layer (ENVO:00002042)	saline water (ENVO:00002010), including plankton (ENVO:xxxxxxxx)	0.22	3	15.0335
ERR599174	ERX555975	PRJEB1787	SAMEA2621013	WGS	METAGENOMIC	RANDOM	Illumina HiSeq 2000 paired end sequencing; Marine metagenome.	-31.0266	4.665	5	surface water layer (ENVO:00002042)	saline water (ENVO:00002010), including plankton (ENVO:xxxxxxxx)	0.22	3	16.8321
ERR599175	ERX555991	PRJEB1787	SAMEA2623390	WGS	METAGENOMIC	RANDOM	Illumina HiSeq 2000 paired end sequencing; Marine metagenome.	6.3559	-103.06	450	mesopelagic zone (ENVO:00000213)	saline water (ENVO:00002010), including plankton (ENVO:xxxxxxxx)	0.22	3	8.21056
ERR599176	ERX556110	PRJEB1787	SAMEA2621509	WGS	METAGENOMIC	RANDOM	Illumina HiSeq 2000 paired end sequencing; Marine metagenome.	-62.0385	-49.529	5	surface water layer (ENVO:00002042)	saline water (ENVO:00002010), including plankton (ENVO:xxxxxxxx)	0.22	3	0.67108
ERR164410	ERX140289	PRJEB1788	SAMEA2591074	WGS	METAGENOMIC	RANDOM	454 GS FLX Titanium sequencing; Marine metagenome.	37.0541	1.9478	42	deep chlorophyll maximum layer (ENVO:xxxxxxxx)	saline water (ENVO:00002010), including plankton (ENVO:xxxxxxxx)	0.22	1.6	17.3675
ERR164411	ERX140297	PRJEB1788	SAMEA2620286	WGS	METAGENOMIC	RANDOM	454 GS FLX Titanium sequencing; Marine metagenome.	4.6599	73.4856	5	surface water layer (ENVO:00002042)	saline water (ENVO:00002010), including plankton (ENVO:xxxxxxxx)	0.22	1.6	29.9618
ERR164412	ERX140293	PRJEB1788	SAMEA2620107	WGS	METAGENOMIC	RANDOM	454 GS FLX Titanium sequencing; Marine metagenome.	18.7341	66.3896	270	mesopelagic zone (ENVO:00000213) & marine oxygen minimum zone (ENVO:01000065)	saline water (ENVO:00002010), including plankton (ENVO:xxxxxxxx)	0.22	1.6	15.6142
ERR164413	ERX140302	PRJEB1788	SAMEA2619464	WGS	METAGENOMIC	RANDOM	454 GS FLX Titanium sequencing; Marine metagenome.	36.5229	-4.0023	8	surface water layer (ENVO:00002042)	saline water (ENVO:00002010), including plankton (ENVO:xxxxxxxx)	0.22	1.6	99999
ERR164414	ERX140300	PRJEB1788	SAMEA2619936	WGS	METAGENOMIC	RANDOM	454 GS FLX Titanium sequencing; Marine metagenome.	20.8183	63.5047	5	surface water layer (ENVO:00002042)	saline water (ENVO:00002010), including plankton (ENVO:xxxxxxxx)	0.22	1.6	25.5814
ERR164415	ERX140287	PRJEB1788	SAMEA2620066	WGS	METAGENOMIC	RANDOM	454 GS FLX Titanium sequencing; Marine metagenome.	18.5918	66.622	5	surface water layer (ENVO:00002042)	saline water (ENVO:00002010), including plankton (ENVO:xxxxxxxx)	0.22	1.6	26.8177
ERR164416	ERX140291	PRJEB1788	SAMEA2591057	WGS	METAGENOMIC	RANDOM	454 GS FLX Titanium sequencing; Marine metagenome.	37.051	1.9378	5	surface water (ENVO:00002042) layer	saline water (ENVO:00002010), including plankton (ENVO:xxxxxxxx)	0.22	1.6	23.8257
ERR164417	ERX140296	PRJEB1788	SAMEA2619808	WGS	METAGENOMIC	RANDOM	454 GS FLX Titanium sequencing; Marine metagenome.	27.16	27.1433	5	surface water layer (ENVO:00002042)	saline water (ENVO:00002010), including plankton (ENVO:xxxxxxxx)	0.22	1.6	25.0621
ERR164418	ERX140288	PRJEB1788	SAMEA2620005	WGS	METAGENOMIC	RANDOM	454 GS FLX Titanium sequencing; Marine metagenome.	19.0393	64.4913	5	surface water layer (ENVO:00002042)	saline water (ENVO:00002010), including plankton (ENVO:xxxxxxxx)	0.22	1.6	26.2314
ERR164419	ERX140303	PRJEB1788	SAMEA2619936	WGS	METAGENOMIC	RANDOM	454 GS FLX Titanium sequencing; Marine metagenome.	20.8183	63.5047	5	surface water layer (ENVO:00002042)	saline water (ENVO:00002010), including plankton (ENVO:xxxxxxxx)	0.22	1.6	25.5814
ERR164420	ERX140295	PRJEB1788	SAMEA2619388	WGS	METAGENOMIC	RANDOM	454 GS FLX Titanium sequencing; Marine metagenome.	36.5533	-6.5669	5	surface water layer (ENVO:00002042)	saline water (ENVO:00002010), including plankton (ENVO:xxxxxxxx)	0.22	1.6	20.5251
ERR164421	ERX140294	PRJEB1788	SAMEA2591057	WGS	METAGENOMIC	RANDOM	454 GS FLX Titanium sequencing; Marine metagenome.	37.051	1.9378	5	surface water (ENVO:00002042) layer	saline water (ENVO:00002010), including plankton (ENVO:xxxxxxxx)	0.22	1.6	23.8257
ERR164422	ERX140301	PRJEB1788	SAMEA2591074	WGS	METAGENOMIC	RANDOM	454 GS FLX Titanium sequencing; Marine metagenome.	37.0541	1.9478	42	deep chlorophyll maximum layer (ENVO:xxxxxxxx)	saline water (ENVO:00002010), including plankton (ENVO:xxxxxxxx)	0.22	1.6	17.3675
ERR164423	ERX140298	PRJEB1788	SAMEA2620373	WGS	METAGENOMIC	RANDOM	454 GS FLX Titanium sequencing; Marine metagenome.	-0.6625	73.161	5	surface water layer (ENVO:00002042)	saline water (ENVO:00002010), including plankton (ENVO:xxxxxxxx)	0.22	1.6	30.1257
ERR164424	ERX140299	PRJEB1788	SAMEA2619371	WGS	METAGENOMIC	RANDOM	454 GS FLX Titanium sequencing; Marine metagenome.	36.732	-10.475	5	surface water layer (ENVO:00002042)	saline water (ENVO:00002010), including plankton (ENVO:xxxxxxxx)	0.22	1.6	21.7913
ERR164425	ERX140292	PRJEB1788	SAMEA2620428	WGS	METAGENOMIC	RANDOM	454 GS FLX Titanium sequencing; Marine metagenome.	-16.8084	59.5043	5	surface water layer (ENVO:00002042)	saline water (ENVO:00002010), including plankton (ENVO:xxxxxxxx)	0.22	1.6	28.2728
ERR164426	ERX140290	PRJEB1788	SAMEA2620040	WGS	METAGENOMIC	RANDOM	454 GS FLX Titanium sequencing; Marine metagenome.	19.0351	64.5638	340	mesopelagic zone (ENVO:00000213) & marine oxygen minimum zone (ENVO:01000065)	saline water (ENVO:00002010), including plankton (ENVO:xxxxxxxx)	0.22	1.6	14.9876
ERR315856	NA	PRJEB1788	SAMEA2591074	NA	NA	NA	NA	37.0541	1.9478	42	deep chlorophyll maximum layer (ENVO:xxxxxxxx)	saline water (ENVO:00002010), including plankton (ENVO:xxxxxxxx)	0.22	1.6	17.3675
ERR315857	NA	PRJEB1788	SAMEA2591057	NA	NA	NA	NA	37.051	1.9378	5	surface water (ENVO:00002042) layer	saline water (ENVO:00002010), including plankton (ENVO:xxxxxxxx)	0.22	1.6	23.8257
ERR594284	NA	PRJEB1788	SAMEA2622694	NA	NA	NA	NA	-9.0063	-139.139	115	deep chlorophyll maximum layer (ENVO:xxxxxxxx)	saline water (ENVO:00002010), including plankton (ENVO:xxxxxxxx)	0.1	0.22	24.6962
ERR594285	ERX552269	PRJEB1788	SAMEA2622799	WGS	METAGENOMIC	RANDOM	Illumina HiSeq 2000 paired end sequencing; Marine metagenome.	-9.0714	-140.597	120	marine epipelagic mixed layer (ENVO:xxxxxxxxx)	saline water (ENVO:00002010), including plankton (ENVO:xxxxxxxx)	0.1	0.22	25.2218
ERR594286	NA	PRJEB1788	SAMEA2621204	NA	NA	NA	NA	-20.9354	-35.1803	5	surface water layer (ENVO:00002042)	saline water (ENVO:00002010), including plankton (ENVO:xxxxxxxx)	0.45	0.8	23.3495
ERR594287	ERX552278	PRJEB1788	SAMEA2622763	WGS	METAGENOMIC	RANDOM	Illumina HiSeq 2000 paired end sequencing; Marine metagenome.	-9.1504	-140.522	5	surface water layer (ENVO:00002042)	saline water (ENVO:00002010), including plankton (ENVO:xxxxxxxx)	0.1	0.22	26.519
ERR594288	NA	PRJEB1788	SAMEA2619531	NA	NA	NA	NA	39.1633	5.916	5	surface water layer (ENVO:00002042)	saline water (ENVO:00002010), including plankton (ENVO:xxxxxxxx)	0.22	1.6	23.8526
ERR594289	NA	PRJEB1788	SAMEA2621295	NA	NA	NA	NA	-30.1471	-43.2915	800	mesopelagic zone (ENVO:00000213)	saline water (ENVO:00002010), including plankton (ENVO:xxxxxxxx)	0.45	0.8	5.8659
ERR594290	ERX552294	PRJEB1788	SAMEA2619974	WGS	METAGENOMIC	RANDOM	Illumina HiSeq 2000 paired end sequencing; Marine metagenome.	20.8457	63.5851	600	mesopelagic zone (ENVO:00000213) & marine oxygen minimum zone (ENVO:01000065)	saline water (ENVO:00002010), including plankton (ENVO:xxxxxxxx)	0.1	0.22	12.066
ERR594291	ERX552283	PRJEB1788	SAMEA2620894	WGS	METAGENOMIC	RANDOM	Illumina HiSeq 2000 paired end sequencing; Marine metagenome.	-35.2421	26.3048	30	deep chlorophyll maximum layer (ENVO:xxxxxxxx)	saline water (ENVO:00002010), including plankton (ENVO:xxxxxxxx)	0.1	0.22	21.8149
ERR594292	NA	PRJEB1788	SAMEA2622656	NA	NA	NA	NA	-8.9971	-139.196	5	surface water layer (ENVO:00002042)	saline water (ENVO:00002010), including plankton (ENVO:xxxxxxxx)	0.1	0.22	26.5441
ERR594293	NA	PRJEB1788	SAMEA2622736	NA	NA	NA	NA	-8.9109	-140.285	150	marine epipelagic mixed layer (ENVO:xxxxxxxxx)	saline water (ENVO:00002010), including plankton (ENVO:xxxxxxxx)	0.1	0.22	22.1151
ERR594294	NA	PRJEB1788	SAMEA2621044	NA	NA	NA	NA	-31.027	4.6802	50	deep chlorophyll maximum layer (ENVO:xxxxxxxx)	saline water (ENVO:00002010), including plankton (ENVO:xxxxxxxx)	0.22	0.45	16.7874
ERR594295	ERX552259	PRJEB1788	SAMEA2620198	WGS	METAGENOMIC	RANDOM	Illumina HiSeq 2000 paired end sequencing; Marine metagenome.	14.6059	69.9776	5	surface water layer (ENVO:00002042)	saline water (ENVO:00002010), including plankton (ENVO:xxxxxxxx)	0.1	0.22	29.0894
ERR594296	NA	PRJEB1788	SAMEA2622765	NA	NA	NA	NA	-9.1504	-140.522	5	surface water layer (ENVO:00002042)	saline water (ENVO:00002010), including plankton (ENVO:xxxxxxxx)	0.45	0.8	26.519
ERR594297	NA	PRJEB1788	SAMEA2621021	NA	NA	NA	NA	-31.0266	4.665	5	surface water layer (ENVO:00002042)	saline water (ENVO:00002010), including plankton (ENVO:xxxxxxxx)	0.45	0.8	16.8321
ERR594298	NA	PRJEB1788	SAMEA2621222	NA	NA	NA	NA	-21.0292	-35.3498	150	deep chlorophyll maximum layer (ENVO:xxxxxxxx)	saline water (ENVO:00002010), including plankton (ENVO:xxxxxxxx)	0.45	0.8	21.6433
ERR594299	NA	PRJEB1788	SAMEA2621099	NA	NA	NA	NA	-20.4075	-3.1641	800	mesopelagic zone (ENVO:00000213)	saline water (ENVO:00002010), including plankton (ENVO:xxxxxxxx)	0.22	0.45	4.2167
ERR594300	NA	PRJEB1788	SAMEA2622843	NA	NA	NA	NA	-8.8999	-142.546	140	marine epipelagic mixed layer (ENVO:xxxxxxxxx)	saline water (ENVO:00002010), including plankton (ENVO:xxxxxxxx)	0.45	0.8	23.7065
ERR594301	NA	PRJEB1788	SAMEA2622696	NA	NA	NA	NA	-9.0063	-139.139	115	deep chlorophyll maximum layer (ENVO:xxxxxxxx)	saline water (ENVO:00002010), including plankton (ENVO:xxxxxxxx)	0.45	0.8	24.6962
ERR594302	NA	PRJEB1788	SAMEA2621003	NA	NA	NA	NA	-31.0198	4.6685	700	mesopelagic zone (ENVO:00000213)	saline water (ENVO:00002010), including plankton (ENVO:xxxxxxxx)	0.45	0.8	7.02675
ERR594303	NA	PRJEB1788	SAMEA2621278	NA	NA	NA	NA	-30.1484	-43.2705	120	deep chlorophyll maximum layer (ENVO:xxxxxxxx)	saline water (ENVO:00002010), including plankton (ENVO:xxxxxxxx)	0.45	0.8	19.3092
ERR594304	NA	PRJEB1788	SAMEA2622695	NA	NA	NA	NA	-9.0063	-139.139	115	deep chlorophyll maximum layer (ENVO:xxxxxxxx)	saline water (ENVO:00002010), including plankton (ENVO:xxxxxxxx)	0.22	0.45	24.6962
ERR594305	NA	PRJEB1788	SAMEA2622677	NA	NA	NA	NA	-8.9729	-139.239	600	mesopelagic zone (ENVO:00000213)	saline water (ENVO:00002010), including plankton (ENVO:xxxxxxxx)	0.22	0.45	7.21224
ERR594306	NA	PRJEB1788	SAMEA2622658	NA	NA	NA	NA	-8.9971	-139.196	5	surface water layer (ENVO:00002042)	saline water (ENVO:00002010), including plankton (ENVO:xxxxxxxx)	0.45	0.8	26.5441
ERR594307	NA	PRJEB1788	SAMEA2622657	NA	NA	NA	NA	-8.9971	-139.196	5	surface water layer (ENVO:00002042)	saline water (ENVO:00002010), including plankton (ENVO:xxxxxxxx)	0.22	0.45	26.5441
ERR594308	NA	PRJEB1788	SAMEA2621099	NA	NA	NA	NA	-20.4075	-3.1641	800	mesopelagic zone (ENVO:00000213)	saline water (ENVO:00002010), including plankton (ENVO:xxxxxxxx)	0.22	0.45	4.2167
ERR594309	ERX552265	PRJEB1788	SAMEA2622676	WGS	METAGENOMIC	RANDOM	Illumina HiSeq 2000 paired end sequencing; Marine metagenome.	-8.9729	-139.239	600	mesopelagic zone (ENVO:00000213)	saline water (ENVO:00002010), including plankton (ENVO:xxxxxxxx)	0.1	0.22	7.21224
ERR594310	NA	PRJEB1788	SAMEA2621203	NA	NA	NA	NA	-20.9354	-35.1803	5	surface water layer (ENVO:00002042)	saline water (ENVO:00002010), including plankton (ENVO:xxxxxxxx)	0.22	0.45	23.3495
ERR594311	NA	PRJEB1788	SAMEA2622764	NA	NA	NA	NA	-9.1504	-140.522	5	surface water layer (ENVO:00002042)	saline water (ENVO:00002010), including plankton (ENVO:xxxxxxxx)	0.22	0.45	26.519
ERR594312	ERX552273	PRJEB1788	SAMEA2620039	WGS	METAGENOMIC	RANDOM	Illumina HiSeq 2000 paired end sequencing; Marine metagenome.	19.0351	64.5638	340	mesopelagic zone (ENVO:00000213) & marine oxygen minimum zone (ENVO:01000065)	saline water (ENVO:00002010), including plankton (ENVO:xxxxxxxx)	0.1	0.22	14.9876
ERR594313	NA	PRJEB1788	SAMEA2620979	NA	NA	NA	NA	-32.2401	17.7103	5	surface water layer (ENVO:00002042)	saline water (ENVO:00002010), including plankton (ENVO:xxxxxxxx)	0.22	0.45	12.8345
ERR594314	NA	PRJEB1788	SAMEA2620413	NA	NA	NA	NA	-9.3921	66.4228	5	surface water layer (ENVO:00002042)	saline water (ENVO:00002010), including plankton (ENVO:xxxxxxxx)	0.1	0.22	29.8182
ERR594315	ERX552291	PRJEB1788	SAMEA2619548	WGS	METAGENOMIC	RANDOM	Illumina HiSeq 2000 paired end sequencing; Marine metagenome.	39.0609	5.9422	55	deep chlorophyll maximum layer (ENVO:xxxxxxxx)	saline water (ENVO:00002010), including plankton (ENVO:xxxxxxxx)	0.22	1.6	16.1519
ERR594316	ERX552251	PRJEB1788	SAMEA2619531	WGS	METAGENOMIC	RANDOM	Illumina HiSeq 2000 paired end sequencing; Marine metagenome.	39.1633	5.916	5	surface water layer (ENVO:00002042)	saline water (ENVO:00002010), including plankton (ENVO:xxxxxxxx)	0.22	1.6	23.8526
ERR594317	ERX552248	PRJEB1788	SAMEA2619531	WGS	METAGENOMIC	RANDOM	Illumina HiSeq 2000 paired end sequencing; Marine metagenome.	39.1633	5.916	5	surface water layer (ENVO:00002042)	saline water (ENVO:00002010), including plankton (ENVO:xxxxxxxx)	0.22	1.6	23.8526
ERR594318	NA	PRJEB1788	SAMEA2621020	NA	NA	NA	NA	-31.0266	4.665	5	surface water layer (ENVO:00002042)	saline water (ENVO:00002010), including plankton (ENVO:xxxxxxxx)	0.22	0.45	16.8321
ERR594319	NA	PRJEB1788	SAMEA2622738	NA	NA	NA	NA	-8.9109	-140.285	150	marine epipelagic mixed layer (ENVO:xxxxxxxxx)	saline water (ENVO:00002010), including plankton (ENVO:xxxxxxxx)	0.45	0.8	22.1151
ERR594320	ERX552286	PRJEB1788	SAMEA2620861	WGS	METAGENOMIC	RANDOM	Illumina HiSeq 2000 paired end sequencing; Marine metagenome.	-35.1728	26.2868	5	surface water layer (ENVO:00002042)	saline water (ENVO:00002010), including plankton (ENVO:xxxxxxxx)	0.1	0.22	21.8168
ERR594321	NA	PRJEB1788	SAMEA2621221	NA	NA	NA	NA	-21.0292	-35.3498	150	deep chlorophyll maximum layer (ENVO:xxxxxxxx)	saline water (ENVO:00002010), including plankton (ENVO:xxxxxxxx)	0.22	0.45	21.6433
ERR594322	NA	PRJEB1788	SAMEA2622678	NA	NA	NA	NA	-8.9729	-139.239	600	mesopelagic zone (ENVO:00000213)	saline water (ENVO:00002010), including plankton (ENVO:xxxxxxxx)	0.45	0.8	7.21224
ERR594323	NA	PRJEB1788	SAMEA2622823	NA	NA	NA	NA	-8.9111	-142.557	5	surface water layer (ENVO:00002042)	saline water (ENVO:00002010), including plankton (ENVO:xxxxxxxx)	0.45	0.8	26.7802
ERR594324	ERX552266	PRJEB1788	SAMEA2620836	WGS	METAGENOMIC	RANDOM	Illumina HiSeq 2000 paired end sequencing; Marine metagenome.	-29.5333	37.9117	65	deep chlorophyll maximum layer (ENVO:xxxxxxxx)	saline water (ENVO:00002010), including plankton (ENVO:xxxxxxxx)	0.1	0.22	22.2503
ERR594325	NA	PRJEB1788	SAMEA2620980	NA	NA	NA	NA	-32.2401	17.7103	5	surface water layer (ENVO:00002042)	saline water (ENVO:00002010), including plankton (ENVO:xxxxxxxx)	0.45	0.8	12.8345
ERR594326	NA	PRJEB1788	SAMEA2622715	NA	NA	NA	NA	-8.9068	-140.283	5	surface water layer (ENVO:00002042)	saline water (ENVO:00002010), including plankton (ENVO:xxxxxxxx)	0.22	0.45	26.5762
ERR594327	ERX552289	PRJEB1788	SAMEA2620065	WGS	METAGENOMIC	RANDOM	Illumina HiSeq 2000 paired end sequencing; Marine metagenome.	18.5918	66.622	5	surface water layer (ENVO:00002042)	saline water (ENVO:00002010), including plankton (ENVO:xxxxxxxx)	0.1	0.22	26.8177
ERR594328	NA	PRJEB1788	SAMEA2619888	NA	NA	NA	NA	18.3967	39.875	5	surface water layer (ENVO:00002042)	saline water (ENVO:00002010), including plankton (ENVO:xxxxxxxx)	0.1	0.22	27.5986
ERR594329	NA	PRJEB1788	SAMEA2619548	NA	NA	NA	NA	39.0609	5.9422	55	deep chlorophyll maximum layer (ENVO:xxxxxxxx)	saline water (ENVO:00002010), including plankton (ENVO:xxxxxxxx)	0.22	1.6	16.1519
ERR594330	ERX552267	PRJEB1788	SAMEA2620004	WGS	METAGENOMIC	RANDOM	Illumina HiSeq 2000 paired end sequencing; Marine metagenome.	19.0393	64.4913	5	surface water layer (ENVO:00002042)	saline water (ENVO:00002010), including plankton (ENVO:xxxxxxxx)	0.1	0.22	26.2314
ERR594331	NA	PRJEB1788	SAMEA2621101	NA	NA	NA	NA	-20.4075	-3.1641	800	mesopelagic zone (ENVO:00000213)	saline water (ENVO:00002010), including plankton (ENVO:xxxxxxxx)	0.45	0.8	4.2167
ERR594332	NA	PRJEB1788	SAMEA2621260	NA	NA	NA	NA	-30.1367	-43.2899	5	surface water layer (ENVO:00002042)	saline water (ENVO:00002010), including plankton (ENVO:xxxxxxxx)	0.45	0.8	19.8541
ERR594333	NA	PRJEB1788	SAMEA2621242	NA	NA	NA	NA	-20.9315	-35.1794	800	mesopelagic zone (ENVO:00000213)	saline water (ENVO:00002010), including plankton (ENVO:xxxxxxxx)	0.45	0.8	4.74959
ERR594334	ERX552247	PRJEB1788	SAMEA2619935	WGS	METAGENOMIC	RANDOM	Illumina HiSeq 2000 paired end sequencing; Marine metagenome.	20.8183	63.5047	5	surface water layer (ENVO:00002042)	saline water (ENVO:00002010), including plankton (ENVO:xxxxxxxx)	0.1	0.22	25.5814
ERR594335	NA	PRJEB1788	SAMEA2621076	NA	NA	NA	NA	-20.4091	-3.1759	5	surface water layer (ENVO:00002042)	saline water (ENVO:00002010), including plankton (ENVO:xxxxxxxx)	0.45	0.8	19.7768
ERR594336	NA	PRJEB1788	SAMEA2621277	NA	NA	NA	NA	-30.1484	-43.2705	120	deep chlorophyll maximum layer (ENVO:xxxxxxxx)	saline water (ENVO:00002010), including plankton (ENVO:xxxxxxxx)	0.22	0.45	19.3092
ERR594337	NA	PRJEB1788	SAMEA2622737	NA	NA	NA	NA	-8.9109	-140.285	150	marine epipelagic mixed layer (ENVO:xxxxxxxxx)	saline water (ENVO:00002010), including plankton (ENVO:xxxxxxxx)	0.22	0.45	22.1151
ERR594338	ERX552284	PRJEB1788	SAMEA2622801	WGS	METAGENOMIC	RANDOM	Illumina HiSeq 2000 paired end sequencing; Marine metagenome.	-9.0714	-140.597	120	marine epipelagic mixed layer (ENVO:xxxxxxxxx)	saline water (ENVO:00002010), including plankton (ENVO:xxxxxxxx)	0.45	0.8	25.2218
ERR594339	NA	PRJEB1788	SAMEA2622822	NA	NA	NA	NA	-8.9111	-142.557	5	surface water layer (ENVO:00002042)	saline water (ENVO:00002010), including plankton (ENVO:xxxxxxxx)	0.22	0.45	26.7802
ERR594340	NA	PRJEB1788	SAMEA2621259	NA	NA	NA	NA	-30.1367	-43.2899	5	surface water layer (ENVO:00002042)	saline water (ENVO:00002010), including plankton (ENVO:xxxxxxxx)	0.22	0.45	19.8541
ERR594341	NA	PRJEB1788	SAMEA2622841	NA	NA	NA	NA	-8.8999	-142.546	140	marine epipelagic mixed layer (ENVO:xxxxxxxxx)	saline water (ENVO:00002010), including plankton (ENVO:xxxxxxxx)	0.1	0.22	23.7065
ERR594342	NA	PRJEB1788	SAMEA2622842	NA	NA	NA	NA	-8.8999	-142.546	140	marine epipelagic mixed layer (ENVO:xxxxxxxxx)	saline water (ENVO:00002010), including plankton (ENVO:xxxxxxxx)	0.22	0.45	23.7065
ERR594343	NA	PRJEB1788	SAMEA2622800	NA	NA	NA	NA	-9.0714	-140.597	120	marine epipelagic mixed layer (ENVO:xxxxxxxxx)	saline water (ENVO:00002010), including plankton (ENVO:xxxxxxxx)	0.22	0.45	25.2218
ERR594344	NA	PRJEB1788	SAMEA2622821	NA	NA	NA	NA	-8.9111	-142.557	5	surface water layer (ENVO:00002042)	saline water (ENVO:00002010), including plankton (ENVO:xxxxxxxx)	0.1	0.22	26.7802
ERR594345	NA	PRJEB1788	SAMEA2619974	NA	NA	NA	NA	20.8457	63.5851	600	mesopelagic zone (ENVO:00000213) & marine oxygen minimum zone (ENVO:01000065)	saline water (ENVO:00002010), including plankton (ENVO:xxxxxxxx)	0.1	0.22	12.066
ERR594346	NA	PRJEB1788	SAMEA2620106	NA	NA	NA	NA	18.7341	66.3896	270	mesopelagic zone (ENVO:00000213) & marine oxygen minimum zone (ENVO:01000065)	saline water (ENVO:00002010), including plankton (ENVO:xxxxxxxx)	0.1	0.22	15.6142
ERR594347	NA	PRJEB1788	SAMEA2622716	NA	NA	NA	NA	-8.9068	-140.283	5	surface water layer (ENVO:00002042)	saline water (ENVO:00002010), including plankton (ENVO:xxxxxxxx)	0.45	0.8	26.5762
ERR594348	NA	PRJEB1788	SAMEA2621045	NA	NA	NA	NA	-31.027	4.6802	50	deep chlorophyll maximum layer (ENVO:xxxxxxxx)	saline water (ENVO:00002010), including plankton (ENVO:xxxxxxxx)	0.45	0.8	16.7874
ERR594349	NA	PRJEB1788	SAMEA2621075	NA	NA	NA	NA	-20.4091	-3.1759	5	surface water layer (ENVO:00002042)	saline water (ENVO:00002010), including plankton (ENVO:xxxxxxxx)	0.22	0.45	19.7768
ERR1700889	ERX1771177	PRJEB4352	SAMEA2656965	WGA	METAGENOMIC	RANDOM	Illumina HiSeq 2000 paired end sequencing; environmental samples	18.5743	66.5029	5	surface water layer (ENVO:00002042)	particulate matter, including plankton (ENVO:xxxxxxxx)	180	2000	27.2061
ERR1700890	ERX1771189	PRJEB4352	SAMEA2620205	WGA	METAGENOMIC	RANDOM	Illumina HiSeq 2000 paired end sequencing; environmental samples	14.6059	69.9776	5	surface water layer (ENVO:00002042)	particulate matter, including plankton (ENVO:xxxxxxxx)	5	20	29.0894
ERR1700891	ERX1771187	PRJEB4352	SAMEA2623506	WGA	METAGENOMIC	RANDOM	Illumina HiSeq 2000 paired end sequencing; environmental samples	25.6168	-88.4532	125	deep chlorophyll maximum layer (ENVO:xxxxxxxx)	particulate matter, including plankton (ENVO:xxxxxxxx)	5	20	24.9488
ERR1700892	ERX1771191	PRJEB4352	SAMEA2620172	WGA	METAGENOMIC	RANDOM	Illumina HiSeq 2000 paired end sequencing; environmental samples	17.4831	68.0026	105	water layer with no specific feature	particulate matter, including plankton (ENVO:xxxxxxxx)	3	>	22.1474
ERR1700893	ERX1771202	PRJEB4352	SAMEA2730950	WGA	METAGENOMIC	RANDOM	Illumina HiSeq 2000 paired end sequencing; environmental samples	29.7186	-79.6636	5	surface water layer (ENVO:00002042)	particulate matter, including plankton (ENVO:xxxxxxxx)	5	20	25.0254
ERR1700894	ERX1771192	PRJEB4352	SAMEA2619554	WGA	METAGENOMIC	RANDOM	Illumina HiSeq 2000 paired end sequencing; environmental samples	39.0609	5.9422	55	deep chlorophyll maximum layer (ENVO:xxxxxxxx)	particulate matter, including plankton (ENVO:xxxxxxxx)	5	20	16.1519
ERR1700895	ERX1771178	PRJEB4352	SAMEA2619623	WGA	METAGENOMIC	RANDOM	Illumina HiSeq 2000 paired end sequencing; environmental samples	41.6686	2.7996	5	surface water layer (ENVO:00002042)	particulate matter, including plankton (ENVO:xxxxxxxx)	5	20	99999
ERR1700896	ERX1771195	PRJEB4352	SAMEA2619725	WGA	METAGENOMIC	RANDOM	Illumina HiSeq 2000 paired end sequencing; environmental samples	34.453	14.9538	5	surface water layer (ENVO:00002042)	particulate matter, including plankton (ENVO:xxxxxxxx)	5	20	21.4728
ERR1700897	ERX1771199	PRJEB4352	SAMEA2622039	WGA	METAGENOMIC	RANDOM	Illumina HiSeq 2000 paired end sequencing; environmental samples	-25.826	-111.729	188	deep chlorophyll maximum layer (ENVO:xxxxxxxx)	particulate matter, including plankton (ENVO:xxxxxxxx)	5	20	20.1716
ERR1700898	ERX1771201	PRJEB4352	SAMEA2621474	WGA	METAGENOMIC	RANDOM	Illumina HiSeq 2000 paired end sequencing; environmental samples	-54.3739	-65.1342	5	surface water layer (ENVO:00002042)	particulate matter, including plankton (ENVO:xxxxxxxx)	5	20	7.3549
ERR1700899	ERX1771182	PRJEB4352	SAMEA2620072	WGA	METAGENOMIC	RANDOM	Illumina HiSeq 2000 paired end sequencing; environmental samples	18.5918	66.622	5	surface water layer (ENVO:00002042)	particulate matter, including plankton (ENVO:xxxxxxxx)	5	20	26.8177
ERR1700900	ERX1771180	PRJEB4352	SAMEA2619421	WGA	METAGENOMIC	RANDOM	Illumina HiSeq 2000 paired end sequencing; environmental samples	36.5533	-6.5669	40	deep chlorophyll maximum layer (ENVO:xxxxxxxx)	particulate matter, including plankton (ENVO:xxxxxxxx)	5	20	20.4089
ERR1700901	ERX1771186	PRJEB4352	SAMEA2621827	WGA	METAGENOMIC	RANDOM	Illumina HiSeq 2000 paired end sequencing; environmental samples	-33.9116	-73.0537	35	deep chlorophyll maximum layer (ENVO:xxxxxxxx)	particulate matter, including plankton (ENVO:xxxxxxxx)	5	20	16.4012
ERR1700902	ERX1771181	PRJEB4352	SAMEA2731011	WGA	METAGENOMIC	RANDOM	Illumina HiSeq 2000 paired end sequencing; environmental samples	36.3489	-72.7896	5	surface water layer (ENVO:00002042)	particulate matter, including plankton (ENVO:xxxxxxxx)	5	20	22.5508
ERR1700903	ERX1771196	PRJEB4352	SAMEA2622132	WGA	METAGENOMIC	RANDOM	Illumina HiSeq 2000 paired end sequencing; environmental samples	-12.9723	-96.0122	50	deep chlorophyll maximum layer (ENVO:xxxxxxxx)	particulate matter, including plankton (ENVO:xxxxxxxx)	5	20	20.6494
ERR1700904	ERX1771197	PRJEB4352	SAMEA2619959	WGA	METAGENOMIC	RANDOM	Illumina HiSeq 2000 paired end sequencing; environmental samples	20.8222	63.5133	17	deep chlorophyll maximum layer (ENVO:xxxxxxxx)	particulate matter, including plankton (ENVO:xxxxxxxx)	5	20	25.374
ERR1700905	ERX1771185	PRJEB4352	SAMEA2622039	WGA	METAGENOMIC	RANDOM	Illumina HiSeq 2000 paired end sequencing; environmental samples	-25.826	-111.729	188	deep chlorophyll maximum layer (ENVO:xxxxxxxx)	particulate matter, including plankton (ENVO:xxxxxxxx)	5	20	20.1716
ERR1700906	ERX1771190	PRJEB4352	SAMEA2657022	WGA	METAGENOMIC	RANDOM	Illumina HiSeq 2000 paired end sequencing; environmental samples	19.0359	64.511	5	surface water layer (ENVO:00002042)	particulate matter, including plankton (ENVO:xxxxxxxx)	180	2000	26.3543
ERR1700907	ERX1771188	PRJEB4352	SAMEA2657022	WGA	METAGENOMIC	RANDOM	Illumina HiSeq 2000 paired end sequencing; environmental samples	19.0359	64.511	5	surface water layer (ENVO:00002042)	particulate matter, including plankton (ENVO:xxxxxxxx)	180	2000	26.3543
ERR1700908	ERX1771198	PRJEB4352	SAMEA2619421	WGA	METAGENOMIC	RANDOM	Illumina HiSeq 2000 paired end sequencing; environmental samples	36.5533	-6.5669	40	deep chlorophyll maximum layer (ENVO:xxxxxxxx)	particulate matter, including plankton (ENVO:xxxxxxxx)	5	20	20.4089
ERR1700909	ERX1771193	PRJEB4352	SAMEA2657050	WGA	METAGENOMIC	RANDOM	Illumina HiSeq 2000 paired end sequencing; environmental samples	-9.4153	66.303	5	surface water layer (ENVO:00002042)	particulate matter, including plankton (ENVO:xxxxxxxx)	180	2000	29.846
ERR1700910	ERX1771200	PRJEB4352	SAMEA2732453	WGA	METAGENOMIC	RANDOM	Illumina HiSeq 2000 paired end sequencing; environmental samples	6.3305	-102.946	5	surface water layer (ENVO:00002042)	particulate matter, including plankton (ENVO:xxxxxxxx)	5	20	26.6415
ERR1700911	ERX1771184	PRJEB4352	SAMEA2657097	WGA	METAGENOMIC	RANDOM	Illumina HiSeq 2000 paired end sequencing; environmental samples	-5.2692	-85.2121	40	deep chlorophyll maximum layer (ENVO:xxxxxxxx)	particulate matter, including plankton (ENVO:xxxxxxxx)	180	2000	22.4492
ERR1700912	ERX1771194	PRJEB4352	SAMEA2620222	WGA	METAGENOMIC	RANDOM	Illumina HiSeq 2000 paired end sequencing; environmental samples	14.5536	70.0128	60	deep chlorophyll maximum layer (ENVO:xxxxxxxx)	particulate matter, including plankton (ENVO:xxxxxxxx)	5	20	27.1177
ERR1700913	ERX1771183	PRJEB4352	SAMEA2619789	WGA	METAGENOMIC	RANDOM	Illumina HiSeq 2000 paired end sequencing; environmental samples	39.3991	19.3997	50	deep chlorophyll maximum layer (ENVO:xxxxxxxx)	particulate matter, including plankton (ENVO:xxxxxxxx)	5	20	15.1613
ERR1700914	ERX1771179	PRJEB4352	SAMEA2656981	WGA	METAGENOMIC	RANDOM	Illumina HiSeq 2000 paired end sequencing; environmental samples	19.0393	64.4913	5	surface water layer (ENVO:00002042)	particulate matter, including plankton (ENVO:xxxxxxxx)	20	180	26.2314
ERR1726522	ERX1796605	PRJEB4352	SAMEA2657109	WGS	METAGENOMIC	RANDOM	Illumina HiSeq 2000 paired end sequencing; environmental samples	-8.8984	-140.309	5	surface water layer (ENVO:00002042)	particulate matter, including plankton (ENVO:xxxxxxxx)	5	20	26.6395
ERR1726523	ERX1796551	PRJEB4352	SAMEA2623302	WGS	METAGENOMIC	RANDOM	Illumina HiSeq 2000 paired end sequencing; environmental samples	14.2075	-116.647	40	deep chlorophyll maximum layer (ENVO:xxxxxxxx)	particulate matter, including plankton (ENVO:xxxxxxxx)	0.8	>	99999
ERR1726524	ERX1796959	PRJEB4352	SAMEA2621794	WGS	METAGENOMIC	RANDOM	Illumina HiSeq 2000 paired end sequencing; environmental samples	-34.0614	-73.1066	5	surface water layer (ENVO:00002042)	particulate matter, including plankton (ENVO:xxxxxxxx)	20	180	18.0145
ERR1726525	ERX1796611	PRJEB4352	SAMEA2732548	WGS	METAGENOMIC	RANDOM	Illumina HiSeq 2000 paired end sequencing; environmental samples	-0.0141	-84.5899	5	surface water layer (ENVO:00002042)	particulate matter, including plankton (ENVO:xxxxxxxx)	20	180	25.5043
ERR1726526	ERX1796848	PRJEB4352	SAMEA2656964	WGS	METAGENOMIC	RANDOM	Illumina HiSeq 2000 paired end sequencing; environmental samples	18.5584	66.4725	25	deep chlorophyll maximum layer (ENVO:xxxxxxxx)	particulate matter, including plankton (ENVO:xxxxxxxx)	180	2000	26.7483
ERR1726527	ERX1796844	PRJEB4352	SAMEA2622128	WGS	METAGENOMIC	RANDOM	Illumina HiSeq 2000 paired end sequencing; environmental samples	-12.9723	-96.0122	50	deep chlorophyll maximum layer (ENVO:xxxxxxxx)	particulate matter, including plankton (ENVO:xxxxxxxx)	0.8	>	20.6494
ERR1726528	ERX1796511	PRJEB4352	SAMEA2731795	WGS	METAGENOMIC	RANDOM	Illumina HiSeq 2000 paired end sequencing; environmental samples	-1.9778	-84.5992	5	surface water layer (ENVO:00002042)	particulate matter, including plankton (ENVO:xxxxxxxx)	20	180	23.8683
ERR1726529	ERX1796754	PRJEB4352	SAMEA2730652	WGS	METAGENOMIC	RANDOM	Illumina HiSeq 2000 paired end sequencing; environmental samples	25.5921	-88.4388	125	deep chlorophyll maximum layer (ENVO:xxxxxxxx)	particulate matter, including plankton (ENVO:xxxxxxxx)	20	180	99999
ERR1726530	ERX1796509	PRJEB4352	SAMEA2732530	WGS	METAGENOMIC	RANDOM	Illumina HiSeq 2000 paired end sequencing; environmental samples	-44.5838	-52.1952	35	deep chlorophyll maximum layer (ENVO:xxxxxxxx)	particulate matter, including plankton (ENVO:xxxxxxxx)	5	20	13.3515
ERR1726531	ERX1796827	PRJEB4352	SAMEA2730863	WGS	METAGENOMIC	RANDOM	Illumina HiSeq 2000 paired end sequencing; environmental samples	-2.0409	72.1645	5	surface water layer (ENVO:00002042)	particulate matter, including plankton (ENVO:xxxxxxxx)	180	2000	30.2021
ERR1726532	ERX1796654	PRJEB4352	SAMEA2731729	WGS	METAGENOMIC	RANDOM	Illumina HiSeq 2000 paired end sequencing; environmental samples	44.0852	-16.5645	25	marine epipelagic mixed layer (ENVO:xxxxxxxxx)	particulate matter, including plankton (ENVO:xxxxxxxx)	180	2000	99999
ERR1726533	ERX1796518	PRJEB4352	SAMEA2622774	WGS	METAGENOMIC	RANDOM	Illumina HiSeq 2000 paired end sequencing; environmental samples	-9.1504	-140.522	5	surface water layer (ENVO:00002042)	particulate matter, including plankton (ENVO:xxxxxxxx)	5	20	26.519
ERR1726534	ERX1796542	PRJEB4352	SAMEA2731821	WGS	METAGENOMIC	RANDOM	Illumina HiSeq 2000 paired end sequencing; environmental samples	31.8103	-64.1348	5	surface water layer (ENVO:00002042)	particulate matter, including plankton (ENVO:xxxxxxxx)	5	20	20.4909
ERR1726535	ERX1796769	PRJEB4352	SAMEA2622538	WGS	METAGENOMIC	RANDOM	Illumina HiSeq 2000 paired end sequencing; environmental samples	-23.2811	-129.395	5	surface water layer (ENVO:00002042)	particulate matter, including plankton (ENVO:xxxxxxxx)	5	20	24.2375
ERR1726536	ERX1796552	PRJEB4352	SAMEA2732322	WGS	METAGENOMIC	RANDOM	Illumina HiSeq 2000 paired end sequencing; environmental samples	6.4946	-95.0463	5	surface water layer (ENVO:00002042)	particulate matter, including plankton (ENVO:xxxxxxxx)	180	2000	26.2487
ERR1726537	ERX1796537	PRJEB4352	SAMEA2656993	WGS	METAGENOMIC	RANDOM	Illumina HiSeq 2000 paired end sequencing; environmental samples	23.4183	37.245	80	deep chlorophyll maximum layer (ENVO:xxxxxxxx)	particulate matter, including plankton (ENVO:xxxxxxxx)	180	2000	26.184
ERR1726538	ERX1796504	PRJEB4352	SAMEA2730472	WGS	METAGENOMIC	RANDOM	Illumina HiSeq 2000 paired end sequencing; environmental samples	4.6595	73.4888	5	surface water layer (ENVO:00002042)	particulate matter, including plankton (ENVO:xxxxxxxx)	180	2000	29.9618
ERR1726539	ERX1796616	PRJEB4352	SAMEA2732644	WGS	METAGENOMIC	RANDOM	Illumina HiSeq 2000 paired end sequencing; environmental samples	6.8156	-153.103	80	deep chlorophyll maximum layer (ENVO:xxxxxxxx)	particulate matter, including plankton (ENVO:xxxxxxxx)	180	2000	27.6552
ERR1726540	ERX1796569	PRJEB4352	SAMEA2619746	WGS	METAGENOMIC	RANDOM	Illumina HiSeq 2000 paired end sequencing; environmental samples	39.8386	17.4155	5	surface water layer (ENVO:00002042)	particulate matter, including plankton (ENVO:xxxxxxxx)	5	20	17.0415
ERR1726541	ERX1796652	PRJEB4352	SAMEA2656959	WGS	METAGENOMIC	RANDOM	Illumina HiSeq 2000 paired end sequencing; environmental samples	-25.8073	-111.736	5	surface water layer (ENVO:00002042)	particulate matter, including plankton (ENVO:xxxxxxxx)	180	2000	25.1487
ERR1726542	ERX1796512	PRJEB4352	SAMEA2619398	WGS	METAGENOMIC	RANDOM	Illumina HiSeq 2000 paired end sequencing; environmental samples	36.5533	-6.5669	5	surface water layer (ENVO:00002042)	particulate matter, including plankton (ENVO:xxxxxxxx)	5	20	20.5251
ERR1726543	ERX1796824	PRJEB4352	SAMEA2732968	WGS	METAGENOMIC	RANDOM	Illumina HiSeq 2000 paired end sequencing; environmental samples	-31.409	-93.9464	5	surface water layer (ENVO:00002042)	particulate matter, including plankton (ENVO:xxxxxxxx)	180	2000	22.4377
ERR1726544	ERX1796746	PRJEB4352	SAMEA2731531	WGS	METAGENOMIC	RANDOM	Illumina HiSeq 2000 paired end sequencing; environmental samples	-23.1571	-135.018	5	surface water layer (ENVO:00002042)	particulate matter, including plankton (ENVO:xxxxxxxx)	20	180	23.7905
ERR1726545	ERX1796796	PRJEB4352	SAMEA2623961	WGS	METAGENOMIC	RANDOM	Illumina HiSeq 2000 paired end sequencing; environmental samples	43.7056	-16.8794	25	marine epipelagic mixed layer (ENVO:xxxxxxxxx)	particulate matter, including plankton (ENVO:xxxxxxxx)	5	20	99999
ERR1726546	ERX1796953	PRJEB4352	SAMEA2657062	WGS	METAGENOMIC	RANDOM	Illumina HiSeq 2000 paired end sequencing; environmental samples	39.814	17.4138	5	surface water layer (ENVO:00002042)	particulate matter, including plankton (ENVO:xxxxxxxx)	20	180	17.4769
ERR1726547	ERX1796935	PRJEB4352	SAMEA2730594	WGS	METAGENOMIC	RANDOM	Illumina HiSeq 2000 paired end sequencing; environmental samples	39.194	-70.0499	5	surface water layer (ENVO:00002042)	particulate matter, including plankton (ENVO:xxxxxxxx)	5	20	14.0794
ERR1726548	ERX1796548	PRJEB4352	SAMEA2730877	WGS	METAGENOMIC	RANDOM	Illumina HiSeq 2000 paired end sequencing; environmental samples	34.8217	-71.21	5	surface water layer (ENVO:00002042)	particulate matter, including plankton (ENVO:xxxxxxxx)	5	20	19.4355
ERR1726549	ERX1796539	PRJEB4352	SAMEA2620128	WGS	METAGENOMIC	RANDOM	Illumina HiSeq 2000 paired end sequencing; environmental samples	17.5294	67.9576	5	surface water layer (ENVO:00002042)	particulate matter, including plankton (ENVO:xxxxxxxx)	3	>	27.5349
ERR1726550	ERX1796911	PRJEB4352	SAMEA2657044	WGS	METAGENOMIC	RANDOM	Illumina HiSeq 2000 paired end sequencing; environmental samples	-12.9214	-96.0953	50	deep chlorophyll maximum layer (ENVO:xxxxxxxx)	particulate matter, including plankton (ENVO:xxxxxxxx)	180	2000	19.432
ERR1726551	ERX1796557	PRJEB4352	SAMEA2731999	WGS	METAGENOMIC	RANDOM	Illumina HiSeq 2000 paired end sequencing; environmental samples	35.8777	-37.1969	40	deep chlorophyll maximum layer (ENVO:xxxxxxxx)	particulate matter, including plankton (ENVO:xxxxxxxx)	5	20	17.5204
ERR1726552	ERX1796600	PRJEB4352	SAMEA2657019	WGS	METAGENOMIC	RANDOM	Illumina HiSeq 2000 paired end sequencing; environmental samples	-16.9741	-100.668	90	deep chlorophyll maximum layer (ENVO:xxxxxxxx)	particulate matter, including plankton (ENVO:xxxxxxxx)	180	2000	20.4459
ERR1726553	ERX1796666	PRJEB4352	SAMEA2731672	WGS	METAGENOMIC	RANDOM	Illumina HiSeq 2000 paired end sequencing; environmental samples	43.6825	-16.8412	5	surface water layer (ENVO:00002042)	particulate matter, including plankton (ENVO:xxxxxxxx)	180	2000	14.2581
ERR1726554	ERX1796831	PRJEB4352	SAMEA2657080	WGS	METAGENOMIC	RANDOM	Illumina HiSeq 2000 paired end sequencing; environmental samples	20.8116	63.5128	20	deep chlorophyll maximum layer (ENVO:xxxxxxxx)	particulate matter, including plankton (ENVO:xxxxxxxx)	20	180	25.2683
ERR1726555	ERX1796802	PRJEB4352	SAMEA2619676	WGS	METAGENOMIC	RANDOM	Illumina HiSeq 2000 paired end sequencing; environmental samples	35.759	14.2574	5	surface water layer (ENVO:00002042)	particulate matter, including plankton (ENVO:xxxxxxxx)	5	20	21.4395
ERR1726556	ERX1796912	PRJEB4352	SAMEA2622660	WGS	METAGENOMIC	RANDOM	Illumina HiSeq 2000 paired end sequencing; environmental samples	-8.9971	-139.196	5	surface water layer (ENVO:00002042)	particulate matter, including plankton (ENVO:xxxxxxxx)	0.8	>	26.5441
ERR1726557	ERX1796535	PRJEB4352	SAMEA2656976	WGS	METAGENOMIC	RANDOM	Illumina HiSeq 2000 paired end sequencing; environmental samples	39.0862	5.78	60	deep chlorophyll maximum layer (ENVO:xxxxxxxx)	particulate matter, including plankton (ENVO:xxxxxxxx)	180	2000	15.9461
ERR1726558	ERX1796629	PRJEB4352	SAMEA2732363	WGS	METAGENOMIC	RANDOM	Illumina HiSeq 2000 paired end sequencing; environmental samples	-29.6954	-101.19	5	surface water layer (ENVO:00002042)	particulate matter, including plankton (ENVO:xxxxxxxx)	20	180	23.7991
ERR1726559	ERX1796839	PRJEB4352	SAMEA2732843	WGS	METAGENOMIC	RANDOM	Illumina HiSeq 2000 paired end sequencing; environmental samples	31.4868	-159.075	5	surface water layer (ENVO:00002042)	particulate matter, including plankton (ENVO:xxxxxxxx)	5	20	25.1076
ERR1726560	ERX1796938	PRJEB4352	SAMEA2732716	WGS	METAGENOMIC	RANDOM	Illumina HiSeq 2000 paired end sequencing; environmental samples	6.3356	-103.04	60	deep chlorophyll maximum layer (ENVO:xxxxxxxx)	particulate matter, including plankton (ENVO:xxxxxxxx)	5	20	18.2263
ERR1726561	ERX1796836	PRJEB4352	SAMEA2657005	WGS	METAGENOMIC	RANDOM	Illumina HiSeq 2000 paired end sequencing; environmental samples	-8.8932	-140.288	5	surface water layer (ENVO:00002042)	particulate matter, including plankton (ENVO:xxxxxxxx)	180	2000	26.6395
ERR1726562	ERX1796595	PRJEB4352	SAMEA2732042	WGS	METAGENOMIC	RANDOM	Illumina HiSeq 2000 paired end sequencing; environmental samples	0.001	-153.639	40	deep chlorophyll maximum layer (ENVO:xxxxxxxx)	particulate matter, including plankton (ENVO:xxxxxxxx)	5	20	26.0793
ERR1726563	ERX1796781	PRJEB4352	SAMEA2657103	WGS	METAGENOMIC	RANDOM	Illumina HiSeq 2000 paired end sequencing; environmental samples	2.0218	-84.5652	40	deep chlorophyll maximum layer (ENVO:xxxxxxxx)	particulate matter, including plankton (ENVO:xxxxxxxx)	20	180	27.6105
ERR1726564	ERX1796687	PRJEB4352	SAMEA2622769	WGS	METAGENOMIC	RANDOM	Illumina HiSeq 2000 paired end sequencing; environmental samples	-9.1504	-140.522	5	surface water layer (ENVO:00002042)	particulate matter, including plankton (ENVO:xxxxxxxx)	0.8	>	26.519
ERR1726565	ERX1796755	PRJEB4352	SAMEA2656962	WGS	METAGENOMIC	RANDOM	Illumina HiSeq 2000 paired end sequencing; environmental samples	-21.004	-35.3168	150	deep chlorophyll maximum layer (ENVO:xxxxxxxx)	particulate matter, including plankton (ENVO:xxxxxxxx)	180	2000	22.5176
ERR1726566	ERX1796783	PRJEB4352	SAMEA2732708	WGS	METAGENOMIC	RANDOM	Illumina HiSeq 2000 paired end sequencing; environmental samples	0.0676	-84.6088	50	deep chlorophyll maximum layer (ENVO:xxxxxxxx)	particulate matter, including plankton (ENVO:xxxxxxxx)	180	2000	23.2817
ERR1726567	ERX1796933	PRJEB4352	SAMEA2622461	WGS	METAGENOMIC	RANDOM	Illumina HiSeq 2000 paired end sequencing; environmental samples	-16.9601	-100.633	5	surface water layer (ENVO:00002042)	particulate matter, including plankton (ENVO:xxxxxxxx)	0.8	>	22.7687
ERR1726568	ERX1796936	PRJEB4352	SAMEA2656987	WGS	METAGENOMIC	RANDOM	Illumina HiSeq 2000 paired end sequencing; environmental samples	23.41	37.2383	80	deep chlorophyll maximum layer (ENVO:xxxxxxxx)	particulate matter, including plankton (ENVO:xxxxxxxx)	20	180	26.1409
ERR1726569	ERX1796703	PRJEB4352	SAMEA2622769	WGS	METAGENOMIC	RANDOM	Illumina HiSeq 2000 paired end sequencing; environmental samples	-9.1504	-140.522	5	surface water layer (ENVO:00002042)	particulate matter, including plankton (ENVO:xxxxxxxx)	0.8	>	26.519
ERR1726570	ERX1796708	PRJEB4352	SAMEA2623090	WGS	METAGENOMIC	RANDOM	Illumina HiSeq 2000 paired end sequencing; environmental samples	31.5168	-159.046	115	deep chlorophyll maximum layer (ENVO:xxxxxxxx)	particulate matter, including plankton (ENVO:xxxxxxxx)	0.8	>	15.2843
ERR1726571	ERX1796662	PRJEB4352	SAMEA2622774	WGS	METAGENOMIC	RANDOM	Illumina HiSeq 2000 paired end sequencing; environmental samples	-9.1504	-140.522	5	surface water layer (ENVO:00002042)	particulate matter, including plankton (ENVO:xxxxxxxx)	5	20	26.519
ERR1726572	ERX1796835	PRJEB4352	SAMEA2621468	WGS	METAGENOMIC	RANDOM	Illumina HiSeq 2000 paired end sequencing; environmental samples	-54.3739	-65.1342	5	surface water layer (ENVO:00002042)	particulate matter, including plankton (ENVO:xxxxxxxx)	0.8	>	7.3549
ERR1726573	ERX1796817	PRJEB4352	SAMEA2732401	WGS	METAGENOMIC	RANDOM	Illumina HiSeq 2000 paired end sequencing; environmental samples	-44.5455	-52.3242	35	deep chlorophyll maximum layer (ENVO:xxxxxxxx)	particulate matter, including plankton (ENVO:xxxxxxxx)	180	2000	13.3763
ERR1726574	ERX1796503	PRJEB4352	SAMEA2657021	WGS	METAGENOMIC	RANDOM	Illumina HiSeq 2000 paired end sequencing; environmental samples	38.4367	20.1875	5	surface water layer (ENVO:00002042)	particulate matter, including plankton (ENVO:xxxxxxxx)	180	2000	19.0413
ERR1726575	ERX1796602	PRJEB4352	SAMEA2620293	WGS	METAGENOMIC	RANDOM	Illumina HiSeq 2000 paired end sequencing; environmental samples	4.6599	73.4856	5	surface water layer (ENVO:00002042)	particulate matter, including plankton (ENVO:xxxxxxxx)	5	20	29.9618
ERR1726576	ERX1796735	PRJEB4352	SAMEA2623264	WGS	METAGENOMIC	RANDOM	Illumina HiSeq 2000 paired end sequencing; environmental samples	17.0854	-118.891	5	surface water layer (ENVO:00002042)	particulate matter, including plankton (ENVO:xxxxxxxx)	0.8	>	24.5273
ERR1726577	ERX1796680	PRJEB4352	SAMEA2732035	WGS	METAGENOMIC	RANDOM	Illumina HiSeq 2000 paired end sequencing; environmental samples	0.008	-153.702	5	surface water layer (ENVO:00002042)	particulate matter, including plankton (ENVO:xxxxxxxx)	20	180	26.2136
ERR1726578	ERX1796898	PRJEB4352	SAMEA2657099	WGS	METAGENOMIC	RANDOM	Illumina HiSeq 2000 paired end sequencing; environmental samples	18.4917	39.8583	60	deep chlorophyll maximum layer (ENVO:xxxxxxxx)	particulate matter, including plankton (ENVO:xxxxxxxx)	180	2000	27.5886
ERR1726579	ERX1796750	PRJEB4352	SAMEA2622415	WGS	METAGENOMIC	RANDOM	Illumina HiSeq 2000 paired end sequencing; environmental samples	-1.9002	-84.6265	50	deep chlorophyll maximum layer (ENVO:xxxxxxxx)	particulate matter, including plankton (ENVO:xxxxxxxx)	0.8	>	21.8146
ERR1726580	ERX1796793	PRJEB4352	SAMEA2732790	WGS	METAGENOMIC	RANDOM	Illumina HiSeq 2000 paired end sequencing; environmental samples	31.4901	-159.067	5	surface water layer (ENVO:00002042)	particulate matter, including plankton (ENVO:xxxxxxxx)	20	180	25.1076
ERR1726581	ERX1796609	PRJEB4352	SAMEA2730686	WGS	METAGENOMIC	RANDOM	Illumina HiSeq 2000 paired end sequencing; environmental samples	36.3385	-72.7366	5	surface water layer (ENVO:00002042)	particulate matter, including plankton (ENVO:xxxxxxxx)	20	180	22.5508
ERR1726582	ERX1796751	PRJEB4352	SAMEA2620150	WGS	METAGENOMIC	RANDOM	Illumina HiSeq 2000 paired end sequencing; environmental samples	17.4814	67.9947	50	water layer with no specific feature	particulate matter, including plankton (ENVO:xxxxxxxx)	3	>	26.8465
ERR1726583	ERX1796681	PRJEB4352	SAMEA2732866	WGS	METAGENOMIC	RANDOM	Illumina HiSeq 2000 paired end sequencing; environmental samples	14.1957	-116.729	40	deep chlorophyll maximum layer (ENVO:xxxxxxxx)	particulate matter, including plankton (ENVO:xxxxxxxx)	5	20	12.1706
ERR1726584	ERX1796682	PRJEB4352	SAMEA2622487	WGS	METAGENOMIC	RANDOM	Illumina HiSeq 2000 paired end sequencing; environmental samples	-16.9587	-100.675	90	deep chlorophyll maximum layer (ENVO:xxxxxxxx)	particulate matter, including plankton (ENVO:xxxxxxxx)	0.8	>	19.8814
ERR1726585	ERX1796888	PRJEB4352	SAMEA2619685	WGS	METAGENOMIC	RANDOM	Illumina HiSeq 2000 paired end sequencing; environmental samples	35.7528	14.2765	60	deep chlorophyll maximum layer (ENVO:xxxxxxxx)	particulate matter, including plankton (ENVO:xxxxxxxx)	5	20	18.3684
ERR1726586	ERX1796821	PRJEB4352	SAMEA2731573	WGS	METAGENOMIC	RANDOM	Illumina HiSeq 2000 paired end sequencing; environmental samples	-23.1162	-134.933	5	surface water layer (ENVO:00002042)	particulate matter, including plankton (ENVO:xxxxxxxx)	180	2000	23.7919
ERR1726587	ERX1796901	PRJEB4352	SAMEA2657110	WGS	METAGENOMIC	RANDOM	Illumina HiSeq 2000 paired end sequencing; environmental samples	18.5667	66.522	5	surface water layer (ENVO:00002042)	particulate matter, including plankton (ENVO:xxxxxxxx)	20	180	26.8177
ERR1726588	ERX1796573	PRJEB4352	SAMEA2657086	WGS	METAGENOMIC	RANDOM	Illumina HiSeq 2000 paired end sequencing; environmental samples	-12.991	-95.9893	5	surface water layer (ENVO:00002042)	particulate matter, including plankton (ENVO:xxxxxxxx)	20	180	25.2512
ERR1726589	ERX1796634	PRJEB4352	SAMEA2623859	WGS	METAGENOMIC	RANDOM	Illumina HiSeq 2000 paired end sequencing; environmental samples	36.1715	-29.023	5	surface water layer (ENVO:00002042)	particulate matter, including plankton (ENVO:xxxxxxxx)	0.8	>	17.2601
ERR1726590	ERX1796570	PRJEB4352	SAMEA2731419	WGS	METAGENOMIC	RANDOM	Illumina HiSeq 2000 paired end sequencing; environmental samples	-17.3066	42.2853	70	deep chlorophyll maximum layer (ENVO:xxxxxxxx)	particulate matter, including plankton (ENVO:xxxxxxxx)	20	180	25.3403
ERR1726591	ERX1796822	PRJEB4352	SAMEA2620150	WGS	METAGENOMIC	RANDOM	Illumina HiSeq 2000 paired end sequencing; environmental samples	17.4814	67.9947	50	water layer with no specific feature	particulate matter, including plankton (ENVO:xxxxxxxx)	3	>	26.8465
ERR1726592	ERX1796597	PRJEB4352	SAMEA2731524	WGS	METAGENOMIC	RANDOM	Illumina HiSeq 2000 paired end sequencing; environmental samples	-23.2318	-134.928	5	surface water layer (ENVO:00002042)	particulate matter, including plankton (ENVO:xxxxxxxx)	20	180	24.118
ERR1726593	ERX1796562	PRJEB4352	SAMEA2732369	WGS	METAGENOMIC	RANDOM	Illumina HiSeq 2000 paired end sequencing; environmental samples	-28.1237	-107.55	5	surface water layer (ENVO:00002042)	particulate matter, including plankton (ENVO:xxxxxxxx)	180	2000	24.7531
ERR1726594	ERX1796859	PRJEB4352	SAMEA2731992	WGS	METAGENOMIC	RANDOM	Illumina HiSeq 2000 paired end sequencing; environmental samples	0.0078	-153.626	5	surface water layer (ENVO:00002042)	particulate matter, including plankton (ENVO:xxxxxxxx)	5	20	26.2136
ERR1726595	ERX1796536	PRJEB4352	SAMEA2732732	WGS	METAGENOMIC	RANDOM	Illumina HiSeq 2000 paired end sequencing; environmental samples	22.7281	-158.091	110	deep chlorophyll maximum layer (ENVO:xxxxxxxx)	particulate matter, including plankton (ENVO:xxxxxxxx)	5	20	21.4896
ERR1726596	ERX1796571	PRJEB4352	SAMEA2623881	WGS	METAGENOMIC	RANDOM	Illumina HiSeq 2000 paired end sequencing; environmental samples	36.1811	-28.9373	80	deep chlorophyll maximum layer (ENVO:xxxxxxxx)	particulate matter, including plankton (ENVO:xxxxxxxx)	0.8	>	16.7511
ERR1726597	ERX1796565	PRJEB4352	SAMEA2619621	WGS	METAGENOMIC	RANDOM	Illumina HiSeq 2000 paired end sequencing; environmental samples	41.6686	2.7996	5	surface water layer (ENVO:00002042)	particulate matter, including plankton (ENVO:xxxxxxxx)	0.8	>	99999
ERR1726598	ERX1796507	PRJEB4352	SAMEA2732195	WGS	METAGENOMIC	RANDOM	Illumina HiSeq 2000 paired end sequencing; environmental samples	-28.2025	-107.566	5	surface water layer (ENVO:00002042)	particulate matter, including plankton (ENVO:xxxxxxxx)	20	180	24.5885
ERR1726599	ERX1796913	PRJEB4352	SAMEA2657089	WGS	METAGENOMIC	RANDOM	Illumina HiSeq 2000 paired end sequencing; environmental samples	6.0019	73.8949	5	surface water layer (ENVO:00002042)	particulate matter, including plankton (ENVO:xxxxxxxx)	20	180	29.9803
ERR1726600	ERX1796694	PRJEB4352	SAMEA2731721	WGS	METAGENOMIC	RANDOM	Illumina HiSeq 2000 paired end sequencing; environmental samples	-23.1571	-135.018	5	surface water layer (ENVO:00002042)	particulate matter, including plankton (ENVO:xxxxxxxx)	180	2000	23.7901
ERR1726601	ERX1796698	PRJEB4352	SAMEA2657085	WGS	METAGENOMIC	RANDOM	Illumina HiSeq 2000 paired end sequencing; environmental samples	-9.1463	-140.515	5	surface water layer (ENVO:00002042)	particulate matter, including plankton (ENVO:xxxxxxxx)	20	180	26.5706
ERR1726602	ERX1796813	PRJEB4352	SAMEA2622389	WGS	METAGENOMIC	RANDOM	Illumina HiSeq 2000 paired end sequencing; environmental samples	-2.0133	-84.589	5	surface water layer (ENVO:00002042)	particulate matter, including plankton (ENVO:xxxxxxxx)	0.8	>	23.8683
ERR1726603	ERX1796812	PRJEB4352	SAMEA2657023	WGS	METAGENOMIC	RANDOM	Illumina HiSeq 2000 paired end sequencing; environmental samples	-25.8162	-111.735	180	deep chlorophyll maximum layer (ENVO:xxxxxxxx)	particulate matter, including plankton (ENVO:xxxxxxxx)	20	180	20.3254
ERR1726604	ERX1796873	PRJEB4352	SAMEA2731692	WGS	METAGENOMIC	RANDOM	Illumina HiSeq 2000 paired end sequencing; environmental samples	-1.8155	-84.629	50	deep chlorophyll maximum layer (ENVO:xxxxxxxx)	particulate matter, including plankton (ENVO:xxxxxxxx)	180	2000	23.3822
ERR1726605	ERX1796623	PRJEB4352	SAMEA2731617	WGS	METAGENOMIC	RANDOM	Illumina HiSeq 2000 paired end sequencing; environmental samples	-23.1594	-134.924	5	surface water layer (ENVO:00002042)	particulate matter, including plankton (ENVO:xxxxxxxx)	20	180	24.0609
ERR1726606	ERX1796885	PRJEB4352	SAMEA2657064	WGS	METAGENOMIC	RANDOM	Illumina HiSeq 2000 paired end sequencing; environmental samples	-8.9748	-139.209	115	deep chlorophyll maximum layer (ENVO:xxxxxxxx)	particulate matter, including plankton (ENVO:xxxxxxxx)	20	180	25.7403
ERR1726607	ERX1796798	PRJEB4352	SAMEA2656998	WGS	METAGENOMIC	RANDOM	Illumina HiSeq 2000 paired end sequencing; environmental samples	-21.0716	-35.3964	150	deep chlorophyll maximum layer (ENVO:xxxxxxxx)	particulate matter, including plankton (ENVO:xxxxxxxx)	20	180	22.3831
ERR1726608	ERX1796645	PRJEB4352	SAMEA2656986	WGS	METAGENOMIC	RANDOM	Illumina HiSeq 2000 paired end sequencing; environmental samples	-9.1508	-140.497	5	surface water layer (ENVO:00002042)	particulate matter, including plankton (ENVO:xxxxxxxx)	180	2000	26.5205
ERR1726609	ERX1796801	PRJEB4352	SAMEA2622128	WGS	METAGENOMIC	RANDOM	Illumina HiSeq 2000 paired end sequencing; environmental samples	-12.9723	-96.0122	50	deep chlorophyll maximum layer (ENVO:xxxxxxxx)	particulate matter, including plankton (ENVO:xxxxxxxx)	0.8	>	20.6494
ERR1726610	ERX1796641	PRJEB4352	SAMEA2656987	WGS	METAGENOMIC	RANDOM	Illumina HiSeq 2000 paired end sequencing; environmental samples	23.41	37.2383	80	deep chlorophyll maximum layer (ENVO:xxxxxxxx)	particulate matter, including plankton (ENVO:xxxxxxxx)	20	180	26.1409
ERR1726611	ERX1796789	PRJEB4352	SAMEA2730847	WGS	METAGENOMIC	RANDOM	Illumina HiSeq 2000 paired end sequencing; environmental samples	-2.0461	72.1573	5	surface water layer (ENVO:00002042)	particulate matter, including plankton (ENVO:xxxxxxxx)	20	180	30.2021
ERR1726612	ERX1796564	PRJEB4352	SAMEA2730491	WGS	METAGENOMIC	RANDOM	Illumina HiSeq 2000 paired end sequencing; environmental samples	36.5158	-3.9942	5	surface water layer (ENVO:00002042)	particulate matter, including plankton (ENVO:xxxxxxxx)	180	2000	99999
ERR1726613	ERX1796608	PRJEB4352	SAMEA2657062	WGS	METAGENOMIC	RANDOM	Illumina HiSeq 2000 paired end sequencing; environmental samples	39.814	17.4138	5	surface water layer (ENVO:00002042)	particulate matter, including plankton (ENVO:xxxxxxxx)	20	180	17.4769
ERR1726614	ERX1796944	PRJEB4352	SAMEA2730900	WGS	METAGENOMIC	RANDOM	Illumina HiSeq 2000 paired end sequencing; environmental samples	-0.6623	73.1629	5	surface water layer (ENVO:00002042)	particulate matter, including plankton (ENVO:xxxxxxxx)	180	2000	30.1257
ERR1726615	ERX1796726	PRJEB4352	SAMEA2731517	WGS	METAGENOMIC	RANDOM	Illumina HiSeq 2000 paired end sequencing; environmental samples	-23.1107	-134.933	5	surface water layer (ENVO:00002042)	particulate matter, including plankton (ENVO:xxxxxxxx)	20	180	23.7919
ERR1726616	ERX1796907	PRJEB4352	SAMEA2732994	WGS	METAGENOMIC	RANDOM	Illumina HiSeq 2000 paired end sequencing; environmental samples	32.9903	-121.846	30	deep chlorophyll maximum layer (ENVO:xxxxxxxx)	particulate matter, including plankton (ENVO:xxxxxxxx)	5	20	15.333
ERR1726617	ERX1796661	PRJEB4352	SAMEA2730839	WGS	METAGENOMIC	RANDOM	Illumina HiSeq 2000 paired end sequencing; environmental samples	29.8253	-79.6833	40	deep chlorophyll maximum layer (ENVO:xxxxxxxx)	particulate matter, including plankton (ENVO:xxxxxxxx)	180	2000	24.7915
ERR1726618	ERX1796823	PRJEB4352	SAMEA2657045	WGS	METAGENOMIC	RANDOM	Illumina HiSeq 2000 paired end sequencing; environmental samples	39.3833	19.4183	50	deep chlorophyll maximum layer (ENVO:xxxxxxxx)	particulate matter, including plankton (ENVO:xxxxxxxx)	180	2000	15.0175
ERR1726619	ERX1796759	PRJEB4352	SAMEA2732654	WGS	METAGENOMIC	RANDOM	Illumina HiSeq 2000 paired end sequencing; environmental samples	6.3306	-102.953	5	surface water layer (ENVO:00002042)	particulate matter, including plankton (ENVO:xxxxxxxx)	180	2000	26.6362
ERR1726620	ERX1796568	PRJEB4352	SAMEA2731525	WGS	METAGENOMIC	RANDOM	Illumina HiSeq 2000 paired end sequencing; environmental samples	-23.2319	-134.962	5	surface water layer (ENVO:00002042)	particulate matter, including plankton (ENVO:xxxxxxxx)	180	2000	24.118
ERR1726621	ERX1796601	PRJEB4352	SAMEA2732135	WGS	METAGENOMIC	RANDOM	Illumina HiSeq 2000 paired end sequencing; environmental samples	22.7267	-157.995	5	surface water layer (ENVO:00002042)	particulate matter, including plankton (ENVO:xxxxxxxx)	20	180	26.3155
ERR1726622	ERX1796866	PRJEB4352	SAMEA2656975	WGS	METAGENOMIC	RANDOM	Illumina HiSeq 2000 paired end sequencing; environmental samples	-8.9056	-140.279	5	surface water layer (ENVO:00002042)	particulate matter, including plankton (ENVO:xxxxxxxx)	20	180	26.6395
ERR1726623	ERX1796771	PRJEB4352	SAMEA2657044	WGS	METAGENOMIC	RANDOM	Illumina HiSeq 2000 paired end sequencing; environmental samples	-12.9214	-96.0953	50	deep chlorophyll maximum layer (ENVO:xxxxxxxx)	particulate matter, including plankton (ENVO:xxxxxxxx)	180	2000	19.432
ERR1726624	ERX1796631	PRJEB4352	SAMEA2657000	WGS	METAGENOMIC	RANDOM	Illumina HiSeq 2000 paired end sequencing; environmental samples	-12.9359	-96.0413	5	surface water layer (ENVO:00002042)	particulate matter, including plankton (ENVO:xxxxxxxx)	180	2000	25.2512
ERR1726625	ERX1796775	PRJEB4352	SAMEA2731634	WGS	METAGENOMIC	RANDOM	Illumina HiSeq 2000 paired end sequencing; environmental samples	31.7913	-64.1522	5	surface water layer (ENVO:00002042)	particulate matter, including plankton (ENVO:xxxxxxxx)	20	180	20.4909
ERR1726626	ERX1796674	PRJEB4352	SAMEA2657095	WGS	METAGENOMIC	RANDOM	Illumina HiSeq 2000 paired end sequencing; environmental samples	-20.9724	-35.2724	5	surface water layer (ENVO:00002042)	particulate matter, including plankton (ENVO:xxxxxxxx)	5	20	23.3665
ERR1726627	ERX1796853	PRJEB4352	SAMEA2732245	WGS	METAGENOMIC	RANDOM	Illumina HiSeq 2000 paired end sequencing; environmental samples	-33.9477	-73.0635	35	deep chlorophyll maximum layer (ENVO:xxxxxxxx)	particulate matter, including plankton (ENVO:xxxxxxxx)	180	2000	17.9225
ERR1726628	ERX1796580	PRJEB4352	SAMEA2622182	WGS	METAGENOMIC	RANDOM	Illumina HiSeq 2000 paired end sequencing; environmental samples	-5.2529	-85.1545	5	surface water layer (ENVO:00002042)	particulate matter, including plankton (ENVO:xxxxxxxx)	0.8	>	24.9431
ERR1726629	ERX1796829	PRJEB4352	SAMEA2623954	WGS	METAGENOMIC	RANDOM	Illumina HiSeq 2000 paired end sequencing; environmental samples	43.7056	-16.8794	25	marine epipelagic mixed layer (ENVO:xxxxxxxxx)	particulate matter, including plankton (ENVO:xxxxxxxx)	0.8	>	99999
ERR1726630	ERX1796715	PRJEB4352	SAMEA2657061	WGS	METAGENOMIC	RANDOM	Illumina HiSeq 2000 paired end sequencing; environmental samples	-31.0292	4.6742	50	deep chlorophyll maximum layer (ENVO:xxxxxxxx)	particulate matter, including plankton (ENVO:xxxxxxxx)	180	2000	16.7815
ERR1726631	ERX1796709	PRJEB4352	SAMEA2622159	WGS	METAGENOMIC	RANDOM	Illumina HiSeq 2000 paired end sequencing; environmental samples	-12.9794	-96.0232	177	mesopelagic zone (ENVO:00000213) & marine oxygen minimum zone (ENVO:01000065)	particulate matter, including plankton (ENVO:xxxxxxxx)	3	>	13.0146
ERR1726632	ERX1796679	PRJEB4352	SAMEA2732696	WGS	METAGENOMIC	RANDOM	Illumina HiSeq 2000 paired end sequencing; environmental samples	-33.6737	-71.9641	5	surface water layer (ENVO:00002042)	particulate matter, including plankton (ENVO:xxxxxxxx)	5	20	16.7606
ERR1726633	ERX1796640	PRJEB4352	SAMEA2620267	WGS	METAGENOMIC	RANDOM	Illumina HiSeq 2000 paired end sequencing; environmental samples	5.9998	73.9067	80	deep chlorophyll maximum layer (ENVO:xxxxxxxx)	particulate matter, including plankton (ENVO:xxxxxxxx)	0.8	5	27.7234
ERR1726634	ERX1796869	PRJEB4352	SAMEA2622104	WGS	METAGENOMIC	RANDOM	Illumina HiSeq 2000 paired end sequencing; environmental samples	-13.0023	-95.9759	5	surface water layer (ENVO:00002042)	particulate matter, including plankton (ENVO:xxxxxxxx)	0.8	>	25.2512
ERR1726635	ERX1796684	PRJEB4352	SAMEA2731859	WGS	METAGENOMIC	RANDOM	Illumina HiSeq 2000 paired end sequencing; environmental samples	43.6904	-16.8544	5	surface water layer (ENVO:00002042)	particulate matter, including plankton (ENVO:xxxxxxxx)	20	180	14.2806
ERR1726636	ERX1796705	PRJEB4352	SAMEA2732299	WGS	METAGENOMIC	RANDOM	Illumina HiSeq 2000 paired end sequencing; environmental samples	-40.6297	-52.0503	5	surface water layer (ENVO:00002042)	particulate matter, including plankton (ENVO:xxxxxxxx)	20	180	20.2739
ERR1726637	ERX1796577	PRJEB4352	SAMEA2732267	WGS	METAGENOMIC	RANDOM	Illumina HiSeq 2000 paired end sequencing; environmental samples	6.6433	-153.084	80	deep chlorophyll maximum layer (ENVO:xxxxxxxx)	particulate matter, including plankton (ENVO:xxxxxxxx)	5	20	28.3267
ERR1726638	ERX1796543	PRJEB4352	SAMEA2730657	WGS	METAGENOMIC	RANDOM	Illumina HiSeq 2000 paired end sequencing; environmental samples	29.6721	-79.5929	5	surface water layer (ENVO:00002042)	particulate matter, including plankton (ENVO:xxxxxxxx)	180	2000	24.9979
ERR1726639	ERX1796883	PRJEB4352	SAMEA2657086	WGS	METAGENOMIC	RANDOM	Illumina HiSeq 2000 paired end sequencing; environmental samples	-12.991	-95.9893	5	surface water layer (ENVO:00002042)	particulate matter, including plankton (ENVO:xxxxxxxx)	20	180	25.2512
ERR1726640	ERX1796516	PRJEB4352	SAMEA2732139	WGS	METAGENOMIC	RANDOM	Illumina HiSeq 2000 paired end sequencing; environmental samples	22.7091	-158.025	5	surface water layer (ENVO:00002042)	particulate matter, including plankton (ENVO:xxxxxxxx)	5	20	26.3155
ERR1726641	ERX1796927	PRJEB4352	SAMEA2732990	WGS	METAGENOMIC	RANDOM	Illumina HiSeq 2000 paired end sequencing; environmental samples	32.9909	-121.852	30	deep chlorophyll maximum layer (ENVO:xxxxxxxx)	particulate matter, including plankton (ENVO:xxxxxxxx)	20	180	15.1903
ERR1726642	ERX1796593	PRJEB4352	SAMEA2656955	WGS	METAGENOMIC	RANDOM	Illumina HiSeq 2000 paired end sequencing; environmental samples	41.6663	2.7994	5	surface water layer (ENVO:00002042)	particulate matter, including plankton (ENVO:xxxxxxxx)	20	180	99999
ERR1726643	ERX1796658	PRJEB4352	SAMEA2622824	WGS	METAGENOMIC	RANDOM	Illumina HiSeq 2000 paired end sequencing; environmental samples	-8.9111	-142.557	5	surface water layer (ENVO:00002042)	particulate matter, including plankton (ENVO:xxxxxxxx)	0.8	>	26.7802
ERR1726644	ERX1796806	PRJEB4352	SAMEA2730470	WGS	METAGENOMIC	RANDOM	Illumina HiSeq 2000 paired end sequencing; environmental samples	4.66	73.4856	5	surface water layer (ENVO:00002042)	particulate matter, including plankton (ENVO:xxxxxxxx)	20	180	29.9618
ERR1726645	ERX1796747	PRJEB4352	SAMEA2621768	WGS	METAGENOMIC	RANDOM	Illumina HiSeq 2000 paired end sequencing; environmental samples	-33.6895	-71.998	5	surface water layer (ENVO:00002042)	particulate matter, including plankton (ENVO:xxxxxxxx)	0.8	>	16.7606
ERR1726646	ERX1796673	PRJEB4352	SAMEA2657054	WGS	METAGENOMIC	RANDOM	Illumina HiSeq 2000 paired end sequencing; environmental samples	0.0023	71.6311	5	surface water layer (ENVO:00002042)	particulate matter, including plankton (ENVO:xxxxxxxx)	20	180	30.4964
ERR1726647	ERX1796845	PRJEB4352	SAMEA2732208	WGS	METAGENOMIC	RANDOM	Illumina HiSeq 2000 paired end sequencing; environmental samples	6.6261	-153.07	80	deep chlorophyll maximum layer (ENVO:xxxxxxxx)	particulate matter, including plankton (ENVO:xxxxxxxx)	20	180	28.299
ERR1726648	ERX1796517	PRJEB4352	SAMEA2732344	WGS	METAGENOMIC	RANDOM	Illumina HiSeq 2000 paired end sequencing; environmental samples	-40.6083	-51.9557	85	deep chlorophyll maximum layer (ENVO:xxxxxxxx)	particulate matter, including plankton (ENVO:xxxxxxxx)	180	2000	18.2524
ERR1726649	ERX1796663	PRJEB4352	SAMEA2657108	WGS	METAGENOMIC	RANDOM	Illumina HiSeq 2000 paired end sequencing; environmental samples	-29.5018	37.9887	5	surface water layer (ENVO:00002042)	particulate matter, including plankton (ENVO:xxxxxxxx)	180	2000	22.1656
ERR1726650	ERX1796930	PRJEB4352	SAMEA2732508	WGS	METAGENOMIC	RANDOM	Illumina HiSeq 2000 paired end sequencing; environmental samples	6.3363	-103.075	60	deep chlorophyll maximum layer (ENVO:xxxxxxxx)	particulate matter, including plankton (ENVO:xxxxxxxx)	180	2000	16.2572
ERR1726651	ERX1796762	PRJEB4352	SAMEA2731026	WGS	METAGENOMIC	RANDOM	Illumina HiSeq 2000 paired end sequencing; environmental samples	-21.4994	54.3486	5	surface water layer (ENVO:00002042)	particulate matter, including plankton (ENVO:xxxxxxxx)	180	2000	27.2591
ERR1726652	ERX1796768	PRJEB4352	SAMEA2657016	WGS	METAGENOMIC	RANDOM	Illumina HiSeq 2000 paired end sequencing; environmental samples	14.5741	69.9988	5	surface water layer (ENVO:00002042)	particulate matter, including plankton (ENVO:xxxxxxxx)	180	2000	29.165
ERR1726653	ERX1796545	PRJEB4352	SAMEA2731730	WGS	METAGENOMIC	RANDOM	Illumina HiSeq 2000 paired end sequencing; environmental samples	44.074	-16.547	25	marine epipelagic mixed layer (ENVO:xxxxxxxxx)	particulate matter, including plankton (ENVO:xxxxxxxx)	20	180	99999
ERR1726654	ERX1796808	PRJEB4352	SAMEA2730691	WGS	METAGENOMIC	RANDOM	Illumina HiSeq 2000 paired end sequencing; environmental samples	36.345	-72.7586	5	surface water layer (ENVO:00002042)	particulate matter, including plankton (ENVO:xxxxxxxx)	180	2000	22.5508
ERR1726655	ERX1796736	PRJEB4352	SAMEA2657077	WGS	METAGENOMIC	RANDOM	Illumina HiSeq 2000 paired end sequencing; environmental samples	-12.9119	-96.1101	50	deep chlorophyll maximum layer (ENVO:xxxxxxxx)	particulate matter, including plankton (ENVO:xxxxxxxx)	20	180	20.9959
ERR1726656	ERX1796752	PRJEB4352	SAMEA2622104	WGS	METAGENOMIC	RANDOM	Illumina HiSeq 2000 paired end sequencing; environmental samples	-13.0023	-95.9759	5	surface water layer (ENVO:00002042)	particulate matter, including plankton (ENVO:xxxxxxxx)	0.8	>	25.2512
ERR1726657	ERX1796858	PRJEB4352	SAMEA2656986	WGS	METAGENOMIC	RANDOM	Illumina HiSeq 2000 paired end sequencing; environmental samples	-9.1508	-140.497	5	surface water layer (ENVO:00002042)	particulate matter, including plankton (ENVO:xxxxxxxx)	180	2000	26.5205
ERR1726658	ERX1796779	PRJEB4352	SAMEA2657103	WGS	METAGENOMIC	RANDOM	Illumina HiSeq 2000 paired end sequencing; environmental samples	2.0218	-84.5652	40	deep chlorophyll maximum layer (ENVO:xxxxxxxx)	particulate matter, including plankton (ENVO:xxxxxxxx)	20	180	27.6105
ERR1726659	ERX1796886	PRJEB4352	SAMEA2657087	WGS	METAGENOMIC	RANDOM	Illumina HiSeq 2000 paired end sequencing; environmental samples	-5.2686	-85.248	40	deep chlorophyll maximum layer (ENVO:xxxxxxxx)	particulate matter, including plankton (ENVO:xxxxxxxx)	20	180	24.4344
ERR1726660	ERX1796792	PRJEB4352	SAMEA2656996	WGS	METAGENOMIC	RANDOM	Illumina HiSeq 2000 paired end sequencing; environmental samples	34.4933	14.9133	5	surface water layer (ENVO:00002042)	particulate matter, including plankton (ENVO:xxxxxxxx)	20	180	21.4728
ERR1726661	ERX1796860	PRJEB4352	SAMEA2732277	WGS	METAGENOMIC	RANDOM	Illumina HiSeq 2000 paired end sequencing; environmental samples	6.48	-95.0153	5	surface water layer (ENVO:00002042)	particulate matter, including plankton (ENVO:xxxxxxxx)	20	180	26.2487
ERR1726662	ERX1796763	PRJEB4352	SAMEA2657011	WGS	METAGENOMIC	RANDOM	Illumina HiSeq 2000 paired end sequencing; environmental samples	39.0856	5.7927	5	surface water layer (ENVO:00002042)	particulate matter, including plankton (ENVO:xxxxxxxx)	180	2000	23.8526
ERR1726663	ERX1796613	PRJEB4352	SAMEA2657046	WGS	METAGENOMIC	RANDOM	Illumina HiSeq 2000 paired end sequencing; environmental samples	-34.8986	18.03	5	surface water layer (ENVO:00002042)	particulate matter, including plankton (ENVO:xxxxxxxx)	20	180	15.0221
ERR1726664	ERX1796891	PRJEB4352	SAMEA2731658	WGS	METAGENOMIC	RANDOM	Illumina HiSeq 2000 paired end sequencing; environmental samples	-23.233	-134.961	5	surface water layer (ENVO:00002042)	particulate matter, including plankton (ENVO:xxxxxxxx)	180	2000	24.2666
ERR1726665	ERX1796591	PRJEB4352	SAMEA2620528	WGS	METAGENOMIC	RANDOM	Illumina HiSeq 2000 paired end sequencing; environmental samples	-21.4689	54.3066	80	deep chlorophyll maximum layer (ENVO:xxxxxxxx)	particulate matter, including plankton (ENVO:xxxxxxxx)	5	20	24.8665
ERR1726666	ERX1796850	PRJEB4352	SAMEA2657032	WGS	METAGENOMIC	RANDOM	Illumina HiSeq 2000 paired end sequencing; environmental samples	-8.894	-142.631	5	surface water layer (ENVO:00002042)	particulate matter, including plankton (ENVO:xxxxxxxx)	20	180	26.8694
ERR1726667	ERX1796638	PRJEB4352	SAMEA2622660	WGS	METAGENOMIC	RANDOM	Illumina HiSeq 2000 paired end sequencing; environmental samples	-8.9971	-139.196	5	surface water layer (ENVO:00002042)	particulate matter, including plankton (ENVO:xxxxxxxx)	0.8	>	26.5441
ERR1726668	ERX1796649	PRJEB4352	SAMEA2622419	WGS	METAGENOMIC	RANDOM	Illumina HiSeq 2000 paired end sequencing; environmental samples	-1.9002	-84.6265	50	deep chlorophyll maximum layer (ENVO:xxxxxxxx)	particulate matter, including plankton (ENVO:xxxxxxxx)	5	20	21.8146
ERR1726669	ERX1796760	PRJEB4352	SAMEA2732607	WGS	METAGENOMIC	RANDOM	Illumina HiSeq 2000 paired end sequencing; environmental samples	14.1853	-116.684	5	surface water layer (ENVO:00002042)	particulate matter, including plankton (ENVO:xxxxxxxx)	5	20	26.4741
ERR1726670	ERX1796734	PRJEB4352	SAMEA2657036	WGS	METAGENOMIC	RANDOM	Illumina HiSeq 2000 paired end sequencing; environmental samples	-16.9581	-100.659	5	surface water layer (ENVO:00002042)	particulate matter, including plankton (ENVO:xxxxxxxx)	20	180	22.7687
ERR1726671	ERX1796693	PRJEB4352	SAMEA2620530	WGS	METAGENOMIC	RANDOM	Illumina HiSeq 2000 paired end sequencing; environmental samples	-21.4689	54.3066	80	deep chlorophyll maximum layer (ENVO:xxxxxxxx)	particulate matter, including plankton (ENVO:xxxxxxxx)	20	200	24.8665
ERR1726672	ERX1796807	PRJEB4352	SAMEA2657045	WGS	METAGENOMIC	RANDOM	Illumina HiSeq 2000 paired end sequencing; environmental samples	39.3833	19.4183	50	deep chlorophyll maximum layer (ENVO:xxxxxxxx)	particulate matter, including plankton (ENVO:xxxxxxxx)	180	2000	15.0175
ERR1726673	ERX1796795	PRJEB4352	SAMEA2657002	WGS	METAGENOMIC	RANDOM	Illumina HiSeq 2000 paired end sequencing; environmental samples	38.4735	20.1718	5	surface water layer (ENVO:00002042)	particulate matter, including plankton (ENVO:xxxxxxxx)	20	180	19.1687
ERR1726674	ERX1796528	PRJEB4352	SAMEA2731348	WGS	METAGENOMIC	RANDOM	Illumina HiSeq 2000 paired end sequencing; environmental samples	-17.5705	42.2769	5	surface water layer (ENVO:00002042)	particulate matter, including plankton (ENVO:xxxxxxxx)	180	2000	26.3401
ERR1726675	ERX1796942	PRJEB4352	SAMEA2656978	WGS	METAGENOMIC	RANDOM	Illumina HiSeq 2000 paired end sequencing; environmental samples	42.456	17.9393	5	surface water layer (ENVO:00002042)	particulate matter, including plankton (ENVO:xxxxxxxx)	20	180	18.1426
ERR1726676	ERX1796664	PRJEB4352	SAMEA2623477	WGS	METAGENOMIC	RANDOM	Illumina HiSeq 2000 paired end sequencing; environmental samples	25.5264	-88.394	5	surface water layer (ENVO:00002042)	particulate matter, including plankton (ENVO:xxxxxxxx)	0.8	>	24.9656
ERR1726677	ERX1796725	PRJEB4352	SAMEA2731356	WGS	METAGENOMIC	RANDOM	Illumina HiSeq 2000 paired end sequencing; environmental samples	-17.4962	42.2173	5	surface water layer (ENVO:00002042)	particulate matter, including plankton (ENVO:xxxxxxxx)	5	20	26.3401
ERR1726678	ERX1796786	PRJEB4352	SAMEA2657091	WGS	METAGENOMIC	RANDOM	Illumina HiSeq 2000 paired end sequencing; environmental samples	-20.9406	-35.196	5	surface water layer (ENVO:00002042)	particulate matter, including plankton (ENVO:xxxxxxxx)	180	2000	23.3495
ERR1726679	ERX1796895	PRJEB4352	SAMEA2623721	WGS	METAGENOMIC	RANDOM	Illumina HiSeq 2000 paired end sequencing; environmental samples	33.061	-66.5435	5	surface water layer (ENVO:00002042)	particulate matter, including plankton (ENVO:xxxxxxxx)	0.8	>	20.1216
ERR1726680	ERX1796765	PRJEB4352	SAMEA2732990	WGS	METAGENOMIC	RANDOM	Illumina HiSeq 2000 paired end sequencing; environmental samples	32.9909	-121.852	30	deep chlorophyll maximum layer (ENVO:xxxxxxxx)	particulate matter, including plankton (ENVO:xxxxxxxx)	20	180	15.1903
ERR1726681	ERX1796856	PRJEB4352	SAMEA2657011	WGS	METAGENOMIC	RANDOM	Illumina HiSeq 2000 paired end sequencing; environmental samples	39.0856	5.7927	5	surface water layer (ENVO:00002042)	particulate matter, including plankton (ENVO:xxxxxxxx)	180	2000	23.8526
ERR1726682	ERX1796849	PRJEB4352	SAMEA2621226	WGS	METAGENOMIC	RANDOM	Illumina HiSeq 2000 paired end sequencing; environmental samples	-21.0292	-35.3498	150	deep chlorophyll maximum layer (ENVO:xxxxxxxx)	particulate matter, including plankton (ENVO:xxxxxxxx)	0.8	5	21.6433
ERR1726683	ERX1796946	PRJEB4352	SAMEA2732543	WGS	METAGENOMIC	RANDOM	Illumina HiSeq 2000 paired end sequencing; environmental samples	-64.3327	-53.0731	5	surface water layer (ENVO:00002042)	particulate matter, including plankton (ENVO:xxxxxxxx)	180	2000	-0.427758
ERR1726684	ERX1796704	PRJEB4352	SAMEA2730960	WGS	METAGENOMIC	RANDOM	Illumina HiSeq 2000 paired end sequencing; environmental samples	29.8103	-79.668	40	deep chlorophyll maximum layer (ENVO:xxxxxxxx)	particulate matter, including plankton (ENVO:xxxxxxxx)	5	20	24.7915
ERR1726685	ERX1796810	PRJEB4352	SAMEA2731618	WGS	METAGENOMIC	RANDOM	Illumina HiSeq 2000 paired end sequencing; environmental samples	-23.1594	-134.924	5	surface water layer (ENVO:00002042)	particulate matter, including plankton (ENVO:xxxxxxxx)	180	2000	24.0609
ERR1726686	ERX1796947	PRJEB4352	SAMEA2656964	WGS	METAGENOMIC	RANDOM	Illumina HiSeq 2000 paired end sequencing; environmental samples	18.5584	66.4725	25	deep chlorophyll maximum layer (ENVO:xxxxxxxx)	particulate matter, including plankton (ENVO:xxxxxxxx)	180	2000	26.7483
ERR1726687	ERX1796720	PRJEB4352	SAMEA2732443	WGS	METAGENOMIC	RANDOM	Illumina HiSeq 2000 paired end sequencing; environmental samples	11.2521	-152.454	5	surface water layer (ENVO:00002042)	particulate matter, including plankton (ENVO:xxxxxxxx)	20	180	27.531
ERR1726688	ERX1796805	PRJEB4352	SAMEA2657070	WGS	METAGENOMIC	RANDOM	Illumina HiSeq 2000 paired end sequencing; environmental samples	-8.996	-139.281	5	surface water layer (ENVO:00002042)	particulate matter, including plankton (ENVO:xxxxxxxx)	5	20	26.5644
ERR1726689	ERX1796941	PRJEB4352	SAMEA2656956	WGS	METAGENOMIC	RANDOM	Illumina HiSeq 2000 paired end sequencing; environmental samples	-34.9363	17.9366	5	surface water layer (ENVO:00002042)	particulate matter, including plankton (ENVO:xxxxxxxx)	180	2000	15.0335
ERR1726690	ERX1796575	PRJEB4352	SAMEA2656980	WGS	METAGENOMIC	RANDOM	Illumina HiSeq 2000 paired end sequencing; environmental samples	-16.9763	-100.679	90	deep chlorophyll maximum layer (ENVO:xxxxxxxx)	particulate matter, including plankton (ENVO:xxxxxxxx)	20	180	20.4459
ERR1726691	ERX1796741	PRJEB4352	SAMEA2656982	WGS	METAGENOMIC	RANDOM	Illumina HiSeq 2000 paired end sequencing; environmental samples	-8.9124	-142.56	5	surface water layer (ENVO:00002042)	particulate matter, including plankton (ENVO:xxxxxxxx)	5	20	26.8694
ERR1726692	ERX1796825	PRJEB4352	SAMEA2732378	WGS	METAGENOMIC	RANDOM	Illumina HiSeq 2000 paired end sequencing; environmental samples	14.1927	-116.647	5	surface water layer (ENVO:00002042)	particulate matter, including plankton (ENVO:xxxxxxxx)	20	180	26.4741
ERR1726693	ERX1796508	PRJEB4352	SAMEA2623639	WGS	METAGENOMIC	RANDOM	Illumina HiSeq 2000 paired end sequencing; environmental samples	39.2305	-70.0377	5	surface water layer (ENVO:00002042)	particulate matter, including plankton (ENVO:xxxxxxxx)	0.8	>	14.1189
ERR1726694	ERX1796525	PRJEB4352	SAMEA2731973	WGS	METAGENOMIC	RANDOM	Illumina HiSeq 2000 paired end sequencing; environmental samples	-23.2545	-129.446	5	surface water layer (ENVO:00002042)	particulate matter, including plankton (ENVO:xxxxxxxx)	180	2000	24.2375
ERR1726695	ERX1796689	PRJEB4352	SAMEA2657032	WGS	METAGENOMIC	RANDOM	Illumina HiSeq 2000 paired end sequencing; environmental samples	-8.894	-142.631	5	surface water layer (ENVO:00002042)	particulate matter, including plankton (ENVO:xxxxxxxx)	20	180	26.8694
ERR1726696	ERX1796534	PRJEB4352	SAMEA2656974	WGS	METAGENOMIC	RANDOM	Illumina HiSeq 2000 paired end sequencing; environmental samples	5.9996	73.8994	80	deep chlorophyll maximum layer (ENVO:xxxxxxxx)	particulate matter, including plankton (ENVO:xxxxxxxx)	180	2000	27.9448
ERR1726697	ERX1796879	PRJEB4352	SAMEA2730773	WGS	METAGENOMIC	RANDOM	Illumina HiSeq 2000 paired end sequencing; environmental samples	-21.4593	54.3041	5	surface water layer (ENVO:00002042)	particulate matter, including plankton (ENVO:xxxxxxxx)	5	20	27.5698
ERR1726698	ERX1796610	PRJEB4352	SAMEA2657044	WGS	METAGENOMIC	RANDOM	Illumina HiSeq 2000 paired end sequencing; environmental samples	-12.9214	-96.0953	50	deep chlorophyll maximum layer (ENVO:xxxxxxxx)	particulate matter, including plankton (ENVO:xxxxxxxx)	180	2000	19.432
ERR1726699	ERX1796546	PRJEB4352	SAMEA2621209	WGS	METAGENOMIC	RANDOM	Illumina HiSeq 2000 paired end sequencing; environmental samples	-20.9354	-35.1803	5	surface water layer (ENVO:00002042)	particulate matter, including plankton (ENVO:xxxxxxxx)	0.8	5	23.3495
ERR1726700	ERX1796583	PRJEB4352	SAMEA2657064	WGS	METAGENOMIC	RANDOM	Illumina HiSeq 2000 paired end sequencing; environmental samples	-8.9748	-139.209	115	deep chlorophyll maximum layer (ENVO:xxxxxxxx)	particulate matter, including plankton (ENVO:xxxxxxxx)	20	180	25.7403
ERR1726701	ERX1796838	PRJEB4352	SAMEA2620959	WGS	METAGENOMIC	RANDOM	Illumina HiSeq 2000 paired end sequencing; environmental samples	-34.8901	18.0459	30	deep chlorophyll maximum layer (ENVO:xxxxxxxx)	particulate matter, including plankton (ENVO:xxxxxxxx)	0.8	5	15.019
ERR1726702	ERX1796897	PRJEB4352	SAMEA2732214	WGS	METAGENOMIC	RANDOM	Illumina HiSeq 2000 paired end sequencing; environmental samples	33.0007	-121.87	5	surface water layer (ENVO:00002042)	particulate matter, including plankton (ENVO:xxxxxxxx)	5	20	17.5936
ERR1726703	ERX1796723	PRJEB4352	SAMEA2732078	WGS	METAGENOMIC	RANDOM	Illumina HiSeq 2000 paired end sequencing; environmental samples	32.9701	-66.5548	5	surface water layer (ENVO:00002042)	particulate matter, including plankton (ENVO:xxxxxxxx)	5	20	20.1427
ERR1726704	ERX1796675	PRJEB4352	SAMEA2620959	WGS	METAGENOMIC	RANDOM	Illumina HiSeq 2000 paired end sequencing; environmental samples	-34.8901	18.0459	30	deep chlorophyll maximum layer (ENVO:xxxxxxxx)	particulate matter, including plankton (ENVO:xxxxxxxx)	0.8	5	15.019
ERR1726705	ERX1796929	PRJEB4352	SAMEA2657072	WGS	METAGENOMIC	RANDOM	Illumina HiSeq 2000 paired end sequencing; environmental samples	-5.2537	-85.2221	5	surface water layer (ENVO:00002042)	particulate matter, including plankton (ENVO:xxxxxxxx)	180	2000	25.2804
ERR1726706	ERX1796940	PRJEB4352	SAMEA2732468	WGS	METAGENOMIC	RANDOM	Illumina HiSeq 2000 paired end sequencing; environmental samples	-44.5582	-52.2718	35	deep chlorophyll maximum layer (ENVO:xxxxxxxx)	particulate matter, including plankton (ENVO:xxxxxxxx)	20	180	13.4003
ERR1726707	ERX1796671	PRJEB4352	SAMEA2623950	WGS	METAGENOMIC	RANDOM	Illumina HiSeq 2000 paired end sequencing; environmental samples	43.7056	-16.8794	25	marine epipelagic mixed layer (ENVO:xxxxxxxxx)	particulate matter, including plankton (ENVO:xxxxxxxx)	0.8	>	99999
ERR1726708	ERX1796934	PRJEB4352	SAMEA2622465	WGS	METAGENOMIC	RANDOM	Illumina HiSeq 2000 paired end sequencing; environmental samples	-16.9601	-100.633	5	surface water layer (ENVO:00002042)	particulate matter, including plankton (ENVO:xxxxxxxx)	5	20	22.7687
ERR1726709	ERX1796804	PRJEB4352	SAMEA2657092	WGS	METAGENOMIC	RANDOM	Illumina HiSeq 2000 paired end sequencing; environmental samples	-5.2514	-85.1696	5	surface water layer (ENVO:00002042)	particulate matter, including plankton (ENVO:xxxxxxxx)	20	180	24.9431
ERR1726710	ERX1796739	PRJEB4352	SAMEA2657023	WGS	METAGENOMIC	RANDOM	Illumina HiSeq 2000 paired end sequencing; environmental samples	-25.8162	-111.735	180	deep chlorophyll maximum layer (ENVO:xxxxxxxx)	particulate matter, including plankton (ENVO:xxxxxxxx)	20	180	20.3254
ERR1726711	ERX1796724	PRJEB4352	SAMEA2657012	WGS	METAGENOMIC	RANDOM	Illumina HiSeq 2000 paired end sequencing; environmental samples	22.085	38.2083	5	surface water layer (ENVO:00002042)	particulate matter, including plankton (ENVO:xxxxxxxx)	180	2000	27.2936
ERR1726712	ERX1796589	PRJEB4352	SAMEA2732052	WGS	METAGENOMIC	RANDOM	Illumina HiSeq 2000 paired end sequencing; environmental samples	36.1631	-29.0143	5	surface water layer (ENVO:00002042)	particulate matter, including plankton (ENVO:xxxxxxxx)	180	2000	17.2601
ERR1726713	ERX1796909	PRJEB4352	SAMEA2732589	WGS	METAGENOMIC	RANDOM	Illumina HiSeq 2000 paired end sequencing; environmental samples	0.0247	-84.6024	5	surface water layer (ENVO:00002042)	particulate matter, including plankton (ENVO:xxxxxxxx)	5	20	25.5043
ERR1726714	ERX1796818	PRJEB4352	SAMEA2622824	WGS	METAGENOMIC	RANDOM	Illumina HiSeq 2000 paired end sequencing; environmental samples	-8.9111	-142.557	5	surface water layer (ENVO:00002042)	particulate matter, including plankton (ENVO:xxxxxxxx)	0.8	>	26.7802
ERR1726715	ERX1796880	PRJEB4352	SAMEA2619755	WGS	METAGENOMIC	RANDOM	Illumina HiSeq 2000 paired end sequencing; environmental samples	39.5705	17.4101	30	deep chlorophyll maximum layer (ENVO:xxxxxxxx)	particulate matter, including plankton (ENVO:xxxxxxxx)	5	20	17.2569
ERR1726716	ERX1796636	PRJEB4352	SAMEA2732838	WGS	METAGENOMIC	RANDOM	Illumina HiSeq 2000 paired end sequencing; environmental samples	-29.646	-101.292	5	surface water layer (ENVO:00002042)	particulate matter, including plankton (ENVO:xxxxxxxx)	180	2000	23.8902
ERR1726717	ERX1796868	PRJEB4352	SAMEA2657026	WGS	METAGENOMIC	RANDOM	Illumina HiSeq 2000 paired end sequencing; environmental samples	-8.9543	-139.26	115	deep chlorophyll maximum layer (ENVO:xxxxxxxx)	particulate matter, including plankton (ENVO:xxxxxxxx)	5	20	25.4577
ERR1726718	ERX1796926	PRJEB4352	SAMEA2661639	WGS	METAGENOMIC	RANDOM	Illumina HiSeq 2000 paired end sequencing; environmental samples	39.8607	17.4105	200	deep chlorophyll maximum layer (ENVO:xxxxxxxx)	particulate matter, including plankton (ENVO:xxxxxxxx)	180	2000	17.2569
ERR1726719	ERX1796668	PRJEB4352	SAMEA2621789	WGS	METAGENOMIC	RANDOM	Illumina HiSeq 2000 paired end sequencing; environmental samples	-34.0614	-73.1066	5	surface water layer (ENVO:00002042)	particulate matter, including plankton (ENVO:xxxxxxxx)	0.8	>	18.0145
ERR1726720	ERX1796713	PRJEB4352	SAMEA2732044	WGS	METAGENOMIC	RANDOM	Illumina HiSeq 2000 paired end sequencing; environmental samples	32.9997	-66.5655	5	surface water layer (ENVO:00002042)	particulate matter, including plankton (ENVO:xxxxxxxx)	20	180	20.1427
ERR1726721	ERX1796524	PRJEB4352	SAMEA2656975	WGS	METAGENOMIC	RANDOM	Illumina HiSeq 2000 paired end sequencing; environmental samples	-8.9056	-140.279	5	surface water layer (ENVO:00002042)	particulate matter, including plankton (ENVO:xxxxxxxx)	20	180	26.6395
ERR1726722	ERX1796800	PRJEB4352	SAMEA2619778	WGS	METAGENOMIC	RANDOM	Illumina HiSeq 2000 paired end sequencing; environmental samples	39.3888	19.3905	5	surface water layer (ENVO:00002042)	particulate matter, including plankton (ENVO:xxxxxxxx)	5	20	18.3425
ERR1726723	ERX1796778	PRJEB4352	SAMEA2732373	WGS	METAGENOMIC	RANDOM	Illumina HiSeq 2000 paired end sequencing; environmental samples	17.0149	-118.917	5	surface water layer (ENVO:00002042)	particulate matter, including plankton (ENVO:xxxxxxxx)	5	20	24.7904
ERR1726724	ERX1796521	PRJEB4352	SAMEA2623035	WGS	METAGENOMIC	RANDOM	Illumina HiSeq 2000 paired end sequencing; environmental samples	22.7901	-157.944	110	deep chlorophyll maximum layer (ENVO:xxxxxxxx)	particulate matter, including plankton (ENVO:xxxxxxxx)	0.8	>	22.393
ERR1726725	ERX1796586	PRJEB4352	SAMEA2622769	WGS	METAGENOMIC	RANDOM	Illumina HiSeq 2000 paired end sequencing; environmental samples	-9.1504	-140.522	5	surface water layer (ENVO:00002042)	particulate matter, including plankton (ENVO:xxxxxxxx)	0.8	>	26.519
ERR1726726	ERX1796749	PRJEB4352	SAMEA2730769	WGS	METAGENOMIC	RANDOM	Illumina HiSeq 2000 paired end sequencing; environmental samples	-21.4752	54.3236	5	surface water layer (ENVO:00002042)	particulate matter, including plankton (ENVO:xxxxxxxx)	20	180	27.2591
ERR1726727	ERX1796582	PRJEB4352	SAMEA2731945	WGS	METAGENOMIC	RANDOM	Illumina HiSeq 2000 paired end sequencing; environmental samples	0.0396	-153.807	40	deep chlorophyll maximum layer (ENVO:xxxxxxxx)	particulate matter, including plankton (ENVO:xxxxxxxx)	20	180	26.0826
ERR1726728	ERX1796730	PRJEB4352	SAMEA2731380	WGS	METAGENOMIC	RANDOM	Illumina HiSeq 2000 paired end sequencing; environmental samples	-17.5263	42.2073	5	surface water layer (ENVO:00002042)	particulate matter, including plankton (ENVO:xxxxxxxx)	20	180	26.3401
ERR1726729	ERX1796650	PRJEB4352	SAMEA2730898	WGS	METAGENOMIC	RANDOM	Illumina HiSeq 2000 paired end sequencing; environmental samples	-0.6625	73.1611	5	surface water layer (ENVO:00002042)	particulate matter, including plankton (ENVO:xxxxxxxx)	20	180	30.1257
ERR1726730	ERX1796784	PRJEB4352	SAMEA2623417	WGS	METAGENOMIC	RANDOM	Illumina HiSeq 2000 paired end sequencing; environmental samples	6.4998	-94.9527	5	surface water layer (ENVO:00002042)	particulate matter, including plankton (ENVO:xxxxxxxx)	0.8	>	26.2738
ERR1726731	ERX1796761	PRJEB4352	SAMEA2657030	WGS	METAGENOMIC	RANDOM	Illumina HiSeq 2000 paired end sequencing; environmental samples	-20.9514	-35.2273	5	surface water layer (ENVO:00002042)	particulate matter, including plankton (ENVO:xxxxxxxx)	20	180	23.3495
ERR1726732	ERX1796770	PRJEB4352	SAMEA2622393	WGS	METAGENOMIC	RANDOM	Illumina HiSeq 2000 paired end sequencing; environmental samples	-2.0133	-84.589	5	surface water layer (ENVO:00002042)	particulate matter, including plankton (ENVO:xxxxxxxx)	5	20	23.8683
ERR1726733	ERX1796721	PRJEB4352	SAMEA2621316	WGS	METAGENOMIC	RANDOM	Illumina HiSeq 2000 paired end sequencing; environmental samples	-40.6511	-52.182	5	surface water layer (ENVO:00002042)	particulate matter, including plankton (ENVO:xxxxxxxx)	0.8	>	19.3074
ERR1726734	ERX1796514	PRJEB4352	SAMEA2656963	WGS	METAGENOMIC	RANDOM	Illumina HiSeq 2000 paired end sequencing; environmental samples	0.2153	71.8436	5	surface water layer (ENVO:00002042)	particulate matter, including plankton (ENVO:xxxxxxxx)	180	2000	30.4964
ERR1726735	ERX1796737	PRJEB4352	SAMEA2622012	WGS	METAGENOMIC	RANDOM	Illumina HiSeq 2000 paired end sequencing; environmental samples	-25.8051	-111.72	5	surface water layer (ENVO:00002042)	particulate matter, including plankton (ENVO:xxxxxxxx)	5	20	25.1487
ERR1726736	ERX1796790	PRJEB4352	SAMEA2657041	WGS	METAGENOMIC	RANDOM	Illumina HiSeq 2000 paired end sequencing; environmental samples	19.0235	64.5256	25	deep chlorophyll maximum layer (ENVO:xxxxxxxx)	particulate matter, including plankton (ENVO:xxxxxxxx)	20	180	25.4877
ERR1726737	ERX1796519	PRJEB4352	SAMEA2730956	WGS	METAGENOMIC	RANDOM	Illumina HiSeq 2000 paired end sequencing; environmental samples	29.7812	-79.6299	5	surface water layer (ENVO:00002042)	particulate matter, including plankton (ENVO:xxxxxxxx)	20	180	25.0254
ERR1726738	ERX1796887	PRJEB4352	SAMEA2732604	WGS	METAGENOMIC	RANDOM	Illumina HiSeq 2000 paired end sequencing; environmental samples	14.2004	-116.64	5	surface water layer (ENVO:00002042)	particulate matter, including plankton (ENVO:xxxxxxxx)	180	2000	26.4091
ERR1726739	ERX1796910	PRJEB4352	SAMEA2731833	WGS	METAGENOMIC	RANDOM	Illumina HiSeq 2000 paired end sequencing; environmental samples	-1.9389	-84.611	5	surface water layer (ENVO:00002042)	particulate matter, including plankton (ENVO:xxxxxxxx)	180	2000	23.8683
ERR1726740	ERX1796847	PRJEB4352	SAMEA2732643	WGS	METAGENOMIC	RANDOM	Illumina HiSeq 2000 paired end sequencing; environmental samples	0.0561	-84.6261	5	surface water layer (ENVO:00002042)	particulate matter, including plankton (ENVO:xxxxxxxx)	180	2000	25.8359
ERR1726741	ERX1796794	PRJEB4352	SAMEA2731578	WGS	METAGENOMIC	RANDOM	Illumina HiSeq 2000 paired end sequencing; environmental samples	-23.1571	-135.018	5	surface water layer (ENVO:00002042)	particulate matter, including plankton (ENVO:xxxxxxxx)	180	2000	23.7905
ERR1726742	ERX1796757	PRJEB4352	SAMEA2622232	WGS	METAGENOMIC	RANDOM	Illumina HiSeq 2000 paired end sequencing; environmental samples	-5.2669	-85.2732	40	deep chlorophyll maximum layer (ENVO:xxxxxxxx)	particulate matter, including plankton (ENVO:xxxxxxxx)	5	20	19.5663
ERR1726743	ERX1796843	PRJEB4352	SAMEA2657048	WGS	METAGENOMIC	RANDOM	Illumina HiSeq 2000 paired end sequencing; environmental samples	39.8661	17.3868	60	deep chlorophyll maximum layer (ENVO:xxxxxxxx)	particulate matter, including plankton (ENVO:xxxxxxxx)	20	180	15.9796
ERR1726744	ERX1796896	PRJEB4352	SAMEA2732056	WGS	METAGENOMIC	RANDOM	Illumina HiSeq 2000 paired end sequencing; environmental samples	36.15	-28.9989	5	surface water layer (ENVO:00002042)	particulate matter, including plankton (ENVO:xxxxxxxx)	20	180	17.2601
ERR1726745	ERX1796607	PRJEB4352	SAMEA2657071	WGS	METAGENOMIC	RANDOM	Illumina HiSeq 2000 paired end sequencing; environmental samples	-8.892	-142.636	5	surface water layer (ENVO:00002042)	particulate matter, including plankton (ENVO:xxxxxxxx)	180	2000	26.8694
ERR1726746	ERX1796951	PRJEB4352	SAMEA2657052	WGS	METAGENOMIC	RANDOM	Illumina HiSeq 2000 paired end sequencing; environmental samples	14.5566	70.0107	70	deep chlorophyll maximum layer (ENVO:xxxxxxxx)	particulate matter, including plankton (ENVO:xxxxxxxx)	180	2000	25.1267
ERR1726747	ERX1796851	PRJEB4352	SAMEA2732932	WGS	METAGENOMIC	RANDOM	Illumina HiSeq 2000 paired end sequencing; environmental samples	33.008	-121.758	5	surface water layer (ENVO:00002042)	particulate matter, including plankton (ENVO:xxxxxxxx)	180	2000	17.5936
ERR1726748	ERX1796923	PRJEB4352	SAMEA2657084	WGS	METAGENOMIC	RANDOM	Illumina HiSeq 2000 paired end sequencing; environmental samples	35.7405	14.3238	5	surface water layer (ENVO:00002042)	particulate matter, including plankton (ENVO:xxxxxxxx)	180	2000	99999
ERR1726749	ERX1796764	PRJEB4352	SAMEA2621768	WGS	METAGENOMIC	RANDOM	Illumina HiSeq 2000 paired end sequencing; environmental samples	-33.6895	-71.998	5	surface water layer (ENVO:00002042)	particulate matter, including plankton (ENVO:xxxxxxxx)	0.8	>	16.7606
ERR1726750	ERX1796803	PRJEB4352	SAMEA2732980	WGS	METAGENOMIC	RANDOM	Illumina HiSeq 2000 paired end sequencing; environmental samples	33.02	-121.741	5	surface water layer (ENVO:00002042)	particulate matter, including plankton (ENVO:xxxxxxxx)	20	180	17.5936
ERR1726751	ERX1796578	PRJEB4352	SAMEA2657001	WGS	METAGENOMIC	RANDOM	Illumina HiSeq 2000 paired end sequencing; environmental samples	27.155	34.83	5	surface water layer (ENVO:00002042)	particulate matter, including plankton (ENVO:xxxxxxxx)	20	180	25.0621
ERR1726752	ERX1796834	PRJEB4352	SAMEA2657017	WGS	METAGENOMIC	RANDOM	Illumina HiSeq 2000 paired end sequencing; environmental samples	27.1483	34.8117	5	surface water layer (ENVO:00002042)	particulate matter, including plankton (ENVO:xxxxxxxx)	180	2000	24.9944
ERR1726753	ERX1796553	PRJEB4352	SAMEA2657093	WGS	METAGENOMIC	RANDOM	Illumina HiSeq 2000 paired end sequencing; environmental samples	35.7528	14.2765	80	deep chlorophyll maximum layer (ENVO:xxxxxxxx)	particulate matter, including plankton (ENVO:xxxxxxxx)	180	2000	99999
ERR1726754	ERX1796599	PRJEB4352	SAMEA2656995	WGS	METAGENOMIC	RANDOM	Illumina HiSeq 2000 paired end sequencing; environmental samples	14.5644	70.0096	70	deep chlorophyll maximum layer (ENVO:xxxxxxxx)	particulate matter, including plankton (ENVO:xxxxxxxx)	20	180	25.4868
ERR1726755	ERX1796541	PRJEB4352	SAMEA2657086	WGS	METAGENOMIC	RANDOM	Illumina HiSeq 2000 paired end sequencing; environmental samples	-12.991	-95.9893	5	surface water layer (ENVO:00002042)	particulate matter, including plankton (ENVO:xxxxxxxx)	20	180	25.2512
ERR1726756	ERX1796870	PRJEB4352	SAMEA2623989	WGS	METAGENOMIC	RANDOM	Illumina HiSeq 2000 paired end sequencing; environmental samples	44.0497	-16.6034	25	marine epipelagic mixed layer (ENVO:xxxxxxxxx)	particulate matter, including plankton (ENVO:xxxxxxxx)	5	20	99999
ERR1726757	ERX1796916	PRJEB4352	SAMEA2730873	WGS	METAGENOMIC	RANDOM	Illumina HiSeq 2000 paired end sequencing; environmental samples	34.7942	-71.2229	5	surface water layer (ENVO:00002042)	particulate matter, including plankton (ENVO:xxxxxxxx)	20	180	19.4355
ERR1726758	ERX1796529	PRJEB4352	SAMEA2732399	WGS	METAGENOMIC	RANDOM	Illumina HiSeq 2000 paired end sequencing; environmental samples	-40.6154	-51.9351	85	deep chlorophyll maximum layer (ENVO:xxxxxxxx)	particulate matter, including plankton (ENVO:xxxxxxxx)	20	180	18.0034
ERR1726759	ERX1796592	PRJEB4352	SAMEA2657018	WGS	METAGENOMIC	RANDOM	Illumina HiSeq 2000 paired end sequencing; environmental samples	42.4593	17.9594	5	surface water layer (ENVO:00002042)	particulate matter, including plankton (ENVO:xxxxxxxx)	180	2000	18.6226
ERR1726760	ERX1796651	PRJEB4352	SAMEA2622343	WGS	METAGENOMIC	RANDOM	Illumina HiSeq 2000 paired end sequencing; environmental samples	2.0299	-84.5546	30	deep chlorophyll maximum layer (ENVO:xxxxxxxx)	particulate matter, including plankton (ENVO:xxxxxxxx)	0.8	>	26.532
ERR1726761	ERX1796712	PRJEB4352	SAMEA2623946	WGS	METAGENOMIC	RANDOM	Illumina HiSeq 2000 paired end sequencing; environmental samples	43.7056	-16.8794	25	marine epipelagic mixed layer (ENVO:xxxxxxxxx)	particulate matter, including plankton (ENVO:xxxxxxxx)	0.8	>	99999
ERR1726762	ERX1796627	PRJEB4352	SAMEA2622719	WGS	METAGENOMIC	RANDOM	Illumina HiSeq 2000 paired end sequencing; environmental samples	-8.9068	-140.283	5	surface water layer (ENVO:00002042)	particulate matter, including plankton (ENVO:xxxxxxxx)	0.8	>	26.5762
ERR1726763	ERX1796924	PRJEB4352	SAMEA2656986	WGS	METAGENOMIC	RANDOM	Illumina HiSeq 2000 paired end sequencing; environmental samples	-9.1508	-140.497	5	surface water layer (ENVO:00002042)	particulate matter, including plankton (ENVO:xxxxxxxx)	180	2000	26.5205
ERR1726764	ERX1796547	PRJEB4352	SAMEA2730869	WGS	METAGENOMIC	RANDOM	Illumina HiSeq 2000 paired end sequencing; environmental samples	34.7631	-71.2422	5	surface water layer (ENVO:00002042)	particulate matter, including plankton (ENVO:xxxxxxxx)	180	2000	19.4355
ERR1726765	ERX1796714	PRJEB4352	SAMEA2657071	WGS	METAGENOMIC	RANDOM	Illumina HiSeq 2000 paired end sequencing; environmental samples	-8.892	-142.636	5	surface water layer (ENVO:00002042)	particulate matter, including plankton (ENVO:xxxxxxxx)	180	2000	26.8694
ERR1726766	ERX1796958	PRJEB4352	SAMEA2657088	WGS	METAGENOMIC	RANDOM	Illumina HiSeq 2000 paired end sequencing; environmental samples	2.0574	-84.5546	5	surface water layer (ENVO:00002042)	particulate matter, including plankton (ENVO:xxxxxxxx)	180	2000	27.9022
ERR1726767	ERX1796889	PRJEB4352	SAMEA2732785	WGS	METAGENOMIC	RANDOM	Illumina HiSeq 2000 paired end sequencing; environmental samples	22.7384	-158.071	110	deep chlorophyll maximum layer (ENVO:xxxxxxxx)	particulate matter, including plankton (ENVO:xxxxxxxx)	20	180	22.042
ERR1726768	ERX1796505	PRJEB4352	SAMEA2730804	WGS	METAGENOMIC	RANDOM	Illumina HiSeq 2000 paired end sequencing; environmental samples	25.5877	-88.4275	5	surface water layer (ENVO:00002042)	particulate matter, including plankton (ENVO:xxxxxxxx)	20	180	24.9788
ERR1726769	ERX1796852	PRJEB4352	SAMEA2732910	WGS	METAGENOMIC	RANDOM	Illumina HiSeq 2000 paired end sequencing; environmental samples	31.4794	-159.09	115	deep chlorophyll maximum layer (ENVO:xxxxxxxx)	particulate matter, including plankton (ENVO:xxxxxxxx)	20	180	14.8045
ERR1726770	ERX1796596	PRJEB4352	SAMEA2657005	WGS	METAGENOMIC	RANDOM	Illumina HiSeq 2000 paired end sequencing; environmental samples	-8.8932	-140.288	5	surface water layer (ENVO:00002042)	particulate matter, including plankton (ENVO:xxxxxxxx)	180	2000	26.6395
ERR1726771	ERX1796780	PRJEB4352	SAMEA2622490	WGS	METAGENOMIC	RANDOM	Illumina HiSeq 2000 paired end sequencing; environmental samples	-16.9587	-100.675	90	deep chlorophyll maximum layer (ENVO:xxxxxxxx)	particulate matter, including plankton (ENVO:xxxxxxxx)	5	20	19.8814
ERR1726772	ERX1796567	PRJEB4352	SAMEA2731851	WGS	METAGENOMIC	RANDOM	Illumina HiSeq 2000 paired end sequencing; environmental samples	34.0533	-49.8355	5	surface water layer (ENVO:00002042)	particulate matter, including plankton (ENVO:xxxxxxxx)	5	20	18.871
ERR1726773	ERX1796574	PRJEB4352	SAMEA2622419	WGS	METAGENOMIC	RANDOM	Illumina HiSeq 2000 paired end sequencing; environmental samples	-1.9002	-84.6265	50	deep chlorophyll maximum layer (ENVO:xxxxxxxx)	particulate matter, including plankton (ENVO:xxxxxxxx)	5	20	21.8146
ERR1726774	ERX1796816	PRJEB4352	SAMEA2732304	WGS	METAGENOMIC	RANDOM	Illumina HiSeq 2000 paired end sequencing; environmental samples	-57.7558	-67.0324	5	surface water layer (ENVO:00002042)	particulate matter, including plankton (ENVO:xxxxxxxx)	180	2000	5.82641
ERR1726775	ERX1796642	PRJEB4352	SAMEA2731833	WGS	METAGENOMIC	RANDOM	Illumina HiSeq 2000 paired end sequencing; environmental samples	-1.9389	-84.611	5	surface water layer (ENVO:00002042)	particulate matter, including plankton (ENVO:xxxxxxxx)	180	2000	23.8683
ERR1726776	ERX1796945	PRJEB4352	SAMEA2732594	WGS	METAGENOMIC	RANDOM	Illumina HiSeq 2000 paired end sequencing; environmental samples	17.0769	-118.896	5	surface water layer (ENVO:00002042)	particulate matter, including plankton (ENVO:xxxxxxxx)	180	2000	24.5273
ERR1726777	ERX1796811	PRJEB4352	SAMEA2656985	WGS	METAGENOMIC	RANDOM	Illumina HiSeq 2000 paired end sequencing; environmental samples	18.3967	39.8767	5	surface water layer (ENVO:00002042)	particulate matter, including plankton (ENVO:xxxxxxxx)	20	180	27.5986
ERR1726778	ERX1796581	PRJEB4352	SAMEA2732026	WGS	METAGENOMIC	RANDOM	Illumina HiSeq 2000 paired end sequencing; environmental samples	-23.2488	-129.461	165	deep chlorophyll maximum layer (ENVO:xxxxxxxx)	particulate matter, including plankton (ENVO:xxxxxxxx)	180	2000	21.2945
ERR1726779	ERX1796520	PRJEB4352	SAMEA2732120	WGS	METAGENOMIC	RANDOM	Illumina HiSeq 2000 paired end sequencing; environmental samples	-31.3727	-93.9387	5	surface water layer (ENVO:00002042)	particulate matter, including plankton (ENVO:xxxxxxxx)	5	20	22.4377
ERR1726780	ERX1796756	PRJEB4352	SAMEA2657101	WGS	METAGENOMIC	RANDOM	Illumina HiSeq 2000 paired end sequencing; environmental samples	-21.092	-35.417	150	deep chlorophyll maximum layer (ENVO:xxxxxxxx)	particulate matter, including plankton (ENVO:xxxxxxxx)	5	20	21.754
ERR1726781	ERX1796644	PRJEB4352	SAMEA2732419	WGS	METAGENOMIC	RANDOM	Illumina HiSeq 2000 paired end sequencing; environmental samples	-64.3373	-52.9847	5	surface water layer (ENVO:00002042)	particulate matter, including plankton (ENVO:xxxxxxxx)	20	180	-0.56135
ERR1726782	ERX1796707	PRJEB4352	SAMEA2732736	WGS	METAGENOMIC	RANDOM	Illumina HiSeq 2000 paired end sequencing; environmental samples	31.5024	-159.039	5	surface water layer (ENVO:00002042)	particulate matter, including plankton (ENVO:xxxxxxxx)	180	2000	25.1076
ERR1726783	ERX1796588	PRJEB4352	SAMEA2732073	WGS	METAGENOMIC	RANDOM	Illumina HiSeq 2000 paired end sequencing; environmental samples	35.7867	-37.0916	40	deep chlorophyll maximum layer (ENVO:xxxxxxxx)	particulate matter, including plankton (ENVO:xxxxxxxx)	180	2000	17.6552
ERR1726784	ERX1796731	PRJEB4352	SAMEA2620379	WGS	METAGENOMIC	RANDOM	Illumina HiSeq 2000 paired end sequencing; environmental samples	-0.6625	73.161	5	surface water layer (ENVO:00002042)	particulate matter, including plankton (ENVO:xxxxxxxx)	5	20	30.1257
ERR1726785	ERX1796506	PRJEB4352	SAMEA2731720	WGS	METAGENOMIC	RANDOM	Illumina HiSeq 2000 paired end sequencing; environmental samples	-23.1571	-135.031	5	surface water layer (ENVO:00002042)	particulate matter, including plankton (ENVO:xxxxxxxx)	20	180	23.7901
ERR1726786	ERX1796774	PRJEB4352	SAMEA2657025	WGS	METAGENOMIC	RANDOM	Illumina HiSeq 2000 paired end sequencing; environmental samples	34.4064	15.043	5	surface water layer (ENVO:00002042)	particulate matter, including plankton (ENVO:xxxxxxxx)	180	2000	99999
ERR1726787	ERX1796648	PRJEB4352	SAMEA2657015	WGS	METAGENOMIC	RANDOM	Illumina HiSeq 2000 paired end sequencing; environmental samples	39.2143	19.406	5	surface water layer (ENVO:00002042)	particulate matter, including plankton (ENVO:xxxxxxxx)	180	2000	18.4239
ERR1726788	ERX1796585	PRJEB4352	SAMEA2657008	WGS	METAGENOMIC	RANDOM	Illumina HiSeq 2000 paired end sequencing; environmental samples	1.9958	-84.576	5	surface water layer (ENVO:00002042)	particulate matter, including plankton (ENVO:xxxxxxxx)	20	180	27.6176
ERR1726789	ERX1796906	PRJEB4352	SAMEA2657088	WGS	METAGENOMIC	RANDOM	Illumina HiSeq 2000 paired end sequencing; environmental samples	2.0574	-84.5546	5	surface water layer (ENVO:00002042)	particulate matter, including plankton (ENVO:xxxxxxxx)	180	2000	27.9022
ERR1726790	ERX1796526	PRJEB4352	SAMEA2732583	WGS	METAGENOMIC	RANDOM	Illumina HiSeq 2000 paired end sequencing; environmental samples	-33.688	-71.9903	5	surface water layer (ENVO:00002042)	particulate matter, including plankton (ENVO:xxxxxxxx)	180	2000	16.7606
ERR1726791	ERX1796510	PRJEB4352	SAMEA2656955	WGS	METAGENOMIC	RANDOM	Illumina HiSeq 2000 paired end sequencing; environmental samples	41.6663	2.7994	5	surface water layer (ENVO:00002042)	particulate matter, including plankton (ENVO:xxxxxxxx)	20	180	99999
ERR1726792	ERX1796917	PRJEB4352	SAMEA2657063	WGS	METAGENOMIC	RANDOM	Illumina HiSeq 2000 paired end sequencing; environmental samples	2.0399	-84.5599	5	surface water layer (ENVO:00002042)	particulate matter, including plankton (ENVO:xxxxxxxx)	5	20	27.9022
ERR1726793	ERX1796894	PRJEB4352	SAMEA2620959	WGS	METAGENOMIC	RANDOM	Illumina HiSeq 2000 paired end sequencing; environmental samples	-34.8901	18.0459	30	deep chlorophyll maximum layer (ENVO:xxxxxxxx)	particulate matter, including plankton (ENVO:xxxxxxxx)	0.8	5	15.019
ERR1726794	ERX1796787	PRJEB4352	SAMEA2657060	WGS	METAGENOMIC	RANDOM	Illumina HiSeq 2000 paired end sequencing; environmental samples	20.8215	63.512	5	surface water layer (ENVO:00002042)	particulate matter, including plankton (ENVO:xxxxxxxx)	180	2000	25.8486
ERR1726795	ERX1796617	PRJEB4352	SAMEA2731987	WGS	METAGENOMIC	RANDOM	Illumina HiSeq 2000 paired end sequencing; environmental samples	0.0193	-153.749	5	surface water layer (ENVO:00002042)	particulate matter, including plankton (ENVO:xxxxxxxx)	180	2000	26.2136
ERR1726796	ERX1796556	PRJEB4352	SAMEA2732863	WGS	METAGENOMIC	RANDOM	Illumina HiSeq 2000 paired end sequencing; environmental samples	14.2005	-116.703	40	deep chlorophyll maximum layer (ENVO:xxxxxxxx)	particulate matter, including plankton (ENVO:xxxxxxxx)	180	2000	15.5127
ERR1726797	ERX1796785	PRJEB4352	SAMEA2732442	WGS	METAGENOMIC	RANDOM	Illumina HiSeq 2000 paired end sequencing; environmental samples	11.2678	-152.397	5	surface water layer (ENVO:00002042)	particulate matter, including plankton (ENVO:xxxxxxxx)	180	2000	27.4741
ERR1726798	ERX1796949	PRJEB4352	SAMEA2731359	WGS	METAGENOMIC	RANDOM	Illumina HiSeq 2000 paired end sequencing; environmental samples	-17.3401	42.2821	70	deep chlorophyll maximum layer (ENVO:xxxxxxxx)	particulate matter, including plankton (ENVO:xxxxxxxx)	180	2000	25.1613
ERR1726799	ERX1796954	PRJEB4352	SAMEA2732362	WGS	METAGENOMIC	RANDOM	Illumina HiSeq 2000 paired end sequencing; environmental samples	-57.7739	-66.9698	5	surface water layer (ENVO:00002042)	particulate matter, including plankton (ENVO:xxxxxxxx)	20	180	5.82641
ERR1726800	ERX1796920	PRJEB4352	SAMEA2656992	WGS	METAGENOMIC	RANDOM	Illumina HiSeq 2000 paired end sequencing; environmental samples	-35.2351	26.3022	5	surface water layer (ENVO:00002042)	particulate matter, including plankton (ENVO:xxxxxxxx)	20	180	21.8158
ERR1726801	ERX1796743	PRJEB4352	SAMEA2657008	WGS	METAGENOMIC	RANDOM	Illumina HiSeq 2000 paired end sequencing; environmental samples	1.9958	-84.576	5	surface water layer (ENVO:00002042)	particulate matter, including plankton (ENVO:xxxxxxxx)	20	180	27.6176
ERR1726802	ERX1796833	PRJEB4352	SAMEA2731167	WGS	METAGENOMIC	RANDOM	Illumina HiSeq 2000 paired end sequencing; environmental samples	39.8312	17.3952	5	surface water layer (ENVO:00002042)	particulate matter, including plankton (ENVO:xxxxxxxx)	180	2000	17.3334
ERR1726803	ERX1796809	PRJEB4352	SAMEA2731935	WGS	METAGENOMIC	RANDOM	Illumina HiSeq 2000 paired end sequencing; environmental samples	44.0722	-16.4987	100	marine epipelagic mixed layer (ENVO:xxxxxxxxx)	particulate matter, including plankton (ENVO:xxxxxxxx)	20	180	99999
ERR1726804	ERX1796672	PRJEB4352	SAMEA2657052	WGS	METAGENOMIC	RANDOM	Illumina HiSeq 2000 paired end sequencing; environmental samples	14.5566	70.0107	70	deep chlorophyll maximum layer (ENVO:xxxxxxxx)	particulate matter, including plankton (ENVO:xxxxxxxx)	180	2000	25.1267
ERR1726805	ERX1796717	PRJEB4352	SAMEA2622959	WGS	METAGENOMIC	RANDOM	Illumina HiSeq 2000 paired end sequencing; environmental samples	6.671	-153.066	5	surface water layer (ENVO:00002042)	particulate matter, including plankton (ENVO:xxxxxxxx)	5	20	28.327
ERR1726806	ERX1796702	PRJEB4352	SAMEA2732902	WGS	METAGENOMIC	RANDOM	Illumina HiSeq 2000 paired end sequencing; environmental samples	-29.6254	-101.363	155	deep chlorophyll maximum layer (ENVO:xxxxxxxx)	particulate matter, including plankton (ENVO:xxxxxxxx)	180	2000	18.3307
ERR1726807	ERX1796928	PRJEB4352	SAMEA2622324	WGS	METAGENOMIC	RANDOM	Illumina HiSeq 2000 paired end sequencing; environmental samples	1.9928	-84.5766	5	surface water layer (ENVO:00002042)	particulate matter, including plankton (ENVO:xxxxxxxx)	0.8	>	27.6176
ERR1726808	ERX1796876	PRJEB4352	SAMEA2657038	WGS	METAGENOMIC	RANDOM	Illumina HiSeq 2000 paired end sequencing; environmental samples	-16.9672	53.9337	5	surface water layer (ENVO:00002042)	particulate matter, including plankton (ENVO:xxxxxxxx)	20	180	27.8684
ERR1726809	ERX1796560	PRJEB4352	SAMEA2657060	WGS	METAGENOMIC	RANDOM	Illumina HiSeq 2000 paired end sequencing; environmental samples	20.8215	63.512	5	surface water layer (ENVO:00002042)	particulate matter, including plankton (ENVO:xxxxxxxx)	180	2000	25.8486
ERR1726810	ERX1796670	PRJEB4352	SAMEA2731167	WGS	METAGENOMIC	RANDOM	Illumina HiSeq 2000 paired end sequencing; environmental samples	39.8312	17.3952	5	surface water layer (ENVO:00002042)	particulate matter, including plankton (ENVO:xxxxxxxx)	180	2000	17.3334
ERR1726811	ERX1796903	PRJEB4352	SAMEA2657107	WGS	METAGENOMIC	RANDOM	Illumina HiSeq 2000 paired end sequencing; environmental samples	35.7528	14.2765	80	deep chlorophyll maximum layer (ENVO:xxxxxxxx)	particulate matter, including plankton (ENVO:xxxxxxxx)	20	180	99999
ERR1726812	ERX1796728	PRJEB4352	SAMEA2732581	WGS	METAGENOMIC	RANDOM	Illumina HiSeq 2000 paired end sequencing; environmental samples	-64.3369	-53.1308	35	deep chlorophyll maximum layer (ENVO:xxxxxxxx)	particulate matter, including plankton (ENVO:xxxxxxxx)	180	2000	-1.34884
ERR1726813	ERX1796776	PRJEB4352	SAMEA2730995	WGS	METAGENOMIC	RANDOM	Illumina HiSeq 2000 paired end sequencing; environmental samples	-21.4836	54.3312	85	deep chlorophyll maximum layer (ENVO:xxxxxxxx)	particulate matter, including plankton (ENVO:xxxxxxxx)	180	2000	23.9089
ERR1726814	ERX1796621	PRJEB4352	SAMEA2730472	WGS	METAGENOMIC	RANDOM	Illumina HiSeq 2000 paired end sequencing; environmental samples	4.6595	73.4888	5	surface water layer (ENVO:00002042)	particulate matter, including plankton (ENVO:xxxxxxxx)	180	2000	29.9618
ERR1726815	ERX1796598	PRJEB4352	SAMEA2621897	WGS	METAGENOMIC	RANDOM	Illumina HiSeq 2000 paired end sequencing; environmental samples	-29.668	-101.228	155	deep chlorophyll maximum layer (ENVO:xxxxxxxx)	particulate matter, including plankton (ENVO:xxxxxxxx)	5	20	18.1338
ERR1726816	ERX1796655	PRJEB4352	SAMEA2623070	WGS	METAGENOMIC	RANDOM	Illumina HiSeq 2000 paired end sequencing; environmental samples	31.5213	-158.996	5	surface water layer (ENVO:00002042)	particulate matter, including plankton (ENVO:xxxxxxxx)	0.8	>	25.1739
ERR1726817	ERX1796532	PRJEB4352	SAMEA2623815	WGS	METAGENOMIC	RANDOM	Illumina HiSeq 2000 paired end sequencing; environmental samples	35.9346	-37.3032	5	surface water layer (ENVO:00002042)	particulate matter, including plankton (ENVO:xxxxxxxx)	0.8	>	17.5831
ERR1726818	ERX1796637	PRJEB4352	SAMEA2732797	WGS	METAGENOMIC	RANDOM	Illumina HiSeq 2000 paired end sequencing; environmental samples	31.5237	-159.035	115	deep chlorophyll maximum layer (ENVO:xxxxxxxx)	particulate matter, including plankton (ENVO:xxxxxxxx)	180	2000	14.7335
ERR1726819	ERX1796669	PRJEB4352	SAMEA2732231	WGS	METAGENOMIC	RANDOM	Illumina HiSeq 2000 paired end sequencing; environmental samples	-40.6487	-52.1511	5	surface water layer (ENVO:00002042)	particulate matter, including plankton (ENVO:xxxxxxxx)	180	2000	19.3074
ERR1726820	ERX1796820	PRJEB4352	SAMEA2657016	WGS	METAGENOMIC	RANDOM	Illumina HiSeq 2000 paired end sequencing; environmental samples	14.5741	69.9988	5	surface water layer (ENVO:00002042)	particulate matter, including plankton (ENVO:xxxxxxxx)	180	2000	29.165
ERR1726821	ERX1796665	PRJEB4352	SAMEA2623985	WGS	METAGENOMIC	RANDOM	Illumina HiSeq 2000 paired end sequencing; environmental samples	44.0497	-16.6034	25	marine epipelagic mixed layer (ENVO:xxxxxxxxx)	particulate matter, including plankton (ENVO:xxxxxxxx)	0.8	>	99999
ERR1726822	ERX1796921	PRJEB4352	SAMEA2656982	WGS	METAGENOMIC	RANDOM	Illumina HiSeq 2000 paired end sequencing; environmental samples	-8.9124	-142.56	5	surface water layer (ENVO:00002042)	particulate matter, including plankton (ENVO:xxxxxxxx)	5	20	26.8694
ERR1726823	ERX1796932	PRJEB4352	SAMEA2732906	WGS	METAGENOMIC	RANDOM	Illumina HiSeq 2000 paired end sequencing; environmental samples	22.7511	-157.963	5	surface water layer (ENVO:00002042)	particulate matter, including plankton (ENVO:xxxxxxxx)	180	2000	26.3155
ERR1726824	ERX1796744	PRJEB4352	SAMEA2732058	WGS	METAGENOMIC	RANDOM	Illumina HiSeq 2000 paired end sequencing; environmental samples	36.1765	-28.9694	80	deep chlorophyll maximum layer (ENVO:xxxxxxxx)	particulate matter, including plankton (ENVO:xxxxxxxx)	180	2000	16.912
ERR1726825	ERX1796872	PRJEB4352	SAMEA2657042	WGS	METAGENOMIC	RANDOM	Illumina HiSeq 2000 paired end sequencing; environmental samples	-30.052	-43.2619	120	deep chlorophyll maximum layer (ENVO:xxxxxxxx)	particulate matter, including plankton (ENVO:xxxxxxxx)	180	2000	19.66
ERR1726826	ERX1796892	PRJEB4352	SAMEA2657075	WGS	METAGENOMIC	RANDOM	Illumina HiSeq 2000 paired end sequencing; environmental samples	-8.957	-139.242	115	deep chlorophyll maximum layer (ENVO:xxxxxxxx)	particulate matter, including plankton (ENVO:xxxxxxxx)	180	2000	24.6627
ERR1726827	ERX1796900	PRJEB4352	SAMEA2657059	WGS	METAGENOMIC	RANDOM	Illumina HiSeq 2000 paired end sequencing; environmental samples	36.5533	-6.5669	5	surface water layer (ENVO:00002042)	particulate matter, including plankton (ENVO:xxxxxxxx)	180	2000	20.3378
ERR1726828	ERX1796559	PRJEB4352	SAMEA2622280	WGS	METAGENOMIC	RANDOM	Illumina HiSeq 2000 paired end sequencing; environmental samples	0.0307	-84.612	40	deep chlorophyll maximum layer (ENVO:xxxxxxxx)	particulate matter, including plankton (ENVO:xxxxxxxx)	5	20	22.1675
ERR1726829	ERX1796842	PRJEB4352	SAMEA2620959	WGS	METAGENOMIC	RANDOM	Illumina HiSeq 2000 paired end sequencing; environmental samples	-34.8901	18.0459	30	deep chlorophyll maximum layer (ENVO:xxxxxxxx)	particulate matter, including plankton (ENVO:xxxxxxxx)	0.8	5	15.019
ERR1726830	ERX1796957	PRJEB4352	SAMEA2732775	WGS	METAGENOMIC	RANDOM	Illumina HiSeq 2000 paired end sequencing; environmental samples	0.1069	-84.6236	50	deep chlorophyll maximum layer (ENVO:xxxxxxxx)	particulate matter, including plankton (ENVO:xxxxxxxx)	20	180	24.7504
ERR1726831	ERX1796659	PRJEB4352	SAMEA2731996	WGS	METAGENOMIC	RANDOM	Illumina HiSeq 2000 paired end sequencing; environmental samples	33.0096	-66.547	5	surface water layer (ENVO:00002042)	particulate matter, including plankton (ENVO:xxxxxxxx)	180	2000	20.1216
ERR1726832	ERX1796701	PRJEB4352	SAMEA2657004	WGS	METAGENOMIC	RANDOM	Illumina HiSeq 2000 paired end sequencing; environmental samples	5.9994	73.8978	80	deep chlorophyll maximum layer (ENVO:xxxxxxxx)	particulate matter, including plankton (ENVO:xxxxxxxx)	20	180	27.5041
ERR1726833	ERX1796572	PRJEB4352	SAMEA2620959	WGS	METAGENOMIC	RANDOM	Illumina HiSeq 2000 paired end sequencing; environmental samples	-34.8901	18.0459	30	deep chlorophyll maximum layer (ENVO:xxxxxxxx)	particulate matter, including plankton (ENVO:xxxxxxxx)	0.8	5	15.019
ERR1726834	ERX1796857	PRJEB4352	SAMEA2731613	WGS	METAGENOMIC	RANDOM	Illumina HiSeq 2000 paired end sequencing; environmental samples	-23.2166	-129.623	5	surface water layer (ENVO:00002042)	particulate matter, including plankton (ENVO:xxxxxxxx)	20	180	24.3354
ERR1726835	ERX1796533	PRJEB4352	SAMEA2623601	WGS	METAGENOMIC	RANDOM	Illumina HiSeq 2000 paired end sequencing; environmental samples	36.3698	-72.9669	5	surface water layer (ENVO:00002042)	particulate matter, including plankton (ENVO:xxxxxxxx)	0.8	>	22.5508
ERR1726836	ERX1796882	PRJEB4352	SAMEA2657048	WGS	METAGENOMIC	RANDOM	Illumina HiSeq 2000 paired end sequencing; environmental samples	39.8661	17.3868	60	deep chlorophyll maximum layer (ENVO:xxxxxxxx)	particulate matter, including plankton (ENVO:xxxxxxxx)	20	180	15.9796
ERR1726837	ERX1796619	PRJEB4352	SAMEA2732914	WGS	METAGENOMIC	RANDOM	Illumina HiSeq 2000 paired end sequencing; environmental samples	31.471	-159.101	115	deep chlorophyll maximum layer (ENVO:xxxxxxxx)	particulate matter, including plankton (ENVO:xxxxxxxx)	5	20	14.8649
ERR1726838	ERX1796676	PRJEB4352	SAMEA2656957	WGS	METAGENOMIC	RANDOM	Illumina HiSeq 2000 paired end sequencing; environmental samples	23.36	37.2183	5	surface water layer (ENVO:00002042)	particulate matter, including plankton (ENVO:xxxxxxxx)	20	180	25.8244
ERR1726839	ERX1796550	PRJEB4352	SAMEA2656976	WGS	METAGENOMIC	RANDOM	Illumina HiSeq 2000 paired end sequencing; environmental samples	39.0862	5.78	60	deep chlorophyll maximum layer (ENVO:xxxxxxxx)	particulate matter, including plankton (ENVO:xxxxxxxx)	180	2000	15.9461
ERR1726840	ERX1796554	PRJEB4352	SAMEA2730647	WGS	METAGENOMIC	RANDOM	Illumina HiSeq 2000 paired end sequencing; environmental samples	18.4	39.86	5	surface water layer (ENVO:00002042)	particulate matter, including plankton (ENVO:xxxxxxxx)	180	2000	27.6676
ERR1726841	ERX1796646	PRJEB4352	SAMEA2656991	WGS	METAGENOMIC	RANDOM	Illumina HiSeq 2000 paired end sequencing; environmental samples	-5.252	-85.2052	5	surface water layer (ENVO:00002042)	particulate matter, including plankton (ENVO:xxxxxxxx)	5	20	24.9431
ERR1726842	ERX1796691	PRJEB4352	SAMEA2622228	WGS	METAGENOMIC	RANDOM	Illumina HiSeq 2000 paired end sequencing; environmental samples	-5.2669	-85.2732	40	deep chlorophyll maximum layer (ENVO:xxxxxxxx)	particulate matter, including plankton (ENVO:xxxxxxxx)	0.8	>	19.5663
ERR1726843	ERX1796890	PRJEB4352	SAMEA2657098	WGS	METAGENOMIC	RANDOM	Illumina HiSeq 2000 paired end sequencing; environmental samples	20.807	63.513	20	deep chlorophyll maximum layer (ENVO:xxxxxxxx)	particulate matter, including plankton (ENVO:xxxxxxxx)	180	2000	25.2683
ERR1726844	ERX1796915	PRJEB4352	SAMEA2657106	WGS	METAGENOMIC	RANDOM	Illumina HiSeq 2000 paired end sequencing; environmental samples	14.6067	69.9775	5	surface water layer (ENVO:00002042)	particulate matter, including plankton (ENVO:xxxxxxxx)	20	180	29.0894
ERR1726845	ERX1796799	PRJEB4352	SAMEA2623035	WGS	METAGENOMIC	RANDOM	Illumina HiSeq 2000 paired end sequencing; environmental samples	22.7901	-157.944	110	deep chlorophyll maximum layer (ENVO:xxxxxxxx)	particulate matter, including plankton (ENVO:xxxxxxxx)	0.8	>	22.393
ERR1726846	ERX1796632	PRJEB4352	SAMEA2622824	WGS	METAGENOMIC	RANDOM	Illumina HiSeq 2000 paired end sequencing; environmental samples	-8.9111	-142.557	5	surface water layer (ENVO:00002042)	particulate matter, including plankton (ENVO:xxxxxxxx)	0.8	>	26.7802
ERR1726847	ERX1796830	PRJEB4352	SAMEA2732085	WGS	METAGENOMIC	RANDOM	Illumina HiSeq 2000 paired end sequencing; environmental samples	36.1399	-28.9689	5	surface water layer (ENVO:00002042)	particulate matter, including plankton (ENVO:xxxxxxxx)	5	20	17.3165
ERR1726848	ERX1796576	PRJEB4352	SAMEA2623226	WGS	METAGENOMIC	RANDOM	Illumina HiSeq 2000 paired end sequencing; environmental samples	32.931	-121.865	30	deep chlorophyll maximum layer (ENVO:xxxxxxxx)	particulate matter, including plankton (ENVO:xxxxxxxx)	0.8	>	17.2727
ERR1726849	ERX1796867	PRJEB4352	SAMEA2732843	WGS	METAGENOMIC	RANDOM	Illumina HiSeq 2000 paired end sequencing; environmental samples	31.4868	-159.075	5	surface water layer (ENVO:00002042)	particulate matter, including plankton (ENVO:xxxxxxxx)	5	20	25.1076
ERR1726850	ERX1796531	PRJEB4352	SAMEA2732628	WGS	METAGENOMIC	RANDOM	Illumina HiSeq 2000 paired end sequencing; environmental samples	-33.6771	-71.9719	5	surface water layer (ENVO:00002042)	particulate matter, including plankton (ENVO:xxxxxxxx)	20	180	16.7606
ERR1726851	ERX1796563	PRJEB4352	SAMEA2622912	WGS	METAGENOMIC	RANDOM	Illumina HiSeq 2000 paired end sequencing; environmental samples	0.0003	-153.676	5	surface water layer (ENVO:00002042)	particulate matter, including plankton (ENVO:xxxxxxxx)	0.8	>	26.0745
ERR1726852	ERX1796863	PRJEB4352	SAMEA2732005	WGS	METAGENOMIC	RANDOM	Illumina HiSeq 2000 paired end sequencing; environmental samples	35.8605	-37.178	40	deep chlorophyll maximum layer (ENVO:xxxxxxxx)	particulate matter, including plankton (ENVO:xxxxxxxx)	20	180	17.5205
ERR1726853	ERX1796688	PRJEB4352	SAMEA2732891	WGS	METAGENOMIC	RANDOM	Illumina HiSeq 2000 paired end sequencing; environmental samples	-44.6241	-52.1505	5	surface water layer (ENVO:00002042)	particulate matter, including plankton (ENVO:xxxxxxxx)	20	180	13.4912
ERR1726854	ERX1796527	PRJEB4352	SAMEA2620505	WGS	METAGENOMIC	RANDOM	Illumina HiSeq 2000 paired end sequencing; environmental samples	-21.5043	54.3563	5	surface water layer (ENVO:00002042)	particulate matter, including plankton (ENVO:xxxxxxxx)	5	20	27.2591
ERR1726855	ERX1796606	PRJEB4352	SAMEA2657037	WGS	METAGENOMIC	RANDOM	Illumina HiSeq 2000 paired end sequencing; environmental samples	39.4046	19.3886	50	deep chlorophyll maximum layer (ENVO:xxxxxxxx)	particulate matter, including plankton (ENVO:xxxxxxxx)	20	180	15.7713
ERR1726856	ERX1796956	PRJEB4352	SAMEA2622347	WGS	METAGENOMIC	RANDOM	Illumina HiSeq 2000 paired end sequencing; environmental samples	2.0299	-84.5546	30	deep chlorophyll maximum layer (ENVO:xxxxxxxx)	particulate matter, including plankton (ENVO:xxxxxxxx)	5	20	26.532
ERR1726857	ERX1796625	PRJEB4352	SAMEA2731626	WGS	METAGENOMIC	RANDOM	Illumina HiSeq 2000 paired end sequencing; environmental samples	-23.2229	-134.961	5	surface water layer (ENVO:00002042)	particulate matter, including plankton (ENVO:xxxxxxxx)	20	180	24.2666
ERR1726858	ERX1796874	PRJEB4352	SAMEA2622934	WGS	METAGENOMIC	RANDOM	Illumina HiSeq 2000 paired end sequencing; environmental samples	0.0222	-153.686	40	deep chlorophyll maximum layer (ENVO:xxxxxxxx)	particulate matter, including plankton (ENVO:xxxxxxxx)	0.8	>	26.0802
ERR1726859	ERX1796729	PRJEB4352	SAMEA2731784	WGS	METAGENOMIC	RANDOM	Illumina HiSeq 2000 paired end sequencing; environmental samples	35.9167	-37.2761	5	surface water layer (ENVO:00002042)	particulate matter, including plankton (ENVO:xxxxxxxx)	180	2000	17.5831
ERR1726860	ERX1796612	PRJEB4352	SAMEA2731788	WGS	METAGENOMIC	RANDOM	Illumina HiSeq 2000 paired end sequencing; environmental samples	35.8913	-37.2369	5	surface water layer (ENVO:00002042)	particulate matter, including plankton (ENVO:xxxxxxxx)	20	180	17.5831
ERR1726861	ERX1796603	PRJEB4352	SAMEA2731676	WGS	METAGENOMIC	RANDOM	Illumina HiSeq 2000 paired end sequencing; environmental samples	43.6858	-16.8474	5	surface water layer (ENVO:00002042)	particulate matter, including plankton (ENVO:xxxxxxxx)	5	20	14.2806
ERR1726862	ERX1796727	PRJEB4352	SAMEA2620139	WGS	METAGENOMIC	RANDOM	Illumina HiSeq 2000 paired end sequencing; environmental samples	17.4825	67.9869	25	water layer with no specific feature	particulate matter, including plankton (ENVO:xxxxxxxx)	3	>	27.5801
ERR1726863	ERX1796711	PRJEB4352	SAMEA2623741	WGS	METAGENOMIC	RANDOM	Illumina HiSeq 2000 paired end sequencing; environmental samples	31.6948	-64.2489	5	surface water layer (ENVO:00002042)	particulate matter, including plankton (ENVO:xxxxxxxx)	0.8	>	20.3973
ERR1726864	ERX1796594	PRJEB4352	SAMEA2623282	WGS	METAGENOMIC	RANDOM	Illumina HiSeq 2000 paired end sequencing; environmental samples	14.2035	-116.626	5	surface water layer (ENVO:00002042)	particulate matter, including plankton (ENVO:xxxxxxxx)	0.8	>	26.4091
ERR1726865	ERX1796826	PRJEB4352	SAMEA2656973	WGS	METAGENOMIC	RANDOM	Illumina HiSeq 2000 paired end sequencing; environmental samples	-12.9488	-96.0293	5	surface water layer (ENVO:00002042)	particulate matter, including plankton (ENVO:xxxxxxxx)	5	20	25.2512
ERR1726866	ERX1796745	PRJEB4352	SAMEA2620959	WGS	METAGENOMIC	RANDOM	Illumina HiSeq 2000 paired end sequencing; environmental samples	-34.8901	18.0459	30	deep chlorophyll maximum layer (ENVO:xxxxxxxx)	particulate matter, including plankton (ENVO:xxxxxxxx)	0.8	5	15.019
ERR1726867	ERX1796832	PRJEB4352	SAMEA2731641	WGS	METAGENOMIC	RANDOM	Illumina HiSeq 2000 paired end sequencing; environmental samples	34.0639	-49.844	5	surface water layer (ENVO:00002042)	particulate matter, including plankton (ENVO:xxxxxxxx)	20	180	18.871
ERR1726868	ERX1796922	PRJEB4352	SAMEA2657069	WGS	METAGENOMIC	RANDOM	Illumina HiSeq 2000 paired end sequencing; environmental samples	19.0199	64.5315	25	deep chlorophyll maximum layer (ENVO:xxxxxxxx)	particulate matter, including plankton (ENVO:xxxxxxxx)	180	2000	25.9781
ERR1726869	ERX1796685	PRJEB4352	SAMEA2623247	WGS	METAGENOMIC	RANDOM	Illumina HiSeq 2000 paired end sequencing; environmental samples	33.0339	-121.878	650	mesopelagic zone (ENVO:00000213)	particulate matter, including plankton (ENVO:xxxxxxxx)	3	>	5.28898
ERR1726870	ERX1796862	PRJEB4352	SAMEA2731262	WGS	METAGENOMIC	RANDOM	Illumina HiSeq 2000 paired end sequencing; environmental samples	39.91	12.8266	5	surface water layer (ENVO:00002042)	particulate matter, including plankton (ENVO:xxxxxxxx)	20	180	21.6182
ERR1726871	ERX1796620	PRJEB4352	SAMEA2657063	WGS	METAGENOMIC	RANDOM	Illumina HiSeq 2000 paired end sequencing; environmental samples	2.0399	-84.5599	5	surface water layer (ENVO:00002042)	particulate matter, including plankton (ENVO:xxxxxxxx)	5	20	27.9022
ERR1726872	ERX1796950	PRJEB4352	SAMEA2732790	WGS	METAGENOMIC	RANDOM	Illumina HiSeq 2000 paired end sequencing; environmental samples	31.4901	-159.067	5	surface water layer (ENVO:00002042)	particulate matter, including plankton (ENVO:xxxxxxxx)	20	180	25.1076
ERR1726873	ERX1796939	PRJEB4352	SAMEA2732598	WGS	METAGENOMIC	RANDOM	Illumina HiSeq 2000 paired end sequencing; environmental samples	17.0552	-118.901	5	surface water layer (ENVO:00002042)	particulate matter, including plankton (ENVO:xxxxxxxx)	20	180	24.7904
ERR1726874	ERX1796538	PRJEB4352	SAMEA2732721	WGS	METAGENOMIC	RANDOM	Illumina HiSeq 2000 paired end sequencing; environmental samples	6.339	-103.034	60	deep chlorophyll maximum layer (ENVO:xxxxxxxx)	particulate matter, including plankton (ENVO:xxxxxxxx)	20	180	20.3609
ERR1726875	ERX1796893	PRJEB4352	SAMEA2620959	WGS	METAGENOMIC	RANDOM	Illumina HiSeq 2000 paired end sequencing; environmental samples	-34.8901	18.0459	30	deep chlorophyll maximum layer (ENVO:xxxxxxxx)	particulate matter, including plankton (ENVO:xxxxxxxx)	0.8	5	15.019
ERR1726876	ERX1796692	PRJEB4352	SAMEA2732192	WGS	METAGENOMIC	RANDOM	Illumina HiSeq 2000 paired end sequencing; environmental samples	-34.0374	-73.09	5	surface water layer (ENVO:00002042)	particulate matter, including plankton (ENVO:xxxxxxxx)	180	2000	18.207
ERR1726877	ERX1796549	PRJEB4352	SAMEA2731996	WGS	METAGENOMIC	RANDOM	Illumina HiSeq 2000 paired end sequencing; environmental samples	33.0096	-66.547	5	surface water layer (ENVO:00002042)	particulate matter, including plankton (ENVO:xxxxxxxx)	180	2000	20.1216
ERR1726878	ERX1796861	PRJEB4352	SAMEA2621795	WGS	METAGENOMIC	RANDOM	Illumina HiSeq 2000 paired end sequencing; environmental samples	-34.0614	-73.1066	5	surface water layer (ENVO:00002042)	particulate matter, including plankton (ENVO:xxxxxxxx)	5	20	18.0145
ERR1726879	ERX1796791	PRJEB4352	SAMEA2657003	WGS	METAGENOMIC	RANDOM	Illumina HiSeq 2000 paired end sequencing; environmental samples	41.6666	2.7962	5	surface water layer (ENVO:00002042)	particulate matter, including plankton (ENVO:xxxxxxxx)	180	2000	99999
ERR1726880	ERX1796718	PRJEB4352	SAMEA2732634	WGS	METAGENOMIC	RANDOM	Illumina HiSeq 2000 paired end sequencing; environmental samples	-28.1814	-107.599	175	deep chlorophyll maximum layer (ENVO:xxxxxxxx)	particulate matter, including plankton (ENVO:xxxxxxxx)	180	2000	19.4199
ERR1726881	ERX1796943	PRJEB4352	SAMEA2621364	WGS	METAGENOMIC	RANDOM	Illumina HiSeq 2000 paired end sequencing; environmental samples	-44.5342	-52.455	5	surface water layer (ENVO:00002042)	particulate matter, including plankton (ENVO:xxxxxxxx)	5	20	13.8644
ERR1726882	ERX1796819	PRJEB4352	SAMEA2657019	WGS	METAGENOMIC	RANDOM	Illumina HiSeq 2000 paired end sequencing; environmental samples	-16.9741	-100.668	90	deep chlorophyll maximum layer (ENVO:xxxxxxxx)	particulate matter, including plankton (ENVO:xxxxxxxx)	180	2000	20.4459
ERR1726883	ERX1796700	PRJEB4352	SAMEA2657010	WGS	METAGENOMIC	RANDOM	Illumina HiSeq 2000 paired end sequencing; environmental samples	-8.9948	-139.217	5	surface water layer (ENVO:00002042)	particulate matter, including plankton (ENVO:xxxxxxxx)	180	2000	26.5644
ERR1726884	ERX1796660	PRJEB4352	SAMEA2623204	WGS	METAGENOMIC	RANDOM	Illumina HiSeq 2000 paired end sequencing; environmental samples	32.9986	-121.77	5	surface water layer (ENVO:00002042)	particulate matter, including plankton (ENVO:xxxxxxxx)	0.8	>	17.428
ERR1726885	ERX1796643	PRJEB4352	SAMEA2731031	WGS	METAGENOMIC	RANDOM	Illumina HiSeq 2000 paired end sequencing; environmental samples	39.2214	-70.0322	5	surface water layer (ENVO:00002042)	particulate matter, including plankton (ENVO:xxxxxxxx)	180	2000	14.0794
ERR1726886	ERX1796878	PRJEB4352	SAMEA2732983	WGS	METAGENOMIC	RANDOM	Illumina HiSeq 2000 paired end sequencing; environmental samples	6.4808	-94.9704	5	surface water layer (ENVO:00002042)	particulate matter, including plankton (ENVO:xxxxxxxx)	5	20	26.2738
ERR1726887	ERX1796647	PRJEB4352	SAMEA2730531	WGS	METAGENOMIC	RANDOM	Illumina HiSeq 2000 paired end sequencing; environmental samples	36.5158	-3.9942	10	surface water layer (ENVO:00002042)	particulate matter, including plankton (ENVO:xxxxxxxx)	180	2000	99999
ERR1726888	ERX1796828	PRJEB4352	SAMEA2732214	WGS	METAGENOMIC	RANDOM	Illumina HiSeq 2000 paired end sequencing; environmental samples	33.0007	-121.87	5	surface water layer (ENVO:00002042)	particulate matter, including plankton (ENVO:xxxxxxxx)	5	20	17.5936
ERR1726889	ERX1796772	PRJEB4352	SAMEA2732099	WGS	METAGENOMIC	RANDOM	Illumina HiSeq 2000 paired end sequencing; environmental samples	31.7432	-64.1967	5	surface water layer (ENVO:00002042)	particulate matter, including plankton (ENVO:xxxxxxxx)	180	2000	20.3973
ERR1726890	ERX1796753	PRJEB4352	SAMEA2622393	WGS	METAGENOMIC	RANDOM	Illumina HiSeq 2000 paired end sequencing; environmental samples	-2.0133	-84.589	5	surface water layer (ENVO:00002042)	particulate matter, including plankton (ENVO:xxxxxxxx)	5	20	23.8683
ERR1726891	ERX1796855	PRJEB4352	SAMEA2657010	WGS	METAGENOMIC	RANDOM	Illumina HiSeq 2000 paired end sequencing; environmental samples	-8.9948	-139.217	5	surface water layer (ENVO:00002042)	particulate matter, including plankton (ENVO:xxxxxxxx)	180	2000	26.5644
ERR1726892	ERX1796678	PRJEB4352	SAMEA2657085	WGS	METAGENOMIC	RANDOM	Illumina HiSeq 2000 paired end sequencing; environmental samples	-9.1463	-140.515	5	surface water layer (ENVO:00002042)	particulate matter, including plankton (ENVO:xxxxxxxx)	20	180	26.5706
ERR1726893	ERX1796633	PRJEB4352	SAMEA2730834	WGS	METAGENOMIC	RANDOM	Illumina HiSeq 2000 paired end sequencing; environmental samples	29.7902	-79.6437	40	deep chlorophyll maximum layer (ENVO:xxxxxxxx)	particulate matter, including plankton (ENVO:xxxxxxxx)	20	180	25.0496
ERR1726894	ERX1796716	PRJEB4352	SAMEA2732648	WGS	METAGENOMIC	RANDOM	Illumina HiSeq 2000 paired end sequencing; environmental samples	6.8381	-153.106	5	surface water layer (ENVO:00002042)	particulate matter, including plankton (ENVO:xxxxxxxx)	20	180	28.2998
ERR1726895	ERX1796615	PRJEB4352	SAMEA2732583	WGS	METAGENOMIC	RANDOM	Illumina HiSeq 2000 paired end sequencing; environmental samples	-33.688	-71.9903	5	surface water layer (ENVO:00002042)	particulate matter, including plankton (ENVO:xxxxxxxx)	180	2000	16.7606
ERR1726896	ERX1796722	PRJEB4352	SAMEA2622012	WGS	METAGENOMIC	RANDOM	Illumina HiSeq 2000 paired end sequencing; environmental samples	-25.8051	-111.72	5	surface water layer (ENVO:00002042)	particulate matter, including plankton (ENVO:xxxxxxxx)	5	20	25.1487
ERR1726897	ERX1796540	PRJEB4352	SAMEA2620403	WGS	METAGENOMIC	RANDOM	Illumina HiSeq 2000 paired end sequencing; environmental samples	-2.0465	72.1568	55	deep chlorophyll maximum layer (ENVO:xxxxxxxx)	particulate matter, including plankton (ENVO:xxxxxxxx)	0.8	>	27.6221
ERR1726898	ERX1796618	PRJEB4352	SAMEA2620959	WGS	METAGENOMIC	RANDOM	Illumina HiSeq 2000 paired end sequencing; environmental samples	-34.8901	18.0459	30	deep chlorophyll maximum layer (ENVO:xxxxxxxx)	particulate matter, including plankton (ENVO:xxxxxxxx)	0.8	5	15.019
ERR1726899	ERX1796914	PRJEB4352	SAMEA2656971	WGS	METAGENOMIC	RANDOM	Illumina HiSeq 2000 paired end sequencing; environmental samples	-20.3943	-3.2085	5	surface water layer (ENVO:00002042)	particulate matter, including plankton (ENVO:xxxxxxxx)	20	180	19.7768
ERR1726900	ERX1796719	PRJEB4352	SAMEA2657031	WGS	METAGENOMIC	RANDOM	Illumina HiSeq 2000 paired end sequencing; environmental samples	-25.8162	-111.735	180	deep chlorophyll maximum layer (ENVO:xxxxxxxx)	particulate matter, including plankton (ENVO:xxxxxxxx)	180	2000	20.3254
ERR1726901	ERX1796788	PRJEB4352	SAMEA2732419	WGS	METAGENOMIC	RANDOM	Illumina HiSeq 2000 paired end sequencing; environmental samples	-64.3373	-52.9847	5	surface water layer (ENVO:00002042)	particulate matter, including plankton (ENVO:xxxxxxxx)	20	180	-0.56135
ERR1726902	ERX1796622	PRJEB4352	SAMEA2657055	WGS	METAGENOMIC	RANDOM	Illumina HiSeq 2000 paired end sequencing; environmental samples	21.9467	38.2517	5	surface water layer (ENVO:00002042)	particulate matter, including plankton (ENVO:xxxxxxxx)	20	180	27.3295
ERR1726903	ERX1796523	PRJEB4352	SAMEA2657032	WGS	METAGENOMIC	RANDOM	Illumina HiSeq 2000 paired end sequencing; environmental samples	-8.894	-142.631	5	surface water layer (ENVO:00002042)	particulate matter, including plankton (ENVO:xxxxxxxx)	20	180	26.8694
ERR1726904	ERX1796566	PRJEB4352	SAMEA2622347	WGS	METAGENOMIC	RANDOM	Illumina HiSeq 2000 paired end sequencing; environmental samples	2.0299	-84.5546	30	deep chlorophyll maximum layer (ENVO:xxxxxxxx)	particulate matter, including plankton (ENVO:xxxxxxxx)	5	20	26.532
ERR1726905	ERX1796587	PRJEB4352	SAMEA2656993	WGS	METAGENOMIC	RANDOM	Illumina HiSeq 2000 paired end sequencing; environmental samples	23.4183	37.245	80	deep chlorophyll maximum layer (ENVO:xxxxxxxx)	particulate matter, including plankton (ENVO:xxxxxxxx)	180	2000	26.184
ERR1726906	ERX1796864	PRJEB4352	SAMEA2621339	WGS	METAGENOMIC	RANDOM	Illumina HiSeq 2000 paired end sequencing; environmental samples	-40.6241	-51.9229	85	deep chlorophyll maximum layer (ENVO:xxxxxxxx)	particulate matter, including plankton (ENVO:xxxxxxxx)	5	20	18.2539
ERR1726907	ERX1796697	PRJEB4352	SAMEA2622389	WGS	METAGENOMIC	RANDOM	Illumina HiSeq 2000 paired end sequencing; environmental samples	-2.0133	-84.589	5	surface water layer (ENVO:00002042)	particulate matter, including plankton (ENVO:xxxxxxxx)	0.8	>	23.8683
ERR1726908	ERX1796846	PRJEB4352	SAMEA2620161	WGS	METAGENOMIC	RANDOM	Illumina HiSeq 2000 paired end sequencing; environmental samples	17.4847	67.9997	75	water layer with no specific feature	particulate matter, including plankton (ENVO:xxxxxxxx)	3	>	23.0815
ERR1726909	ERX1796952	PRJEB4352	SAMEA2657000	WGS	METAGENOMIC	RANDOM	Illumina HiSeq 2000 paired end sequencing; environmental samples	-12.9359	-96.0413	5	surface water layer (ENVO:00002042)	particulate matter, including plankton (ENVO:xxxxxxxx)	180	2000	25.2512
ERR1726910	ERX1796614	PRJEB4352	SAMEA2619918	WGS	METAGENOMIC	RANDOM	Illumina HiSeq 2000 paired end sequencing; environmental samples	18.4417	39.8567	60	deep chlorophyll maximum layer (ENVO:xxxxxxxx)	particulate matter, including plankton (ENVO:xxxxxxxx)	5	20	27.5899
ERR1726911	ERX1796502	PRJEB4352	SAMEA2732088	WGS	METAGENOMIC	RANDOM	Illumina HiSeq 2000 paired end sequencing; environmental samples	36.1736	-29.003	80	deep chlorophyll maximum layer (ENVO:xxxxxxxx)	particulate matter, including plankton (ENVO:xxxxxxxx)	20	180	16.8998
ERR1726912	ERX1796732	PRJEB4352	SAMEA2656982	WGS	METAGENOMIC	RANDOM	Illumina HiSeq 2000 paired end sequencing; environmental samples	-8.9124	-142.56	5	surface water layer (ENVO:00002042)	particulate matter, including plankton (ENVO:xxxxxxxx)	5	20	26.8694
ERR1726913	ERX1796773	PRJEB4352	SAMEA2622719	WGS	METAGENOMIC	RANDOM	Illumina HiSeq 2000 paired end sequencing; environmental samples	-8.9068	-140.283	5	surface water layer (ENVO:00002042)	particulate matter, including plankton (ENVO:xxxxxxxx)	0.8	>	26.5762
ERR1726914	ERX1796558	PRJEB4352	SAMEA2623016	WGS	METAGENOMIC	RANDOM	Illumina HiSeq 2000 paired end sequencing; environmental samples	22.7598	-157.957	5	surface water layer (ENVO:00002042)	particulate matter, including plankton (ENVO:xxxxxxxx)	0.8	>	26.1713
ERR1726915	ERX1796677	PRJEB4352	SAMEA2656967	WGS	METAGENOMIC	RANDOM	Illumina HiSeq 2000 paired end sequencing; environmental samples	18.5745	66.4895	25	deep chlorophyll maximum layer (ENVO:xxxxxxxx)	particulate matter, including plankton (ENVO:xxxxxxxx)	20	180	26.897
ERR1726916	ERX1796628	PRJEB4352	SAMEA2656988	WGS	METAGENOMIC	RANDOM	Illumina HiSeq 2000 paired end sequencing; environmental samples	-16.9554	-100.691	5	surface water layer (ENVO:00002042)	particulate matter, including plankton (ENVO:xxxxxxxx)	180	2000	22.762
ERR1726917	ERX1796766	PRJEB4352	SAMEA2656970	WGS	METAGENOMIC	RANDOM	Illumina HiSeq 2000 paired end sequencing; environmental samples	23.3733	37.2167	5	surface water layer (ENVO:00002042)	particulate matter, including plankton (ENVO:xxxxxxxx)	180	2000	25.9054
ERR1726918	ERX1796815	PRJEB4352	SAMEA2657055	WGS	METAGENOMIC	RANDOM	Illumina HiSeq 2000 paired end sequencing; environmental samples	21.9467	38.2517	5	surface water layer (ENVO:00002042)	particulate matter, including plankton (ENVO:xxxxxxxx)	20	180	27.3295
ERR1726919	ERX1796797	PRJEB4352	SAMEA2624009	WGS	METAGENOMIC	RANDOM	Illumina HiSeq 2000 paired end sequencing; environmental samples	44.0342	-16.5455	100	marine epipelagic mixed layer (ENVO:xxxxxxxxx)	particulate matter, including plankton (ENVO:xxxxxxxx)	0.8	>	13.3912
ERR1726920	ERX1796555	PRJEB4352	SAMEA2657098	WGS	METAGENOMIC	RANDOM	Illumina HiSeq 2000 paired end sequencing; environmental samples	20.807	63.513	20	deep chlorophyll maximum layer (ENVO:xxxxxxxx)	particulate matter, including plankton (ENVO:xxxxxxxx)	180	2000	25.2683
ERR1726921	ERX1796881	PRJEB4352	SAMEA2620506	WGS	METAGENOMIC	RANDOM	Illumina HiSeq 2000 paired end sequencing; environmental samples	-21.5043	54.3563	5	surface water layer (ENVO:00002042)	particulate matter, including plankton (ENVO:xxxxxxxx)	5	20	27.2591
ERR1726922	ERX1796837	PRJEB4352	SAMEA2657075	WGS	METAGENOMIC	RANDOM	Illumina HiSeq 2000 paired end sequencing; environmental samples	-8.957	-139.242	115	deep chlorophyll maximum layer (ENVO:xxxxxxxx)	particulate matter, including plankton (ENVO:xxxxxxxx)	180	2000	24.6627
ERR1726923	ERX1796590	PRJEB4352	SAMEA2732932	WGS	METAGENOMIC	RANDOM	Illumina HiSeq 2000 paired end sequencing; environmental samples	33.008	-121.758	5	surface water layer (ENVO:00002042)	particulate matter, including plankton (ENVO:xxxxxxxx)	180	2000	17.5936
ERR1726924	ERX1796584	PRJEB4352	SAMEA2732139	WGS	METAGENOMIC	RANDOM	Illumina HiSeq 2000 paired end sequencing; environmental samples	22.7091	-158.025	5	surface water layer (ENVO:00002042)	particulate matter, including plankton (ENVO:xxxxxxxx)	5	20	26.3155
ERR1726925	ERX1796742	PRJEB4352	SAMEA2656995	WGS	METAGENOMIC	RANDOM	Illumina HiSeq 2000 paired end sequencing; environmental samples	14.5644	70.0096	70	deep chlorophyll maximum layer (ENVO:xxxxxxxx)	particulate matter, including plankton (ENVO:xxxxxxxx)	20	180	25.4868
ERR1726926	ERX1796706	PRJEB4352	SAMEA2657012	WGS	METAGENOMIC	RANDOM	Illumina HiSeq 2000 paired end sequencing; environmental samples	22.085	38.2083	5	surface water layer (ENVO:00002042)	particulate matter, including plankton (ENVO:xxxxxxxx)	180	2000	27.2936
ERR1726927	ERX1796854	PRJEB4352	SAMEA2657094	WGS	METAGENOMIC	RANDOM	Illumina HiSeq 2000 paired end sequencing; environmental samples	-9.006	-139.206	5	surface water layer (ENVO:00002042)	particulate matter, including plankton (ENVO:xxxxxxxx)	20	180	26.5644
ERR1726928	ERX1796630	PRJEB4352	SAMEA2732412	WGS	METAGENOMIC	RANDOM	Illumina HiSeq 2000 paired end sequencing; environmental samples	-54.3826	-65.051	5	surface water layer (ENVO:00002042)	particulate matter, including plankton (ENVO:xxxxxxxx)	180	2000	7.3549
ERR1726929	ERX1796871	PRJEB4352	SAMEA2619746	WGS	METAGENOMIC	RANDOM	Illumina HiSeq 2000 paired end sequencing; environmental samples	39.8386	17.4155	5	surface water layer (ENVO:00002042)	particulate matter, including plankton (ENVO:xxxxxxxx)	5	20	17.0415
ERR1726930	ERX1796875	PRJEB4352	SAMEA2732986	WGS	METAGENOMIC	RANDOM	Illumina HiSeq 2000 paired end sequencing; environmental samples	32.9916	-121.854	30	deep chlorophyll maximum layer (ENVO:xxxxxxxx)	particulate matter, including plankton (ENVO:xxxxxxxx)	180	2000	15.594
ERR1726931	ERX1796579	PRJEB4352	SAMEA2731658	WGS	METAGENOMIC	RANDOM	Illumina HiSeq 2000 paired end sequencing; environmental samples	-23.233	-134.961	5	surface water layer (ENVO:00002042)	particulate matter, including plankton (ENVO:xxxxxxxx)	180	2000	24.2666
ERR1726932	ERX1796544	PRJEB4352	SAMEA2657094	WGS	METAGENOMIC	RANDOM	Illumina HiSeq 2000 paired end sequencing; environmental samples	-9.006	-139.206	5	surface water layer (ENVO:00002042)	particulate matter, including plankton (ENVO:xxxxxxxx)	20	180	26.5644
ERR1726933	ERX1796948	PRJEB4352	SAMEA2622324	WGS	METAGENOMIC	RANDOM	Illumina HiSeq 2000 paired end sequencing; environmental samples	1.9928	-84.5766	5	surface water layer (ENVO:00002042)	particulate matter, including plankton (ENVO:xxxxxxxx)	0.8	>	27.6176
ERR1726934	ERX1796899	PRJEB4352	SAMEA2657056	WGS	METAGENOMIC	RANDOM	Illumina HiSeq 2000 paired end sequencing; environmental samples	6.0098	74.0607	5	surface water layer (ENVO:00002042)	particulate matter, including plankton (ENVO:xxxxxxxx)	180	2000	29.9803
ERR1726935	ERX1796515	PRJEB4352	SAMEA2732441	WGS	METAGENOMIC	RANDOM	Illumina HiSeq 2000 paired end sequencing; environmental samples	6.7379	-153.081	5	surface water layer (ENVO:00002042)	particulate matter, including plankton (ENVO:xxxxxxxx)	180	2000	28.2998
ERR1726936	ERX1796710	PRJEB4352	SAMEA2730824	WGS	METAGENOMIC	RANDOM	Illumina HiSeq 2000 paired end sequencing; environmental samples	36.0322	-4.4493	68	deep chlorophyll maximum layer (ENVO:xxxxxxxx)	particulate matter, including plankton (ENVO:xxxxxxxx)	180	2000	99999
ERR1726937	ERX1796695	PRJEB4352	SAMEA2657030	WGS	METAGENOMIC	RANDOM	Illumina HiSeq 2000 paired end sequencing; environmental samples	-20.9514	-35.2273	5	surface water layer (ENVO:00002042)	particulate matter, including plankton (ENVO:xxxxxxxx)	20	180	23.3495
ERR1726938	ERX1796690	PRJEB4352	SAMEA2657070	WGS	METAGENOMIC	RANDOM	Illumina HiSeq 2000 paired end sequencing; environmental samples	-8.996	-139.281	5	surface water layer (ENVO:00002042)	particulate matter, including plankton (ENVO:xxxxxxxx)	5	20	26.5644
ERR1726939	ERX1796561	PRJEB4352	SAMEA2732484	WGS	METAGENOMIC	RANDOM	Illumina HiSeq 2000 paired end sequencing; environmental samples	-64.358	-53.0534	5	surface water layer (ENVO:00002042)	particulate matter, including plankton (ENVO:xxxxxxxx)	5	20	-0.427758
ERR1726940	ERX1796908	PRJEB4352	SAMEA2620139	WGS	METAGENOMIC	RANDOM	Illumina HiSeq 2000 paired end sequencing; environmental samples	17.4825	67.9869	25	water layer with no specific feature	particulate matter, including plankton (ENVO:xxxxxxxx)	3	>	27.5801
ERR1726941	ERX1796748	PRJEB4352	SAMEA2731933	WGS	METAGENOMIC	RANDOM	Illumina HiSeq 2000 paired end sequencing; environmental samples	44.0722	-16.4987	100	marine epipelagic mixed layer (ENVO:xxxxxxxxx)	particulate matter, including plankton (ENVO:xxxxxxxx)	180	2000	99999
ERR1726942	ERX1796925	PRJEB4352	SAMEA2657001	WGS	METAGENOMIC	RANDOM	Illumina HiSeq 2000 paired end sequencing; environmental samples	27.155	34.83	5	surface water layer (ENVO:00002042)	particulate matter, including plankton (ENVO:xxxxxxxx)	20	180	25.0621
ERR1726943	ERX1796699	PRJEB4352	SAMEA2732425	WGS	METAGENOMIC	RANDOM	Illumina HiSeq 2000 paired end sequencing; environmental samples	-29.6597	-101.235	5	surface water layer (ENVO:00002042)	particulate matter, including plankton (ENVO:xxxxxxxx)	5	20	23.8078
ERR1726944	ERX1796530	PRJEB4352	SAMEA2730918	WGS	METAGENOMIC	RANDOM	Illumina HiSeq 2000 paired end sequencing; environmental samples	25.5593	-88.4126	5	surface water layer (ENVO:00002042)	particulate matter, including plankton (ENVO:xxxxxxxx)	180	2000	24.9656
ERR1726945	ERX1796884	PRJEB4352	SAMEA2657076	WGS	METAGENOMIC	RANDOM	Illumina HiSeq 2000 paired end sequencing; environmental samples	2.0218	-84.5652	40	deep chlorophyll maximum layer (ENVO:xxxxxxxx)	particulate matter, including plankton (ENVO:xxxxxxxx)	20	180	27.6105
ERR1726946	ERX1796738	PRJEB4352	SAMEA2657071	WGS	METAGENOMIC	RANDOM	Illumina HiSeq 2000 paired end sequencing; environmental samples	-8.892	-142.636	5	surface water layer (ENVO:00002042)	particulate matter, including plankton (ENVO:xxxxxxxx)	180	2000	26.8694
ERR1726947	ERX1796782	PRJEB4352	SAMEA2731893	WGS	METAGENOMIC	RANDOM	Illumina HiSeq 2000 paired end sequencing; environmental samples	43.7421	-16.9002	25	marine epipelagic mixed layer (ENVO:xxxxxxxxx)	particulate matter, including plankton (ENVO:xxxxxxxx)	20	180	99999
ERR1726948	ERX1796501	PRJEB4352	SAMEA2732658	WGS	METAGENOMIC	RANDOM	Illumina HiSeq 2000 paired end sequencing; environmental samples	6.3199	-102.96	5	surface water layer (ENVO:00002042)	particulate matter, including plankton (ENVO:xxxxxxxx)	20	180	26.6415
ERR1726949	ERX1796902	PRJEB4352	SAMEA2731846	WGS	METAGENOMIC	RANDOM	Illumina HiSeq 2000 paired end sequencing; environmental samples	34.0823	-49.8695	5	surface water layer (ENVO:00002042)	particulate matter, including plankton (ENVO:xxxxxxxx)	180	2000	18.7327
ERR1726950	ERX1796733	PRJEB4352	SAMEA2656998	WGS	METAGENOMIC	RANDOM	Illumina HiSeq 2000 paired end sequencing; environmental samples	-21.0716	-35.3964	150	deep chlorophyll maximum layer (ENVO:xxxxxxxx)	particulate matter, including plankton (ENVO:xxxxxxxx)	20	180	22.3831
ERR1726951	ERX1796865	PRJEB4352	SAMEA2656960	WGS	METAGENOMIC	RANDOM	Illumina HiSeq 2000 paired end sequencing; environmental samples	20.8183	63.5047	5	surface water layer (ENVO:00002042)	particulate matter, including plankton (ENVO:xxxxxxxx)	20	180	25.5814
ERR1726952	ERX1796905	PRJEB4352	SAMEA2621793	WGS	METAGENOMIC	RANDOM	Illumina HiSeq 2000 paired end sequencing; environmental samples	-34.0614	-73.1066	5	surface water layer (ENVO:00002042)	particulate matter, including plankton (ENVO:xxxxxxxx)	20	180	18.0145
ERR1726953	ERX1796686	PRJEB4352	SAMEA2657003	WGS	METAGENOMIC	RANDOM	Illumina HiSeq 2000 paired end sequencing; environmental samples	41.6666	2.7962	5	surface water layer (ENVO:00002042)	particulate matter, including plankton (ENVO:xxxxxxxx)	180	2000	99999
ERR1726954	ERX1796937	PRJEB4352	SAMEA2732613	WGS	METAGENOMIC	RANDOM	Illumina HiSeq 2000 paired end sequencing; environmental samples	14.1987	-116.716	40	deep chlorophyll maximum layer (ENVO:xxxxxxxx)	particulate matter, including plankton (ENVO:xxxxxxxx)	20	180	12.4302
ERR1726955	ERX1796656	PRJEB4352	SAMEA2622324	WGS	METAGENOMIC	RANDOM	Illumina HiSeq 2000 paired end sequencing; environmental samples	1.9928	-84.5766	5	surface water layer (ENVO:00002042)	particulate matter, including plankton (ENVO:xxxxxxxx)	0.8	>	27.6176
ERR1726956	ERX1796639	PRJEB4352	SAMEA2656983	WGS	METAGENOMIC	RANDOM	Illumina HiSeq 2000 paired end sequencing; environmental samples	35.7444	14.3083	5	surface water layer (ENVO:00002042)	particulate matter, including plankton (ENVO:xxxxxxxx)	20	180	99999
ERR1726957	ERX1796683	PRJEB4352	SAMEA2730939	WGS	METAGENOMIC	RANDOM	Illumina HiSeq 2000 paired end sequencing; environmental samples	25.5773	-88.4308	125	deep chlorophyll maximum layer (ENVO:xxxxxxxx)	particulate matter, including plankton (ENVO:xxxxxxxx)	180	2000	24.9304
ERR1726958	ERX1796657	PRJEB4352	SAMEA2732895	WGS	METAGENOMIC	RANDOM	Illumina HiSeq 2000 paired end sequencing; environmental samples	-44.6474	-52.1308	5	surface water layer (ENVO:00002042)	particulate matter, including plankton (ENVO:xxxxxxxx)	180	2000	13.4912
ERR1726959	ERX1796522	PRJEB4352	SAMEA2657026	WGS	METAGENOMIC	RANDOM	Illumina HiSeq 2000 paired end sequencing; environmental samples	-8.9543	-139.26	115	deep chlorophyll maximum layer (ENVO:xxxxxxxx)	particulate matter, including plankton (ENVO:xxxxxxxx)	5	20	25.4577
ERR1726960	ERX1796740	PRJEB4352	SAMEA2657039	WGS	METAGENOMIC	RANDOM	Illumina HiSeq 2000 paired end sequencing; environmental samples	18.4183	39.865	60	deep chlorophyll maximum layer (ENVO:xxxxxxxx)	particulate matter, including plankton (ENVO:xxxxxxxx)	20	180	27.5399
ERR1726961	ERX1796931	PRJEB4352	SAMEA2657109	WGS	METAGENOMIC	RANDOM	Illumina HiSeq 2000 paired end sequencing; environmental samples	-8.8984	-140.309	5	surface water layer (ENVO:00002042)	particulate matter, including plankton (ENVO:xxxxxxxx)	5	20	26.6395
ERR1726962	ERX1796877	PRJEB4352	SAMEA2731900	WGS	METAGENOMIC	RANDOM	Illumina HiSeq 2000 paired end sequencing; environmental samples	0.0348	-153.786	40	deep chlorophyll maximum layer (ENVO:xxxxxxxx)	particulate matter, including plankton (ENVO:xxxxxxxx)	180	2000	26.0826
ERR1726963	ERX1796840	PRJEB4352	SAMEA2621855	WGS	METAGENOMIC	RANDOM	Illumina HiSeq 2000 paired end sequencing; environmental samples	-31.4424	-93.9597	5	surface water layer (ENVO:00002042)	particulate matter, including plankton (ENVO:xxxxxxxx)	20	180	22.4135
ERR1726964	ERX1796841	PRJEB4352	SAMEA2657076	WGS	METAGENOMIC	RANDOM	Illumina HiSeq 2000 paired end sequencing; environmental samples	2.0218	-84.5652	40	deep chlorophyll maximum layer (ENVO:xxxxxxxx)	particulate matter, including plankton (ENVO:xxxxxxxx)	20	180	27.6105
ERR1726965	ERX1796696	PRJEB4352	SAMEA2657107	WGS	METAGENOMIC	RANDOM	Illumina HiSeq 2000 paired end sequencing; environmental samples	35.7528	14.2765	80	deep chlorophyll maximum layer (ENVO:xxxxxxxx)	particulate matter, including plankton (ENVO:xxxxxxxx)	20	180	99999
ERR1726966	ERX1796904	PRJEB4352	SAMEA2732729	WGS	METAGENOMIC	RANDOM	Illumina HiSeq 2000 paired end sequencing; environmental samples	22.7478	-158.051	110	deep chlorophyll maximum layer (ENVO:xxxxxxxx)	particulate matter, including plankton (ENVO:xxxxxxxx)	180	2000	21.7084
ERR1726967	ERX1796653	PRJEB4352	SAMEA2732658	WGS	METAGENOMIC	RANDOM	Illumina HiSeq 2000 paired end sequencing; environmental samples	6.3199	-102.96	5	surface water layer (ENVO:00002042)	particulate matter, including plankton (ENVO:xxxxxxxx)	20	180	26.6415
ERR1726968	ERX1796758	PRJEB4352	SAMEA2732484	WGS	METAGENOMIC	RANDOM	Illumina HiSeq 2000 paired end sequencing; environmental samples	-64.358	-53.0534	5	surface water layer (ENVO:00002042)	particulate matter, including plankton (ENVO:xxxxxxxx)	5	20	-0.427758
ERR1726969	ERX1796919	PRJEB4352	SAMEA2656958	WGS	METAGENOMIC	RANDOM	Illumina HiSeq 2000 paired end sequencing; environmental samples	-20.4107	-3.1775	5	surface water layer (ENVO:00002042)	particulate matter, including plankton (ENVO:xxxxxxxx)	5	20	19.8589
ERR1726970	ERX1796667	PRJEB4352	SAMEA2656984	WGS	METAGENOMIC	RANDOM	Illumina HiSeq 2000 paired end sequencing; environmental samples	-25.8105	-111.733	5	surface water layer (ENVO:00002042)	particulate matter, including plankton (ENVO:xxxxxxxx)	20	180	25.1487
ERR1726971	ERX1796918	PRJEB4352	SAMEA2731035	WGS	METAGENOMIC	RANDOM	Illumina HiSeq 2000 paired end sequencing; environmental samples	39.2077	-70.034	5	surface water layer (ENVO:00002042)	particulate matter, including plankton (ENVO:xxxxxxxx)	20	180	14.0794
ERR1726972	ERX1796513	PRJEB4352	SAMEA2623948	WGS	METAGENOMIC	RANDOM	Illumina HiSeq 2000 paired end sequencing; environmental samples	43.7056	-16.8794	25	marine epipelagic mixed layer (ENVO:xxxxxxxxx)	particulate matter, including plankton (ENVO:xxxxxxxx)	0.8	>	99999
ERR1726973	ERX1796767	PRJEB4352	SAMEA2732095	WGS	METAGENOMIC	RANDOM	Illumina HiSeq 2000 paired end sequencing; environmental samples	35.8641	-37.1831	5	surface water layer (ENVO:00002042)	particulate matter, including plankton (ENVO:xxxxxxxx)	5	20	17.5933
ERR1726974	ERX1796635	PRJEB4352	SAMEA2620355	WGS	METAGENOMIC	RANDOM	Illumina HiSeq 2000 paired end sequencing; environmental samples	0.0033	71.6428	5	surface water layer (ENVO:00002042)	particulate matter, including plankton (ENVO:xxxxxxxx)	5	20	30.4964
ERR1726975	ERX1796624	PRJEB4352	SAMEA2621147	WGS	METAGENOMIC	RANDOM	Illumina HiSeq 2000 paired end sequencing; environmental samples	-8.7789	-17.9099	5	surface water layer (ENVO:00002042)	particulate matter, including plankton (ENVO:xxxxxxxx)	0.8	5	25.0262
ERR1726976	ERX1796626	PRJEB4352	SAMEA2656999	WGS	METAGENOMIC	RANDOM	Illumina HiSeq 2000 paired end sequencing; environmental samples	39.3885	19.3906	5	surface water layer (ENVO:00002042)	particulate matter, including plankton (ENVO:xxxxxxxx)	20	180	18.3425
ERR1726977	ERX1796955	PRJEB4352	SAMEA2731477	WGS	METAGENOMIC	RANDOM	Illumina HiSeq 2000 paired end sequencing; environmental samples	-23.2142	-129.631	170	deep chlorophyll maximum layer (ENVO:xxxxxxxx)	particulate matter, including plankton (ENVO:xxxxxxxx)	20	180	21.4775
ERR1726978	ERX1796814	PRJEB4352	SAMEA2657047	WGS	METAGENOMIC	RANDOM	Illumina HiSeq 2000 paired end sequencing; environmental samples	-16.9567	53.9809	5	surface water layer (ENVO:00002042)	particulate matter, including plankton (ENVO:xxxxxxxx)	180	2000	27.8684
ERR1726979	ERX1796604	PRJEB4352	SAMEA2657110	WGS	METAGENOMIC	RANDOM	Illumina HiSeq 2000 paired end sequencing; environmental samples	18.5667	66.522	5	surface water layer (ENVO:00002042)	particulate matter, including plankton (ENVO:xxxxxxxx)	20	180	26.8177
ERR1726980	ERX1796777	PRJEB4352	SAMEA2623899	WGS	METAGENOMIC	RANDOM	Illumina HiSeq 2000 paired end sequencing; environmental samples	43.6792	-16.8344	5	surface water layer (ENVO:00002042)	particulate matter, including plankton (ENVO:xxxxxxxx)	0.8	>	14.2806
ERR1740324	ERX1809867	PRJEB4352	SAMEA2621280	WGS	METAGENOMIC	RANDOM	Illumina HiSeq 2000 paired end sequencing; environmental samples	-30.1484	-43.2705	120	deep chlorophyll maximum layer (ENVO:xxxxxxxx)	particulate matter, including plankton (ENVO:xxxxxxxx)	0.8	>	19.3092
ERR1740325	ERX1809868	PRJEB4352	SAMEA2621496	WGS	METAGENOMIC	RANDOM	Illumina HiSeq 2000 paired end sequencing; environmental samples	-60.2287	-60.6476	5	surface water layer (ENVO:00002042)	particulate matter, including plankton (ENVO:xxxxxxxx)	0.8	>	1.84402
ERR1740326	ERX1809866	PRJEB4352	SAMEA2621208	WGS	METAGENOMIC	RANDOM	Illumina HiSeq 2000 paired end sequencing; environmental samples	-20.9354	-35.1803	5	surface water layer (ENVO:00002042)	particulate matter, including plankton (ENVO:xxxxxxxx)	0.8	>	23.3495
ERR1740327	ERX1809870	PRJEB4352	SAMEA2656966	WGA	METAGENOMIC	RANDOM	Illumina HiSeq 2000 paired end sequencing; environmental samples	-62.21	-49.2245	90	deep chlorophyll maximum layer (ENVO:xxxxxxxx)	particulate matter, including plankton (ENVO:xxxxxxxx)	5	20	-0.763194
ERR1740328	ERX1809869	PRJEB4352	SAMEA2620870	WGA	METAGENOMIC	RANDOM	Illumina HiSeq 2000 paired end sequencing; environmental samples	-35.1728	26.2868	5	surface water layer (ENVO:00002042)	particulate matter, including plankton (ENVO:xxxxxxxx)	0.8	5	21.8168
ERR315673	ERX288843	PRJEB4352	SAMEA2189665	WGS	METAGENOMIC	RANDOM	454 GS FLX Titanium sequencing; Marine metagenome Titanium Simple	NA	NA	NA			NA		NA
ERR315674	ERX288834	PRJEB4352	SAMEA2189672	WGS	METAGENOMIC	RANDOM	454 GS FLX Titanium paired end sequencing; Marine metagenome Titanium Mate-pair	NA	NA	NA			NA		NA
ERR315675	ERX288838	PRJEB4352	SAMEA2189665	WGS	METAGENOMIC	RANDOM	454 GS FLX Titanium sequencing; Marine metagenome Titanium Simple	NA	NA	NA			NA		NA
ERR315676	ERX288841	PRJEB4352	SAMEA2189670	WGS	METAGENOMIC	RANDOM	454 GS FLX Titanium sequencing; Marine metagenome Titanium Simple	NA	NA	NA			NA		NA
ERR315677	ERX288826	PRJEB4352	SAMEA2189670	WGS	METAGENOMIC	RANDOM	454 GS FLX Titanium sequencing; Marine metagenome Titanium Simple	NA	NA	NA			NA		NA
ERR315678	ERX288842	PRJEB4352	SAMEA2189671	WGS	METAGENOMIC	RANDOM	454 GS FLX Titanium sequencing; Marine metagenome Titanium Simple	NA	NA	NA			NA		NA
ERR315679	ERX288831	PRJEB4352	SAMEA2189667	WGS	METAGENOMIC	RANDOM	454 GS FLX Titanium sequencing; Marine metagenome Titanium Simple	NA	NA	NA			NA		NA
ERR315680	ERX288822	PRJEB4352	SAMEA2189665	WGS	METAGENOMIC	RANDOM	454 GS FLX Titanium sequencing; Marine metagenome Titanium Simple	NA	NA	NA			NA		NA
ERR315681	ERX288837	PRJEB4352	SAMEA2189665	WGS	METAGENOMIC	RANDOM	454 GS FLX Titanium sequencing; Marine metagenome Titanium Simple	NA	NA	NA			NA		NA
ERR315682	ERX288827	PRJEB4352	SAMEA2189665	WGS	METAGENOMIC	RANDOM	454 GS FLX Titanium sequencing; Marine metagenome Titanium Simple	NA	NA	NA			NA		NA
ERR315683	ERX288829	PRJEB4352	SAMEA2189667	WGS	METAGENOMIC	RANDOM	454 GS FLX Titanium sequencing; Marine metagenome Titanium LR Simple	NA	NA	NA			NA		NA
ERR315684	ERX288833	PRJEB4352	SAMEA2189665	WGS	METAGENOMIC	RANDOM	454 GS FLX Titanium sequencing; Marine metagenome Titanium Simple	NA	NA	NA			NA		NA
ERR315685	ERX288839	PRJEB4352	SAMEA2189665	WGS	METAGENOMIC	RANDOM	454 GS FLX Titanium sequencing; Marine metagenome Titanium Simple	NA	NA	NA			NA		NA
ERR315686	ERX288836	PRJEB4352	SAMEA2189670	WGS	METAGENOMIC	RANDOM	454 GS FLX Titanium sequencing; Marine metagenome Titanium Simple	NA	NA	NA			NA		NA
ERR315687	ERX288832	PRJEB4352	SAMEA2189668	WGS	METAGENOMIC	RANDOM	454 GS FLX Titanium sequencing; Marine metagenome Titanium Multiplex	NA	NA	NA			NA		NA
ERR315688	ERX288840	PRJEB4352	SAMEA2189672	WGS	METAGENOMIC	RANDOM	454 GS FLX Titanium paired end sequencing; Marine metagenome Titanium Mate-pair	NA	NA	NA			NA		NA
ERR315689	ERX288825	PRJEB4352	SAMEA2189669	WGS	METAGENOMIC	RANDOM	454 GS FLX Titanium sequencing; Marine metagenome Titanium Simple	NA	NA	NA			NA		NA
ERR315690	ERX288824	PRJEB4352	SAMEA2189669	WGS	METAGENOMIC	RANDOM	454 GS FLX Titanium sequencing; Marine metagenome Titanium Simple	NA	NA	NA			NA		NA
ERR315691	ERX288823	PRJEB4352	SAMEA2189671	WGS	METAGENOMIC	RANDOM	454 GS FLX Titanium sequencing; Marine metagenome Titanium Simple	NA	NA	NA			NA		NA
ERR315692	ERX288830	PRJEB4352	SAMEA2189667	WGS	METAGENOMIC	RANDOM	454 GS FLX Titanium sequencing; Marine metagenome Titanium Simple	NA	NA	NA			NA		NA
ERR315693	ERX288821	PRJEB4352	SAMEA2189665	WGS	METAGENOMIC	RANDOM	454 GS FLX Titanium sequencing; Marine metagenome Titanium Simple	NA	NA	NA			NA		NA
ERR315694	ERX288828	PRJEB4352	SAMEA2189669	WGS	METAGENOMIC	RANDOM	454 GS FLX Titanium sequencing; Marine metagenome Titanium LR Simple	NA	NA	NA			NA		NA
ERR315695	ERX288835	PRJEB4352	SAMEA2189666	WGS	METAGENOMIC	RANDOM	454 GS FLX Titanium sequencing; Marine metagenome Titanium Multiplex	NA	NA	NA			NA		NA
ERR315798	ERX288959	PRJEB4352	SAMEA2189670	WGS	METAGENOMIC	RANDOM	unspecified paired end sequencing; Marine metagenome GA IIx Simple ou Paire	NA	NA	NA			NA		NA
ERR315799	ERX288971	PRJEB4352	SAMEA2189666	WGS	METAGENOMIC	RANDOM	unspecified paired end sequencing; Marine metagenome GA IIx Simple ou Paire	NA	NA	NA			NA		NA
ERR315800	ERX288950	PRJEB4352	SAMEA2189670	WGS	METAGENOMIC	RANDOM	unspecified paired end sequencing; Marine metagenome GA IIx Simple ou Paire multiplex	NA	NA	NA			NA		NA
ERR315801	ERX288954	PRJEB4352	SAMEA2189670	WGS	METAGENOMIC	RANDOM	unspecified paired end sequencing; Marine metagenome GA IIx Simple ou Paire	NA	NA	NA			NA		NA
ERR315802	NA	PRJEB4352	SAMEA2189670	NA	NA	NA	NA	NA	NA	NA			NA		NA
ERR315803	ERX288951	PRJEB4352	SAMEA2189672	WGS	METAGENOMIC	RANDOM	unspecified paired end sequencing; Marine metagenome GA IIx Simple ou Paire	NA	NA	NA			NA		NA
ERR315804	ERX288970	PRJEB4352	SAMEA2189666	WGS	METAGENOMIC	RANDOM	unspecified paired end sequencing; Marine metagenome GA IIx Simple ou Paire	NA	NA	NA			NA		NA
ERR315805	ERX288962	PRJEB4352	SAMEA2189670	WGS	METAGENOMIC	RANDOM	unspecified paired end sequencing; Marine metagenome GA IIx Simple ou Paire multiplex	NA	NA	NA			NA		NA
ERR315806	ERX288957	PRJEB4352	SAMEA2189666	WGS	METAGENOMIC	RANDOM	unspecified paired end sequencing; Marine metagenome GA IIx Simple ou Paire	NA	NA	NA			NA		NA
ERR315807	ERX288960	PRJEB4352	SAMEA2189669	WGS	METAGENOMIC	RANDOM	unspecified paired end sequencing; Marine metagenome GA IIx Pairee	NA	NA	NA			NA		NA
ERR315808	NA	PRJEB4352	SAMEA2189668	NA	NA	NA	NA	NA	NA	NA			NA		NA
ERR315809	ERX288952	PRJEB4352	SAMEA2189667	WGS	METAGENOMIC	RANDOM	Illumina HiSeq 2000 paired end sequencing; Marine metagenome HiSeq 2000 Simple ou Paire	NA	NA	NA			NA		NA
ERR315810	ERX288953	PRJEB4352	SAMEA2189669	WGS	METAGENOMIC	RANDOM	unspecified paired end sequencing; Marine metagenome GA IIx Pairee	NA	NA	NA			NA		NA
ERR315811	ERX288968	PRJEB4352	SAMEA2189672	WGS	METAGENOMIC	RANDOM	unspecified paired end sequencing; Marine metagenome GA IIx Simple ou Paire	NA	NA	NA			NA		NA
ERR315812	ERX288956	PRJEB4352	SAMEA2189670	WGS	METAGENOMIC	RANDOM	unspecified paired end sequencing; Marine metagenome GA IIx Simple ou Paire multiplex	NA	NA	NA			NA		NA
ERR315813	ERX288955	PRJEB4352	SAMEA2189669	WGS	METAGENOMIC	RANDOM	unspecified paired end sequencing; Marine metagenome GA IIx Pairee	NA	NA	NA			NA		NA
ERR315814	ERX288949	PRJEB4352	SAMEA2189670	WGS	METAGENOMIC	RANDOM	unspecified paired end sequencing; Marine metagenome GA IIx Simple ou Paire	NA	NA	NA			NA		NA
ERR315815	ERX288969	PRJEB4352	SAMEA2189670	WGS	METAGENOMIC	RANDOM	Illumina HiSeq 2000 paired end sequencing; Marine metagenome HiSeq 2000 Paire chevauchant multiplex	NA	NA	NA			NA		NA
ERR315816	ERX288974	PRJEB4352	SAMEA2189666	WGS	METAGENOMIC	RANDOM	unspecified paired end sequencing; Marine metagenome GA IIx Simple ou Paire	NA	NA	NA			NA		NA
ERR315817	ERX288964	PRJEB4352	SAMEA2189670	WGS	METAGENOMIC	RANDOM	Illumina HiSeq 2000 paired end sequencing; Marine metagenome HiSeq 2000 Paire chevauchant multiplex	NA	NA	NA			NA		NA
ERR315818	ERX288946	PRJEB4352	SAMEA2189666	WGS	METAGENOMIC	RANDOM	unspecified paired end sequencing; Marine metagenome GA IIx Simple ou Paire	NA	NA	NA			NA		NA
ERR315819	ERX288972	PRJEB4352	SAMEA2189669	WGS	METAGENOMIC	RANDOM	unspecified paired end sequencing; Marine metagenome GA IIx Pairee	NA	NA	NA			NA		NA
ERR315820	ERX288975	PRJEB4352	SAMEA2189670	WGS	METAGENOMIC	RANDOM	Illumina HiSeq 2000 paired end sequencing; Marine metagenome HiSeq 2000 Paire chevauchant multiplex	NA	NA	NA			NA		NA
ERR315821	ERX288965	PRJEB4352	SAMEA2189670	WGS	METAGENOMIC	RANDOM	Illumina HiSeq 2000 paired end sequencing; Marine metagenome HiSeq 2000 Paire chevauchant multiplex	NA	NA	NA			NA		NA
ERR315822	ERX288973	PRJEB4352	SAMEA2189670	WGS	METAGENOMIC	RANDOM	Illumina HiSeq 2000 paired end sequencing; Marine metagenome HiSeq 2000 Paire chevauchant multiplex	NA	NA	NA			NA		NA
ERR315823	ERX288961	PRJEB4352	SAMEA2189671	WGS	METAGENOMIC	RANDOM	Illumina HiSeq 2000 paired end sequencing; Marine metagenome HiSeq 2000 Simple ou Paire	NA	NA	NA			NA		NA
ERR315824	ERX288966	PRJEB4352	SAMEA2189670	WGS	METAGENOMIC	RANDOM	unspecified paired end sequencing; Marine metagenome GA IIx Simple ou Paire multiplex	NA	NA	NA			NA		NA
ERR315825	ERX288958	PRJEB4352	SAMEA2189670	WGS	METAGENOMIC	RANDOM	unspecified paired end sequencing; Marine metagenome GA IIx Simple ou Paire	NA	NA	NA			NA		NA
ERR315826	ERX288948	PRJEB4352	SAMEA2189669	WGS	METAGENOMIC	RANDOM	unspecified paired end sequencing; Marine metagenome GA IIx Pairee	NA	NA	NA			NA		NA
ERR315827	ERX288967	PRJEB4352	SAMEA2189665	WGS	METAGENOMIC	RANDOM	Illumina HiSeq 2000 paired end sequencing; Marine metagenome HiSeq 2000 Simple ou Paire	NA	NA	NA			NA		NA
ERR318582	ERX291760	PRJEB4352	SAMEA2189659	WGS	METAGENOMIC	RANDOM	Illumina HiSeq 2000 paired end sequencing; Marine metagenome HiSeq 2000 Simple ou Paire	NA	NA	NA			NA		NA
ERR318583	ERX291738	PRJEB4352	SAMEA2189660	WGS	METAGENOMIC	RANDOM	Illumina HiSeq 2000 paired end sequencing; Marine metagenome HiSeq 2000 Simple ou Paire	NA	NA	NA			NA		NA
ERR318584	ERX291757	PRJEB4352	SAMEA2189661	WGS	METAGENOMIC	RANDOM	unspecified paired end sequencing; Marine metagenome GA IIx Simple ou Paire	NA	NA	NA			NA		NA
ERR318585	ERX291747	PRJEB4352	SAMEA2189658	WGS	METAGENOMIC	RANDOM	unspecified paired end sequencing; Marine metagenome GA IIx Simple ou Paire	NA	NA	NA			NA		NA
ERR318586	ERX291752	PRJEB4352	SAMEA2189655	WGS	METAGENOMIC	RANDOM	unspecified paired end sequencing; Marine metagenome GA IIx Simple ou Paire multiplex	NA	NA	NA			NA		NA
ERR318587	ERX291762	PRJEB4352	SAMEA2189654	WGS	METAGENOMIC	RANDOM	unspecified paired end sequencing; Marine metagenome GA IIx Simple ou Paire multiplex	NA	NA	NA			NA		NA
ERR318588	ERX291753	PRJEB4352	SAMEA2189652	WGS	METAGENOMIC	RANDOM	unspecified paired end sequencing; Marine metagenome GA IIx Simple ou Paire multiplex	NA	NA	NA			NA		NA
ERR318589	ERX291737	PRJEB4352	SAMEA2189656	WGS	METAGENOMIC	RANDOM	unspecified paired end sequencing; Marine metagenome GA IIx Simple ou Paire	NA	NA	NA			NA		NA
ERR318590	ERX291758	PRJEB4352	SAMEA2189655	WGS	METAGENOMIC	RANDOM	unspecified paired end sequencing; Marine metagenome GA IIx Simple ou Paire	NA	NA	NA			NA		NA
ERR318591	ERX291736	PRJEB4352	SAMEA2189652	WGS	METAGENOMIC	RANDOM	unspecified paired end sequencing; Marine metagenome GA IIx Simple ou Paire multiplex	NA	NA	NA			NA		NA
ERR318592	ERX291733	PRJEB4352	SAMEA2189652	WGS	METAGENOMIC	RANDOM	unspecified paired end sequencing; Marine metagenome GA IIx Simple ou Paire multiplex	NA	NA	NA			NA		NA
ERR318593	ERX291732	PRJEB4352	SAMEA2189664	WGS	METAGENOMIC	RANDOM	Illumina HiSeq 2000 paired end sequencing; Marine metagenome HiSeq 2000 Simple ou Paire	NA	NA	NA			NA		NA
ERR318594	ERX291750	PRJEB4352	SAMEA2189660	WGS	METAGENOMIC	RANDOM	Illumina HiSeq 2000 paired end sequencing; Marine metagenome HiSeq 2000 Simple ou Paire	NA	NA	NA			NA		NA
ERR318595	ERX291765	PRJEB4352	SAMEA2189664	WGS	METAGENOMIC	RANDOM	Illumina HiSeq 2000 paired end sequencing; Marine metagenome HiSeq 2000 Simple ou Paire	NA	NA	NA			NA		NA
ERR318596	ERX291763	PRJEB4352	SAMEA2189654	WGS	METAGENOMIC	RANDOM	unspecified paired end sequencing; Marine metagenome GA IIx Simple ou Paire multiplex	NA	NA	NA			NA		NA
ERR318597	ERX291764	PRJEB4352	SAMEA2189655	WGS	METAGENOMIC	RANDOM	unspecified paired end sequencing; Marine metagenome GA IIx Simple ou Paire multiplex	NA	NA	NA			NA		NA
ERR318598	ERX291748	PRJEB4352	SAMEA2189650	WGS	METAGENOMIC	RANDOM	Illumina HiSeq 2000 paired end sequencing; Marine metagenome HiSeq 2000 Simple ou Paire	NA	NA	NA			NA		NA
ERR318599	ERX291740	PRJEB4352	SAMEA2189655	WGS	METAGENOMIC	RANDOM	unspecified paired end sequencing; Marine metagenome GA IIx Simple ou Paire	NA	NA	NA			NA		NA
ERR318600	ERX291731	PRJEB4352	SAMEA2189653	WGS	METAGENOMIC	RANDOM	Illumina HiSeq 2000 paired end sequencing; Marine metagenome HiSeq 2000 Simple ou Paire	NA	NA	NA			NA		NA
ERR318601	ERX291761	PRJEB4352	SAMEA2189651	WGS	METAGENOMIC	RANDOM	Illumina HiSeq 2000 paired end sequencing; Marine metagenome HiSeq 2000 Simple ou Paire	NA	NA	NA			NA		NA
ERR318602	ERX291745	PRJEB4352	SAMEA2189656	WGS	METAGENOMIC	RANDOM	unspecified paired end sequencing; Marine metagenome GA IIx Simple ou Paire	NA	NA	NA			NA		NA
ERR318603	NA	PRJEB4352	SAMEA2189662	NA	NA	NA	NA	NA	NA	NA			NA		NA
ERR318604	ERX291744	PRJEB4352	SAMEA2189663	WGS	METAGENOMIC	RANDOM	unspecified paired end sequencing; Marine metagenome GA IIx Simple ou Paire	NA	NA	NA			NA		NA
ERR318605	ERX291734	PRJEB4352	SAMEA2189662	WGS	METAGENOMIC	RANDOM	Illumina HiSeq 2000 paired end sequencing; Marine metagenome HiSeq 2000 Simple ou Paire	NA	NA	NA			NA		NA
ERR318606	ERX291754	PRJEB4352	SAMEA2189652	WGS	METAGENOMIC	RANDOM	unspecified paired end sequencing; Marine metagenome GA IIx Simple ou Paire multiplex	NA	NA	NA			NA		NA
ERR318607	ERX291751	PRJEB4352	SAMEA2189663	WGS	METAGENOMIC	RANDOM	unspecified paired end sequencing; Marine metagenome GA IIx Simple ou Paire	NA	NA	NA			NA		NA
ERR318608	ERX291746	PRJEB4352	SAMEA2189654	WGS	METAGENOMIC	RANDOM	unspecified paired end sequencing; Marine metagenome GA IIx Simple ou Paire multiplex	NA	NA	NA			NA		NA
ERR318609	ERX291749	PRJEB4352	SAMEA2189654	WGS	METAGENOMIC	RANDOM	unspecified paired end sequencing; Marine metagenome GA IIx Simple ou Paire multiplex	NA	NA	NA			NA		NA
ERR318610	ERX291741	PRJEB4352	SAMEA2189654	WGS	METAGENOMIC	RANDOM	unspecified paired end sequencing; Marine metagenome GA IIx Simple ou Paire multiplex	NA	NA	NA			NA		NA
ERR318611	ERX291759	PRJEB4352	SAMEA2189661	WGS	METAGENOMIC	RANDOM	unspecified paired end sequencing; Marine metagenome GA IIx Simple ou Paire	NA	NA	NA			NA		NA
ERR318612	ERX291742	PRJEB4352	SAMEA2189652	WGS	METAGENOMIC	RANDOM	unspecified paired end sequencing; Marine metagenome GA IIx Simple ou Paire multiplex	NA	NA	NA			NA		NA
ERR318613	ERX291743	PRJEB4352	SAMEA2189657	WGS	METAGENOMIC	RANDOM	Illumina HiSeq 2000 paired end sequencing; Marine metagenome HiSeq 2000 Simple ou Paire	NA	NA	NA			NA		NA
ERR318614	ERX291739	PRJEB4352	SAMEA2189654	WGS	METAGENOMIC	RANDOM	unspecified paired end sequencing; Marine metagenome GA IIx Simple ou Paire multiplex	NA	NA	NA			NA		NA
ERR318615	ERX291755	PRJEB4352	SAMEA2189650	WGS	METAGENOMIC	RANDOM	Illumina HiSeq 2000 paired end sequencing; Marine metagenome HiSeq 2000 Simple ou Paire	NA	NA	NA			NA		NA
ERR318616	ERX291730	PRJEB4352	SAMEA2189658	WGS	METAGENOMIC	RANDOM	unspecified paired end sequencing; Marine metagenome GA IIx Simple ou Paire	NA	NA	NA			NA		NA
ERR318617	ERX291756	PRJEB4352	SAMEA2189652	WGS	METAGENOMIC	RANDOM	unspecified paired end sequencing; Marine metagenome GA IIx Simple ou Paire multiplex	NA	NA	NA			NA		NA
ERR538171	ERX503381	PRJEB4352	SAMEA2611385	WGS	METAGENOMIC	RANDOM	Illumina HiSeq 2000 paired end sequencing; environmental samples	42.1735	17.7175	5	surface water (ENVO:00002042) layer	particulate matter, including plankton (ENVO:xxxxxxxx)	20	180	17.0074
ERR538172	ERX503384	PRJEB4352	SAMEA2591104	WGS	METAGENOMIC	RANDOM	Illumina HiSeq 2000 paired end sequencing; environmental samples	42.1735	17.7252	55	deep chlorophyll maximum layer (ENVO:xxxxxxxx)	particulate matter, including plankton (ENVO:xxxxxxxx)	5	20	15.1941
ERR538173	ERX503388	PRJEB4352	SAMEA2591093	WGS	METAGENOMIC	RANDOM	Illumina HiSeq 2000 paired end sequencing; environmental samples	42.2038	17.715	5	surface water (ENVO:00002042) layer	particulate matter, including plankton (ENVO:xxxxxxxx)	0.8	5	17.322
ERR538174	ERX503374	PRJEB4352	SAMEA2611381	WGS	METAGENOMIC	RANDOM	Illumina HiSeq 2000 paired end sequencing; environmental samples	42.1646	17.736	50	deep chlorophyll maximum layer (ENVO:xxxxxxxx)	particulate matter, including plankton (ENVO:xxxxxxxx)	180	2000	14.9571
ERR538175	ERX503387	PRJEB4352	SAMEA2591103	WGS	METAGENOMIC	RANDOM	Illumina HiSeq 2000 paired end sequencing; environmental samples	42.1735	17.7252	55	deep chlorophyll maximum layer (ENVO:xxxxxxxx)	particulate matter, including plankton (ENVO:xxxxxxxx)	0.8	5	15.1941
ERR538176	ERX503379	PRJEB4352	SAMEA2611382	WGS	METAGENOMIC	RANDOM	Illumina HiSeq 2000 paired end sequencing; environmental samples	37.0112	1.946	42	deep chlorophyll maximum layer (ENVO:xxxxxxxx)	particulate matter, including plankton (ENVO:xxxxxxxx)	20	180	17.1729
ERR538177	ERX503382	PRJEB4352	SAMEA2611379	WGS	METAGENOMIC	RANDOM	Illumina HiSeq 2000 paired end sequencing; environmental samples	42.1694	17.7179	50	deep chlorophyll maximum layer (ENVO:xxxxxxxx)	particulate matter, including plankton (ENVO:xxxxxxxx)	20	180	15.8681
ERR538178	ERX503390	PRJEB4352	SAMEA2591116	WGS	METAGENOMIC	RANDOM	Illumina Genome Analyzer IIx paired end sequencing; environmental samples	33.9179	32.898	5	surface water (ENVO:00002042) layer	particulate matter, including plankton (ENVO:xxxxxxxx)	5	20	20.4606
ERR538179	ERX503386	PRJEB4352	SAMEA2591128	WGS	METAGENOMIC	RANDOM	Illumina Genome Analyzer IIx paired end sequencing; environmental samples	33.9235	32.8118	70	deep chlorophyll maximum layer (ENVO:xxxxxxxx)	saline water (ENVO:00002010), including plankton (ENVO:xxxxxxxx)	0.8	5	18.9795
ERR538180	ERX503380	PRJEB4352	SAMEA2611378	WGS	METAGENOMIC	RANDOM	Illumina HiSeq 2000 paired end sequencing; environmental samples	37.0242	1.9486	5	surface water (ENVO:00002042) layer	particulate matter, including plankton (ENVO:xxxxxxxx)	180	2000	23.787
ERR538181	ERX503378	PRJEB4352	SAMEA2591082	WGS	METAGENOMIC	RANDOM	Illumina Genome Analyzer IIx paired end sequencing; environmental samples	37.0541	1.9478	42	deep chlorophyll maximum layer (ENVO:xxxxxxxx)	particulate matter, including plankton (ENVO:xxxxxxxx)	5	20	17.3675
ERR538182	ERX503385	PRJEB4352	SAMEA2591077	WGS	METAGENOMIC	RANDOM	Illumina Genome Analyzer IIx paired end sequencing; environmental samples	37.0541	1.9478	42	deep chlorophyll maximum layer (ENVO:xxxxxxxx)	particulate matter, including plankton (ENVO:xxxxxxxx)	0.8	5	17.3675
ERR538183	ERX503375	PRJEB4352	SAMEA2611380	WGS	METAGENOMIC	RANDOM	Illumina HiSeq 2000 paired end sequencing; environmental samples	37.0299	1.9575	5	surface water (ENVO:00002042) layer	particulate matter, including plankton (ENVO:xxxxxxxx)	20	180	23.8257
ERR538184	ERX503376	PRJEB4352	SAMEA2591094	WGS	METAGENOMIC	RANDOM	Illumina HiSeq 2000 paired end sequencing; environmental samples	42.2038	17.715	5	surface water (ENVO:00002042) layer	particulate matter, including plankton (ENVO:xxxxxxxx)	5	20	17.322
ERR538185	ERX503383	PRJEB4352	SAMEA2611383	WGS	METAGENOMIC	RANDOM	Illumina HiSeq 2000 paired end sequencing; environmental samples	42.1916	17.7175	5	surface water (ENVO:00002042) layer	particulate matter, including plankton (ENVO:xxxxxxxx)	180	2000	17.6366
ERR538186	ERX503392	PRJEB4352	SAMEA2591115	WGS	METAGENOMIC	RANDOM	Illumina Genome Analyzer IIx paired end sequencing; environmental samples	33.9179	32.898	5	surface water (ENVO:00002042) layer	particulate matter, including plankton (ENVO:xxxxxxxx)	0.8	5	20.4606
ERR538187	ERX503391	PRJEB4352	SAMEA2591082	WGS	METAGENOMIC	RANDOM	Illumina Genome Analyzer IIx paired end sequencing; environmental samples	37.0541	1.9478	42	deep chlorophyll maximum layer (ENVO:xxxxxxxx)	particulate matter, including plankton (ENVO:xxxxxxxx)	5	20	17.3675
ERR538188	ERX503377	PRJEB4352	SAMEA2591129	WGS	METAGENOMIC	RANDOM	Illumina Genome Analyzer IIx paired end sequencing; environmental samples	33.9235	32.8118	70	deep chlorophyll maximum layer (ENVO:xxxxxxxx)	saline water (ENVO:00002010), including plankton (ENVO:xxxxxxxx)	5	20	18.9795
ERR538189	ERX503389	PRJEB4352	SAMEA2611384	WGS	METAGENOMIC	RANDOM	Illumina Genome Analyzer IIx paired end sequencing; environmental samples	33.9178	32.8849	5	surface water (ENVO:00002042) layer	particulate matter, including plankton (ENVO:xxxxxxxx)	20	180	20.4537
ERR538190	ERX503393	PRJEB4352	SAMEA2591063	WGA	METAGENOMIC	RANDOM	Illumina HiSeq 2000 paired end sequencing; environmental samples	37.051	1.9378	5	surface water (ENVO:00002042) layer	particulate matter, including plankton (ENVO:xxxxxxxx)	5	20	23.8257
ERR588857	ERX546861	PRJEB4352	SAMEA2622766	WGS	METAGENOMIC	RANDOM	Illumina HiSeq 2000 paired end sequencing; Marine metagenome.	-9.1504	-140.522	5	surface water layer (ENVO:00002042)	particulate matter, including plankton (ENVO:xxxxxxxx)	0.22	3	26.519
ERR599204	ERX556166	PRJEB4352	SAMEA2656989	WGA	METAGENOMIC	RANDOM	Illumina HiSeq 2000 paired end sequencing; Marine metagenome.	-8.7277	-17.9235	5	surface water layer (ENVO:00002042)	particulate matter, including plankton (ENVO:xxxxxxxx)	5	20	25.1323
ERR599205	ERX556177	PRJEB4352	SAMEA2620920	WGA	METAGENOMIC	RANDOM	Illumina HiSeq 2000 paired end sequencing; Marine metagenome.	-35.2421	26.3048	30	deep chlorophyll maximum layer (ENVO:xxxxxxxx)	particulate matter, including plankton (ENVO:xxxxxxxx)	5	20	21.8149
ERR599206	ERX556174	PRJEB4352	SAMEA2656966	WGA	METAGENOMIC	RANDOM	Illumina HiSeq 2000 paired end sequencing; Marine metagenome.	-62.21	-49.2245	90	deep chlorophyll maximum layer (ENVO:xxxxxxxx)	particulate matter, including plankton (ENVO:xxxxxxxx)	5	20	-0.763194
ERR599207	ERX556187	PRJEB4352	SAMEA2621106	WGA	METAGENOMIC	RANDOM	Illumina HiSeq 2000 paired end sequencing; Marine metagenome.	-20.4075	-3.1641	800	mesopelagic zone (ENVO:00000213)	particulate matter, including plankton (ENVO:xxxxxxxx)	3	>	4.2167
ERR599208	ERX556178	PRJEB4352	SAMEA2620941	WGA	METAGENOMIC	RANDOM	Illumina HiSeq 2000 paired end sequencing; Marine metagenome.	-34.9449	17.9189	5	surface water layer (ENVO:00002042)	particulate matter, including plankton (ENVO:xxxxxxxx)	5	20	15.0335
ERR599209	ERX556171	PRJEB4352	SAMEA2621440	WGA	METAGENOMIC	RANDOM	Illumina HiSeq 2000 paired end sequencing; Marine metagenome.	-47.2007	-57.9446	40	deep chlorophyll maximum layer (ENVO:xxxxxxxx)	particulate matter, including plankton (ENVO:xxxxxxxx)	20	200	6.97563
ERR599210	ERX556184	PRJEB4352	SAMEA2620870	WGA	METAGENOMIC	RANDOM	Illumina HiSeq 2000 paired end sequencing; Marine metagenome.	-35.1728	26.2868	5	surface water layer (ENVO:00002042)	particulate matter, including plankton (ENVO:xxxxxxxx)	0.8	5	21.8168
ERR599211	ERX556173	PRJEB4352	SAMEA2621190	WGA	METAGENOMIC	RANDOM	Illumina HiSeq 2000 paired end sequencing; Marine metagenome.	-8.7986	-17.9034	800	mesopelagic zone (ENVO:00000213)	particulate matter, including plankton (ENVO:xxxxxxxx)	3	>	4.67387
ERR599212	ERX556180	PRJEB4352	SAMEA2620822	WGA	METAGENOMIC	RANDOM	Illumina HiSeq 2000 paired end sequencing; Marine metagenome.	-29.5046	37.9599	1000	mesopelagic zone (ENVO:00000213)	particulate matter, including plankton (ENVO:xxxxxxxx)	0.8	200	7.6502
ERR599213	ERX556185	PRJEB4352	SAMEA2621189	WGA	METAGENOMIC	RANDOM	Illumina HiSeq 2000 paired end sequencing; Marine metagenome.	-8.7986	-17.9034	800	mesopelagic zone (ENVO:00000213)	particulate matter, including plankton (ENVO:xxxxxxxx)	0.8	3	4.67387
ERR599214	ERX556189	PRJEB4352	SAMEA2656979	WGA	METAGENOMIC	RANDOM	Illumina HiSeq 2000 paired end sequencing; Marine metagenome.	-62.0773	-49.4534	5	surface water layer (ENVO:00002042)	particulate matter, including plankton (ENVO:xxxxxxxx)	180	2000	0.67108
ERR599215	ERX556168	PRJEB4352	SAMEA2620583	WGA	METAGENOMIC	RANDOM	Illumina HiSeq 2000 paired end sequencing; Marine metagenome.	-16.9534	53.9601	75	deep chlorophyll maximum layer (ENVO:xxxxxxxx)	particulate matter, including plankton (ENVO:xxxxxxxx)	5	20	24.8943
ERR599216	ERX556172	PRJEB4352	SAMEA2621246	WGA	METAGENOMIC	RANDOM	Illumina HiSeq 2000 paired end sequencing; Marine metagenome.	-20.9315	-35.1794	800	mesopelagic zone (ENVO:00000213)	particulate matter, including plankton (ENVO:xxxxxxxx)	3	>	4.74959
ERR599217	ERX556179	PRJEB4352	SAMEA2621563	WGA	METAGENOMIC	RANDOM	Illumina HiSeq 2000 paired end sequencing; Marine metagenome.	-61.9689	-49.5017	790	mesopelagic zone (ENVO:00000213)	particulate matter, including plankton (ENVO:xxxxxxxx)	3	>	0.45883
ERR599218	ERX556190	PRJEB4352	SAMEA2620871	WGA	METAGENOMIC	RANDOM	Illumina HiSeq 2000 paired end sequencing; Marine metagenome.	-35.1728	26.2868	5	surface water layer (ENVO:00002042)	particulate matter, including plankton (ENVO:xxxxxxxx)	5	20	21.8168
ERR599219	ERX556176	PRJEB4352	SAMEA2621439	WGA	METAGENOMIC	RANDOM	Illumina HiSeq 2000 paired end sequencing; Marine metagenome.	-47.2007	-57.9446	40	deep chlorophyll maximum layer (ENVO:xxxxxxxx)	particulate matter, including plankton (ENVO:xxxxxxxx)	0.8	5	6.97563
ERR599220	ERX556182	PRJEB4352	SAMEA2621105	WGA	METAGENOMIC	RANDOM	Illumina HiSeq 2000 paired end sequencing; Marine metagenome.	-20.4075	-3.1641	800	mesopelagic zone (ENVO:00000213)	particulate matter, including plankton (ENVO:xxxxxxxx)	0.8	3	4.2167
ERR599221	ERX556188	PRJEB4352	SAMEA2621442	WGA	METAGENOMIC	RANDOM	Illumina HiSeq 2000 paired end sequencing; Marine metagenome.	-47.2007	-57.9446	40	deep chlorophyll maximum layer (ENVO:xxxxxxxx)	particulate matter, including plankton (ENVO:xxxxxxxx)	5	20	6.97563
ERR599222	ERX556193	PRJEB4352	SAMEA2656997	WGA	METAGENOMIC	RANDOM	Illumina HiSeq 2000 paired end sequencing; Marine metagenome.	-16.9616	53.9541	5	surface water layer (ENVO:00002042)	particulate matter, including plankton (ENVO:xxxxxxxx)	5	20	27.9333
ERR599223	ERX556183	PRJEB4352	SAMEA2657009	WGA	METAGENOMIC	RANDOM	Illumina HiSeq 2000 paired end sequencing; Marine metagenome.	-31.0536	4.6742	5	surface water layer (ENVO:00002042)	particulate matter, including plankton (ENVO:xxxxxxxx)	5	20	16.9485
ERR599224	ERX556175	PRJEB4352	SAMEA2657096	WGA	METAGENOMIC	RANDOM	Illumina HiSeq 2000 paired end sequencing; Marine metagenome.	-60.4016	-60.4488	5	surface water layer (ENVO:00002042)	particulate matter, including plankton (ENVO:xxxxxxxx)	5	20	1.95407
ERR599225	ERX556167	PRJEB4352	SAMEA2620821	WGA	METAGENOMIC	RANDOM	Illumina HiSeq 2000 paired end sequencing; Marine metagenome.	-29.5046	37.9599	1000	mesopelagic zone (ENVO:00000213)	particulate matter, including plankton (ENVO:xxxxxxxx)	0.8	200	7.6502
ERR599226	ERX556194	PRJEB4352	SAMEA2620847	WGA	METAGENOMIC	RANDOM	Illumina HiSeq 2000 paired end sequencing; Marine metagenome.	-29.5333	37.9117	65	deep chlorophyll maximum layer (ENVO:xxxxxxxx)	particulate matter, including plankton (ENVO:xxxxxxxx)	5	20	22.2503
ERR599227	ERX556181	PRJEB4352	SAMEA2621562	WGA	METAGENOMIC	RANDOM	Illumina HiSeq 2000 paired end sequencing; Marine metagenome.	-61.9689	-49.5017	790	mesopelagic zone (ENVO:00000213)	particulate matter, including plankton (ENVO:xxxxxxxx)	0.8	3	0.45883
ERR599228	ERX556191	PRJEB4352	SAMEA2621524	WGA	METAGENOMIC	RANDOM	Illumina HiSeq 2000 paired end sequencing; Marine metagenome.	-62.0385	-49.529	5	surface water layer (ENVO:00002042)	particulate matter, including plankton (ENVO:xxxxxxxx)	5	20	0.67108
ERR599229	ERX556192	PRJEB4352	SAMEA2621055	WGA	METAGENOMIC	RANDOM	Illumina HiSeq 2000 paired end sequencing; Marine metagenome.	-31.027	4.6802	50	deep chlorophyll maximum layer (ENVO:xxxxxxxx)	particulate matter, including plankton (ENVO:xxxxxxxx)	5	20	16.7874
ERR599230	ERX556170	PRJEB4352	SAMEA2621245	WGA	METAGENOMIC	RANDOM	Illumina HiSeq 2000 paired end sequencing; Marine metagenome.	-20.9315	-35.1794	800	mesopelagic zone (ENVO:00000213)	particulate matter, including plankton (ENVO:xxxxxxxx)	0.8	3	4.74959
ERR599231	ERX556169	PRJEB4352	SAMEA2620961	WGA	METAGENOMIC	RANDOM	Illumina HiSeq 2000 paired end sequencing; Marine metagenome.	-34.8901	18.0459	30	deep chlorophyll maximum layer (ENVO:xxxxxxxx)	particulate matter, including plankton (ENVO:xxxxxxxx)	5	20	15.019
ERR599232	ERX556186	PRJEB4352	SAMEA2657104	WGA	METAGENOMIC	RANDOM	Illumina HiSeq 2000 paired end sequencing; Marine metagenome.	-47.2002	-58.2034	5	surface water layer (ENVO:00002042)	particulate matter, including plankton (ENVO:xxxxxxxx)	5	20	7.32152
ERR599233	ERX556298	PRJEB4352	SAMEA2620959	WGS	METAGENOMIC	RANDOM	Illumina HiSeq 2000 paired end sequencing; Marine metagenome.	-34.8901	18.0459	30	deep chlorophyll maximum layer (ENVO:xxxxxxxx)	particulate matter, including plankton (ENVO:xxxxxxxx)	0.8	5	15.019
ERR599234	ERX556269	PRJEB4352	SAMEA2656994	WGS	METAGENOMIC	RANDOM	Illumina HiSeq 2000 paired end sequencing; Marine metagenome.	-47.1899	-58.2724	5	surface water layer (ENVO:00002042)	particulate matter, including plankton (ENVO:xxxxxxxx)	180	2000	7.32152
ERR599235	ERX556278	PRJEB4352	SAMEA2620959	WGS	METAGENOMIC	RANDOM	Illumina HiSeq 2000 paired end sequencing; Marine metagenome.	-34.8901	18.0459	30	deep chlorophyll maximum layer (ENVO:xxxxxxxx)	particulate matter, including plankton (ENVO:xxxxxxxx)	0.8	5	15.019
ERR599236	ERX556230	PRJEB4352	SAMEA2621052	WGS	METAGENOMIC	RANDOM	Illumina HiSeq 2000 paired end sequencing; Marine metagenome.	-31.027	4.6802	50	deep chlorophyll maximum layer (ENVO:xxxxxxxx)	particulate matter, including plankton (ENVO:xxxxxxxx)	0.8	>	16.7874
ERR599237	ERX556216	PRJEB4352	SAMEA2621263	WGS	METAGENOMIC	RANDOM	Illumina HiSeq 2000 paired end sequencing; Marine metagenome.	-30.1367	-43.2899	5	surface water layer (ENVO:00002042)	particulate matter, including plankton (ENVO:xxxxxxxx)	0.8	>	19.8541
ERR599238	ERX556241	PRJEB4352	SAMEA2620985	WGS	METAGENOMIC	RANDOM	Illumina HiSeq 2000 paired end sequencing; Marine metagenome.	-32.2401	17.7103	5	surface water layer (ENVO:00002042)	particulate matter, including plankton (ENVO:xxxxxxxx)	0.8	>	12.8345
ERR599239	ERX556266	PRJEB4352	SAMEA2621542	WGS	METAGENOMIC	RANDOM	Illumina HiSeq 2000 paired end sequencing; Marine metagenome.	-62.2231	-49.2139	90	deep chlorophyll maximum layer (ENVO:xxxxxxxx)	particulate matter, including plankton (ENVO:xxxxxxxx)	0.8	>	-0.78154
ERR599240	ERX556233	PRJEB4352	SAMEA2621280	WGS	METAGENOMIC	RANDOM	Illumina HiSeq 2000 paired end sequencing; Marine metagenome.	-30.1484	-43.2705	120	deep chlorophyll maximum layer (ENVO:xxxxxxxx)	particulate matter, including plankton (ENVO:xxxxxxxx)	0.8	>	19.3092
ERR599241	ERX556247	PRJEB4352	SAMEA2656958	WGS	METAGENOMIC	RANDOM	Illumina HiSeq 2000 paired end sequencing; Marine metagenome.	-20.4107	-3.1775	5	surface water layer (ENVO:00002042)	particulate matter, including plankton (ENVO:xxxxxxxx)	5	20	19.8589
ERR599242	ERX556243	PRJEB4352	SAMEA2620959	WGS	METAGENOMIC	RANDOM	Illumina HiSeq 2000 paired end sequencing; Marine metagenome.	-34.8901	18.0459	30	deep chlorophyll maximum layer (ENVO:xxxxxxxx)	particulate matter, including plankton (ENVO:xxxxxxxx)	0.8	5	15.019
ERR599243	ERX556267	PRJEB4352	SAMEA2657073	WGS	METAGENOMIC	RANDOM	Illumina HiSeq 2000 paired end sequencing; Marine metagenome.	-31.0507	4.6603	5	surface water layer (ENVO:00002042)	particulate matter, including plankton (ENVO:xxxxxxxx)	180	2000	16.9485
ERR599244	ERX556282	PRJEB4352	SAMEA2657083	WGS	METAGENOMIC	RANDOM	Illumina HiSeq 2000 paired end sequencing; Marine metagenome.	-29.5015	37.9946	65	deep chlorophyll maximum layer (ENVO:xxxxxxxx)	particulate matter, including plankton (ENVO:xxxxxxxx)	180	2000	22.2514
ERR599245	ERX556209	PRJEB4352	SAMEA2656977	WGS	METAGENOMIC	RANDOM	Illumina HiSeq 2000 paired end sequencing; Marine metagenome.	-30.1506	-43.2877	5	surface water layer (ENVO:00002042)	particulate matter, including plankton (ENVO:xxxxxxxx)	180	2000	19.8541
ERR599246	ERX556234	PRJEB4352	SAMEA2621298	WGS	METAGENOMIC	RANDOM	Illumina HiSeq 2000 paired end sequencing; Marine metagenome.	-30.1471	-43.2915	800	mesopelagic zone (ENVO:00000213)	particulate matter, including plankton (ENVO:xxxxxxxx)	0.8	3	5.8659
ERR599247	ERX556272	PRJEB4352	SAMEA2657108	WGS	METAGENOMIC	RANDOM	Illumina HiSeq 2000 paired end sequencing; Marine metagenome.	-29.5018	37.9887	5	surface water layer (ENVO:00002042)	particulate matter, including plankton (ENVO:xxxxxxxx)	180	2000	22.1656
ERR599248	ERX556297	PRJEB4352	SAMEA2621006	WGS	METAGENOMIC	RANDOM	Illumina HiSeq 2000 paired end sequencing; Marine metagenome.	-31.0198	4.6685	700	mesopelagic zone (ENVO:00000213)	particulate matter, including plankton (ENVO:xxxxxxxx)	0.8	3	7.02675
ERR599249	ERX556228	PRJEB4352	SAMEA2657020	WGS	METAGENOMIC	RANDOM	Illumina HiSeq 2000 paired end sequencing; Marine metagenome.	-16.9538	54.0043	75	deep chlorophyll maximum layer (ENVO:xxxxxxxx)	particulate matter, including plankton (ENVO:xxxxxxxx)	180	2000	24.9962
ERR599250	ERX556203	PRJEB4352	SAMEA2657029	WGS	METAGENOMIC	RANDOM	Illumina HiSeq 2000 paired end sequencing; Marine metagenome.	-30.2163	-43.275	5	surface water layer (ENVO:00002042)	particulate matter, including plankton (ENVO:xxxxxxxx)	5	20	20.0792
ERR599251	ERX556210	PRJEB4352	SAMEA2620959	WGS	METAGENOMIC	RANDOM	Illumina HiSeq 2000 paired end sequencing; Marine metagenome.	-34.8901	18.0459	30	deep chlorophyll maximum layer (ENVO:xxxxxxxx)	particulate matter, including plankton (ENVO:xxxxxxxx)	0.8	5	15.019
ERR599252	ERX556235	PRJEB4352	SAMEA2620959	WGS	METAGENOMIC	RANDOM	Illumina HiSeq 2000 paired end sequencing; Marine metagenome.	-34.8901	18.0459	30	deep chlorophyll maximum layer (ENVO:xxxxxxxx)	particulate matter, including plankton (ENVO:xxxxxxxx)	0.8	5	15.019
ERR599253	ERX556255	PRJEB4352	SAMEA2621208	WGS	METAGENOMIC	RANDOM	Illumina HiSeq 2000 paired end sequencing; Marine metagenome.	-20.9354	-35.1803	5	surface water layer (ENVO:00002042)	particulate matter, including plankton (ENVO:xxxxxxxx)	0.8	>	23.3495
ERR599254	ERX556264	PRJEB4352	SAMEA2621498	WGS	METAGENOMIC	RANDOM	Illumina HiSeq 2000 paired end sequencing; Marine metagenome.	-60.2287	-60.6476	5	surface water layer (ENVO:00002042)	particulate matter, including plankton (ENVO:xxxxxxxx)	0.8	5	1.84402
ERR599255	ERX556229	PRJEB4352	SAMEA2656969	WGS	METAGENOMIC	RANDOM	Illumina HiSeq 2000 paired end sequencing; Marine metagenome.	-32.2188	17.7054	5	surface water layer (ENVO:00002042)	particulate matter, including plankton (ENVO:xxxxxxxx)	180	2000	12.8345
ERR599256	ERX556280	PRJEB4352	SAMEA2656961	WGS	METAGENOMIC	RANDOM	Illumina HiSeq 2000 paired end sequencing; Marine metagenome.	-8.7484	-17.9179	5	surface water layer (ENVO:00002042)	particulate matter, including plankton (ENVO:xxxxxxxx)	20	180	25.0262
ERR599257	ERX556286	PRJEB4352	SAMEA2621029	WGS	METAGENOMIC	RANDOM	Illumina HiSeq 2000 paired end sequencing; Marine metagenome.	-31.0266	4.665	5	surface water layer (ENVO:00002042)	particulate matter, including plankton (ENVO:xxxxxxxx)	0.8	5	16.8321
ERR599258	ERX556294	PRJEB4352	SAMEA2656971	WGS	METAGENOMIC	RANDOM	Illumina HiSeq 2000 paired end sequencing; Marine metagenome.	-20.3943	-3.2085	5	surface water layer (ENVO:00002042)	particulate matter, including plankton (ENVO:xxxxxxxx)	20	180	19.7768
ERR599259	ERX556287	PRJEB4352	SAMEA2657061	WGS	METAGENOMIC	RANDOM	Illumina HiSeq 2000 paired end sequencing; Marine metagenome.	-31.0292	4.6742	50	deep chlorophyll maximum layer (ENVO:xxxxxxxx)	particulate matter, including plankton (ENVO:xxxxxxxx)	180	2000	16.7815
ERR599260	ERX556217	PRJEB4352	SAMEA2621007	WGS	METAGENOMIC	RANDOM	Illumina HiSeq 2000 paired end sequencing; Marine metagenome.	-31.0198	4.6685	700	mesopelagic zone (ENVO:00000213)	particulate matter, including plankton (ENVO:xxxxxxxx)	3	>	7.02675
ERR599261	ERX556232	PRJEB4352	SAMEA2620939	WGS	METAGENOMIC	RANDOM	Illumina HiSeq 2000 paired end sequencing; Marine metagenome.	-34.9449	17.9189	5	surface water layer (ENVO:00002042)	particulate matter, including plankton (ENVO:xxxxxxxx)	0.8	5	15.0335
ERR599262	ERX556200	PRJEB4352	SAMEA2657102	WGS	METAGENOMIC	RANDOM	Illumina HiSeq 2000 paired end sequencing; Marine metagenome.	-30.1403	-43.2641	120	deep chlorophyll maximum layer (ENVO:xxxxxxxx)	particulate matter, including plankton (ENVO:xxxxxxxx)	20	180	19.3348
ERR599263	ERX556226	PRJEB4352	SAMEA2657067	WGS	METAGENOMIC	RANDOM	Illumina HiSeq 2000 paired end sequencing; Marine metagenome.	-30.1872	-43.2834	5	surface water layer (ENVO:00002042)	particulate matter, including plankton (ENVO:xxxxxxxx)	20	180	19.8541
ERR599264	ERX556256	PRJEB4352	SAMEA2732415	WGS	METAGENOMIC	RANDOM	Illumina HiSeq 2000 paired end sequencing; Marine metagenome.	-62.14	-49.3273	5	surface water layer (ENVO:00002042)	particulate matter, including plankton (ENVO:xxxxxxxx)	20	180	0.758658
ERR599265	ERX556293	PRJEB4352	SAMEA2657042	WGS	METAGENOMIC	RANDOM	Illumina HiSeq 2000 paired end sequencing; Marine metagenome.	-30.052	-43.2619	120	deep chlorophyll maximum layer (ENVO:xxxxxxxx)	particulate matter, including plankton (ENVO:xxxxxxxx)	180	2000	19.66
ERR599266	ERX556205	PRJEB4352	SAMEA2620802	WGS	METAGENOMIC	RANDOM	Illumina HiSeq 2000 paired end sequencing; Marine metagenome.	-29.5019	37.9889	5	surface water layer (ENVO:00002042)	particulate matter, including plankton (ENVO:xxxxxxxx)	0.8	5	22.1656
ERR599267	ERX556240	PRJEB4352	SAMEA2621145	WGS	METAGENOMIC	RANDOM	Illumina HiSeq 2000 paired end sequencing; Marine metagenome.	-8.7789	-17.9099	5	surface water layer (ENVO:00002042)	particulate matter, including plankton (ENVO:xxxxxxxx)	0.8	>	25.0262
ERR599268	ERX556291	PRJEB4352	SAMEA2620888	WGS	METAGENOMIC	RANDOM	Illumina HiSeq 2000 paired end sequencing; Marine metagenome.	-35.1889	26.2905	850	mesopelagic zone (ENVO:00000213)	particulate matter, including plankton (ENVO:xxxxxxxx)	0.8	200	8.4127
ERR599269	ERX556292	PRJEB4352	SAMEA2657065	WGS	METAGENOMIC	RANDOM	Illumina HiSeq 2000 paired end sequencing; Marine metagenome.	-32.1745	17.6991	5	surface water layer (ENVO:00002042)	particulate matter, including plankton (ENVO:xxxxxxxx)	20	180	12.882
ERR599270	ERX556218	PRJEB4352	SAMEA2621496	WGS	METAGENOMIC	RANDOM	Illumina HiSeq 2000 paired end sequencing; Marine metagenome.	-60.2287	-60.6476	5	surface water layer (ENVO:00002042)	particulate matter, including plankton (ENVO:xxxxxxxx)	0.8	>	1.84402
ERR599271	ERX556284	PRJEB4352	SAMEA2620959	WGS	METAGENOMIC	RANDOM	Illumina HiSeq 2000 paired end sequencing; Marine metagenome.	-34.8901	18.0459	30	deep chlorophyll maximum layer (ENVO:xxxxxxxx)	particulate matter, including plankton (ENVO:xxxxxxxx)	0.8	5	15.019
ERR599272	ERX556261	PRJEB4352	SAMEA2620959	WGS	METAGENOMIC	RANDOM	Illumina HiSeq 2000 paired end sequencing; Marine metagenome.	-34.8901	18.0459	30	deep chlorophyll maximum layer (ENVO:xxxxxxxx)	particulate matter, including plankton (ENVO:xxxxxxxx)	0.8	5	15.019
ERR599273	ERX556268	PRJEB4352	SAMEA2620959	WGS	METAGENOMIC	RANDOM	Illumina HiSeq 2000 paired end sequencing; Marine metagenome.	-34.8901	18.0459	30	deep chlorophyll maximum layer (ENVO:xxxxxxxx)	particulate matter, including plankton (ENVO:xxxxxxxx)	0.8	5	15.019
ERR599274	ERX556237	PRJEB4352	SAMEA2620959	WGS	METAGENOMIC	RANDOM	Illumina HiSeq 2000 paired end sequencing; Marine metagenome.	-34.8901	18.0459	30	deep chlorophyll maximum layer (ENVO:xxxxxxxx)	particulate matter, including plankton (ENVO:xxxxxxxx)	0.8	5	15.019
ERR599275	ERX556288	PRJEB4352	SAMEA2621225	WGS	METAGENOMIC	RANDOM	Illumina HiSeq 2000 paired end sequencing; Marine metagenome.	-21.0292	-35.3498	150	deep chlorophyll maximum layer (ENVO:xxxxxxxx)	particulate matter, including plankton (ENVO:xxxxxxxx)	0.8	>	21.6433
ERR599276	ERX556296	PRJEB4352	SAMEA2621147	WGS	METAGENOMIC	RANDOM	Illumina HiSeq 2000 paired end sequencing; Marine metagenome.	-8.7789	-17.9099	5	surface water layer (ENVO:00002042)	particulate matter, including plankton (ENVO:xxxxxxxx)	0.8	5	25.0262
ERR599277	ERX556238	PRJEB4352	SAMEA2656956	WGS	METAGENOMIC	RANDOM	Illumina HiSeq 2000 paired end sequencing; Marine metagenome.	-34.9363	17.9366	5	surface water layer (ENVO:00002042)	particulate matter, including plankton (ENVO:xxxxxxxx)	180	2000	15.0335
ERR599278	ERX556290	PRJEB4352	SAMEA2621299	WGS	METAGENOMIC	RANDOM	Illumina HiSeq 2000 paired end sequencing; Marine metagenome.	-30.1471	-43.2915	800	mesopelagic zone (ENVO:00000213)	particulate matter, including plankton (ENVO:xxxxxxxx)	3	>	5.8659
ERR599279	ERX556215	PRJEB4352	SAMEA2657035	WGS	METAGENOMIC	RANDOM	Illumina HiSeq 2000 paired end sequencing; Marine metagenome.	-47.2116	-58.0266	30	deep chlorophyll maximum layer (ENVO:xxxxxxxx)	particulate matter, including plankton (ENVO:xxxxxxxx)	180	2000	7.04669
ERR599280	ERX556251	PRJEB4352	SAMEA2620556	WGS	METAGENOMIC	RANDOM	Illumina HiSeq 2000 paired end sequencing; Marine metagenome.	-16.957	53.9801	5	surface water layer (ENVO:00002042)	particulate matter, including plankton (ENVO:xxxxxxxx)	0.8	5	27.8684
ERR599281	ERX556204	PRJEB4352	SAMEA2621520	WGS	METAGENOMIC	RANDOM	Illumina HiSeq 2000 paired end sequencing; Marine metagenome.	-62.0385	-49.529	5	surface water layer (ENVO:00002042)	particulate matter, including plankton (ENVO:xxxxxxxx)	0.8	>	0.67108
ERR599282	ERX556270	PRJEB4352	SAMEA2657040	WGS	METAGENOMIC	RANDOM	Illumina HiSeq 2000 paired end sequencing; Marine metagenome.	-29.4991	37.9938	5	surface water layer (ENVO:00002042)	particulate matter, including plankton (ENVO:xxxxxxxx)	5	20	22.2221
ERR599283	ERX556279	PRJEB4352	SAMEA2657033	WGS	METAGENOMIC	RANDOM	Illumina HiSeq 2000 paired end sequencing; Marine metagenome.	-60.3046	-60.5715	5	surface water layer (ENVO:00002042)	particulate matter, including plankton (ENVO:xxxxxxxx)	20	180	1.84402
ERR599284	ERX556201	PRJEB4352	SAMEA2621048	WGS	METAGENOMIC	RANDOM	Illumina HiSeq 2000 paired end sequencing; Marine metagenome.	-31.027	4.6802	50	deep chlorophyll maximum layer (ENVO:xxxxxxxx)	particulate matter, including plankton (ENVO:xxxxxxxx)	0.8	5	16.7874
ERR599285	ERX556199	PRJEB4352	SAMEA2620959	WGS	METAGENOMIC	RANDOM	Illumina HiSeq 2000 paired end sequencing; Marine metagenome.	-34.8901	18.0459	30	deep chlorophyll maximum layer (ENVO:xxxxxxxx)	particulate matter, including plankton (ENVO:xxxxxxxx)	0.8	5	15.019
ERR599286	ERX556195	PRJEB4352	SAMEA2657090	WGS	METAGENOMIC	RANDOM	Illumina HiSeq 2000 paired end sequencing; Marine metagenome.	-8.7726	-17.915	5	surface water layer (ENVO:00002042)	particulate matter, including plankton (ENVO:xxxxxxxx)	180	2000	25.0262
ERR599287	ERX556277	PRJEB4352	SAMEA2657053	WGS	METAGENOMIC	RANDOM	Illumina HiSeq 2000 paired end sequencing; Marine metagenome.	-8.757	-17.9245	100	deep chlorophyll maximum layer (ENVO:xxxxxxxx)	particulate matter, including plankton (ENVO:xxxxxxxx)	180	2000	23.6999
ERR599288	ERX556198	PRJEB4352	SAMEA2732536	WGS	METAGENOMIC	RANDOM	Illumina HiSeq 2000 paired end sequencing; Marine metagenome.	-62.2024	-49.2382	90	deep chlorophyll maximum layer (ENVO:xxxxxxxx)	particulate matter, including plankton (ENVO:xxxxxxxx)	20	180	-0.783906
ERR599289	ERX556213	PRJEB4352	SAMEA2620959	WGS	METAGENOMIC	RANDOM	Illumina HiSeq 2000 paired end sequencing; Marine metagenome.	-34.8901	18.0459	30	deep chlorophyll maximum layer (ENVO:xxxxxxxx)	particulate matter, including plankton (ENVO:xxxxxxxx)	0.8	5	15.019
ERR599290	ERX556197	PRJEB4352	SAMEA2621167	WGS	METAGENOMIC	RANDOM	Illumina HiSeq 2000 paired end sequencing; Marine metagenome.	-8.7296	-17.9604	100	deep chlorophyll maximum layer (ENVO:xxxxxxxx)	particulate matter, including plankton (ENVO:xxxxxxxx)	0.8	>	24.1127
ERR599291	ERX556260	PRJEB4352	SAMEA2657049	WGS	METAGENOMIC	RANDOM	Illumina HiSeq 2000 paired end sequencing; Marine metagenome.	-60.2584	-60.6226	5	surface water layer (ENVO:00002042)	particulate matter, including plankton (ENVO:xxxxxxxx)	180	2000	1.84402
ERR599292	ERX556254	PRJEB4352	SAMEA2656972	WGS	METAGENOMIC	RANDOM	Illumina HiSeq 2000 paired end sequencing; Marine metagenome.	-8.6996	-17.9926	100	deep chlorophyll maximum layer (ENVO:xxxxxxxx)	particulate matter, including plankton (ENVO:xxxxxxxx)	20	180	25.0098
ERR599293	ERX556221	PRJEB4352	SAMEA2621410	WGS	METAGENOMIC	RANDOM	Illumina HiSeq 2000 paired end sequencing; Marine metagenome.	-47.1863	-58.2902	5	surface water layer (ENVO:00002042)	particulate matter, including plankton (ENVO:xxxxxxxx)	0.8	>	7.32152
ERR599294	ERX556214	PRJEB4352	SAMEA2657047	WGS	METAGENOMIC	RANDOM	Illumina HiSeq 2000 paired end sequencing; Marine metagenome.	-16.9567	53.9809	5	surface water layer (ENVO:00002042)	particulate matter, including plankton (ENVO:xxxxxxxx)	180	2000	27.8684
ERR599295	ERX556273	PRJEB4352	SAMEA2657014	WGS	METAGENOMIC	RANDOM	Illumina HiSeq 2000 paired end sequencing; Marine metagenome.	-32.12	17.6987	5	surface water layer (ENVO:00002042)	particulate matter, including plankton (ENVO:xxxxxxxx)	5	20	12.882
ERR599296	ERX556274	PRJEB4352	SAMEA2657079	WGS	METAGENOMIC	RANDOM	Illumina HiSeq 2000 paired end sequencing; Marine metagenome.	-16.953	53.9825	70	deep chlorophyll maximum layer (ENVO:xxxxxxxx)	particulate matter, including plankton (ENVO:xxxxxxxx)	20	180	24.9246
ERR599297	ERX556231	PRJEB4352	SAMEA2621027	WGS	METAGENOMIC	RANDOM	Illumina HiSeq 2000 paired end sequencing; Marine metagenome.	-31.0266	4.665	5	surface water layer (ENVO:00002042)	particulate matter, including plankton (ENVO:xxxxxxxx)	0.8	>	16.8321
ERR599298	ERX556275	PRJEB4352	SAMEA2621412	WGS	METAGENOMIC	RANDOM	Illumina HiSeq 2000 paired end sequencing; Marine metagenome.	-47.1863	-58.2902	5	surface water layer (ENVO:00002042)	particulate matter, including plankton (ENVO:xxxxxxxx)	0.8	5	7.32152
ERR599299	ERX556252	PRJEB4352	SAMEA2657013	WGS	METAGENOMIC	RANDOM	Illumina HiSeq 2000 paired end sequencing; Marine metagenome.	-29.4964	37.9974	60	deep chlorophyll maximum layer (ENVO:xxxxxxxx)	particulate matter, including plankton (ENVO:xxxxxxxx)	20	180	22.217
ERR599300	ERX556220	PRJEB4352	SAMEA2620959	WGS	METAGENOMIC	RANDOM	Illumina HiSeq 2000 paired end sequencing; Marine metagenome.	-34.8901	18.0459	30	deep chlorophyll maximum layer (ENVO:xxxxxxxx)	particulate matter, including plankton (ENVO:xxxxxxxx)	0.8	5	15.019
ERR599301	ERX556202	PRJEB4352	SAMEA2657046	WGS	METAGENOMIC	RANDOM	Illumina HiSeq 2000 paired end sequencing; Marine metagenome.	-34.8986	18.03	5	surface water layer (ENVO:00002042)	particulate matter, including plankton (ENVO:xxxxxxxx)	20	180	15.0221
ERR599302	ERX556283	PRJEB4352	SAMEA2620988	WGS	METAGENOMIC	RANDOM	Illumina HiSeq 2000 paired end sequencing; Marine metagenome.	-32.2401	17.7103	5	surface water layer (ENVO:00002042)	particulate matter, including plankton (ENVO:xxxxxxxx)	0.8	5	12.8345
ERR599303	ERX556248	PRJEB4352	SAMEA2656962	WGS	METAGENOMIC	RANDOM	Illumina HiSeq 2000 paired end sequencing; Marine metagenome.	-21.004	-35.3168	150	deep chlorophyll maximum layer (ENVO:xxxxxxxx)	particulate matter, including plankton (ENVO:xxxxxxxx)	180	2000	22.5176
ERR599304	ERX556227	PRJEB4352	SAMEA2657082	WGS	METAGENOMIC	RANDOM	Illumina HiSeq 2000 paired end sequencing; Marine metagenome.	-31.0551	4.668	5	surface water layer (ENVO:00002042)	particulate matter, including plankton (ENVO:xxxxxxxx)	20	180	16.9485
ERR599305	ERX556225	PRJEB4352	SAMEA2621082	WGS	METAGENOMIC	RANDOM	Illumina HiSeq 2000 paired end sequencing; Marine metagenome.	-20.4091	-3.1759	5	surface water layer (ENVO:00002042)	particulate matter, including plankton (ENVO:xxxxxxxx)	0.8	5	19.7768
ERR599306	ERX556249	PRJEB4352	SAMEA2657078	WGS	METAGENOMIC	RANDOM	Illumina HiSeq 2000 paired end sequencing; Marine metagenome.	-47.1966	-58.2349	5	surface water layer (ENVO:00002042)	particulate matter, including plankton (ENVO:xxxxxxxx)	20	180	7.32152
ERR599307	ERX556242	PRJEB4352	SAMEA2621169	WGS	METAGENOMIC	RANDOM	Illumina HiSeq 2000 paired end sequencing; Marine metagenome.	-8.7296	-17.9604	100	deep chlorophyll maximum layer (ENVO:xxxxxxxx)	particulate matter, including plankton (ENVO:xxxxxxxx)	0.8	5	24.1127
ERR599308	ERX556196	PRJEB4352	SAMEA2620959	WGS	METAGENOMIC	RANDOM	Illumina HiSeq 2000 paired end sequencing; Marine metagenome.	-34.8901	18.0459	30	deep chlorophyll maximum layer (ENVO:xxxxxxxx)	particulate matter, including plankton (ENVO:xxxxxxxx)	0.8	5	15.019
ERR599309	ERX556208	PRJEB4352	SAMEA2621209	WGS	METAGENOMIC	RANDOM	Illumina HiSeq 2000 paired end sequencing; Marine metagenome.	-20.9354	-35.1803	5	surface water layer (ENVO:00002042)	particulate matter, including plankton (ENVO:xxxxxxxx)	0.8	5	23.3495
ERR599310	ERX556222	PRJEB4352	SAMEA2657068	WGS	METAGENOMIC	RANDOM	Illumina HiSeq 2000 paired end sequencing; Marine metagenome.	-62.1943	-49.2502	90	deep chlorophyll maximum layer (ENVO:xxxxxxxx)	particulate matter, including plankton (ENVO:xxxxxxxx)	180	2000	-0.819633
ERR599311	ERX556285	PRJEB4352	SAMEA2621265	WGS	METAGENOMIC	RANDOM	Illumina HiSeq 2000 paired end sequencing; Marine metagenome.	-30.1367	-43.2899	5	surface water layer (ENVO:00002042)	particulate matter, including plankton (ENVO:xxxxxxxx)	0.8	5	19.8541
ERR599312	ERX556258	PRJEB4352	SAMEA2657007	WGS	METAGENOMIC	RANDOM	Illumina HiSeq 2000 paired end sequencing; Marine metagenome.	-35.1808	26.2879	5	surface water layer (ENVO:00002042)	particulate matter, including plankton (ENVO:xxxxxxxx)	180	2000	21.8168
ERR599313	ERX556206	PRJEB4352	SAMEA2657034	WGS	METAGENOMIC	RANDOM	Illumina HiSeq 2000 paired end sequencing; Marine metagenome.	-20.4035	-3.1859	5	surface water layer (ENVO:00002042)	particulate matter, including plankton (ENVO:xxxxxxxx)	180	2000	19.7768
ERR599314	ERX556236	PRJEB4352	SAMEA2657038	WGS	METAGENOMIC	RANDOM	Illumina HiSeq 2000 paired end sequencing; Marine metagenome.	-16.9672	53.9337	5	surface water layer (ENVO:00002042)	particulate matter, including plankton (ENVO:xxxxxxxx)	20	180	27.8684
ERR599315	ERX556224	PRJEB4352	SAMEA2620959	WGS	METAGENOMIC	RANDOM	Illumina HiSeq 2000 paired end sequencing; Marine metagenome.	-34.8901	18.0459	30	deep chlorophyll maximum layer (ENVO:xxxxxxxx)	particulate matter, including plankton (ENVO:xxxxxxxx)	0.8	5	15.019
ERR599316	ERX556246	PRJEB4352	SAMEA2620959	WGS	METAGENOMIC	RANDOM	Illumina HiSeq 2000 paired end sequencing; Marine metagenome.	-34.8901	18.0459	30	deep chlorophyll maximum layer (ENVO:xxxxxxxx)	particulate matter, including plankton (ENVO:xxxxxxxx)	0.8	5	15.019
ERR599317	ERX556219	PRJEB4352	SAMEA2657100	WGS	METAGENOMIC	RANDOM	Illumina HiSeq 2000 paired end sequencing; Marine metagenome.	-8.6831	-18.0095	100	deep chlorophyll maximum layer (ENVO:xxxxxxxx)	particulate matter, including plankton (ENVO:xxxxxxxx)	5	20	24.6112
ERR599318	ERX556281	PRJEB4352	SAMEA2620959	WGS	METAGENOMIC	RANDOM	Illumina HiSeq 2000 paired end sequencing; Marine metagenome.	-34.8901	18.0459	30	deep chlorophyll maximum layer (ENVO:xxxxxxxx)	particulate matter, including plankton (ENVO:xxxxxxxx)	0.8	5	15.019
ERR599319	ERX556207	PRJEB4352	SAMEA2621436	WGS	METAGENOMIC	RANDOM	Illumina HiSeq 2000 paired end sequencing; Marine metagenome.	-47.2007	-57.9446	40	deep chlorophyll maximum layer (ENVO:xxxxxxxx)	particulate matter, including plankton (ENVO:xxxxxxxx)	0.8	>	6.97563
ERR599320	ERX556276	PRJEB4352	SAMEA2656992	WGS	METAGENOMIC	RANDOM	Illumina HiSeq 2000 paired end sequencing; Marine metagenome.	-35.2351	26.3022	5	surface water layer (ENVO:00002042)	particulate matter, including plankton (ENVO:xxxxxxxx)	20	180	21.8158
ERR599321	ERX556212	PRJEB4352	SAMEA2656968	WGS	METAGENOMIC	RANDOM	Illumina HiSeq 2000 paired end sequencing; Marine metagenome.	-29.4985	37.9926	5	surface water layer (ENVO:00002042)	particulate matter, including plankton (ENVO:xxxxxxxx)	20	180	22.2221
ERR599322	ERX556250	PRJEB4352	SAMEA2621282	WGS	METAGENOMIC	RANDOM	Illumina HiSeq 2000 paired end sequencing; Marine metagenome.	-30.1484	-43.2705	120	deep chlorophyll maximum layer (ENVO:xxxxxxxx)	particulate matter, including plankton (ENVO:xxxxxxxx)	0.8	5	19.3092
ERR599323	ERX556244	PRJEB4352	SAMEA2620910	WGS	METAGENOMIC	RANDOM	Illumina HiSeq 2000 paired end sequencing; Marine metagenome.	-35.2421	26.3048	30	deep chlorophyll maximum layer (ENVO:xxxxxxxx)	particulate matter, including plankton (ENVO:xxxxxxxx)	0.8	5	21.8149
ERR599324	ERX556271	PRJEB4352	SAMEA2620845	WGS	METAGENOMIC	RANDOM	Illumina HiSeq 2000 paired end sequencing; Marine metagenome.	-29.5333	37.9117	65	deep chlorophyll maximum layer (ENVO:xxxxxxxx)	particulate matter, including plankton (ENVO:xxxxxxxx)	0.8	5	22.2503
ERR599325	ERX556253	PRJEB4352	SAMEA2621544	WGS	METAGENOMIC	RANDOM	Illumina HiSeq 2000 paired end sequencing; Marine metagenome.	-62.2231	-49.2139	90	deep chlorophyll maximum layer (ENVO:xxxxxxxx)	particulate matter, including plankton (ENVO:xxxxxxxx)	0.8	5	-0.78154
ERR599326	ERX556223	PRJEB4352	SAMEA2657030	WGS	METAGENOMIC	RANDOM	Illumina HiSeq 2000 paired end sequencing; Marine metagenome.	-20.9514	-35.2273	5	surface water layer (ENVO:00002042)	particulate matter, including plankton (ENVO:xxxxxxxx)	20	180	23.3495
ERR599327	ERX556263	PRJEB4352	SAMEA2620959	WGS	METAGENOMIC	RANDOM	Illumina HiSeq 2000 paired end sequencing; Marine metagenome.	-34.8901	18.0459	30	deep chlorophyll maximum layer (ENVO:xxxxxxxx)	particulate matter, including plankton (ENVO:xxxxxxxx)	0.8	5	15.019
ERR599328	ERX556262	PRJEB4352	SAMEA2620581	WGS	METAGENOMIC	RANDOM	Illumina HiSeq 2000 paired end sequencing; Marine metagenome.	-16.9534	53.9601	75	deep chlorophyll maximum layer (ENVO:xxxxxxxx)	particulate matter, including plankton (ENVO:xxxxxxxx)	0.8	5	24.8943
ERR599329	ERX556245	PRJEB4352	SAMEA2657101	WGS	METAGENOMIC	RANDOM	Illumina HiSeq 2000 paired end sequencing; Marine metagenome.	-21.092	-35.417	150	deep chlorophyll maximum layer (ENVO:xxxxxxxx)	particulate matter, including plankton (ENVO:xxxxxxxx)	5	20	21.754
ERR599330	ERX556295	PRJEB4352	SAMEA2621226	WGS	METAGENOMIC	RANDOM	Illumina HiSeq 2000 paired end sequencing; Marine metagenome.	-21.0292	-35.3498	150	deep chlorophyll maximum layer (ENVO:xxxxxxxx)	particulate matter, including plankton (ENVO:xxxxxxxx)	0.8	5	21.6433
ERR599331	ERX556211	PRJEB4352	SAMEA2621080	WGS	METAGENOMIC	RANDOM	Illumina HiSeq 2000 paired end sequencing; Marine metagenome.	-20.4091	-3.1759	5	surface water layer (ENVO:00002042)	particulate matter, including plankton (ENVO:xxxxxxxx)	0.8	>	19.7768
ERR599332	ERX556239	PRJEB4352	SAMEA2657095	WGS	METAGENOMIC	RANDOM	Illumina HiSeq 2000 paired end sequencing; Marine metagenome.	-20.9724	-35.2724	5	surface water layer (ENVO:00002042)	particulate matter, including plankton (ENVO:xxxxxxxx)	5	20	23.3665
ERR599333	ERX556257	PRJEB4352	SAMEA2656998	WGS	METAGENOMIC	RANDOM	Illumina HiSeq 2000 paired end sequencing; Marine metagenome.	-21.0716	-35.3964	150	deep chlorophyll maximum layer (ENVO:xxxxxxxx)	particulate matter, including plankton (ENVO:xxxxxxxx)	20	180	22.3831
ERR599334	ERX556289	PRJEB4352	SAMEA2620959	WGS	METAGENOMIC	RANDOM	Illumina HiSeq 2000 paired end sequencing; Marine metagenome.	-34.8901	18.0459	30	deep chlorophyll maximum layer (ENVO:xxxxxxxx)	particulate matter, including plankton (ENVO:xxxxxxxx)	0.8	5	15.019
ERR599335	ERX556265	PRJEB4352	SAMEA2621522	WGS	METAGENOMIC	RANDOM	Illumina HiSeq 2000 paired end sequencing; Marine metagenome.	-62.0385	-49.529	5	surface water layer (ENVO:00002042)	particulate matter, including plankton (ENVO:xxxxxxxx)	0.8	5	0.67108
ERR599336	ERX556259	PRJEB4352	SAMEA2657091	WGS	METAGENOMIC	RANDOM	Illumina HiSeq 2000 paired end sequencing; Marine metagenome.	-20.9406	-35.196	5	surface water layer (ENVO:00002042)	particulate matter, including plankton (ENVO:xxxxxxxx)	180	2000	23.3495
ERR868346	ERX947948	PRJEB4352	SAMEA2623228	WGS	METAGENOMIC	RANDOM	Illumina HiSeq 2000 paired end sequencing; Marine metagenome.	32.931	-121.865	30	deep chlorophyll maximum layer (ENVO:xxxxxxxx)	particulate matter, including plankton (ENVO:xxxxxxxx)	0.8	5	17.2727
ERR868347	ERX948062	PRJEB4352	SAMEA2622957	WGS	METAGENOMIC	RANDOM	Illumina HiSeq 2000 paired end sequencing; Marine metagenome.	6.671	-153.066	5	surface water layer (ENVO:00002042)	particulate matter, including plankton (ENVO:xxxxxxxx)	0.8	5	28.327
ERR868348	ERX948114	PRJEB4352	SAMEA2619850	WGS	METAGENOMIC	RANDOM	Illumina HiSeq 2000 paired end sequencing; Marine metagenome.	23.4183	37.245	80	deep chlorophyll maximum layer (ENVO:xxxxxxxx)	particulate matter, including plankton (ENVO:xxxxxxxx)	0.8	5	26.0504
ERR868349	ERX947968	PRJEB4352	SAMEA2623581	WGS	METAGENOMIC	RANDOM	Illumina HiSeq 2000 paired end sequencing; Marine metagenome.	29.8556	-79.6493	300	mesopelagic zone (ENVO:00000213)	particulate matter, including plankton (ENVO:xxxxxxxx)	0.8	3	18.0961
ERR868350	ERX948034	PRJEB4352	SAMEA2620745	WGS	METAGENOMIC	RANDOM	Illumina HiSeq 2000 paired end sequencing; Marine metagenome.	-17.2855	42.2866	66	deep chlorophyll maximum layer (ENVO:xxxxxxxx)	particulate matter, including plankton (ENVO:xxxxxxxx)	0.8	5	26.3402
ERR868351	ERX947979	PRJEB4352	SAMEA2623685	WGS	METAGENOMIC	RANDOM	Illumina HiSeq 2000 paired end sequencing; Marine metagenome.	34.6712	-71.3093	5	surface water layer (ENVO:00002042)	particulate matter, including plankton (ENVO:xxxxxxxx)	0.8	5	19.1288
ERR868352	ERX948064	PRJEB4352	SAMEA2622826	WGS	METAGENOMIC	RANDOM	Illumina HiSeq 2000 paired end sequencing; Marine metagenome.	-8.9111	-142.557	5	surface water layer (ENVO:00002042)	particulate matter, including plankton (ENVO:xxxxxxxx)	0.8	5	26.7802
ERR868353	ERX948028	PRJEB4352	SAMEA2620043	WGS	METAGENOMIC	RANDOM	Illumina HiSeq 2000 paired end sequencing; Marine metagenome.	19.0351	64.5638	340	mesopelagic zone (ENVO:00000213) & marine oxygen minimum zone (ENVO:01000065)	particulate matter, including plankton (ENVO:xxxxxxxx)	0.8	5	14.9876
ERR868354	ERX948040	PRJEB4352	SAMEA2623817	WGS	METAGENOMIC	RANDOM	Illumina HiSeq 2000 paired end sequencing; Marine metagenome.	35.9346	-37.3032	5	surface water layer (ENVO:00002042)	particulate matter, including plankton (ENVO:xxxxxxxx)	0.8	5	17.5831
ERR868355	ERX948048	PRJEB4352	SAMEA2620418	WGS	METAGENOMIC	RANDOM	Illumina HiSeq 2000 paired end sequencing; Marine metagenome.	-9.3921	66.4228	5	surface water layer (ENVO:00002042)	particulate matter, including plankton (ENVO:xxxxxxxx)	0.8	20	29.8182
ERR868356	ERX948024	PRJEB4352	SAMEA2619777	WGS	METAGENOMIC	RANDOM	Illumina HiSeq 2000 paired end sequencing; Marine metagenome.	39.3888	19.3905	5	surface water layer (ENVO:00002042)	particulate matter, including plankton (ENVO:xxxxxxxx)	0.8	5	18.3425
ERR868357	ERX947991	PRJEB4352	SAMEA2622184	WGS	METAGENOMIC	RANDOM	Illumina HiSeq 2000 paired end sequencing; Marine metagenome.	-5.2529	-85.1545	5	surface water layer (ENVO:00002042)	particulate matter, including plankton (ENVO:xxxxxxxx)	0.8	5	24.9431
ERR868358	ERX948005	PRJEB4352	SAMEA2621823	WGS	METAGENOMIC	RANDOM	Illumina HiSeq 2000 paired end sequencing; Marine metagenome.	-33.9116	-73.0537	35	deep chlorophyll maximum layer (ENVO:xxxxxxxx)	particulate matter, including plankton (ENVO:xxxxxxxx)	0.8	5	16.4012
ERR868359	ERX948022	PRJEB4352	SAMEA2622846	WGS	METAGENOMIC	RANDOM	Illumina HiSeq 2000 paired end sequencing; Marine metagenome.	-8.8999	-142.546	140	marine epipelagic mixed layer (ENVO:xxxxxxxxx)	particulate matter, including plankton (ENVO:xxxxxxxx)	0.8	5	23.7065
ERR868360	ERX948004	PRJEB4352	SAMEA2622744	WGS	METAGENOMIC	RANDOM	Illumina HiSeq 2000 paired end sequencing; Marine metagenome.	-8.9109	-140.285	150	marine epipelagic mixed layer (ENVO:xxxxxxxxx)	particulate matter, including plankton (ENVO:xxxxxxxx)	0.8	5	22.1151
ERR868361	ERX948019	PRJEB4352	SAMEA2621609	WGS	METAGENOMIC	RANDOM	Illumina HiSeq 2000 paired end sequencing; Marine metagenome.	-64.3183	-53.1081	35	deep chlorophyll maximum layer (ENVO:xxxxxxxx)	particulate matter, including plankton (ENVO:xxxxxxxx)	0.8	5	-1.6529
ERR868362	ERX948109	PRJEB4352	SAMEA2622206	WGS	METAGENOMIC	RANDOM	Illumina HiSeq 2000 paired end sequencing; Marine metagenome.	-5.261	-85.1678	480	mesopelagic zone (ENVO:00000213) & marine oxygen minimum zone (ENVO:01000065)	particulate matter, including plankton (ENVO:xxxxxxxx)	0.8	3	9.19582
ERR868363	ERX947973	PRJEB4352	SAMEA2622770	WGS	METAGENOMIC	RANDOM	Illumina HiSeq 2000 paired end sequencing; Marine metagenome.	-9.1504	-140.522	5	surface water layer (ENVO:00002042)	particulate matter, including plankton (ENVO:xxxxxxxx)	0.8	5	26.519
ERR868364	ERX948046	PRJEB4352	SAMEA2622417	WGS	METAGENOMIC	RANDOM	Illumina HiSeq 2000 paired end sequencing; Marine metagenome.	-1.9002	-84.6265	50	deep chlorophyll maximum layer (ENVO:xxxxxxxx)	particulate matter, including plankton (ENVO:xxxxxxxx)	0.8	5	21.8146
ERR868365	ERX948001	PRJEB4352	SAMEA2622584	WGS	METAGENOMIC	RANDOM	Illumina HiSeq 2000 paired end sequencing; Marine metagenome.	-23.2232	-129.599	696	mesopelagic zone (ENVO:00000213)	particulate matter, including plankton (ENVO:xxxxxxxx)	0.8	3	5.79145
ERR868366	ERX948012	PRJEB4352	SAMEA2623723	WGS	METAGENOMIC	RANDOM	Illumina HiSeq 2000 paired end sequencing; Marine metagenome.	33.061	-66.5435	5	surface water layer (ENVO:00002042)	particulate matter, including plankton (ENVO:xxxxxxxx)	0.8	5	20.1216
ERR868367	ERX948021	PRJEB4352	SAMEA2623504	WGS	METAGENOMIC	RANDOM	Illumina HiSeq 2000 paired end sequencing; Marine metagenome.	25.6168	-88.4532	125	deep chlorophyll maximum layer (ENVO:xxxxxxxx)	particulate matter, including plankton (ENVO:xxxxxxxx)	0.8	5	24.9488
ERR868368	ERX948104	PRJEB4352	SAMEA2730749	WGS	METAGENOMIC	RANDOM	Illumina HiSeq 2000 paired end sequencing; Marine metagenome.	18.5745	66.4895	99999	water layer with no specific feature	filtered seawater (ENVO:xxxxxxxxx)	0.8	5	99999
ERR868369	ERX948032	PRJEB4352	SAMEA2619396	WGS	METAGENOMIC	RANDOM	Illumina HiSeq 2000 paired end sequencing; Marine metagenome.	36.5533	-6.5669	5	surface water layer (ENVO:00002042)	particulate matter, including plankton (ENVO:xxxxxxxx)	0.8	5	20.5251
ERR868370	ERX947993	PRJEB4352	SAMEA2620527	WGS	METAGENOMIC	RANDOM	Illumina HiSeq 2000 paired end sequencing; Marine metagenome.	-21.4689	54.3066	80	deep chlorophyll maximum layer (ENVO:xxxxxxxx)	particulate matter, including plankton (ENVO:xxxxxxxx)	0.8	5	24.8665
ERR868371	ERX947949	PRJEB4352	SAMEA2622804	WGS	METAGENOMIC	RANDOM	Illumina HiSeq 2000 paired end sequencing; Marine metagenome.	-9.0714	-140.597	120	marine epipelagic mixed layer (ENVO:xxxxxxxxx)	particulate matter, including plankton (ENVO:xxxxxxxx)	0.8	5	25.2218
ERR868372	ERX947996	PRJEB4352	SAMEA2621362	WGS	METAGENOMIC	RANDOM	Illumina HiSeq 2000 paired end sequencing; Marine metagenome.	-44.5342	-52.455	5	surface water layer (ENVO:00002042)	particulate matter, including plankton (ENVO:xxxxxxxx)	0.8	5	13.8644
ERR868373	ERX947972	PRJEB4352	SAMEA2619456	WGS	METAGENOMIC	RANDOM	Illumina HiSeq 2000 paired end sequencing; Marine metagenome.	36.0469	-4.3555	68	deep chlorophyll maximum layer (ENVO:xxxxxxxx)	particulate matter, including plankton (ENVO:xxxxxxxx)	0.8	5	22.919
ERR868374	ERX948011	PRJEB4352	SAMEA2622325	WGS	METAGENOMIC	RANDOM	Illumina HiSeq 2000 paired end sequencing; Marine metagenome.	1.9928	-84.5766	5	surface water layer (ENVO:00002042)	particulate matter, including plankton (ENVO:xxxxxxxx)	0.8	5	27.6176
ERR868375	ERX947970	PRJEB4352	SAMEA2623958	WGS	METAGENOMIC	RANDOM	Illumina HiSeq 2000 paired end sequencing; Marine metagenome.	43.7056	-16.8794	25	marine epipelagic mixed layer (ENVO:xxxxxxxxx)	particulate matter, including plankton (ENVO:xxxxxxxx)	0.8	5	99999
ERR868376	ERX947984	PRJEB4352	SAMEA2621583	WGS	METAGENOMIC	RANDOM	Illumina HiSeq 2000 paired end sequencing; Marine metagenome.	-64.3595	-53.0063	5	surface water layer (ENVO:00002042)	particulate matter, including plankton (ENVO:xxxxxxxx)	0.8	5	-0.56135
ERR868377	ERX947961	PRJEB4352	SAMEA2622305	WGS	METAGENOMIC	RANDOM	Illumina HiSeq 2000 paired end sequencing; Marine metagenome.	0.0063	-84.585	380	mesopelagic zone (ENVO:00000213) & marine oxygen minimum zone (ENVO:01000065)	particulate matter, including plankton (ENVO:xxxxxxxx)	0.8	3	10.193
ERR868378	ERX948060	PRJEB4352	SAMEA2623266	WGS	METAGENOMIC	RANDOM	Illumina HiSeq 2000 paired end sequencing; Marine metagenome.	17.0854	-118.891	5	surface water layer (ENVO:00002042)	particulate matter, including plankton (ENVO:xxxxxxxx)	0.8	5	24.5273
ERR868379	ERX948108	PRJEB4352	SAMEA2622067	WGS	METAGENOMIC	RANDOM	Illumina HiSeq 2000 paired end sequencing; Marine metagenome.	-25.8076	-111.691	488	mesopelagic zone (ENVO:00000213)	particulate matter, including plankton (ENVO:xxxxxxxx)	0.8	3	8.11313
ERR868380	ERX947997	PRJEB4352	SAMEA2623799	WGS	METAGENOMIC	RANDOM	Illumina HiSeq 2000 paired end sequencing; Marine metagenome.	34.0771	-49.8233	740	mesopelagic zone (ENVO:00000213)	particulate matter, including plankton (ENVO:xxxxxxxx)	0.8	3	10.5654
ERR868381	ERX947977	PRJEB4352	SAMEA2622489	WGS	METAGENOMIC	RANDOM	Illumina HiSeq 2000 paired end sequencing; Marine metagenome.	-16.9587	-100.675	90	deep chlorophyll maximum layer (ENVO:xxxxxxxx)	particulate matter, including plankton (ENVO:xxxxxxxx)	0.8	5	19.8814
ERR868382	ERX947994	PRJEB4352	SAMEA2622826	WGS	METAGENOMIC	RANDOM	Illumina HiSeq 2000 paired end sequencing; Marine metagenome.	-8.9111	-142.557	5	surface water layer (ENVO:00002042)	particulate matter, including plankton (ENVO:xxxxxxxx)	0.8	5	26.7802
ERR868383	ERX948002	PRJEB4352	SAMEA2620267	WGS	METAGENOMIC	RANDOM	Illumina HiSeq 2000 paired end sequencing; Marine metagenome.	5.9998	73.9067	80	deep chlorophyll maximum layer (ENVO:xxxxxxxx)	particulate matter, including plankton (ENVO:xxxxxxxx)	0.8	5	27.7234
ERR868384	ERX948037	PRJEB4352	SAMEA2623054	WGS	METAGENOMIC	RANDOM	Illumina HiSeq 2000 paired end sequencing; Marine metagenome.	22.7546	-158.007	746	mesopelagic zone (ENVO:00000213)	particulate matter, including plankton (ENVO:xxxxxxxx)	0.8	3	4.6696
ERR868385	ERX948079	PRJEB4352	SAMEA2623092	WGS	METAGENOMIC	RANDOM	Illumina HiSeq 2000 paired end sequencing; Marine metagenome.	31.5168	-159.046	115	deep chlorophyll maximum layer (ENVO:xxxxxxxx)	particulate matter, including plankton (ENVO:xxxxxxxx)	0.8	5	15.2843
ERR868386	ERX948017	PRJEB4352	SAMEA2623037	WGS	METAGENOMIC	RANDOM	Illumina HiSeq 2000 paired end sequencing; Marine metagenome.	22.7901	-157.944	110	deep chlorophyll maximum layer (ENVO:xxxxxxxx)	particulate matter, including plankton (ENVO:xxxxxxxx)	0.8	5	22.393
ERR868387	ERX948055	PRJEB4352	SAMEA2621315	WGS	METAGENOMIC	RANDOM	Illumina HiSeq 2000 paired end sequencing; Marine metagenome.	-40.6511	-52.182	5	surface water layer (ENVO:00002042)	particulate matter, including plankton (ENVO:xxxxxxxx)	0.8	5	19.3074
ERR868388	ERX948099	PRJEB4352	SAMEA2621470	WGS	METAGENOMIC	RANDOM	Illumina HiSeq 2000 paired end sequencing; Marine metagenome.	-54.3739	-65.1342	5	surface water layer (ENVO:00002042)	particulate matter, including plankton (ENVO:xxxxxxxx)	0.8	5	7.3549
ERR868389	ERX948076	PRJEB4352	SAMEA2619468	WGS	METAGENOMIC	RANDOM	Illumina HiSeq 2000 paired end sequencing; Marine metagenome.	36.5229	-4.0023	8	surface water layer (ENVO:00002042)	particulate matter, including plankton (ENVO:xxxxxxxx)	0.8	5	99999
ERR868390	ERX948056	PRJEB4352	SAMEA2623359	WGS	METAGENOMIC	RANDOM	Illumina HiSeq 2000 paired end sequencing; Marine metagenome.	6.3332	-102.943	5	surface water layer (ENVO:00002042)	particulate matter, including plankton (ENVO:xxxxxxxx)	0.8	5	26.6362
ERR868391	ERX948075	PRJEB4352	SAMEA2620503	WGS	METAGENOMIC	RANDOM	Illumina HiSeq 2000 paired end sequencing; Marine metagenome.	-21.5043	54.3563	5	surface water layer (ENVO:00002042)	particulate matter, including plankton (ENVO:xxxxxxxx)	0.8	5	27.2591
ERR868392	ERX948093	PRJEB4352	SAMEA2623783	WGS	METAGENOMIC	RANDOM	Illumina HiSeq 2000 paired end sequencing; Marine metagenome.	34.1132	-49.9181	5	surface water layer (ENVO:00002042)	particulate matter, including plankton (ENVO:xxxxxxxx)	0.8	5	18.7327
ERR868393	ERX948107	PRJEB4352	SAMEA2619675	WGS	METAGENOMIC	RANDOM	Illumina HiSeq 2000 paired end sequencing; Marine metagenome.	35.759	14.2574	5	surface water layer (ENVO:00002042)	particulate matter, including plankton (ENVO:xxxxxxxx)	0.8	5	21.4395
ERR868394	ERX948067	PRJEB4352	SAMEA2621696	WGS	METAGENOMIC	RANDOM	Illumina HiSeq 2000 paired end sequencing; Marine metagenome.	-57.7338	-67.1084	5	surface water layer (ENVO:00002042)	particulate matter, including plankton (ENVO:xxxxxxxx)	0.8	5	5.82641
ERR868395	ERX947999	PRJEB4352	SAMEA2623743	WGS	METAGENOMIC	RANDOM	Illumina HiSeq 2000 paired end sequencing; Marine metagenome.	31.6948	-64.2489	5	surface water layer (ENVO:00002042)	particulate matter, including plankton (ENVO:xxxxxxxx)	0.8	5	20.3973
ERR868396	ERX948102	PRJEB4352	SAMEA2620249	WGS	METAGENOMIC	RANDOM	Illumina HiSeq 2000 paired end sequencing; Marine metagenome.	6.0001	73.8955	5	surface water layer (ENVO:00002042)	particulate matter, including plankton (ENVO:xxxxxxxx)	0.8	5	29.9803
ERR868397	ERX947950	PRJEB4352	SAMEA2620071	WGS	METAGENOMIC	RANDOM	Illumina HiSeq 2000 paired end sequencing; Marine metagenome.	18.5918	66.622	5	surface water layer (ENVO:00002042)	particulate matter, including plankton (ENVO:xxxxxxxx)	0.8	5	26.8177
ERR868398	ERX948084	PRJEB4352	SAMEA2623379	WGS	METAGENOMIC	RANDOM	Illumina HiSeq 2000 paired end sequencing; Marine metagenome.	6.3378	-102.954	60	deep chlorophyll maximum layer (ENVO:xxxxxxxx)	particulate matter, including plankton (ENVO:xxxxxxxx)	0.8	5	19.0484
ERR868399	ERX947987	PRJEB4352	SAMEA2620396	WGS	METAGENOMIC	RANDOM	Illumina HiSeq 2000 paired end sequencing; Marine metagenome.	-2.0465	72.1568	5	surface water layer (ENVO:00002042)	particulate matter, including plankton (ENVO:xxxxxxxx)	0.8	20	30.2021
ERR868400	ERX948072	PRJEB4352	SAMEA2619958	WGS	METAGENOMIC	RANDOM	Illumina HiSeq 2000 paired end sequencing; Marine metagenome.	20.8222	63.5133	17	deep chlorophyll maximum layer (ENVO:xxxxxxxx)	particulate matter, including plankton (ENVO:xxxxxxxx)	0.8	5	25.374
ERR868401	ERX948081	PRJEB4352	SAMEA2619869	WGS	METAGENOMIC	RANDOM	Illumina HiSeq 2000 paired end sequencing; Marine metagenome.	21.9467	38.2517	5	surface water layer (ENVO:00002042)	particulate matter, including plankton (ENVO:xxxxxxxx)	0.8	20	27.3295
ERR868402	ERX947986	PRJEB4352	SAMEA2619798	WGS	METAGENOMIC	RANDOM	Illumina HiSeq 2000 paired end sequencing; Marine metagenome.	38.4761	20.1705	5	surface water layer (ENVO:00002042)	particulate matter, including plankton (ENVO:xxxxxxxx)	0.8	20	19.1687
ERR868403	ERX948113	PRJEB4352	SAMEA2619745	WGS	METAGENOMIC	RANDOM	Illumina HiSeq 2000 paired end sequencing; Marine metagenome.	39.8386	17.4155	5	surface water layer (ENVO:00002042)	particulate matter, including plankton (ENVO:xxxxxxxx)	0.8	5	17.0415
ERR868404	ERX948105	PRJEB4352	SAMEA2621872	WGS	METAGENOMIC	RANDOM	Illumina HiSeq 2000 paired end sequencing; Marine metagenome.	-29.7238	-101.16	5	surface water layer (ENVO:00002042)	particulate matter, including plankton (ENVO:xxxxxxxx)	0.8	5	23.7991
ERR868405	ERX948065	PRJEB4352	SAMEA2622605	WGS	METAGENOMIC	RANDOM	Illumina HiSeq 2000 paired end sequencing; Marine metagenome.	-23.1108	-134.933	5	surface water layer (ENVO:00002042)	particulate matter, including plankton (ENVO:xxxxxxxx)	0.8	5	23.7919
ERR868406	ERX948061	PRJEB4352	SAMEA2619943	WGS	METAGENOMIC	RANDOM	Illumina HiSeq 2000 paired end sequencing; Marine metagenome.	20.8183	63.5047	5	surface water layer (ENVO:00002042)	particulate matter, including plankton (ENVO:xxxxxxxx)	0.8	5	25.5814
ERR868407	ERX948094	PRJEB4352	SAMEA2619534	WGS	METAGENOMIC	RANDOM	Illumina HiSeq 2000 paired end sequencing; Marine metagenome.	39.1633	5.916	5	surface water layer (ENVO:00002042)	particulate matter, including plankton (ENVO:xxxxxxxx)	0.8	5	23.8526
ERR868408	ERX948052	PRJEB4352	SAMEA2620071	WGS	METAGENOMIC	RANDOM	Illumina HiSeq 2000 paired end sequencing; Marine metagenome.	18.5918	66.622	5	surface water layer (ENVO:00002042)	particulate matter, including plankton (ENVO:xxxxxxxx)	0.8	5	26.8177
ERR868409	ERX947958	PRJEB4352	SAMEA2620221	WGS	METAGENOMIC	RANDOM	Illumina HiSeq 2000 paired end sequencing; Marine metagenome.	14.5536	70.0128	60	deep chlorophyll maximum layer (ENVO:xxxxxxxx)	particulate matter, including plankton (ENVO:xxxxxxxx)	0.8	5	27.1177
ERR868410	ERX947956	PRJEB4352	SAMEA2623987	WGS	METAGENOMIC	RANDOM	Illumina HiSeq 2000 paired end sequencing; Marine metagenome.	44.0497	-16.6034	25	marine epipelagic mixed layer (ENVO:xxxxxxxxx)	particulate matter, including plankton (ENVO:xxxxxxxx)	0.8	5	99999
ERR868411	ERX948047	PRJEB4352	SAMEA2623641	WGS	METAGENOMIC	RANDOM	Illumina HiSeq 2000 paired end sequencing; Marine metagenome.	39.2305	-70.0377	5	surface water layer (ENVO:00002042)	particulate matter, including plankton (ENVO:xxxxxxxx)	0.8	5	14.1189
ERR868412	ERX948045	PRJEB4352	SAMEA2619654	WGS	METAGENOMIC	RANDOM	Illumina HiSeq 2000 paired end sequencing; Marine metagenome.	37.4956	15.4945	5	surface water layer (ENVO:00002042)	particulate matter, including plankton (ENVO:xxxxxxxx)	0.8	5	20.6606
ERR868413	ERX947976	PRJEB4352	SAMEA2621772	WGS	METAGENOMIC	RANDOM	Illumina HiSeq 2000 paired end sequencing; Marine metagenome.	-33.6895	-71.998	5	surface water layer (ENVO:00002042)	particulate matter, including plankton (ENVO:xxxxxxxx)	0.8	5	16.7606
ERR868414	ERX947947	PRJEB4352	SAMEA2620023	WGS	METAGENOMIC	RANDOM	Illumina HiSeq 2000 paired end sequencing; Marine metagenome.	19.0284	64.5126	25	deep chlorophyll maximum layer (ENVO:xxxxxxxx)	particulate matter, including plankton (ENVO:xxxxxxxx)	0.8	5	25.4944
ERR868415	ERX948091	PRJEB4352	SAMEA2621894	WGS	METAGENOMIC	RANDOM	Illumina HiSeq 2000 paired end sequencing; Marine metagenome.	-29.668	-101.228	155	deep chlorophyll maximum layer (ENVO:xxxxxxxx)	particulate matter, including plankton (ENVO:xxxxxxxx)	0.8	5	18.1338
ERR868416	ERX948054	PRJEB4352	SAMEA2621791	WGS	METAGENOMIC	RANDOM	Illumina HiSeq 2000 paired end sequencing; Marine metagenome.	-34.0614	-73.1066	5	surface water layer (ENVO:00002042)	particulate matter, including plankton (ENVO:xxxxxxxx)	0.8	5	18.0145
ERR868417	ERX947988	PRJEB4352	SAMEA2621948	WGS	METAGENOMIC	RANDOM	Illumina HiSeq 2000 paired end sequencing; Marine metagenome.	-28.1762	-107.402	310	mesopelagic zone (ENVO:00000213)	particulate matter, including plankton (ENVO:xxxxxxxx)	0.8	3	99999
ERR868418	ERX948068	PRJEB4352	SAMEA2619788	WGS	METAGENOMIC	RANDOM	Illumina HiSeq 2000 paired end sequencing; Marine metagenome.	39.3991	19.3997	50	deep chlorophyll maximum layer (ENVO:xxxxxxxx)	particulate matter, including plankton (ENVO:xxxxxxxx)	0.8	5	15.1613
ERR868419	ERX947990	PRJEB4352	SAMEA2622699	WGS	METAGENOMIC	RANDOM	Illumina HiSeq 2000 paired end sequencing; Marine metagenome.	-9.0063	-139.139	115	deep chlorophyll maximum layer (ENVO:xxxxxxxx)	particulate matter, including plankton (ENVO:xxxxxxxx)	0.8	5	24.6962
ERR868420	ERX948050	PRJEB4352	SAMEA2623419	WGS	METAGENOMIC	RANDOM	Illumina HiSeq 2000 paired end sequencing; Marine metagenome.	6.4998	-94.9527	5	surface water layer (ENVO:00002042)	particulate matter, including plankton (ENVO:xxxxxxxx)	0.8	5	26.2738
ERR868421	ERX948112	PRJEB4352	SAMEA2623543	WGS	METAGENOMIC	RANDOM	Illumina HiSeq 2000 paired end sequencing; Marine metagenome.	29.6394	-79.5395	5	surface water layer (ENVO:00002042)	particulate matter, including plankton (ENVO:xxxxxxxx)	0.8	5	24.9979
ERR868422	ERX948043	PRJEB4352	SAMEA2622230	WGS	METAGENOMIC	RANDOM	Illumina HiSeq 2000 paired end sequencing; Marine metagenome.	-5.2669	-85.2732	40	deep chlorophyll maximum layer (ENVO:xxxxxxxx)	particulate matter, including plankton (ENVO:xxxxxxxx)	0.8	5	19.5663
ERR868423	ERX947969	PRJEB4352	SAMEA2623879	WGS	METAGENOMIC	RANDOM	Illumina HiSeq 2000 paired end sequencing; Marine metagenome.	36.1811	-28.9373	80	deep chlorophyll maximum layer (ENVO:xxxxxxxx)	particulate matter, including plankton (ENVO:xxxxxxxx)	0.8	5	16.7511
ERR868424	ERX947967	PRJEB4352	SAMEA2622130	WGS	METAGENOMIC	RANDOM	Illumina HiSeq 2000 paired end sequencing; Marine metagenome.	-12.9723	-96.0122	50	deep chlorophyll maximum layer (ENVO:xxxxxxxx)	particulate matter, including plankton (ENVO:xxxxxxxx)	0.8	5	20.6494
ERR868425	ERX948085	PRJEB4352	SAMEA2622699	WGS	METAGENOMIC	RANDOM	Illumina HiSeq 2000 paired end sequencing; Marine metagenome.	-9.0063	-139.139	115	deep chlorophyll maximum layer (ENVO:xxxxxxxx)	particulate matter, including plankton (ENVO:xxxxxxxx)	0.8	5	24.6962
ERR868426	ERX947953	PRJEB4352	SAMEA2622846	WGS	METAGENOMIC	RANDOM	Illumina HiSeq 2000 paired end sequencing; Marine metagenome.	-8.8999	-142.546	140	marine epipelagic mixed layer (ENVO:xxxxxxxxx)	particulate matter, including plankton (ENVO:xxxxxxxx)	0.8	5	23.7065
ERR868427	ERX948089	PRJEB4352	SAMEA2622983	WGS	METAGENOMIC	RANDOM	Illumina HiSeq 2000 paired end sequencing; Marine metagenome.	6.6112	-153.054	85	deep chlorophyll maximum layer (ENVO:xxxxxxxx)	particulate matter, including plankton (ENVO:xxxxxxxx)	0.8	5	28.2969
ERR868428	ERX948030	PRJEB4352	SAMEA2619943	WGS	METAGENOMIC	RANDOM	Illumina HiSeq 2000 paired end sequencing; Marine metagenome.	20.8183	63.5047	5	surface water layer (ENVO:00002042)	particulate matter, including plankton (ENVO:xxxxxxxx)	0.8	5	25.5814
ERR868429	ERX947962	PRJEB4352	SAMEA2624011	WGS	METAGENOMIC	RANDOM	Illumina HiSeq 2000 paired end sequencing; Marine metagenome.	44.0342	-16.5455	100	marine epipelagic mixed layer (ENVO:xxxxxxxxx)	particulate matter, including plankton (ENVO:xxxxxxxx)	0.8	5	13.3912
ERR868430	ERX948041	PRJEB4352	SAMEA2623479	WGS	METAGENOMIC	RANDOM	Illumina HiSeq 2000 paired end sequencing; Marine metagenome.	25.5264	-88.394	5	surface water layer (ENVO:00002042)	particulate matter, including plankton (ENVO:xxxxxxxx)	0.8	5	24.9656
ERR868431	ERX948016	PRJEB4352	SAMEA2619467	WGS	METAGENOMIC	RANDOM	Illumina HiSeq 2000 paired end sequencing; Marine metagenome.	36.5229	-4.0023	8	surface water layer (ENVO:00002042)	particulate matter, including plankton (ENVO:xxxxxxxx)	0.8	5	99999
ERR868432	ERX948086	PRJEB4352	SAMEA2622561	WGS	METAGENOMIC	RANDOM	Illumina HiSeq 2000 paired end sequencing; Marine metagenome.	-23.2189	-129.5	155	deep chlorophyll maximum layer (ENVO:xxxxxxxx)	particulate matter, including plankton (ENVO:xxxxxxxx)	0.8	5	22.2614
ERR868433	ERX947971	PRJEB4352	SAMEA2623206	WGS	METAGENOMIC	RANDOM	Illumina HiSeq 2000 paired end sequencing; Marine metagenome.	32.9986	-121.77	5	surface water layer (ENVO:00002042)	particulate matter, including plankton (ENVO:xxxxxxxx)	0.8	5	17.428
ERR868434	ERX947992	PRJEB4352	SAMEA2623914	WGS	METAGENOMIC	RANDOM	Illumina HiSeq 2000 paired end sequencing; Marine metagenome.	43.7182	-16.8714	800	mesopelagic zone (ENVO:00000213)	particulate matter, including plankton (ENVO:xxxxxxxx)	0.8	3	10.2118
ERR868435	ERX948051	PRJEB4352	SAMEA2619419	WGS	METAGENOMIC	RANDOM	Illumina HiSeq 2000 paired end sequencing; Marine metagenome.	36.5533	-6.5669	40	deep chlorophyll maximum layer (ENVO:xxxxxxxx)	particulate matter, including plankton (ENVO:xxxxxxxx)	0.8	5	20.4089
ERR868436	ERX947954	PRJEB4352	SAMEA2621854	WGS	METAGENOMIC	RANDOM	Illumina HiSeq 2000 paired end sequencing; Marine metagenome.	-31.4424	-93.9597	5	surface water layer (ENVO:00002042)	particulate matter, including plankton (ENVO:xxxxxxxx)	0.8	5	22.4135
ERR868437	ERX948025	PRJEB4352	SAMEA2619419	WGS	METAGENOMIC	RANDOM	Illumina HiSeq 2000 paired end sequencing; Marine metagenome.	36.5533	-6.5669	40	deep chlorophyll maximum layer (ENVO:xxxxxxxx)	particulate matter, including plankton (ENVO:xxxxxxxx)	0.8	5	20.4089
ERR868438	ERX947998	PRJEB4352	SAMEA2622417	WGS	METAGENOMIC	RANDOM	Illumina HiSeq 2000 paired end sequencing; Marine metagenome.	-1.9002	-84.6265	50	deep chlorophyll maximum layer (ENVO:xxxxxxxx)	particulate matter, including plankton (ENVO:xxxxxxxx)	0.8	5	21.8146
ERR868439	ERX948071	PRJEB4352	SAMEA2619916	WGS	METAGENOMIC	RANDOM	Illumina HiSeq 2000 paired end sequencing; Marine metagenome.	18.4417	39.8567	60	deep chlorophyll maximum layer (ENVO:xxxxxxxx)	particulate matter, including plankton (ENVO:xxxxxxxx)	0.8	5	27.5899
ERR868440	ERX948049	PRJEB4352	SAMEA2622230	WGS	METAGENOMIC	RANDOM	Illumina HiSeq 2000 paired end sequencing; Marine metagenome.	-5.2669	-85.2732	40	deep chlorophyll maximum layer (ENVO:xxxxxxxx)	particulate matter, including plankton (ENVO:xxxxxxxx)	0.8	5	19.5663
ERR868441	ERX948095	PRJEB4352	SAMEA2622325	WGS	METAGENOMIC	RANDOM	Illumina HiSeq 2000 paired end sequencing; Marine metagenome.	1.9928	-84.5766	5	surface water layer (ENVO:00002042)	particulate matter, including plankton (ENVO:xxxxxxxx)	0.8	5	27.6176
ERR868442	ERX947983	PRJEB4352	SAMEA2622391	WGS	METAGENOMIC	RANDOM	Illumina HiSeq 2000 paired end sequencing; Marine metagenome.	-2.0133	-84.589	5	surface water layer (ENVO:00002042)	particulate matter, including plankton (ENVO:xxxxxxxx)	0.8	5	23.8683
ERR868443	ERX948100	PRJEB4352	SAMEA2622441	WGS	METAGENOMIC	RANDOM	Illumina HiSeq 2000 paired end sequencing; Marine metagenome.	-1.8902	-84.6141	380	mesopelagic zone (ENVO:00000213)	particulate matter, including plankton (ENVO:xxxxxxxx)	0.8	3	10.2584
ERR868444	ERX947982	PRJEB4352	SAMEA2621922	WGS	METAGENOMIC	RANDOM	Illumina HiSeq 2000 paired end sequencing; Marine metagenome.	-28.1698	-107.383	5	surface water layer (ENVO:00002042)	particulate matter, including plankton (ENVO:xxxxxxxx)	0.8	5	24.7462
ERR868445	ERX948038	PRJEB4352	SAMEA2623901	WGS	METAGENOMIC	RANDOM	Illumina HiSeq 2000 paired end sequencing; Marine metagenome.	43.6792	-16.8344	5	surface water layer (ENVO:00002042)	particulate matter, including plankton (ENVO:xxxxxxxx)	0.8	5	14.2806
ERR868446	ERX948014	PRJEB4352	SAMEA2621971	WGS	METAGENOMIC	RANDOM	Illumina HiSeq 2000 paired end sequencing; Marine metagenome.	-28.1874	-107.638	175	deep chlorophyll maximum layer (ENVO:xxxxxxxx)	particulate matter, including plankton (ENVO:xxxxxxxx)	0.8	5	18.3343
ERR868447	ERX947978	PRJEB4352	SAMEA2622010	WGS	METAGENOMIC	RANDOM	Illumina HiSeq 2000 paired end sequencing; Marine metagenome.	-25.8051	-111.72	5	surface water layer (ENVO:00002042)	particulate matter, including plankton (ENVO:xxxxxxxx)	0.8	5	25.1487
ERR868448	ERX948069	PRJEB4352	SAMEA2619486	WGS	METAGENOMIC	RANDOM	Illumina HiSeq 2000 paired end sequencing; Marine metagenome.	36.5103	-3.9747	35	deep chlorophyll maximum layer (ENVO:xxxxxxxx)	particulate matter, including plankton (ENVO:xxxxxxxx)	0.8	5	15.6616
ERR868449	ERX948103	PRJEB4352	SAMEA2623703	WGS	METAGENOMIC	RANDOM	Illumina HiSeq 2000 paired end sequencing; Marine metagenome.	34.6663	-71.2907	640	mesopelagic zone (ENVO:00000213)	particulate matter, including plankton (ENVO:xxxxxxxx)	0.8	3	11.0123
ERR868450	ERX947965	PRJEB4352	SAMEA2622345	WGS	METAGENOMIC	RANDOM	Illumina HiSeq 2000 paired end sequencing; Marine metagenome.	2.0299	-84.5546	30	deep chlorophyll maximum layer (ENVO:xxxxxxxx)	particulate matter, including plankton (ENVO:xxxxxxxx)	0.8	5	26.532
ERR868451	ERX948059	PRJEB4352	SAMEA2623621	WGS	METAGENOMIC	RANDOM	Illumina HiSeq 2000 paired end sequencing; Marine metagenome.	36.4121	-72.9289	390	mesopelagic zone (ENVO:00000213)	particulate matter, including plankton (ENVO:xxxxxxxx)	0.8	3	17.95
ERR868452	ERX948031	PRJEB4352	SAMEA2620711	WGS	METAGENOMIC	RANDOM	Illumina HiSeq 2000 paired end sequencing; Marine metagenome.	-17.5869	42.1893	5	surface water layer (ENVO:00002042)	particulate matter, including plankton (ENVO:xxxxxxxx)	0.8	5	26.3401
ERR868453	ERX948009	PRJEB4352	SAMEA2622158	WGS	METAGENOMIC	RANDOM	Illumina HiSeq 2000 paired end sequencing; Marine metagenome.	-12.9794	-96.0232	177	mesopelagic zone (ENVO:00000213) & marine oxygen minimum zone (ENVO:01000065)	particulate matter, including plankton (ENVO:xxxxxxxx)	0.8	3	13.0146
ERR868454	ERX948098	PRJEB4352	SAMEA2620089	WGS	METAGENOMIC	RANDOM	Illumina HiSeq 2000 paired end sequencing; Marine metagenome.	18.5839	66.4727	25	deep chlorophyll maximum layer (ENVO:xxxxxxxx)	particulate matter, including plankton (ENVO:xxxxxxxx)	0.8	5	26.8122
ERR868455	ERX948077	PRJEB4352	SAMEA2620113	WGS	METAGENOMIC	RANDOM	Illumina HiSeq 2000 paired end sequencing; Marine metagenome.	18.7341	66.3896	270	mesopelagic zone (ENVO:00000213) & marine oxygen minimum zone (ENVO:01000065)	particulate matter, including plankton (ENVO:xxxxxxxx)	0.8	5	15.6142
ERR868456	ERX948033	PRJEB4352	SAMEA2619762	WGS	METAGENOMIC	RANDOM	Illumina HiSeq 2000 paired end sequencing; Marine metagenome.	42.4552	17.9348	5	surface water layer (ENVO:00002042)	particulate matter, including plankton (ENVO:xxxxxxxx)	0.8	20	18.1426
ERR868457	ERX948083	PRJEB4352	SAMEA2622158	WGS	METAGENOMIC	RANDOM	Illumina HiSeq 2000 paired end sequencing; Marine metagenome.	-12.9794	-96.0232	177	mesopelagic zone (ENVO:00000213) & marine oxygen minimum zone (ENVO:01000065)	particulate matter, including plankton (ENVO:xxxxxxxx)	0.8	3	13.0146
ERR868458	ERX947960	PRJEB4352	SAMEA2622936	WGS	METAGENOMIC	RANDOM	Illumina HiSeq 2000 paired end sequencing; Marine metagenome.	0.0222	-153.686	40	deep chlorophyll maximum layer (ENVO:xxxxxxxx)	particulate matter, including plankton (ENVO:xxxxxxxx)	0.8	5	26.0802
ERR868459	ERX948070	PRJEB4352	SAMEA2623861	WGS	METAGENOMIC	RANDOM	Illumina HiSeq 2000 paired end sequencing; Marine metagenome.	36.1715	-29.023	5	surface water layer (ENVO:00002042)	particulate matter, including plankton (ENVO:xxxxxxxx)	0.8	5	17.2601
ERR868460	ERX947985	PRJEB4352	SAMEA2619832	WGS	METAGENOMIC	RANDOM	Illumina HiSeq 2000 paired end sequencing; Marine metagenome.	23.36	37.2183	5	surface water layer (ENVO:00002042)	particulate matter, including plankton (ENVO:xxxxxxxx)	0.8	5	25.8244
ERR868461	ERX948082	PRJEB4352	SAMEA2621388	WGS	METAGENOMIC	RANDOM	Illumina HiSeq 2000 paired end sequencing; Marine metagenome.	-44.5913	-52.1804	35	deep chlorophyll maximum layer (ENVO:xxxxxxxx)	particulate matter, including plankton (ENVO:xxxxxxxx)	0.8	5	13.2441
ERR868462	ERX948063	PRJEB4352	SAMEA2622914	WGS	METAGENOMIC	RANDOM	Illumina HiSeq 2000 paired end sequencing; Marine metagenome.	0.0003	-153.676	5	surface water layer (ENVO:00002042)	particulate matter, including plankton (ENVO:xxxxxxxx)	0.8	5	26.0745
ERR868463	ERX948042	PRJEB4352	SAMEA2619917	WGS	METAGENOMIC	RANDOM	Illumina HiSeq 2000 paired end sequencing; Marine metagenome.	18.4417	39.8567	60	deep chlorophyll maximum layer (ENVO:xxxxxxxx)	particulate matter, including plankton (ENVO:xxxxxxxx)	0.8	5	27.5899
ERR868464	ERX947955	PRJEB4352	SAMEA2623037	WGS	METAGENOMIC	RANDOM	Illumina HiSeq 2000 paired end sequencing; Marine metagenome.	22.7901	-157.944	110	deep chlorophyll maximum layer (ENVO:xxxxxxxx)	particulate matter, including plankton (ENVO:xxxxxxxx)	0.8	5	22.393
ERR868465	ERX947975	PRJEB4352	SAMEA2622130	WGS	METAGENOMIC	RANDOM	Illumina HiSeq 2000 paired end sequencing; Marine metagenome.	-12.9723	-96.0122	50	deep chlorophyll maximum layer (ENVO:xxxxxxxx)	particulate matter, including plankton (ENVO:xxxxxxxx)	0.8	5	20.6494
ERR868466	ERX948029	PRJEB4352	SAMEA2622717	WGS	METAGENOMIC	RANDOM	Illumina HiSeq 2000 paired end sequencing; Marine metagenome.	-8.9068	-140.283	5	surface water layer (ENVO:00002042)	particulate matter, including plankton (ENVO:xxxxxxxx)	0.8	5	26.5762
ERR868467	ERX948110	PRJEB4352	SAMEA2623397	WGS	METAGENOMIC	RANDOM	Illumina HiSeq 2000 paired end sequencing; Marine metagenome.	6.3559	-103.06	450	mesopelagic zone (ENVO:00000213)	particulate matter, including plankton (ENVO:xxxxxxxx)	0.8	3	8.21056
ERR868468	ERX948058	PRJEB4352	SAMEA2620113	WGS	METAGENOMIC	RANDOM	Illumina HiSeq 2000 paired end sequencing; Marine metagenome.	18.7341	66.3896	270	mesopelagic zone (ENVO:00000213) & marine oxygen minimum zone (ENVO:01000065)	particulate matter, including plankton (ENVO:xxxxxxxx)	0.8	5	15.6142
ERR868469	ERX948074	PRJEB4352	SAMEA2622717	WGS	METAGENOMIC	RANDOM	Illumina HiSeq 2000 paired end sequencing; Marine metagenome.	-8.9068	-140.283	5	surface water layer (ENVO:00002042)	particulate matter, including plankton (ENVO:xxxxxxxx)	0.8	5	26.5762
ERR868470	ERX947981	PRJEB4352	SAMEA2622369	WGS	METAGENOMIC	RANDOM	Illumina HiSeq 2000 paired end sequencing; Marine metagenome.	2.0649	-84.5546	380	mesopelagic zone (ENVO:00000213)	particulate matter, including plankton (ENVO:xxxxxxxx)	0.8	3	11.3158
ERR868471	ERX948020	PRJEB4352	SAMEA2619811	WGS	METAGENOMIC	RANDOM	Illumina HiSeq 2000 paired end sequencing; Marine metagenome.	27.16	27.1433	5	surface water layer (ENVO:00002042)	particulate matter, including plankton (ENVO:xxxxxxxx)	0.8	20	25.0621
ERR868472	ERX947952	PRJEB4352	SAMEA2622345	WGS	METAGENOMIC	RANDOM	Illumina HiSeq 2000 paired end sequencing; Marine metagenome.	2.0299	-84.5546	30	deep chlorophyll maximum layer (ENVO:xxxxxxxx)	particulate matter, including plankton (ENVO:xxxxxxxx)	0.8	5	26.532
ERR868473	ERX948007	PRJEB4352	SAMEA2619551	WGS	METAGENOMIC	RANDOM	Illumina HiSeq 2000 paired end sequencing; Marine metagenome.	39.0609	5.9422	55	deep chlorophyll maximum layer (ENVO:xxxxxxxx)	particulate matter, including plankton (ENVO:xxxxxxxx)	0.8	5	16.1519
ERR868474	ERX948096	PRJEB4352	SAMEA2623523	WGS	METAGENOMIC	RANDOM	Illumina HiSeq 2000 paired end sequencing; Marine metagenome.	25.6236	-88.45	640	mesopelagic zone (ENVO:00000213)	particulate matter, including plankton (ENVO:xxxxxxxx)	0.8	3	9.75626
ERR868475	ERX948080	PRJEB4352	SAMEA2622661	WGS	METAGENOMIC	RANDOM	Illumina HiSeq 2000 paired end sequencing; Marine metagenome.	-8.9971	-139.196	5	surface water layer (ENVO:00002042)	particulate matter, including plankton (ENVO:xxxxxxxx)	0.8	5	26.5441
ERR868476	ERX948111	PRJEB4352	SAMEA2622463	WGS	METAGENOMIC	RANDOM	Illumina HiSeq 2000 paired end sequencing; Marine metagenome.	-16.9601	-100.633	5	surface water layer (ENVO:00002042)	particulate matter, including plankton (ENVO:xxxxxxxx)	0.8	5	22.7687
ERR868477	ERX948035	PRJEB4352	SAMEA2623284	WGS	METAGENOMIC	RANDOM	Illumina HiSeq 2000 paired end sequencing; Marine metagenome.	14.2035	-116.626	5	surface water layer (ENVO:00002042)	particulate matter, including plankton (ENVO:xxxxxxxx)	0.8	5	26.4091
ERR868478	ERX948036	PRJEB4352	SAMEA2620378	WGS	METAGENOMIC	RANDOM	Illumina HiSeq 2000 paired end sequencing; Marine metagenome.	-0.6625	73.161	5	surface water layer (ENVO:00002042)	particulate matter, including plankton (ENVO:xxxxxxxx)	0.8	5	30.1257
ERR868479	ERX948044	PRJEB4352	SAMEA2623763	WGS	METAGENOMIC	RANDOM	Illumina HiSeq 2000 paired end sequencing; Marine metagenome.	34.1504	-56.9684	250	mesopelagic zone (ENVO:00000213)	particulate matter, including plankton (ENVO:xxxxxxxx)	0.8	3	18.169
ERR868480	ERX948008	PRJEB4352	SAMEA2623072	WGS	METAGENOMIC	RANDOM	Illumina HiSeq 2000 paired end sequencing; Marine metagenome.	31.5213	-158.996	5	surface water layer (ENVO:00002042)	particulate matter, including plankton (ENVO:xxxxxxxx)	0.8	5	25.1739
ERR868481	ERX948023	PRJEB4352	SAMEA2622744	WGS	METAGENOMIC	RANDOM	Illumina HiSeq 2000 paired end sequencing; Marine metagenome.	-8.9109	-140.285	150	marine epipelagic mixed layer (ENVO:xxxxxxxxx)	particulate matter, including plankton (ENVO:xxxxxxxx)	0.8	5	22.1151
ERR868482	ERX948039	PRJEB4352	SAMEA2619664	WGS	METAGENOMIC	RANDOM	Illumina HiSeq 2000 paired end sequencing; Marine metagenome.	37.4532	15.4596	65	deep chlorophyll maximum layer (ENVO:xxxxxxxx)	particulate matter, including plankton (ENVO:xxxxxxxx)	0.8	5	18.2497
ERR868483	ERX948097	PRJEB4352	SAMEA2621337	WGS	METAGENOMIC	RANDOM	Illumina HiSeq 2000 paired end sequencing; Marine metagenome.	-40.6241	-51.9229	85	deep chlorophyll maximum layer (ENVO:xxxxxxxx)	particulate matter, including plankton (ENVO:xxxxxxxx)	0.8	5	18.2539
ERR868484	ERX948092	PRJEB4352	SAMEA2730749	WGS	METAGENOMIC	RANDOM	Illumina HiSeq 2000 paired end sequencing; Marine metagenome.	18.5745	66.4895	99999	water layer with no specific feature	filtered seawater (ENVO:xxxxxxxxx)	0.8	5	99999
ERR868485	ERX948000	PRJEB4352	SAMEA2623018	WGS	METAGENOMIC	RANDOM	Illumina HiSeq 2000 paired end sequencing; Marine metagenome.	22.7598	-157.957	5	surface water layer (ENVO:00002042)	particulate matter, including plankton (ENVO:xxxxxxxx)	0.8	5	26.1713
ERR868486	ERX948087	PRJEB4352	SAMEA2620204	WGS	METAGENOMIC	RANDOM	Illumina HiSeq 2000 paired end sequencing; Marine metagenome.	14.6059	69.9776	5	surface water layer (ENVO:00002042)	particulate matter, including plankton (ENVO:xxxxxxxx)	0.8	5	29.0894
ERR868487	ERX947989	PRJEB4352	SAMEA2619958	WGS	METAGENOMIC	RANDOM	Illumina HiSeq 2000 paired end sequencing; Marine metagenome.	20.8222	63.5133	17	deep chlorophyll maximum layer (ENVO:xxxxxxxx)	particulate matter, including plankton (ENVO:xxxxxxxx)	0.8	5	25.374
ERR868488	ERX947964	PRJEB4352	SAMEA2619684	WGS	METAGENOMIC	RANDOM	Illumina HiSeq 2000 paired end sequencing; Marine metagenome.	35.7528	14.2765	60	deep chlorophyll maximum layer (ENVO:xxxxxxxx)	particulate matter, including plankton (ENVO:xxxxxxxx)	0.8	5	18.3684
ERR868489	ERX948088	PRJEB4352	SAMEA2622770	WGS	METAGENOMIC	RANDOM	Illumina HiSeq 2000 paired end sequencing; Marine metagenome.	-9.1504	-140.522	5	surface water layer (ENVO:00002042)	particulate matter, including plankton (ENVO:xxxxxxxx)	0.8	5	26.519
ERR868490	ERX947957	PRJEB4352	SAMEA2623108	WGS	METAGENOMIC	RANDOM	Illumina HiSeq 2000 paired end sequencing; Marine metagenome.	31.528	-159.022	550	mesopelagic zone (ENVO:00000213)	particulate matter, including plankton (ENVO:xxxxxxxx)	0.8	3	6.68972
ERR868491	ERX947974	PRJEB4352	SAMEA2622804	WGS	METAGENOMIC	RANDOM	Illumina HiSeq 2000 paired end sequencing; Marine metagenome.	-9.0714	-140.597	120	marine epipelagic mixed layer (ENVO:xxxxxxxxx)	particulate matter, including plankton (ENVO:xxxxxxxx)	0.8	5	25.2218
ERR868492	ERX948106	PRJEB4352	SAMEA2623304	WGS	METAGENOMIC	RANDOM	Illumina HiSeq 2000 paired end sequencing; Marine metagenome.	14.2075	-116.647	40	deep chlorophyll maximum layer (ENVO:xxxxxxxx)	particulate matter, including plankton (ENVO:xxxxxxxx)	0.8	5	99999
ERR868493	ERX947966	PRJEB4352	SAMEA2622106	WGS	METAGENOMIC	RANDOM	Illumina HiSeq 2000 paired end sequencing; Marine metagenome.	-13.0023	-95.9759	5	surface water layer (ENVO:00002042)	particulate matter, including plankton (ENVO:xxxxxxxx)	0.8	5	25.2512
ERR868494	ERX948053	PRJEB4352	SAMEA2622804	WGS	METAGENOMIC	RANDOM	Illumina HiSeq 2000 paired end sequencing; Marine metagenome.	-9.0714	-140.597	120	marine epipelagic mixed layer (ENVO:xxxxxxxxx)	particulate matter, including plankton (ENVO:xxxxxxxx)	0.8	5	25.2218
ERR868495	ERX948013	PRJEB4352	SAMEA2623667	WGS	METAGENOMIC	RANDOM	Illumina HiSeq 2000 paired end sequencing; Marine metagenome.	39.2392	-70.0343	590	mesopelagic zone (ENVO:00000213) & marine oxygen minimum zone (ENVO:01000065)	particulate matter, including plankton (ENVO:xxxxxxxx)	0.8	3	5.06724
ERR868496	ERX948027	PRJEB4352	SAMEA2619754	WGS	METAGENOMIC	RANDOM	Illumina HiSeq 2000 paired end sequencing; Marine metagenome.	39.5705	17.4101	30	deep chlorophyll maximum layer (ENVO:xxxxxxxx)	particulate matter, including plankton (ENVO:xxxxxxxx)	0.8	5	17.2569
ERR868497	ERX947980	PRJEB4352	SAMEA2619443	WGS	METAGENOMIC	RANDOM	Illumina HiSeq 2000 paired end sequencing; Marine metagenome.	36.0088	-4.5184	5	surface water layer (ENVO:00002042)	particulate matter, including plankton (ENVO:xxxxxxxx)	0.8	5	23.0329
ERR868498	ERX948026	PRJEB4352	SAMEA2620010	WGS	METAGENOMIC	RANDOM	Illumina HiSeq 2000 paired end sequencing; Marine metagenome.	19.0393	64.4913	5	surface water layer (ENVO:00002042)	particulate matter, including plankton (ENVO:xxxxxxxx)	0.8	5	26.2314
ERR868499	ERX948101	PRJEB4352	SAMEA2622010	WGS	METAGENOMIC	RANDOM	Illumina HiSeq 2000 paired end sequencing; Marine metagenome.	-25.8051	-111.72	5	surface water layer (ENVO:00002042)	particulate matter, including plankton (ENVO:xxxxxxxx)	0.8	5	25.1487
ERR868500	ERX948090	PRJEB4352	SAMEA2622997	WGS	METAGENOMIC	RANDOM	Illumina HiSeq 2000 paired end sequencing; Marine metagenome.	11.2723	-152.371	5	surface water layer (ENVO:00002042)	particulate matter, including plankton (ENVO:xxxxxxxx)	0.8	5	27.531
ERR868501	ERX947963	PRJEB4352	SAMEA2622536	WGS	METAGENOMIC	RANDOM	Illumina HiSeq 2000 paired end sequencing; Marine metagenome.	-23.2811	-129.395	5	surface water layer (ENVO:00002042)	particulate matter, including plankton (ENVO:xxxxxxxx)	0.8	5	24.2375
ERR868502	ERX947951	PRJEB4352	SAMEA2622258	WGS	METAGENOMIC	RANDOM	Illumina HiSeq 2000 paired end sequencing; Marine metagenome.	-0.0283	-84.5862	5	surface water layer (ENVO:00002042)	particulate matter, including plankton (ENVO:xxxxxxxx)	0.8	5	25.5043
ERR868503	ERX948057	PRJEB4352	SAMEA2620010	WGS	METAGENOMIC	RANDOM	Illumina HiSeq 2000 paired end sequencing; Marine metagenome.	19.0393	64.4913	5	surface water layer (ENVO:00002042)	particulate matter, including plankton (ENVO:xxxxxxxx)	0.8	5	26.2314
ERR868504	ERX948015	PRJEB4352	SAMEA2619723	WGS	METAGENOMIC	RANDOM	Illumina HiSeq 2000 paired end sequencing; Marine metagenome.	34.453	14.9538	5	surface water layer (ENVO:00002042)	particulate matter, including plankton (ENVO:xxxxxxxx)	0.8	5	21.4728
ERR868505	ERX948003	PRJEB4352	SAMEA2622278	WGS	METAGENOMIC	RANDOM	Illumina HiSeq 2000 paired end sequencing; Marine metagenome.	0.0307	-84.612	40	deep chlorophyll maximum layer (ENVO:xxxxxxxx)	particulate matter, including plankton (ENVO:xxxxxxxx)	0.8	5	22.1675
ERR868506	ERX948066	PRJEB4352	SAMEA2622369	WGS	METAGENOMIC	RANDOM	Illumina HiSeq 2000 paired end sequencing; Marine metagenome.	2.0649	-84.5546	380	mesopelagic zone (ENVO:00000213)	particulate matter, including plankton (ENVO:xxxxxxxx)	0.8	3	11.3158
ERR868507	ERX948006	PRJEB4352	SAMEA2620354	WGS	METAGENOMIC	RANDOM	Illumina HiSeq 2000 paired end sequencing; Marine metagenome.	0.0033	71.6428	5	surface water layer (ENVO:00002042)	particulate matter, including plankton (ENVO:xxxxxxxx)	0.8	5	30.4964
ERR868508	ERX947995	PRJEB4352	SAMEA2620292	WGS	METAGENOMIC	RANDOM	Illumina HiSeq 2000 paired end sequencing; Marine metagenome.	4.6599	73.4856	5	surface water layer (ENVO:00002042)	particulate matter, including plankton (ENVO:xxxxxxxx)	0.8	5	29.9618
ERR868509	ERX948073	PRJEB4352	SAMEA2623564	WGS	METAGENOMIC	RANDOM	Illumina HiSeq 2000 paired end sequencing; Marine metagenome.	29.851	-79.7064	40	deep chlorophyll maximum layer (ENVO:xxxxxxxx)	particulate matter, including plankton (ENVO:xxxxxxxx)	0.8	5	24.7925
ERR868510	ERX947959	PRJEB4352	SAMEA2619419	WGS	METAGENOMIC	RANDOM	Illumina HiSeq 2000 paired end sequencing; Marine metagenome.	36.5533	-6.5669	40	deep chlorophyll maximum layer (ENVO:xxxxxxxx)	particulate matter, including plankton (ENVO:xxxxxxxx)	0.8	5	20.4089
ERR868511	ERX948078	PRJEB4352	SAMEA2623839	WGS	METAGENOMIC	RANDOM	Illumina HiSeq 2000 paired end sequencing; Marine metagenome.	35.8427	-37.1526	40	deep chlorophyll maximum layer (ENVO:xxxxxxxx)	particulate matter, including plankton (ENVO:xxxxxxxx)	0.8	5	17.6636
ERR868512	ERX948018	PRJEB4352	SAMEA2623321	WGS	METAGENOMIC	RANDOM	Illumina HiSeq 2000 paired end sequencing; Marine metagenome.	14.2025	-116.643	375	mesopelagic zone (ENVO:00000213)	particulate matter, including plankton (ENVO:xxxxxxxx)	0.8	3	8.91148
ERR868513	ERX948010	PRJEB4352	SAMEA2622661	WGS	METAGENOMIC	RANDOM	Illumina HiSeq 2000 paired end sequencing; Marine metagenome.	-8.9971	-139.196	5	surface water layer (ENVO:00002042)	particulate matter, including plankton (ENVO:xxxxxxxx)	0.8	5	26.5441
ERR873959	ERX953564	PRJEB4352	SAMEA2622679	WGA	METAGENOMIC	RANDOM	Illumina HiSeq 2000 paired end sequencing; Marine metagenome.	-8.9729	-139.239	600	mesopelagic zone (ENVO:00000213)	particulate matter, including plankton (ENVO:xxxxxxxx)	0.8	3	7.21224
ERR873960	ERX953568	PRJEB4352	SAMEA2623246	WGA	METAGENOMIC	RANDOM	Illumina HiSeq 2000 paired end sequencing; Marine metagenome.	33.0339	-121.878	650	mesopelagic zone (ENVO:00000213)	particulate matter, including plankton (ENVO:xxxxxxxx)	0.8	3	5.28898
ERR873961	ERX953562	PRJEB4352	SAMEA2622038	WGA	METAGENOMIC	RANDOM	Illumina HiSeq 2000 paired end sequencing; Marine metagenome.	-25.826	-111.729	188	deep chlorophyll maximum layer (ENVO:xxxxxxxx)	particulate matter, including plankton (ENVO:xxxxxxxx)	0.8	5	20.1716
ERR873962	ERX953565	PRJEB4352	SAMEA2619981	WGA	METAGENOMIC	RANDOM	Illumina HiSeq 2000 paired end sequencing; Marine metagenome.	20.8457	63.5851	600	mesopelagic zone (ENVO:00000213) & marine oxygen minimum zone (ENVO:01000065)	particulate matter, including plankton (ENVO:xxxxxxxx)	0.8	5	12.066
ERR873963	ERX953572	PRJEB4352	SAMEA2622511	WGA	METAGENOMIC	RANDOM	Illumina HiSeq 2000 paired end sequencing; Marine metagenome.	-16.9486	-100.671	350	mesopelagic zone (ENVO:00000213)	particulate matter, including plankton (ENVO:xxxxxxxx)	0.8	3	10.8931
ERR873964	ERX953566	PRJEB4352	SAMEA2623603	WGA	METAGENOMIC	RANDOM	Illumina HiSeq 2000 paired end sequencing; Marine metagenome.	36.3698	-72.9669	5	surface water layer (ENVO:00002042)	particulate matter, including plankton (ENVO:xxxxxxxx)	0.8	5	22.5508
ERR873965	ERX953567	PRJEB4352	SAMEA2623579	WGA	METAGENOMIC	RANDOM	Illumina HiSeq 2000 paired end sequencing; Marine metagenome.	29.8556	-79.6493	300	mesopelagic zone (ENVO:00000213)	particulate matter, including plankton (ENVO:xxxxxxxx)	0.8	3	18.0961
ERR873966	ERX953571	PRJEB4352	SAMEA2622038	WGA	METAGENOMIC	RANDOM	Illumina HiSeq 2000 paired end sequencing; Marine metagenome.	-25.826	-111.729	188	deep chlorophyll maximum layer (ENVO:xxxxxxxx)	particulate matter, including plankton (ENVO:xxxxxxxx)	0.8	5	20.1716
ERR873967	ERX953569	PRJEB4352	SAMEA2623246	WGA	METAGENOMIC	RANDOM	Illumina HiSeq 2000 paired end sequencing; Marine metagenome.	33.0339	-121.878	650	mesopelagic zone (ENVO:00000213)	particulate matter, including plankton (ENVO:xxxxxxxx)	0.8	3	5.28898
ERR873968	ERX953570	PRJEB4352	SAMEA2622679	WGA	METAGENOMIC	RANDOM	Illumina HiSeq 2000 paired end sequencing; Marine metagenome.	-8.9729	-139.239	600	mesopelagic zone (ENVO:00000213)	particulate matter, including plankton (ENVO:xxxxxxxx)	0.8	3	7.21224
ERR873969	ERX953563	PRJEB4352	SAMEA2619981	WGA	METAGENOMIC	RANDOM	Illumina HiSeq 2000 paired end sequencing; Marine metagenome.	20.8457	63.5851	600	mesopelagic zone (ENVO:00000213) & marine oxygen minimum zone (ENVO:01000065)	particulate matter, including plankton (ENVO:xxxxxxxx)	0.8	5	12.066
ERR321017	ERX294150	PRJEB4419	SAMEA2591097	WGS	METAGENOMIC	RANDOM	454 GS FLX Titanium sequencing; Marine metagenome.	42.2038	17.715	5	surface water (ENVO:00002042) layer	saline water (ENVO:00002010), including plankton (ENVO:xxxxxxxx)	<	0.22	17.322
ERR321018	ERX294151	PRJEB4419	SAMEA2591119	WGS	METAGENOMIC	RANDOM	454 GS FLX Titanium sequencing; Marine metagenome.	33.9179	32.898	5	surface water (ENVO:00002042) layer	saline water (ENVO:00002010), including plankton (ENVO:xxxxxxxx)	<	0.22	20.4606
ERR594352	NA	PRJEB4419	SAMEA2619686	NA	NA	NA	NA	35.7528	14.2765	60	deep chlorophyll maximum layer (ENVO:xxxxxxxx)	saline water (ENVO:00002010), including plankton (ENVO:xxxxxxxx)	<	0.22	18.3684
ERR594353	NA	PRJEB4419	SAMEA2621085	NA	NA	NA	NA	-20.4091	-3.1759	5	surface water layer (ENVO:00002042)	saline water (ENVO:00002010), including plankton (ENVO:xxxxxxxx)	<	0.22	19.7768
ERR594354	NA	PRJEB4419	SAMEA2621213	NA	NA	NA	NA	-20.9354	-35.1803	5	surface water layer (ENVO:00002042)	saline water (ENVO:00002010), including plankton (ENVO:xxxxxxxx)	<	0.22	23.3495
ERR594355	NA	PRJEB4419	SAMEA2621229	NA	NA	NA	NA	-21.0292	-35.3498	150	deep chlorophyll maximum layer (ENVO:xxxxxxxx)	saline water (ENVO:00002010), including plankton (ENVO:xxxxxxxx)	<	0.22	21.6433
ERR594356	NA	PRJEB4419	SAMEA2620078	NA	NA	NA	NA	18.5918	66.622	5	surface water layer (ENVO:00002042)	saline water (ENVO:00002010), including plankton (ENVO:xxxxxxxx)	<	0.22	26.8177
ERR594357	ERX552356	PRJEB4419	SAMEA2622357	WGS	METAGENOMIC	RANDOM	Illumina HiSeq 2000 paired end sequencing; Marine metagenome.	2.0299	-84.5546	30	deep chlorophyll maximum layer (ENVO:xxxxxxxx)	saline water (ENVO:00002010), including plankton (ENVO:xxxxxxxx)	<	0.22	26.532
ERR594358	NA	PRJEB4419	SAMEA2619677	NA	NA	NA	NA	35.759	14.2574	5	surface water layer (ENVO:00002042)	saline water (ENVO:00002010), including plankton (ENVO:xxxxxxxx)	<	0.22	21.4395
ERR594359	NA	PRJEB4419	SAMEA2620879	NA	NA	NA	NA	-35.1728	26.2868	5	surface water layer (ENVO:00002042)	saline water (ENVO:00002010), including plankton (ENVO:xxxxxxxx)	<	0.22	21.8168
ERR594360	NA	PRJEB4419	SAMEA2619854	NA	NA	NA	NA	23.4183	37.245	80	deep chlorophyll maximum layer (ENVO:xxxxxxxx)	saline water (ENVO:00002010), including plankton (ENVO:xxxxxxxx)	<	0.22	26.0504
ERR594361	ERX552361	PRJEB4419	SAMEA2620879	WGS	METAGENOMIC	RANDOM	Illumina HiSeq 2000 paired end sequencing; Marine metagenome.	-35.1728	26.2868	5	surface water layer (ENVO:00002042)	saline water (ENVO:00002010), including plankton (ENVO:xxxxxxxx)	<	0.22	21.8168
ERR594362	NA	PRJEB4419	SAMEA2620947	NA	NA	NA	NA	-34.9449	17.9189	5	surface water layer (ENVO:00002042)	saline water (ENVO:00002010), including plankton (ENVO:xxxxxxxx)	<	0.22	15.0335
ERR594363	ERX552359	PRJEB4419	SAMEA2620094	WGS	METAGENOMIC	RANDOM	Illumina HiSeq 2000 paired end sequencing; Marine metagenome.	18.5839	66.4727	25	deep chlorophyll maximum layer (ENVO:xxxxxxxx)	saline water (ENVO:00002010), including plankton (ENVO:xxxxxxxx)	<	0.22	26.8122
ERR594364	NA	PRJEB4419	SAMEA2621151	NA	NA	NA	NA	-8.7789	-17.9099	5	surface water layer (ENVO:00002042)	saline water (ENVO:00002010), including plankton (ENVO:xxxxxxxx)	<	0.22	25.0262
ERR594365	NA	PRJEB4419	SAMEA2620078	NA	NA	NA	NA	18.5918	66.622	5	surface water layer (ENVO:00002042)	saline water (ENVO:00002010), including plankton (ENVO:xxxxxxxx)	<	0.22	26.8177
ERR594366	NA	PRJEB4419	SAMEA2620227	NA	NA	NA	NA	14.5536	70.0128	60	deep chlorophyll maximum layer (ENVO:xxxxxxxx)	saline water (ENVO:00002010), including plankton (ENVO:xxxxxxxx)	<	0.22	27.1177
ERR594367	NA	PRJEB4419	SAMEA2620227	NA	NA	NA	NA	14.5536	70.0128	60	deep chlorophyll maximum layer (ENVO:xxxxxxxx)	saline water (ENVO:00002010), including plankton (ENVO:xxxxxxxx)	<	0.22	27.1177
ERR594368	NA	PRJEB4419	SAMEA2619903	NA	NA	NA	NA	18.3967	39.875	5	surface water layer (ENVO:00002042)	saline water (ENVO:00002010), including plankton (ENVO:xxxxxxxx)	<	0.22	27.5986
ERR594369	NA	PRJEB4419	SAMEA2619950	NA	NA	NA	NA	20.8183	63.5047	5	surface water layer (ENVO:00002042)	saline water (ENVO:00002010), including plankton (ENVO:xxxxxxxx)	<	0.22	25.5814
ERR594370	NA	PRJEB4419	SAMEA2619903	NA	NA	NA	NA	18.3967	39.875	5	surface water layer (ENVO:00002042)	saline water (ENVO:00002010), including plankton (ENVO:xxxxxxxx)	<	0.22	27.5986
ERR594371	NA	PRJEB4419	SAMEA2620227	NA	NA	NA	NA	14.5536	70.0128	60	deep chlorophyll maximum layer (ENVO:xxxxxxxx)	saline water (ENVO:00002010), including plankton (ENVO:xxxxxxxx)	<	0.22	27.1177
ERR594372	ERX552318	PRJEB4419	SAMEA2620227	WGS	METAGENOMIC	RANDOM	Illumina HiSeq 2000 paired end sequencing; Marine metagenome.	14.5536	70.0128	60	deep chlorophyll maximum layer (ENVO:xxxxxxxx)	saline water (ENVO:00002010), including plankton (ENVO:xxxxxxxx)	<	0.22	27.1177
ERR594373	NA	PRJEB4419	SAMEA2620227	NA	NA	NA	NA	14.5536	70.0128	60	deep chlorophyll maximum layer (ENVO:xxxxxxxx)	saline water (ENVO:00002010), including plankton (ENVO:xxxxxxxx)	<	0.22	27.1177
ERR594374	ERX552312	PRJEB4419	SAMEA2620014	WGS	METAGENOMIC	RANDOM	Illumina HiSeq 2000 paired end sequencing; Marine metagenome.	19.0393	64.4913	5	surface water layer (ENVO:00002042)	saline water (ENVO:00002010), including plankton (ENVO:xxxxxxxx)	<	0.22	26.2314
ERR594375	NA	PRJEB4419	SAMEA2619791	NA	NA	NA	NA	39.3991	19.3997	50	deep chlorophyll maximum layer (ENVO:xxxxxxxx)	saline water (ENVO:00002010), including plankton (ENVO:xxxxxxxx)	<	0.22	15.1613
ERR594376	NA	PRJEB4419	SAMEA2620384	NA	NA	NA	NA	-0.6625	73.161	5	surface water layer (ENVO:00002042)	saline water (ENVO:00002010), including plankton (ENVO:xxxxxxxx)	<	0.22	30.1257
ERR594377	NA	PRJEB4419	SAMEA2621548	NA	NA	NA	NA	-62.2231	-49.2139	90	deep chlorophyll maximum layer (ENVO:xxxxxxxx)	saline water (ENVO:00002010), including plankton (ENVO:xxxxxxxx)	<	0.22	-0.78154
ERR594378	ERX552350	PRJEB4419	SAMEA2619747	WGS	METAGENOMIC	RANDOM	Illumina HiSeq 2000 paired end sequencing; Marine metagenome.	39.8386	17.4155	5	surface water layer (ENVO:00002042)	saline water (ENVO:00002010), including plankton (ENVO:xxxxxxxx)	<	0.22	17.0415
ERR594379	ERX552338	PRJEB4419	SAMEA2621173	WGS	METAGENOMIC	RANDOM	Illumina HiSeq 2000 paired end sequencing; Marine metagenome.	-8.7296	-17.9604	100	deep chlorophyll maximum layer (ENVO:xxxxxxxx)	saline water (ENVO:00002010), including plankton (ENVO:xxxxxxxx)	<	0.22	24.1127
ERR594380	ERX552313	PRJEB4419	SAMEA2622357	WGS	METAGENOMIC	RANDOM	Illumina HiSeq 2000 paired end sequencing; Marine metagenome.	2.0299	-84.5546	30	deep chlorophyll maximum layer (ENVO:xxxxxxxx)	saline water (ENVO:00002010), including plankton (ENVO:xxxxxxxx)	<	0.22	26.532
ERR594381	ERX552305	PRJEB4419	SAMEA2622357	WGS	METAGENOMIC	RANDOM	Illumina HiSeq 2000 paired end sequencing; Marine metagenome.	2.0299	-84.5546	30	deep chlorophyll maximum layer (ENVO:xxxxxxxx)	saline water (ENVO:00002010), including plankton (ENVO:xxxxxxxx)	<	0.22	26.532
ERR594382	NA	PRJEB4419	SAMEA2620925	NA	NA	NA	NA	-35.2421	26.3048	30	deep chlorophyll maximum layer (ENVO:xxxxxxxx)	saline water (ENVO:00002010), including plankton (ENVO:xxxxxxxx)	<	0.22	21.8149
ERR594383	ERX552307	PRJEB4419	SAMEA2622357	WGS	METAGENOMIC	RANDOM	Illumina HiSeq 2000 paired end sequencing; Marine metagenome.	2.0299	-84.5546	30	deep chlorophyll maximum layer (ENVO:xxxxxxxx)	saline water (ENVO:00002010), including plankton (ENVO:xxxxxxxx)	<	0.22	26.532
ERR594384	NA	PRJEB4419	SAMEA2620210	NA	NA	NA	NA	14.6059	69.9776	5	surface water layer (ENVO:00002042)	saline water (ENVO:00002010), including plankton (ENVO:xxxxxxxx)	<	0.22	29.0894
ERR594385	ERX552319	PRJEB4419	SAMEA2620852	WGS	METAGENOMIC	RANDOM	Illumina HiSeq 2000 paired end sequencing; Marine metagenome.	-29.5333	37.9117	65	deep chlorophyll maximum layer (ENVO:xxxxxxxx)	saline water (ENVO:00002010), including plankton (ENVO:xxxxxxxx)	<	0.22	22.2503
ERR594386	NA	PRJEB4419	SAMEA2620027	NA	NA	NA	NA	19.0284	64.5126	25	deep chlorophyll maximum layer (ENVO:xxxxxxxx)	saline water (ENVO:00002010), including plankton (ENVO:xxxxxxxx)	<	0.22	25.4944
ERR594387	ERX552308	PRJEB4419	SAMEA2622357	WGS	METAGENOMIC	RANDOM	Illumina HiSeq 2000 paired end sequencing; Marine metagenome.	2.0299	-84.5546	30	deep chlorophyll maximum layer (ENVO:xxxxxxxx)	saline water (ENVO:00002010), including plankton (ENVO:xxxxxxxx)	<	0.22	26.532
ERR594388	NA	PRJEB4419	SAMEA2621191	NA	NA	NA	NA	-8.7986	-17.9034	800	mesopelagic zone (ENVO:00000213)	saline water (ENVO:00002010), including plankton (ENVO:xxxxxxxx)	<	0.22	4.67387
ERR594389	NA	PRJEB4419	SAMEA2620967	NA	NA	NA	NA	-34.8901	18.0459	30	deep chlorophyll maximum layer (ENVO:xxxxxxxx)	saline water (ENVO:00002010), including plankton (ENVO:xxxxxxxx)	<	0.22	15.019
ERR594390	ERX552314	PRJEB4419	SAMEA2619923	WGS	METAGENOMIC	RANDOM	Illumina HiSeq 2000 paired end sequencing; Marine metagenome.	18.4417	39.8567	60	deep chlorophyll maximum layer (ENVO:xxxxxxxx)	saline water (ENVO:00002010), including plankton (ENVO:xxxxxxxx)	<	0.22	27.5899
ERR594391	NA	PRJEB4419	SAMEA2621033	NA	NA	NA	NA	-31.0266	4.665	5	surface water layer (ENVO:00002042)	saline water (ENVO:00002010), including plankton (ENVO:xxxxxxxx)	<	0.22	16.8321
ERR594392	NA	PRJEB4419	SAMEA2620812	NA	NA	NA	NA	-29.5019	37.9889	5	surface water layer (ENVO:00002042)	saline water (ENVO:00002010), including plankton (ENVO:xxxxxxxx)	<	0.22	22.1656
ERR594393	ERX552349	PRJEB4419	SAMEA2619838	WGS	METAGENOMIC	RANDOM	Illumina HiSeq 2000 paired end sequencing; Marine metagenome.	23.36	37.2183	5	surface water layer (ENVO:00002042)	saline water (ENVO:00002010), including plankton (ENVO:xxxxxxxx)	<	0.22	25.8244
ERR594394	ERX552329	PRJEB4419	SAMEA2620588	WGS	METAGENOMIC	RANDOM	Illumina HiSeq 2000 paired end sequencing; Marine metagenome.	-16.9534	53.9601	75	deep chlorophyll maximum layer (ENVO:xxxxxxxx)	saline water (ENVO:00002010), including plankton (ENVO:xxxxxxxx)	<	0.22	24.8943
ERR594395	NA	PRJEB4419	SAMEA2620991	NA	NA	NA	NA	-32.2401	17.7103	5	surface water layer (ENVO:00002042)	saline water (ENVO:00002010), including plankton (ENVO:xxxxxxxx)	<	0.22	12.8345
ERR594396	NA	PRJEB4419	SAMEA2619779	NA	NA	NA	NA	39.3888	19.3905	5	surface water layer (ENVO:00002042)	saline water (ENVO:00002010), including plankton (ENVO:xxxxxxxx)	<	0.22	18.3425
ERR594397	ERX552352	PRJEB4419	SAMEA2620094	WGS	METAGENOMIC	RANDOM	Illumina HiSeq 2000 paired end sequencing; Marine metagenome.	18.5839	66.4727	25	deep chlorophyll maximum layer (ENVO:xxxxxxxx)	saline water (ENVO:00002010), including plankton (ENVO:xxxxxxxx)	<	0.22	26.8122
ERR594398	NA	PRJEB4419	SAMEA2620256	NA	NA	NA	NA	6.0001	73.8955	5	surface water layer (ENVO:00002042)	saline water (ENVO:00002010), including plankton (ENVO:xxxxxxxx)	<	0.22	29.9803
ERR594399	NA	PRJEB4419	SAMEA2620027	NA	NA	NA	NA	19.0284	64.5126	25	deep chlorophyll maximum layer (ENVO:xxxxxxxx)	saline water (ENVO:00002010), including plankton (ENVO:xxxxxxxx)	<	0.22	25.4944
ERR594400	ERX552363	PRJEB4419	SAMEA2620014	WGS	METAGENOMIC	RANDOM	Illumina HiSeq 2000 paired end sequencing; Marine metagenome.	19.0393	64.4913	5	surface water layer (ENVO:00002042)	saline water (ENVO:00002010), including plankton (ENVO:xxxxxxxx)	<	0.22	26.2314
ERR594401	NA	PRJEB4419	SAMEA2619815	NA	NA	NA	NA	27.16	27.1433	5	surface water layer (ENVO:00002042)	saline water (ENVO:00002010), including plankton (ENVO:xxxxxxxx)	<	0.22	25.0621
ERR594402	ERX552324	PRJEB4419	SAMEA2619962	WGS	METAGENOMIC	RANDOM	Illumina HiSeq 2000 paired end sequencing; Marine metagenome.	20.8222	63.5133	17	deep chlorophyll maximum layer (ENVO:xxxxxxxx)	saline water (ENVO:00002010), including plankton (ENVO:xxxxxxxx)	<	0.22	25.374
ERR594403	NA	PRJEB4419	SAMEA2620256	NA	NA	NA	NA	6.0001	73.8955	5	surface water layer (ENVO:00002042)	saline water (ENVO:00002010), including plankton (ENVO:xxxxxxxx)	<	0.22	29.9803
ERR594404	NA	PRJEB4419	SAMEA2620991	NA	NA	NA	NA	-32.2401	17.7103	5	surface water layer (ENVO:00002042)	saline water (ENVO:00002010), including plankton (ENVO:xxxxxxxx)	<	0.22	12.8345
ERR594405	NA	PRJEB4419	SAMEA2591132	NA	NA	NA	NA	33.9235	32.8118	70	deep chlorophyll maximum layer (ENVO:xxxxxxxx)	saline water (ENVO:00002010), including plankton (ENVO:xxxxxxxx)	<	0.22	18.9795
ERR594406	ERX552330	PRJEB4419	SAMEA2619747	WGS	METAGENOMIC	RANDOM	Illumina HiSeq 2000 paired end sequencing; Marine metagenome.	39.8386	17.4155	5	surface water layer (ENVO:00002042)	saline water (ENVO:00002010), including plankton (ENVO:xxxxxxxx)	<	0.22	17.0415
ERR594407	NA	PRJEB4419	SAMEA2621107	NA	NA	NA	NA	-20.4075	-3.1641	800	mesopelagic zone (ENVO:00000213)	saline water (ENVO:00002010), including plankton (ENVO:xxxxxxxx)	<	0.22	4.2167
ERR594408	ERX552331	PRJEB4419	SAMEA2591107	WGS	METAGENOMIC	RANDOM	Illumina HiSeq 2000 paired end sequencing; Marine metagenome.	42.1735	17.7252	55	deep chlorophyll maximum layer (ENVO:xxxxxxxx)	saline water (ENVO:00002010), including plankton (ENVO:xxxxxxxx)	<	0.22	15.1941
ERR594409	NA	PRJEB4419	SAMEA2621448	NA	NA	NA	NA	-47.2007	-57.9446	40	deep chlorophyll maximum layer (ENVO:xxxxxxxx)	saline water (ENVO:00002010), including plankton (ENVO:xxxxxxxx)	<	0.22	6.97563
ERR594410	NA	PRJEB4419	SAMEA2619815	NA	NA	NA	NA	27.16	27.1433	5	surface water layer (ENVO:00002042)	saline water (ENVO:00002010), including plankton (ENVO:xxxxxxxx)	<	0.22	25.0621
ERR594411	NA	PRJEB4419	SAMEA2621271	NA	NA	NA	NA	-30.1367	-43.2899	5	surface water layer (ENVO:00002042)	saline water (ENVO:00002010), including plankton (ENVO:xxxxxxxx)	<	0.22	19.8541
ERR594412	NA	PRJEB4419	SAMEA2622331	NA	NA	NA	NA	1.9928	-84.5766	5	surface water layer (ENVO:00002042)	saline water (ENVO:00002010), including plankton (ENVO:xxxxxxxx)	<	0.22	27.6176
ERR594413	NA	PRJEB4419	SAMEA2620273	NA	NA	NA	NA	5.9998	73.9067	80	deep chlorophyll maximum layer (ENVO:xxxxxxxx)	saline water (ENVO:00002010), including plankton (ENVO:xxxxxxxx)	<	0.22	27.7234
ERR594414	NA	PRJEB4419	SAMEA2620925	NA	NA	NA	NA	-35.2421	26.3048	30	deep chlorophyll maximum layer (ENVO:xxxxxxxx)	saline water (ENVO:00002010), including plankton (ENVO:xxxxxxxx)	<	0.22	21.8149
ERR594415	ERX552358	PRJEB4419	SAMEA2621061	WGS	METAGENOMIC	RANDOM	Illumina HiSeq 2000 paired end sequencing; Marine metagenome.	-31.027	4.6802	50	deep chlorophyll maximum layer (ENVO:xxxxxxxx)	saline water (ENVO:00002010), including plankton (ENVO:xxxxxxxx)	<	0.22	16.7874
ERR599337	ERX556343	PRJEB4419	SAMEA2622832	WGS	METAGENOMIC	RANDOM	Illumina HiSeq 2000 paired end sequencing; Marine metagenome.	-8.9111	-142.557	5	surface water layer (ENVO:00002042)	saline water (ENVO:00002010), including plankton (ENVO:xxxxxxxx)	<	0.22	26.7802
ERR599338	NA	PRJEB4419	SAMEA2622852	NA	NA	NA	NA	-8.8999	-142.546	140	marine epipelagic mixed layer (ENVO:xxxxxxxxx)	saline water (ENVO:00002010), including plankton (ENVO:xxxxxxxx)	<	0.22	23.7065
ERR599339	NA	PRJEB4419	SAMEA2620783	NA	NA	NA	NA	-22.3368	40.3412	5	surface water layer (ENVO:00002042)	saline water (ENVO:00002010), including plankton (ENVO:xxxxxxxx)	<	0.22	25.0802
ERR599340	ERX556333	PRJEB4419	SAMEA2623309	WGS	METAGENOMIC	RANDOM	Illumina HiSeq 2000 paired end sequencing; Marine metagenome.	14.2075	-116.647	40	deep chlorophyll maximum layer (ENVO:xxxxxxxx)	saline water (ENVO:00002010), including plankton (ENVO:xxxxxxxx)	<	0.22	99999
ERR599341	NA	PRJEB4419	SAMEA2622685	NA	NA	NA	NA	-8.9729	-139.239	600	mesopelagic zone (ENVO:00000213)	saline water (ENVO:00002010), including plankton (ENVO:xxxxxxxx)	<	0.22	7.21224
ERR599342	NA	PRJEB4419	SAMEA2622112	NA	NA	NA	NA	-13.0023	-95.9759	5	surface water layer (ENVO:00002042)	saline water (ENVO:00002010), including plankton (ENVO:xxxxxxxx)	<	0.22	25.2512
ERR599343	ERX556344	PRJEB4419	SAMEA2622752	WGS	METAGENOMIC	RANDOM	Illumina HiSeq 2000 paired end sequencing; Marine metagenome.	-8.9109	-140.285	150	marine epipelagic mixed layer (ENVO:xxxxxxxxx)	saline water (ENVO:00002010), including plankton (ENVO:xxxxxxxx)	<	0.22	22.1151
ERR599344	ERX556303	PRJEB4419	SAMEA2620421	WGS	METAGENOMIC	RANDOM	Illumina HiSeq 2000 paired end sequencing; Marine metagenome.	-9.3921	66.4228	5	surface water layer (ENVO:00002042)	saline water (ENVO:00002010), including plankton (ENVO:xxxxxxxx)	<	0.22	29.8182
ERR599345	NA	PRJEB4419	SAMEA2623385	NA	NA	NA	NA	6.3378	-102.954	60	deep chlorophyll maximum layer (ENVO:xxxxxxxx)	saline water (ENVO:00002010), including plankton (ENVO:xxxxxxxx)	<	0.22	19.0484
ERR599346	NA	PRJEB4419	SAMEA2622212	NA	NA	NA	NA	-5.261	-85.1678	480	mesopelagic zone (ENVO:00000213) & marine oxygen minimum zone (ENVO:01000065)	saline water (ENVO:00002010), including plankton (ENVO:xxxxxxxx)	<	0.22	9.19582
ERR599347	NA	PRJEB4419	SAMEA2621247	NA	NA	NA	NA	-20.9315	-35.1794	800	mesopelagic zone (ENVO:00000213)	saline water (ENVO:00002010), including plankton (ENVO:xxxxxxxx)	<	0.22	4.74959
ERR599348	ERX556316	PRJEB4419	SAMEA2622752	WGS	METAGENOMIC	RANDOM	Illumina HiSeq 2000 paired end sequencing; Marine metagenome.	-8.9109	-140.285	150	marine epipelagic mixed layer (ENVO:xxxxxxxxx)	saline water (ENVO:00002010), including plankton (ENVO:xxxxxxxx)	<	0.22	22.1151
ERR599349	NA	PRJEB4419	SAMEA2622242	NA	NA	NA	NA	-5.2669	-85.2732	40	deep chlorophyll maximum layer (ENVO:xxxxxxxx)	saline water (ENVO:00002010), including plankton (ENVO:xxxxxxxx)	<	0.22	19.5663
ERR599350	ERX556304	PRJEB4419	SAMEA2619872	WGS	METAGENOMIC	RANDOM	Illumina HiSeq 2000 paired end sequencing; Marine metagenome.	21.9467	38.2517	5	surface water layer (ENVO:00002042)	saline water (ENVO:00002010), including plankton (ENVO:xxxxxxxx)	<	0.22	27.3295
ERR599351	NA	PRJEB4419	SAMEA2620824	NA	NA	NA	NA	-29.5046	37.9599	1000	mesopelagic zone (ENVO:00000213)	saline water (ENVO:00002010), including plankton (ENVO:xxxxxxxx)	<	0.22	7.6502
ERR599352	NA	PRJEB4419	SAMEA2621502	NA	NA	NA	NA	-60.2287	-60.6476	5	surface water layer (ENVO:00002042)	saline water (ENVO:00002010), including plankton (ENVO:xxxxxxxx)	<	0.22	1.84402
ERR599353	NA	PRJEB4419	SAMEA2622190	NA	NA	NA	NA	-5.2529	-85.1545	5	surface water layer (ENVO:00002042)	saline water (ENVO:00002010), including plankton (ENVO:xxxxxxxx)	<	0.22	24.9431
ERR599354	NA	PRJEB4419	SAMEA2622788	NA	NA	NA	NA	-9.1504	-140.522	5	surface water layer (ENVO:00002042)	saline water (ENVO:00002010), including plankton (ENVO:xxxxxxxx)	<	0.22	26.519
ERR599355	NA	PRJEB4419	SAMEA2623365	NA	NA	NA	NA	6.3332	-102.943	5	surface water layer (ENVO:00002042)	saline water (ENVO:00002010), including plankton (ENVO:xxxxxxxx)	<	0.22	26.6362
ERR599356	NA	PRJEB4419	SAMEA2620360	NA	NA	NA	NA	0.0033	71.6428	5	surface water layer (ENVO:00002042)	saline water (ENVO:00002010), including plankton (ENVO:xxxxxxxx)	<	0.22	30.4964
ERR599357	NA	PRJEB4419	SAMEA2622473	NA	NA	NA	NA	-16.9601	-100.633	5	surface water layer (ENVO:00002042)	saline water (ENVO:00002010), including plankton (ENVO:xxxxxxxx)	<	0.22	22.7687
ERR599358	ERX556336	PRJEB4419	SAMEA2620565	WGS	METAGENOMIC	RANDOM	Illumina HiSeq 2000 paired end sequencing; Marine metagenome.	-16.957	53.9801	5	surface water layer (ENVO:00002042)	saline water (ENVO:00002010), including plankton (ENVO:xxxxxxxx)	<	0.22	27.8684
ERR599359	NA	PRJEB4419	SAMEA2622142	NA	NA	NA	NA	-12.9723	-96.0122	50	deep chlorophyll maximum layer (ENVO:xxxxxxxx)	saline water (ENVO:00002010), including plankton (ENVO:xxxxxxxx)	<	0.22	20.6494
ERR599360	NA	PRJEB4419	SAMEA2620120	NA	NA	NA	NA	18.7341	66.3896	270	mesopelagic zone (ENVO:00000213) & marine oxygen minimum zone (ENVO:01000065)	saline water (ENVO:00002010), including plankton (ENVO:xxxxxxxx)	<	0.22	15.6142
ERR599361	NA	PRJEB4419	SAMEA2621300	NA	NA	NA	NA	-30.1471	-43.2915	800	mesopelagic zone (ENVO:00000213)	saline water (ENVO:00002010), including plankton (ENVO:xxxxxxxx)	<	0.22	5.8659
ERR599362	ERX556330	PRJEB4419	SAMEA2620755	WGS	METAGENOMIC	RANDOM	Illumina HiSeq 2000 paired end sequencing; Marine metagenome.	-17.2855	42.2866	66	deep chlorophyll maximum layer (ENVO:xxxxxxxx)	saline water (ENVO:00002010), including plankton (ENVO:xxxxxxxx)	<	0.22	26.3402
ERR599363	ERX556321	PRJEB4419	SAMEA2623290	WGS	METAGENOMIC	RANDOM	Illumina HiSeq 2000 paired end sequencing; Marine metagenome.	14.2035	-116.626	5	surface water layer (ENVO:00002042)	saline water (ENVO:00002010), including plankton (ENVO:xxxxxxxx)	<	0.22	26.4091
ERR599364	NA	PRJEB4419	SAMEA2621528	NA	NA	NA	NA	-62.0385	-49.529	5	surface water layer (ENVO:00002042)	saline water (ENVO:00002010), including plankton (ENVO:xxxxxxxx)	<	0.22	0.67108
ERR599365	NA	PRJEB4419	SAMEA2623403	NA	NA	NA	NA	6.3559	-103.06	450	mesopelagic zone (ENVO:00000213)	saline water (ENVO:00002010), including plankton (ENVO:xxxxxxxx)	<	0.22	8.21056
ERR599366	NA	PRJEB4419	SAMEA2623327	NA	NA	NA	NA	14.2025	-116.643	375	mesopelagic zone (ENVO:00000213)	saline water (ENVO:00002010), including plankton (ENVO:xxxxxxxx)	<	0.22	8.91148
ERR599367	ERX556332	PRJEB4419	SAMEA2622810	WGS	METAGENOMIC	RANDOM	Illumina HiSeq 2000 paired end sequencing; Marine metagenome.	-9.0714	-140.597	120	marine epipelagic mixed layer (ENVO:xxxxxxxxx)	saline water (ENVO:00002010), including plankton (ENVO:xxxxxxxx)	<	0.22	25.2218
ERR599368	NA	PRJEB4419	SAMEA2622517	NA	NA	NA	NA	-16.9486	-100.671	350	mesopelagic zone (ENVO:00000213)	saline water (ENVO:00002010), including plankton (ENVO:xxxxxxxx)	<	0.22	10.8931
ERR599369	NA	PRJEB4419	SAMEA2622497	NA	NA	NA	NA	-16.9587	-100.675	90	deep chlorophyll maximum layer (ENVO:xxxxxxxx)	saline water (ENVO:00002010), including plankton (ENVO:xxxxxxxx)	<	0.22	19.8814
ERR599370	NA	PRJEB4419	SAMEA2621247	NA	NA	NA	NA	-20.9315	-35.1794	800	mesopelagic zone (ENVO:00000213)	saline water (ENVO:00002010), including plankton (ENVO:xxxxxxxx)	<	0.22	4.74959
ERR599371	NA	PRJEB4419	SAMEA2620668	NA	NA	NA	NA	-15.3379	43.2948	1000	mesopelagic zone (ENVO:00000213)	saline water (ENVO:00002010), including plankton (ENVO:xxxxxxxx)	<	0.22	6.2402
ERR599372	NA	PRJEB4419	SAMEA2619992	NA	NA	NA	NA	20.8457	63.5851	600	mesopelagic zone (ENVO:00000213) & marine oxygen minimum zone (ENVO:01000065)	saline water (ENVO:00002010), including plankton (ENVO:xxxxxxxx)	<	0.22	12.066
ERR599373	NA	PRJEB4419	SAMEA2621564	NA	NA	NA	NA	-61.9689	-49.5017	790	mesopelagic zone (ENVO:00000213)	saline water (ENVO:00002010), including plankton (ENVO:xxxxxxxx)	<	0.22	0.45883
ERR599374	NA	PRJEB4419	SAMEA2621285	NA	NA	NA	NA	-30.1484	-43.2705	120	deep chlorophyll maximum layer (ENVO:xxxxxxxx)	saline water (ENVO:00002010), including plankton (ENVO:xxxxxxxx)	<	0.22	19.3092
ERR599375	NA	PRJEB4419	SAMEA2622166	NA	NA	NA	NA	-12.9794	-96.0232	177	mesopelagic zone (ENVO:00000213) & marine oxygen minimum zone (ENVO:01000065)	saline water (ENVO:00002010), including plankton (ENVO:xxxxxxxx)	<	0.22	13.0146
ERR599376	NA	PRJEB4419	SAMEA2620663	NA	NA	NA	NA	-15.3424	43.2965	5	surface water layer (ENVO:00002042)	saline water (ENVO:00002010), including plankton (ENVO:xxxxxxxx)	<	0.22	27.3231
ERR599377	ERX556337	PRJEB4419	SAMEA2622705	WGS	METAGENOMIC	RANDOM	Illumina HiSeq 2000 paired end sequencing; Marine metagenome.	-9.0063	-139.139	115	deep chlorophyll maximum layer (ENVO:xxxxxxxx)	saline water (ENVO:00002010), including plankton (ENVO:xxxxxxxx)	<	0.22	24.6962
ERR599378	NA	PRJEB4419	SAMEA2622725	NA	NA	NA	NA	-8.9068	-140.283	5	surface water layer (ENVO:00002042)	saline water (ENVO:00002010), including plankton (ENVO:xxxxxxxx)	<	0.22	26.5762
ERR599379	NA	PRJEB4419	SAMEA2620053	NA	NA	NA	NA	19.0351	64.5638	340	mesopelagic zone (ENVO:00000213) & marine oxygen minimum zone (ENVO:01000065)	saline water (ENVO:00002010), including plankton (ENVO:xxxxxxxx)	<	0.22	14.9876
ERR599380	NA	PRJEB4419	SAMEA2622667	NA	NA	NA	NA	-8.9971	-139.196	5	surface water layer (ENVO:00002042)	saline water (ENVO:00002010), including plankton (ENVO:xxxxxxxx)	<	0.22	26.5441
ERR599382	NA	PRJEB4419	SAMEA2621010	NA	NA	NA	NA	-31.0198	4.6685	700	mesopelagic zone (ENVO:00000213)	saline water (ENVO:00002010), including plankton (ENVO:xxxxxxxx)	<	0.22	7.02675
ERR599383	ERX556306	PRJEB4419	SAMEA2619625	WGS	METAGENOMIC	RANDOM	Illumina HiSeq 2000 paired end sequencing; Marine metagenome.	41.6686	2.7996	5	surface water layer (ENVO:00002042)	saline water (ENVO:00002010), including plankton (ENVO:xxxxxxxx)	<	0.22	99999
ERR599384	NA	PRJEB4419	SAMEA2621416	NA	NA	NA	NA	-47.1863	-58.2902	5	surface water layer (ENVO:00002042)	saline water (ENVO:00002010), including plankton (ENVO:xxxxxxxx)	<	0.22	7.32152
ERR634968	NA	PRJEB4419	SAMEA2622725	NA	NA	NA	NA	-8.9068	-140.283	5	surface water layer (ENVO:00002042)	saline water (ENVO:00002010), including plankton (ENVO:xxxxxxxx)	<	0.22	26.5762
ERR321019	ERX294152	PRJEB4422	SAMEA2163674	WGS	GENOMIC	RANDOM	Stramenopiles HiSeq 2000 Simple ou Paire	NA	NA	NA			NA	NA	NA
ERR321020	ERX294153	PRJEB4422	SAMEA2163673	WGS	GENOMIC	RANDOM	Stramenopiles HiSeq 2000 Simple ou Paire	NA	NA	NA			NA	NA	NA
ERR321021	ERX294155	PRJEB4422	SAMEA2163673	WGS	GENOMIC	RANDOM	Stramenopiles HiSeq 2000 Simple ou Paire	NA	NA	NA			NA	NA	NA
ERR321022	ERX294154	PRJEB4422	SAMEA2163674	WGS	GENOMIC	RANDOM	Stramenopiles HiSeq 2000 Simple ou Paire	NA	NA	NA			NA	NA	NA
ERR1138643	ERX1217514	PRJEB6603	SAMEA3663804	WGA	GENOMIC	RANDOM	Illumina HiSeq 2000 paired end sequencing; Marine metagenome.	42.1735	17.7252	55	deep chlorophyll maximum layer (ENVO:xxxxxxxx)	particulate matter (ENVO:xxxxxxxx), including plankton (ENVO:xxxxxxxx)	5	20	15.7058
ERR1138644	ERX1217516	PRJEB6603	SAMEA3663802	WGA	GENOMIC	RANDOM	Illumina HiSeq 2000 paired end sequencing; Marine metagenome.	42.1735	17.7252	55	deep chlorophyll maximum layer (ENVO:xxxxxxxx)	particulate matter (ENVO:xxxxxxxx), including plankton (ENVO:xxxxxxxx)	5	20	15.7058
ERR1138645	ERX1217513	PRJEB6603	SAMEA3663803	WGA	GENOMIC	RANDOM	Illumina HiSeq 2000 paired end sequencing; Marine metagenome.	14.5536	70.0128	60	deep chlorophyll maximum layer (ENVO:xxxxxxxx)	saline water (ENVO:00002010), including plankton (ENVO:xxxxxxxx)	none	none	27.1177
ERR1138646	ERX1217515	PRJEB6603	SAMEA3663801	WGA	GENOMIC	RANDOM	Illumina HiSeq 2000 paired end sequencing; Marine metagenome.	42.1735	17.7252	55	deep chlorophyll maximum layer (ENVO:xxxxxxxx)	particulate matter (ENVO:xxxxxxxx), including plankton (ENVO:xxxxxxxx)	5	20	15.7058
ERR1189843	ERX1263129	PRJEB6603	SAMEA3692416	WGS	GENOMIC	RANDOM	Illumina HiSeq 2000 paired end sequencing; Single Cell Whole Genome Amplification.	NA	NA	NA	NA	NA	NA	NA	NA
ERR1189844	ERX1263118	PRJEB6603	SAMEA3692418	WGS	GENOMIC	RANDOM	Illumina HiSeq 2000 paired end sequencing; Single Cell Whole Genome Amplification.	NA	NA	NA	NA	NA	NA	NA	NA
ERR1189845	ERX1263128	PRJEB6603	SAMEA3692421	WGS	GENOMIC	RANDOM	Illumina HiSeq 2000 paired end sequencing; Single Cell Whole Genome Amplification.	NA	NA	NA	NA	NA	NA	NA	NA
ERR1189846	ERX1263120	PRJEB6603	SAMEA3692416	WGS	GENOMIC	RANDOM	Illumina HiSeq 2000 paired end sequencing; Single Cell Whole Genome Amplification.	NA	NA	NA	NA	NA	NA	NA	NA
ERR1189847	ERX1263119	PRJEB6603	SAMEA3692419	WGS	GENOMIC	RANDOM	Illumina HiSeq 2000 paired end sequencing; Single Cell Whole Genome Amplification.	NA	NA	NA	NA	NA	NA	NA	NA
ERR1189848	ERX1263121	PRJEB6603	SAMEA3692420	WGS	GENOMIC	RANDOM	Illumina HiSeq 2000 paired end sequencing; Single Cell Whole Genome Amplification.	NA	NA	NA	NA	NA	NA	NA	NA
ERR1189849	ERX1263125	PRJEB6603	SAMEA3692415	WGS	GENOMIC	RANDOM	Illumina HiSeq 2000 paired end sequencing; Single Cell Whole Genome Amplification.	NA	NA	NA	NA	NA	NA	NA	NA
ERR1189850	ERX1263126	PRJEB6603	SAMEA3692414	WGS	GENOMIC	RANDOM	Illumina HiSeq 2000 sequencing; Single Cell Whole Genome Amplification.	NA	NA	NA	NA	NA	NA	NA	NA
ERR1189851	ERX1263130	PRJEB6603	SAMEA3692417	WGS	GENOMIC	RANDOM	Illumina HiSeq 2000 paired end sequencing; Single Cell Whole Genome Amplification.	NA	NA	NA	NA	NA	NA	NA	NA
ERR1189852	ERX1263124	PRJEB6603	SAMEA3692421	WGS	GENOMIC	RANDOM	Illumina HiSeq 2000 paired end sequencing; Single Cell Whole Genome Amplification.	NA	NA	NA	NA	NA	NA	NA	NA
ERR1189853	ERX1263132	PRJEB6603	SAMEA3692415	WGS	GENOMIC	RANDOM	Illumina HiSeq 2000 sequencing; Single Cell Whole Genome Amplification.	NA	NA	NA	NA	NA	NA	NA	NA
ERR1189854	ERX1263131	PRJEB6603	SAMEA3692417	WGS	GENOMIC	RANDOM	Illumina HiSeq 2000 paired end sequencing; Single Cell Whole Genome Amplification.	NA	NA	NA	NA	NA	NA	NA	NA
ERR1189855	ERX1263122	PRJEB6603	SAMEA3692414	WGS	GENOMIC	RANDOM	Illumina HiSeq 2000 paired end sequencing; Single Cell Whole Genome Amplification.	NA	NA	NA	NA	NA	NA	NA	NA
ERR1189856	ERX1263123	PRJEB6603	SAMEA3692414	WGS	GENOMIC	RANDOM	Illumina HiSeq 2000 sequencing; Single Cell Whole Genome Amplification.	NA	NA	NA	NA	NA	NA	NA	NA
ERR1189857	ERX1263127	PRJEB6603	SAMEA3692415	WGS	GENOMIC	RANDOM	Illumina HiSeq 2000 sequencing; Single Cell Whole Genome Amplification.	NA	NA	NA	NA	NA	NA	NA	NA
ERR1198924	ERX1271189	PRJEB6603	SAMEA3692406	WGA	GENOMIC	RANDOM	Illumina HiSeq 2000 paired end sequencing; Single Cell Whole Genome Amplification.	42.1735	17.7252	55	deep chlorophyll maximum layer (ENVO:01000326)	particulate matter (ENVO:xxxxxxxx), including plankton (ENVO:xxxxxxxx)	5	20	15.7058
ERR1198925	ERX1271204	PRJEB6603	SAMEA3692429	WGA	GENOMIC	RANDOM	Illumina HiSeq 2000 paired end sequencing; Single Cell Whole Genome Amplification.	42.1735	17.7252	55	deep chlorophyll maximum layer (ENVO:01000326)	particulate matter (ENVO:xxxxxxxx), including plankton (ENVO:xxxxxxxx)	5	20	15.7058
ERR1198926	ERX1271198	PRJEB6603	SAMEA3692439	WGA	GENOMIC	RANDOM	Illumina HiSeq 2000 paired end sequencing; Single Cell Whole Genome Amplification.	14.5536	70.0128	60	deep chlorophyll maximum layer (ENVO:xxxxxxxx)	saline water (ENVO:00002010), including plankton (ENVO:xxxxxxxx)	none	none	27.1177
ERR1198927	ERX1271200	PRJEB6603	SAMEA3692434	WGA	GENOMIC	RANDOM	Illumina HiSeq 2000 paired end sequencing; Single Cell Whole Genome Amplification.	42.1735	17.7252	55	deep chlorophyll maximum layer (ENVO:01000326)	particulate matter (ENVO:xxxxxxxx), including plankton (ENVO:xxxxxxxx)	5	20	15.7058
ERR1198928	ERX1271211	PRJEB6603	SAMEA3692432	WGA	GENOMIC	RANDOM	Illumina HiSeq 2000 paired end sequencing; Single Cell Whole Genome Amplification.	42.1735	17.7252	55	deep chlorophyll maximum layer (ENVO:01000326)	particulate matter (ENVO:xxxxxxxx), including plankton (ENVO:xxxxxxxx)	5	20	15.7058
ERR1198929	ERX1271205	PRJEB6603	SAMEA3692412	WGA	GENOMIC	RANDOM	Illumina HiSeq 2000 paired end sequencing; Single Cell Whole Genome Amplification.	42.1735	17.7252	55	deep chlorophyll maximum layer (ENVO:01000326)	particulate matter (ENVO:xxxxxxxx), including plankton (ENVO:xxxxxxxx)	5	20	15.7058
ERR1198930	ERX1271214	PRJEB6603	SAMEA3692424	WGA	GENOMIC	RANDOM	Illumina HiSeq 2000 paired end sequencing; Single Cell Whole Genome Amplification.	14.6059	69.9776	5	surface water layer (ENVO:00002042)	saline water (ENVO:00002010), including plankton (ENVO:xxxxxxxx)	none	none	29.0894
ERR1198931	ERX1271194	PRJEB6603	SAMEA3692422	WGA	GENOMIC	RANDOM	Illumina HiSeq 2000 paired end sequencing; Single Cell Whole Genome Amplification.	14.6059	69.9776	5	surface water layer (ENVO:00002042)	saline water (ENVO:00002010), including plankton (ENVO:xxxxxxxx)	none	none	29.0894
ERR1198932	ERX1271203	PRJEB6603	SAMEA3692402	WGA	GENOMIC	RANDOM	Illumina HiSeq 2000 paired end sequencing; Single Cell Whole Genome Amplification.	18.5918	66.622	5	surface water layer (ENVO:00002042)	saline water (ENVO:00002010), including plankton (ENVO:xxxxxxxx)	none	none	26.8177
ERR1198933	ERX1271183	PRJEB6603	SAMEA3692408	WGA	GENOMIC	RANDOM	Illumina HiSeq 2000 paired end sequencing; Single Cell Whole Genome Amplification.	42.1735	17.7252	55	deep chlorophyll maximum layer (ENVO:01000326)	particulate matter (ENVO:xxxxxxxx), including plankton (ENVO:xxxxxxxx)	5	20	15.7058
ERR1198934	ERX1271188	PRJEB6603	SAMEA3692405	WGA	GENOMIC	RANDOM	Illumina HiSeq 2000 paired end sequencing; Single Cell Whole Genome Amplification.	42.1735	17.7252	55	deep chlorophyll maximum layer (ENVO:01000326)	particulate matter (ENVO:xxxxxxxx), including plankton (ENVO:xxxxxxxx)	5	20	15.7058
ERR1198935	ERX1271199	PRJEB6603	SAMEA3692411	WGA	GENOMIC	RANDOM	Illumina HiSeq 2000 paired end sequencing; Single Cell Whole Genome Amplification.	42.1735	17.7252	55	deep chlorophyll maximum layer (ENVO:01000326)	particulate matter (ENVO:xxxxxxxx), including plankton (ENVO:xxxxxxxx)	5	20	15.7058
ERR1198936	ERX1271192	PRJEB6603	SAMEA3692426	WGA	GENOMIC	RANDOM	Illumina HiSeq 2000 paired end sequencing; Single Cell Whole Genome Amplification.	42.1735	17.7252	55	deep chlorophyll maximum layer (ENVO:01000326)	particulate matter (ENVO:xxxxxxxx), including plankton (ENVO:xxxxxxxx)	5	20	15.7058
ERR1198937	ERX1271187	PRJEB6603	SAMEA3692407	WGA	GENOMIC	RANDOM	Illumina HiSeq 2000 paired end sequencing; Single Cell Whole Genome Amplification.	42.1735	17.7252	55	deep chlorophyll maximum layer (ENVO:01000326)	particulate matter (ENVO:xxxxxxxx), including plankton (ENVO:xxxxxxxx)	5	20	15.7058
ERR1198938	ERX1271182	PRJEB6603	SAMEA3692430	WGA	GENOMIC	RANDOM	Illumina HiSeq 2000 paired end sequencing; Single Cell Whole Genome Amplification.	42.1735	17.7252	55	deep chlorophyll maximum layer (ENVO:01000326)	particulate matter (ENVO:xxxxxxxx), including plankton (ENVO:xxxxxxxx)	5	20	15.7058
ERR1198939	ERX1271195	PRJEB6603	SAMEA3692403	WGA	GENOMIC	RANDOM	Illumina HiSeq 2000 paired end sequencing; Single Cell Whole Genome Amplification.	18.5918	66.622	5	surface water layer (ENVO:00002042)	saline water (ENVO:00002010), including plankton (ENVO:xxxxxxxx)	none	none	26.8177
ERR1198940	ERX1271197	PRJEB6603	SAMEA3692440	WGA	GENOMIC	RANDOM	Illumina HiSeq 2000 paired end sequencing; Single Cell Whole Genome Amplification.	14.5536	70.0128	60	deep chlorophyll maximum layer (ENVO:xxxxxxxx)	saline water (ENVO:00002010), including plankton (ENVO:xxxxxxxx)	none	none	27.1177
ERR1198941	ERX1271196	PRJEB6603	SAMEA3692435	WGA	GENOMIC	RANDOM	Illumina HiSeq 2000 paired end sequencing; Single Cell Whole Genome Amplification.	42.1735	17.7252	55	deep chlorophyll maximum layer (ENVO:01000326)	particulate matter (ENVO:xxxxxxxx), including plankton (ENVO:xxxxxxxx)	5	20	15.7058
ERR1198942	ERX1271193	PRJEB6603	SAMEA3692432	WGA	GENOMIC	RANDOM	Illumina HiSeq 2000 paired end sequencing; Single Cell Whole Genome Amplification.	42.1735	17.7252	55	deep chlorophyll maximum layer (ENVO:01000326)	particulate matter (ENVO:xxxxxxxx), including plankton (ENVO:xxxxxxxx)	5	20	15.7058
ERR1198943	ERX1271191	PRJEB6603	SAMEA3692425	WGA	GENOMIC	RANDOM	Illumina HiSeq 2000 paired end sequencing; Single Cell Whole Genome Amplification.	14.6059	69.9776	5	surface water layer (ENVO:00002042)	saline water (ENVO:00002010), including plankton (ENVO:xxxxxxxx)	none	none	29.0894
ERR1198944	ERX1271208	PRJEB6603	SAMEA3692410	WGA	GENOMIC	RANDOM	Illumina HiSeq 2000 paired end sequencing; Single Cell Whole Genome Amplification.	42.1735	17.7252	55	deep chlorophyll maximum layer (ENVO:01000326)	particulate matter (ENVO:xxxxxxxx), including plankton (ENVO:xxxxxxxx)	5	20	15.7058
ERR1198945	ERX1271209	PRJEB6603	SAMEA3692438	WGA	GENOMIC	RANDOM	Illumina HiSeq 2000 paired end sequencing; Single Cell Whole Genome Amplification.	14.5536	70.0128	60	deep chlorophyll maximum layer (ENVO:xxxxxxxx)	saline water (ENVO:00002010), including plankton (ENVO:xxxxxxxx)	none	none	27.1177
ERR1198946	ERX1271210	PRJEB6603	SAMEA3692433	WGA	GENOMIC	RANDOM	Illumina HiSeq 2000 paired end sequencing; Single Cell Whole Genome Amplification.	42.1735	17.7252	55	deep chlorophyll maximum layer (ENVO:01000326)	particulate matter (ENVO:xxxxxxxx), including plankton (ENVO:xxxxxxxx)	5	20	15.7058
ERR1198947	ERX1271186	PRJEB6603	SAMEA3692401	WGA	GENOMIC	RANDOM	Illumina HiSeq 2000 paired end sequencing; Single Cell Whole Genome Amplification.	18.5918	66.622	5	surface water layer (ENVO:00002042)	saline water (ENVO:00002010), including plankton (ENVO:xxxxxxxx)	none	none	26.8177
ERR1198948	ERX1271184	PRJEB6603	SAMEA3692431	WGA	GENOMIC	RANDOM	Illumina HiSeq 2000 paired end sequencing; Single Cell Whole Genome Amplification.	42.1735	17.7252	55	deep chlorophyll maximum layer (ENVO:01000326)	particulate matter (ENVO:xxxxxxxx), including plankton (ENVO:xxxxxxxx)	5	20	15.7058
ERR1198949	ERX1271190	PRJEB6603	SAMEA3692427	WGA	GENOMIC	RANDOM	Illumina HiSeq 2000 paired end sequencing; Single Cell Whole Genome Amplification.	42.1735	17.7252	55	deep chlorophyll maximum layer (ENVO:01000326)	particulate matter (ENVO:xxxxxxxx), including plankton (ENVO:xxxxxxxx)	5	20	15.7058
ERR1198950	ERX1271207	PRJEB6603	SAMEA3692436	WGA	GENOMIC	RANDOM	Illumina HiSeq 2000 paired end sequencing; Single Cell Whole Genome Amplification.	42.1735	17.7252	55	deep chlorophyll maximum layer (ENVO:01000326)	particulate matter (ENVO:xxxxxxxx), including plankton (ENVO:xxxxxxxx)	5	20	15.7058
ERR1198951	ERX1271201	PRJEB6603	SAMEA3692409	WGA	GENOMIC	RANDOM	Illumina HiSeq 2000 paired end sequencing; Single Cell Whole Genome Amplification.	42.1735	17.7252	55	deep chlorophyll maximum layer (ENVO:01000326)	particulate matter (ENVO:xxxxxxxx), including plankton (ENVO:xxxxxxxx)	5	20	15.7058
ERR1198952	ERX1271212	PRJEB6603	SAMEA3692400	WGA	GENOMIC	RANDOM	Illumina HiSeq 2000 paired end sequencing; Single Cell Whole Genome Amplification.	18.5918	66.622	5	surface water layer (ENVO:00002042)	saline water (ENVO:00002010), including plankton (ENVO:xxxxxxxx)	none	none	26.8177
ERR1198953	ERX1271185	PRJEB6603	SAMEA3692423	WGA	GENOMIC	RANDOM	Illumina HiSeq 2000 paired end sequencing; Single Cell Whole Genome Amplification.	14.6059	69.9776	5	surface water layer (ENVO:00002042)	saline water (ENVO:00002010), including plankton (ENVO:xxxxxxxx)	none	none	29.0894
ERR1198954	ERX1271213	PRJEB6603	SAMEA3692428	WGA	GENOMIC	RANDOM	Illumina HiSeq 2000 paired end sequencing; Single Cell Whole Genome Amplification.	42.1735	17.7252	55	deep chlorophyll maximum layer (ENVO:01000326)	particulate matter (ENVO:xxxxxxxx), including plankton (ENVO:xxxxxxxx)	5	20	15.7058
ERR1198955	ERX1271202	PRJEB6603	SAMEA3692437	WGA	GENOMIC	RANDOM	Illumina HiSeq 2000 paired end sequencing; Single Cell Whole Genome Amplification.	14.5536	70.0128	60	deep chlorophyll maximum layer (ENVO:xxxxxxxx)	saline water (ENVO:00002010), including plankton (ENVO:xxxxxxxx)	none	none	27.1177
ERR1198956	ERX1271206	PRJEB6603	SAMEA3692404	WGA	GENOMIC	RANDOM	Illumina HiSeq 2000 paired end sequencing; Single Cell Whole Genome Amplification.	42.1735	17.7252	55	deep chlorophyll maximum layer (ENVO:01000326)	particulate matter (ENVO:xxxxxxxx), including plankton (ENVO:xxxxxxxx)	5	20	15.7058
ERR1744376	ERX1813624	PRJEB6603	SAMEA4557820	WGS	GENOMIC	RANDOM	Illumina HiSeq 2000 paired end sequencing; Stramenopiles	42.1735	17.7252	55			5	20	15.7058
ERR1744377	ERX1813625	PRJEB6603	SAMEA4557821	WGS	GENOMIC	RANDOM	Illumina HiSeq 2000 paired end sequencing; Stramenopiles	42.1735	17.7252	55			5	20	15.7058
ERR1744378	ERX1813627	PRJEB6603	SAMEA4557819	WGA	GENOMIC	RANDOM	Illumina HiSeq 2000 paired end sequencing; Stramenopiles	42.1735	17.7252	55			5	20	15.7058
ERR1744379	ERX1813626	PRJEB6603	SAMEA4557818	WGA	GENOMIC	RANDOM	Illumina HiSeq 2000 paired end sequencing; Stramenopiles	14.5536	70.0128	60			None	None	27.1177
ERR1744380	ERX1813628	PRJEB6603	SAMEA4557817	WGA	GENOMIC	RANDOM	Illumina HiSeq 2000 paired end sequencing; Stramenopiles	42.1735	17.7252	55			5	20	15.7058
ERR1001626	ERX1080650	PRJEB6608	SAMEA2621198	RNA-Seq	METATRANSCRIPTOMIC	cDNA	Illumina HiSeq 2000 paired end sequencing; Marine metagenome.	-20.9354	-35.1803	5	surface water layer (ENVO:00002042)	saline water (ENVO:00002010), including plankton (ENVO:xxxxxxxx)	0.22	3	23.3495
ERR1001627	ERX1080651	PRJEB6608	SAMEA2621254	RNA-Seq	METATRANSCRIPTOMIC	cDNA	Illumina HiSeq 2000 paired end sequencing; Marine metagenome.	-30.1367	-43.2899	5	surface water layer (ENVO:00002042)	saline water (ENVO:00002010), including plankton (ENVO:xxxxxxxx)	0.22	3	19.8541
ERR1328122	ERX1399744	PRJEB6608	SAMEA2623850	RNA-Seq	METATRANSCRIPTOMIC	cDNA	Illumina HiSeq 2000 paired end sequencing; Marine metagenome.	36.1715	-29.023	5	surface water layer (ENVO:00002042)	saline water (ENVO:00002010), including plankton (ENVO:xxxxxxxx)	0.22	3	17.2601
ERR1328123	ERX1399743	PRJEB6608	SAMEA2620085	RNA-Seq	METATRANSCRIPTOMIC	cDNA	Illumina HiSeq 2000 paired end sequencing; Marine metagenome.	18.5839	66.4727	25	deep chlorophyll maximum layer (ENVO:xxxxxxxx)	saline water (ENVO:00002010), including plankton (ENVO:xxxxxxxx)	0.22	1.6	26.8122
ERR1328124	ERX1399742	PRJEB6608	SAMEA2620085	RNA-Seq	METATRANSCRIPTOMIC	cDNA	Illumina HiSeq 2000 paired end sequencing; Marine metagenome.	18.5839	66.4727	25	deep chlorophyll maximum layer (ENVO:xxxxxxxx)	saline water (ENVO:00002010), including plankton (ENVO:xxxxxxxx)	0.22	1.6	26.8122
ERR1328125	ERX1399746	PRJEB6608	SAMEA2623850	RNA-Seq	METATRANSCRIPTOMIC	cDNA	Illumina HiSeq 2000 paired end sequencing; Marine metagenome.	36.1715	-29.023	5	surface water layer (ENVO:00002042)	saline water (ENVO:00002010), including plankton (ENVO:xxxxxxxx)	0.22	3	17.2601
ERR1328126	ERX1399745	PRJEB6608	SAMEA2623851	RNA-Seq	METATRANSCRIPTOMIC	cDNA	Illumina HiSeq 2000 paired end sequencing; Marine metagenome.	36.1715	-29.023	5	surface water layer (ENVO:00002042)	saline water (ENVO:00002010), including plankton (ENVO:xxxxxxxx)	0.22	3	17.2601
ERR1328127	ERX1399747	PRJEB6608	SAMEA2623851	RNA-Seq	METATRANSCRIPTOMIC	cDNA	Illumina HiSeq 2000 paired end sequencing; Marine metagenome.	36.1715	-29.023	5	surface water layer (ENVO:00002042)	saline water (ENVO:00002010), including plankton (ENVO:xxxxxxxx)	0.22	3	17.2601
ERR1336911	ERX1408503	PRJEB6608	SAMEA3905024	RNA-Seq	METATRANSCRIPTOMIC	cDNA	Illumina HiSeq 2000 paired end sequencing; Marine metagenome	41.6686	2.7996	5	surface water layer (ENVO:00010504)	water (ENVO:00002006), including particulate matter (ENVO:01000060) such as planktonic material (ENVO:01000063)	0.22	1.6	99999
ERR1336912	ERX1408504	PRJEB6608	SAMEA3905024	RNA-Seq	METATRANSCRIPTOMIC	cDNA	Illumina HiSeq 2000 paired end sequencing; Marine metagenome	41.6686	2.7996	5	surface water layer (ENVO:00010504)	water (ENVO:00002006), including particulate matter (ENVO:01000060) such as planktonic material (ENVO:01000063)	0.22	1.6	99999

## Sheet: Cobaviruses_SI_file_S2_nonTara_
Run_accession	Experiment_Accession	BioProject_Accession	BioSample_Accession	Library_Strategy	Library_Source	Library_Selection	Title	lat_long	environment_feature	environment_biome	env_material	isolation_source
DRR037362	DRX033596	PRJDB3979	SAMD00034184	OTHER	VIRAL RNA	other	Illumina MiSeq paired end sequencing of SAMD00034184	35.3405 N 139.6396 E	tidal pool	epeiric sea biome	organic material	NA
DRR037363	DRX033597	PRJDB3979	SAMD00034184	RNA-Seq	OTHER	cDNA	Illumina MiSeq paired end sequencing of SAMD00034184	35.3405 N 139.6396 E	tidal pool	epeiric sea biome	organic material	NA
DRR053207	DRX048096	PRJDB4437	SAMD00045684	WGS	METAGENOMIC	RANDOM PCR	Illumina MiSeq paired end sequencing of SAMD00045684	34.1928 N 135.0715 E	bay	marine biome	water	NA
DRR053208	DRX048097	PRJDB4437	SAMD00045685	WGS	METAGENOMIC	RANDOM PCR	Illumina MiSeq paired end sequencing of SAMD00045685	34.1928 N 135.0715 E	bay	marine biome	water	NA
DRR053209	DRX048098	PRJDB4437	SAMD00045686	WGS	METAGENOMIC	RANDOM PCR	Illumina MiSeq paired end sequencing of SAMD00045686	34.1928 N 135.0715 E	bay	marine biome	water	NA
DRR053210	DRX048099	PRJDB4437	SAMD00045687	WGS	METAGENOMIC	RANDOM PCR	Illumina MiSeq paired end sequencing of SAMD00045687	34.1928 N 135.0715 E	bay	marine biome	water	NA
DRR053211	DRX048100	PRJDB4437	SAMD00045688	WGS	METAGENOMIC	RANDOM PCR	Illumina MiSeq paired end sequencing of SAMD00045688	34.1928 N 135.0715 E	bay	marine biome	water	NA
DRR053212	DRX048101	PRJDB4437	SAMD00045689	WGS	METAGENOMIC	RANDOM PCR	Illumina MiSeq paired end sequencing of SAMD00045689	34.1928 N 135.0715 E	bay	marine biome	water	NA
DRR053213	DRX048102	PRJDB4437	SAMD00045690	WGS	METAGENOMIC	RANDOM PCR	Illumina MiSeq paired end sequencing of SAMD00045690	34.1928 N 135.0715 E	bay	marine biome	water	NA
DRR053214	DRX048103	PRJDB4437	SAMD00045691	WGS	METAGENOMIC	RANDOM PCR	Illumina MiSeq paired end sequencing of SAMD00045691	34.1928 N 135.0715 E	bay	marine biome	water	NA
DRR053215	DRX048104	PRJDB4437	SAMD00045692	WGS	METAGENOMIC	RANDOM PCR	Illumina MiSeq paired end sequencing of SAMD00045692	34.1928 N 135.0715 E	bay	marine biome	water	NA
SRR571458	SRX187180	PRJNA175360	SAMN01178061	RNA-Seq	METATRANSCRIPTOMIC	DNase	Peru Margin 5 mbsf metatranscriptome	NA	NA	NA	NA	NA
SRR948190	SRX330851	PRJNA175360	SAMN01178061	RNA-Seq	METATRANSCRIPTOMIC	RANDOM	Peru Margin metatranscriptome 30 mbsf	NA	NA	NA	NA	NA
SRR948285	SRX331884	PRJNA175360	SAMN01178061	RNA-Seq	METATRANSCRIPTOMIC	RANDOM	peru margin metatranscriptome 70 mbsf	NA	NA	NA	NA	NA
SRR948292	SRX331883	PRJNA175360	SAMN01178061	RNA-Seq	METATRANSCRIPTOMIC	RANDOM	peru margin metatranscriptome 50mbsf	NA	NA	NA	NA	NA
SRR948295	SRX331956	PRJNA175360	SAMN01178061	RNA-Seq	METATRANSCRIPTOMIC	RANDOM	peru margin 91 mbsf metatranscriptome	NA	NA	NA	NA	NA
SRR948297	SRX331958	PRJNA175360	SAMN01178061	RNA-Seq	METATRANSCRIPTOMIC	RANDOM	peru margin 159mbsf metatranscriptome	NA	NA	NA	NA	NA
SRR847764	SRX272775	PRJNA198659	SAMN02055985	RNA-Seq	METATRANSCRIPTOMIC	RANDOM PCR	transcriptome of Wadden Sea sediment collected at low tide	53.73519, 007.69914	NA	NA	NA	NA
SRR847804	SRX272777	PRJNA198659	SAMN02055986	RNA-Seq	METATRANSCRIPTOMIC	RANDOM PCR	transcriptome of Wadden Sea sediment collected at late low tide	53.73519, 007.69914	NA	NA	NA	NA
SRR847806	SRX272778	PRJNA198659	SAMN02055987	RNA-Seq	METATRANSCRIPTOMIC	RANDOM PCR	transcriptome of Wadden Sea sediment collected at rising tide	53.73519, 007.69914	NA	NA	NA	NA
SRR847807	SRX272779	PRJNA198659	SAMN02055988	RNA-Seq	METATRANSCRIPTOMIC	RANDOM PCR	transcriptome of Wadden Sea sediment collectged at high tide	53.73519, 007.69914	NA	NA	NA	NA
SRR849488	SRX272780	PRJNA198659	SAMN02055989	RNA-Seq	METATRANSCRIPTOMIC	RANDOM PCR	transcriptome of Wadden Sea sediment collected at falling tide	53.73519, 007.69914	NA	NA	NA	NA
SRR849490	SRX272781	PRJNA198659	SAMN02055990	RNA-Seq	METATRANSCRIPTOMIC	RANDOM PCR	transcriptome of Wadden Sea sediment collected at early low tide	53.73519, 007.69914	NA	NA	NA	NA
SRR900830	NA	PRJNA198659	SAMN02055985	NA	NA	NA	NA	53.73519, 007.69914	NA	NA	NA	NA
SRR900831	NA	PRJNA198659	SAMN02055986	NA	NA	NA	NA	53.73519, 007.69914	NA	NA	NA	NA
SRR900833	NA	PRJNA198659	SAMN02055987	NA	NA	NA	NA	53.73519, 007.69914	NA	NA	NA	NA
SRR900834	NA	PRJNA198659	SAMN02055988	NA	NA	NA	NA	53.73519, 007.69914	NA	NA	NA	NA
SRR900835	NA	PRJNA198659	SAMN02055989	NA	NA	NA	NA	53.73519, 007.69914	NA	NA	NA	NA
SRR900836	NA	PRJNA198659	SAMN02055990	NA	NA	NA	NA	53.73519, 007.69914	NA	NA	NA	NA
SRR863225	SRX283655	PRJNA201031	SAMN02116476	WGA	METAGENOMIC	RANDOM	HOT212 DCM Metagenome	NA	NA	NA	NA	marine
SRR1029009	SRX379258	PRJNA215901	SAMN02400314	WGA	METAGENOMIC	RANDOM	BATS metagenomes	31 40	NA	NA	NA	NA
SRR1029010	SRX379259	PRJNA215901	SAMN02400315	WGA	METAGENOMIC	RANDOM	BATS metagenomes	31 40	NA	NA	NA	NA
SRR1029011	SRX379260	PRJNA215901	SAMN02400312	WGA	METAGENOMIC	RANDOM	BATS metagenomes	31 40	NA	NA	NA	NA
SRR1029012	SRX379261	PRJNA215901	SAMN02400313	WGA	METAGENOMIC	RANDOM	BATS metagenomes	31 40	NA	NA	NA	NA
SRR1029013	SRX379269	PRJNA215901	SAMN02400316	WGA	METAGENOMIC	RANDOM	BATS metagenomes	31 40	NA	NA	NA	NA
SRR1029014	SRX379270	PRJNA215901	SAMN02400317	WGA	METAGENOMIC	RANDOM	BATS metagenomes	31 40	NA	NA	NA	NA
SRR1029018	SRX379254	PRJNA215901	SAMN02389744	WGA	METAGENOMIC	RANDOM	BATS metagenomes	33 22	NA	NA	NA	NA
SRR1029019	SRX379255	PRJNA215901	SAMN02400326	WGA	METAGENOMIC	RANDOM	BATS metagenomes	33 22	NA	NA	NA	NA
SRR1029034	SRX379267	PRJNA215901	SAMN02400318	WGA	METAGENOMIC	RANDOM	BATS metagenomes	31 40	NA	NA	NA	NA
SRR1029035	SRX379266	PRJNA215901	SAMN02400319	WGA	METAGENOMIC	RANDOM	BATS metagenomes	31 40	NA	NA	NA	NA
SRR1029036	SRX379278	PRJNA215901	SAMN02400320	WGA	METAGENOMIC	RANDOM	BATS metagenomes	31 40	NA	NA	NA	NA
SRR1029037	SRX379279	PRJNA215901	SAMN02400322	WGA	METAGENOMIC	RANDOM	BATS metagenomes	31 40	NA	NA	NA	NA
SRR1029038	SRX379268	PRJNA215901	SAMN02400321	WGA	METAGENOMIC	RANDOM	BATS metagenomes	31 40	NA	NA	NA	NA
SRR1029039	SRX379275	PRJNA215901	SAMN02400323	WGA	METAGENOMIC	RANDOM	BATS metagenomes	31 40	NA	NA	NA	NA
SRR1029040	SRX379276	PRJNA215901	SAMN02400324	WGA	METAGENOMIC	RANDOM	BATS metagenomes	31 40	NA	NA	NA	NA
SRR1029041	SRX379277	PRJNA215901	SAMN02400325	WGA	METAGENOMIC	RANDOM	BATS metagenomes	31 40	NA	NA	NA	NA
SRR1964815	SRX986762	PRJNA217520	SAMN02339366	WGS	METAGENOMIC	RANDOM	shotgun metagenomic sequencing Andaman Sea Site 17A 21 mbsf	11.2811 93.1	NA	NA	NA	NA
SRR1964816	SRX986763	PRJNA217520	SAMN02339371	WGS	METAGENOMIC	RANDOM	shotgun metagenomic sequencing Andaman Sea Site 17A 40 mbsf	11.2811 93.1	NA	NA	NA	NA
SRR1964817	SRX986764	PRJNA217520	SAMN02339375	WGS	METAGENOMIC	RANDOM	shotgun metagenomic sequencing Andaman Sea Site 17A 554 mbsf	11.2811 93.1	NA	NA	NA	NA
SRR958885	SRX340839	PRJNA217527	SAMN02338378	OTHER	METAGENOMIC	RANDOM PCR	NGS of Clinical Metagenomic Datasets Containing Parvo-Like Hybrid Virus (PHV-1)	NA	NA	NA	NA	NA
SRR1001728	SRX359351	PRJNA219628	SAMN02361044	RNA-Seq	METATRANSCRIPTOMIC	MDA	ANME-2a enriched metatranscriptome from cold seep samples	35:39.700/07:20.012	NA	NA	NA	NA
SRR1237970	SRX359142	PRJNA219628	SAMN02361044	WGS	METAGENOMIC	MDA	Single Aggregate Genome - ANME-2a	35:39.700/07:20.012	NA	NA	NA	NA
SRR1237971	NA	PRJNA219628	SAMN02361044	NA	NA	NA	NA	35:39.700/07:20.012	NA	NA	NA	NA
SRR1038495	SRX382952	PRJNA229842	SAMN02415008	RNA-Seq	METATRANSCRIPTOMIC	other	Stylissa carteri metatranscriptome biological replicate 1	NA	NA	NA	NA	NA
SRR1038496	SRX382959	PRJNA229842	SAMN02415009	RNA-Seq	METATRANSCRIPTOMIC	other	Stylissa carteri metatranscriptome biological replicate 2	NA	NA	NA	NA	NA
SRR1038497	SRX382965	PRJNA229842	SAMN02415010	RNA-Seq	METATRANSCRIPTOMIC	other	Stylissa carteri metatranscriptome biological replicate 3	NA	NA	NA	NA	NA
SRR1177011	SRX472614	PRJNA237973	SAMN02640216	WGS	METAGENOMIC	unspecified	Mahoney Lake Metagenome 7m	49.288 -119.582	NA	NA	NA	NA
SRR1301205	SRX554851	PRJNA240895	SAMN02687627	RNA-Seq	METATRANSCRIPTOMIC	RANDOM	Thetis Deep Hypersaline Anoxic Basin Interface	36Ã29.565N 15Ã39.593E	NA	NA	NA	NA
SRR1301206	SRX554852	PRJNA240895	SAMN02687628	RNA-Seq	METATRANSCRIPTOMIC	RANDOM	Thetis Deep Hypersaline Anoxic Basin Interface	36Ã29.565N 15Ã39.593E	NA	NA	NA	NA
SRR1301207	SRX554854	PRJNA240895	SAMN02687630	RNA-Seq	METATRANSCRIPTOMIC	RANDOM	Thetis Deep Hypersaline Anoxic Basin Interface	36Ã29.565N 15Ã39.593E	NA	NA	NA	NA
SRR1301208	SRX554853	PRJNA240895	SAMN02687629	RNA-Seq	METATRANSCRIPTOMIC	RANDOM	Thetis Deep Hypersaline Anoxic Basin Interface	36Ã29.565N 15Ã39.593E	NA	NA	NA	NA
SRR1301139	SRX550990	PRJNA240897	SAMN02687631	RNA-Seq	METATRANSCRIPTOMIC	RANDOM	Thetis Deep Hypersaline Anoxic Basin Interface	34Ã40.158N 22Ã08.703E	NA	NA	NA	NA
SRR1301140	SRX554786	PRJNA240897	SAMN02687632	RNA-Seq	METATRANSCRIPTOMIC	RANDOM	Thetis Deep Hypersaline Anoxic Basin Interface	34Ã40.158N 22Ã08.703E	NA	NA	NA	NA
SRR1301203	SRX554849	PRJNA240897	SAMN02687633	RNA-Seq	METATRANSCRIPTOMIC	RANDOM	Thetis Deep Hypersaline Anoxic Basin Interface	34Ã40.158N 22Ã08.703E	NA	NA	NA	NA
SRR1301204	SRX554850	PRJNA240897	SAMN02687634	RNA-Seq	METATRANSCRIPTOMIC	RANDOM	Thetis Deep Hypersaline Anoxic Basin Interface	34Ã40.158N 22Ã08.703E	NA	NA	NA	NA
SRR1643809	NA	PRJNA241056	SAMN02688016	NA	NA	NA	NA	22.4575, 39.0305	NA	NA	NA	NA
SRR1643810	NA	PRJNA241056	SAMN02688016	NA	NA	NA	NA	22.4575, 39.0305	NA	NA	NA	NA
SRR1643811	NA	PRJNA241056	SAMN02688016	NA	NA	NA	NA	22.4575, 39.0305	NA	NA	NA	NA
SRR1644044	NA	PRJNA241056	SAMN02688019	NA	NA	NA	NA	22.4575, 39.0305	NA	NA	NA	NA
SRR1644045	NA	PRJNA241056	SAMN02688019	NA	NA	NA	NA	22.4575, 39.0305	NA	NA	NA	NA
SRR1644046	NA	PRJNA241056	SAMN02688019	NA	NA	NA	NA	22.4575, 39.0305	NA	NA	NA	NA
SRR1644048	NA	PRJNA241056	SAMN02688013	NA	NA	NA	NA	22.4575, 39.0305	NA	NA	NA	NA
SRR1644049	NA	PRJNA241056	SAMN02688013	NA	NA	NA	NA	22.4575, 39.0305	NA	NA	NA	NA
SRR1644050	NA	PRJNA241056	SAMN02688013	NA	NA	NA	NA	22.4575, 39.0305	NA	NA	NA	NA
SRR1207979	SRX503389	PRJNA242900	SAMN02709832	WGA	METAGENOMIC	RANDOM PCR	Acropora_tenuis_RNA_viromes	18 38.3 S 146 29.57 E	NA	NA	NA	NA
SRR1207980	SRX503390	PRJNA242900	SAMN02709822	WGA	METAGENOMIC	RANDOM	DNA Viromes from chloroform-treated Pocillopora damicornis	18 20.49 S 146 49.46 E	NA	NA	NA	NA
SRR1207981	SRX503391	PRJNA242900	SAMN02709824	WGA	METAGENOMIC	RANDOM	DNA viromes isolated from fresh Pocillopora damicornis tissue MDA-amplified	18 20.49 S 146 49.46 E	NA	NA	NA	NA
SRR1207983	SRX503393	PRJNA242900	SAMN02709823	WGA	METAGENOMIC	RANDOM	DNA viromes MDA-amplified isolated from Pocillopora damicornis tissue stored in liquid nitrogen	18 20.49 S 146 49.46 E	NA	NA	NA	NA
SRR1207984	SRX503394	PRJNA242900	SAMN02709826	WGA	METAGENOMIC	RANDOM PCR	SISPA-amplified DNA viromes from fresh Pocillopora damicornis tissue	18 20.49 S 146 49.46 E	NA	NA	NA	NA
SRR1210580	NA	PRJNA242900	SAMN02709832	NA	NA	NA	NA	18 38.3 S 146 29.57 E	NA	NA	NA	NA
SRR1210582	SRX503388	PRJNA242900	SAMN02709831	WGA	METAGENOMIC	RANDOM PCR	Acropora_tenuis_DNA_virome	18 38.3 S 146 29.57 E	NA	NA	NA	NA
SRR1246941	SRX503392	PRJNA242900	SAMN02709825	WGA	METAGENOMIC	RANDOM PCR	DNA viromes from SISPA-amplified Pocillopora damicornis tissue prep stored in liquid nitrogen	18 20.49 S 146 49.46 E	NA	NA	NA	NA
SRR1240134	SRX518419	PRJNA244754	SAMN02728462	RNA-Seq	METATRANSCRIPTOMIC	cDNA	North Pacific Gyre Drifting ESP 9/8/2011 3:04 0.22-5um cDNA	24.44634,-157.78346	NA	NA	NA	NA
SRR1240135	NA	PRJNA244754	SAMN02728462	NA	NA	NA	NA	24.44634,-157.78346	NA	NA	NA	NA
SRR1240136	NA	PRJNA244754	SAMN02728462	NA	NA	NA	NA	24.44634,-157.78346	NA	NA	NA	NA
SRR1240137	NA	PRJNA244754	SAMN02728462	NA	NA	NA	NA	24.44634,-157.78346	NA	NA	NA	NA
SRR1240161	SRX518417	PRJNA244754	SAMN02728460	RNA-Seq	METATRANSCRIPTOMIC	cDNA	North Pacific Gyre Drifting ESP 9/7/2011 22:04 0.22-5um cDNA	24.42584556,-157.8383222	NA	NA	NA	NA
SRR1240162	NA	PRJNA244754	SAMN02728460	NA	NA	NA	NA	24.42584556,-157.8383222	NA	NA	NA	NA
SRR1240163	NA	PRJNA244754	SAMN02728460	NA	NA	NA	NA	24.42584556,-157.8383222	NA	NA	NA	NA
SRR1240164	NA	PRJNA244754	SAMN02728460	NA	NA	NA	NA	24.42584556,-157.8383222	NA	NA	NA	NA
SRR1240165	SRX518418	PRJNA244754	SAMN02728461	RNA-Seq	METATRANSCRIPTOMIC	cDNA	North Pacific Gyre Drifting ESP 9/8/2011 1:04 0.22-5um cDNA	24.43694727,-157.802284	NA	NA	NA	NA
SRR1240166	NA	PRJNA244754	SAMN02728461	NA	NA	NA	NA	24.43694727,-157.802284	NA	NA	NA	NA
SRR1240167	NA	PRJNA244754	SAMN02728461	NA	NA	NA	NA	24.43694727,-157.802284	NA	NA	NA	NA
SRR1240168	NA	PRJNA244754	SAMN02728461	NA	NA	NA	NA	24.43694727,-157.802284	NA	NA	NA	NA
SRR1240169	SRX518420	PRJNA244754	SAMN02728463	RNA-Seq	METATRANSCRIPTOMIC	cDNA	North Pacific Gyre Drifting ESP 9/8/2011 5:04 0.22-5um cDNA	24.459848,-157.76866	NA	NA	NA	NA
SRR1240170	NA	PRJNA244754	SAMN02728463	NA	NA	NA	NA	24.459848,-157.76866	NA	NA	NA	NA
SRR1240171	NA	PRJNA244754	SAMN02728463	NA	NA	NA	NA	24.459848,-157.76866	NA	NA	NA	NA
SRR1240172	NA	PRJNA244754	SAMN02728463	NA	NA	NA	NA	24.459848,-157.76866	NA	NA	NA	NA
SRR1253690	SRX518445	PRJNA244754	SAMN02728479	RNA-Seq	METATRANSCRIPTOMIC	cDNA	North Pacific Gyre Drifting ESP 9/10/2011 1:04 0.22-5um cDNA	24.84236683,-157.4707617	NA	NA	NA	NA
SRR1253691	NA	PRJNA244754	SAMN02728479	NA	NA	NA	NA	24.84236683,-157.4707617	NA	NA	NA	NA
SRR1253692	NA	PRJNA244754	SAMN02728479	NA	NA	NA	NA	24.84236683,-157.4707617	NA	NA	NA	NA
SRR1253693	NA	PRJNA244754	SAMN02728479	NA	NA	NA	NA	24.84236683,-157.4707617	NA	NA	NA	NA
SRR1253694	SRX518450	PRJNA244754	SAMN02728484	RNA-Seq	METATRANSCRIPTOMIC	cDNA	North Pacific Gyre Drifting ESP 9/10/2011 14:09 0.22-5um cDNA	24.89249233,-157.4066617	NA	NA	NA	NA
SRR1253695	NA	PRJNA244754	SAMN02728484	NA	NA	NA	NA	24.89249233,-157.4066617	NA	NA	NA	NA
SRR1253696	NA	PRJNA244754	SAMN02728484	NA	NA	NA	NA	24.89249233,-157.4066617	NA	NA	NA	NA
SRR1253697	NA	PRJNA244754	SAMN02728484	NA	NA	NA	NA	24.89249233,-157.4066617	NA	NA	NA	NA
SRR1253698	SRX518451	PRJNA244754	SAMN02728485	RNA-Seq	METATRANSCRIPTOMIC	cDNA	North Pacific Gyre Drifting ESP 9/10/2011 17:02 0.22-5um cDNA	24.89184379,-157.4055145	NA	NA	NA	NA
SRR1253699	NA	PRJNA244754	SAMN02728485	NA	NA	NA	NA	24.89184379,-157.4055145	NA	NA	NA	NA
SRR1253740	NA	PRJNA244754	SAMN02728485	NA	NA	NA	NA	24.89184379,-157.4055145	NA	NA	NA	NA
SRR1253741	NA	PRJNA244754	SAMN02728485	NA	NA	NA	NA	24.89184379,-157.4055145	NA	NA	NA	NA
SRR1253742	SRX518452	PRJNA244754	SAMN02728486	RNA-Seq	METATRANSCRIPTOMIC	cDNA	North Pacific Gyre Drifting ESP 9/10/2011 19:02 0.22-5um cDNA	24.89508964,-157.4074288	NA	NA	NA	NA
SRR1253743	NA	PRJNA244754	SAMN02728486	NA	NA	NA	NA	24.89508964,-157.4074288	NA	NA	NA	NA
SRR1253744	NA	PRJNA244754	SAMN02728486	NA	NA	NA	NA	24.89508964,-157.4074288	NA	NA	NA	NA
SRR1253745	NA	PRJNA244754	SAMN02728486	NA	NA	NA	NA	24.89508964,-157.4074288	NA	NA	NA	NA
SRR1253746	SRX518453	PRJNA244754	SAMN02728487	RNA-Seq	METATRANSCRIPTOMIC	cDNA	North Pacific Gyre Drifting ESP 9/10/2011 21:02 0.22-5um cDNA	24.90671878,-157.4104	NA	NA	NA	NA
SRR1253747	NA	PRJNA244754	SAMN02728487	NA	NA	NA	NA	24.90671878,-157.4104	NA	NA	NA	NA
SRR1253748	NA	PRJNA244754	SAMN02728487	NA	NA	NA	NA	24.90671878,-157.4104	NA	NA	NA	NA
SRR1253749	NA	PRJNA244754	SAMN02728487	NA	NA	NA	NA	24.90671878,-157.4104	NA	NA	NA	NA
SRR1253750	SRX518454	PRJNA244754	SAMN02728488	RNA-Seq	METATRANSCRIPTOMIC	cDNA	North Pacific Gyre Drifting ESP 9/10/2011 23:02 0.22-5um cDNA	24.92180166,-157.4053789	NA	NA	NA	NA
SRR1253751	NA	PRJNA244754	SAMN02728488	NA	NA	NA	NA	24.92180166,-157.4053789	NA	NA	NA	NA
SRR1253752	NA	PRJNA244754	SAMN02728488	NA	NA	NA	NA	24.92180166,-157.4053789	NA	NA	NA	NA
SRR1253753	NA	PRJNA244754	SAMN02728488	NA	NA	NA	NA	24.92180166,-157.4053789	NA	NA	NA	NA
SRR1253754	SRX518446	PRJNA244754	SAMN02728480	RNA-Seq	METATRANSCRIPTOMIC	cDNA	North Pacific Gyre Drifting ESP 9/10/2011 3:03 0.22-5um cDNA	24.85646475,-157.4607305	NA	NA	NA	NA
SRR1253755	NA	PRJNA244754	SAMN02728480	NA	NA	NA	NA	24.85646475,-157.4607305	NA	NA	NA	NA
SRR1253756	NA	PRJNA244754	SAMN02728480	NA	NA	NA	NA	24.85646475,-157.4607305	NA	NA	NA	NA
SRR1253757	NA	PRJNA244754	SAMN02728480	NA	NA	NA	NA	24.85646475,-157.4607305	NA	NA	NA	NA
SRR1253758	SRX518447	PRJNA244754	SAMN02728481	RNA-Seq	METATRANSCRIPTOMIC	cDNA	North Pacific Gyre Drifting ESP 9/10/2011 5:03 0.22-5um cDNA	24.86832933,-157.4488	NA	NA	NA	NA
SRR1253759	NA	PRJNA244754	SAMN02728481	NA	NA	NA	NA	24.86832933,-157.4488	NA	NA	NA	NA
SRR1253760	NA	PRJNA244754	SAMN02728481	NA	NA	NA	NA	24.86832933,-157.4488	NA	NA	NA	NA
SRR1253761	NA	PRJNA244754	SAMN02728481	NA	NA	NA	NA	24.86832933,-157.4488	NA	NA	NA	NA
SRR1253762	SRX518448	PRJNA244754	SAMN02728482	RNA-Seq	METATRANSCRIPTOMIC	cDNA	North Pacific Gyre Drifting ESP 9/10/2011 7:03 0.22-5um cDNA	24.87648533,-157.4374617	NA	NA	NA	NA
SRR1253763	NA	PRJNA244754	SAMN02728482	NA	NA	NA	NA	24.87648533,-157.4374617	NA	NA	NA	NA
SRR1253764	NA	PRJNA244754	SAMN02728482	NA	NA	NA	NA	24.87648533,-157.4374617	NA	NA	NA	NA
SRR1253845	SRX518422	PRJNA244754	SAMN02728464	RNA-Seq	METATRANSCRIPTOMIC	cDNA	North Pacific Gyre Drifting ESP 9/8/2011 7:04 0.22-5um cDNA	24.473539,-157.75466	NA	NA	NA	NA
SRR1253846	NA	PRJNA244754	SAMN02728464	NA	NA	NA	NA	24.473539,-157.75466	NA	NA	NA	NA
SRR1253847	NA	PRJNA244754	SAMN02728464	NA	NA	NA	NA	24.473539,-157.75466	NA	NA	NA	NA
SRR1253848	SRX518424	PRJNA244754	SAMN02728465	RNA-Seq	METATRANSCRIPTOMIC	cDNA	North Pacific Gyre Drifting ESP 9/8/2011 9:04 0.22-5um cDNA	24.48875594,-157.7468452	NA	NA	NA	NA
SRR1253849	NA	PRJNA244754	SAMN02728465	NA	NA	NA	NA	24.48875594,-157.7468452	NA	NA	NA	NA
SRR1253850	NA	PRJNA244754	SAMN02728465	NA	NA	NA	NA	24.48875594,-157.7468452	NA	NA	NA	NA
SRR1253851	NA	PRJNA244754	SAMN02728465	NA	NA	NA	NA	24.48875594,-157.7468452	NA	NA	NA	NA
SRR1253852	SRX518435	PRJNA244754	SAMN02728471	RNA-Seq	METATRANSCRIPTOMIC	cDNA	North Pacific Gyre Drifting ESP 9/9/2011 1:04 0.22-5um cDNA	24.64357219,-157.6289663	NA	NA	NA	NA
SRR1253853	NA	PRJNA244754	SAMN02728471	NA	NA	NA	NA	24.64357219,-157.6289663	NA	NA	NA	NA
SRR1253854	NA	PRJNA244754	SAMN02728471	NA	NA	NA	NA	24.64357219,-157.6289663	NA	NA	NA	NA
SRR1253855	NA	PRJNA244754	SAMN02728471	NA	NA	NA	NA	24.64357219,-157.6289663	NA	NA	NA	NA
SRR1253856	SRX518440	PRJNA244754	SAMN02728474	RNA-Seq	METATRANSCRIPTOMIC	cDNA	North Pacific Gyre Drifting ESP 9/9/2011 11:02 0.22-5um cDNA	24.71510329,-157.547126	NA	NA	NA	NA
SRR1253857	NA	PRJNA244754	SAMN02728474	NA	NA	NA	NA	24.71510329,-157.547126	NA	NA	NA	NA
SRR1253858	NA	PRJNA244754	SAMN02728474	NA	NA	NA	NA	24.71510329,-157.547126	NA	NA	NA	NA
SRR1253859	NA	PRJNA244754	SAMN02728474	NA	NA	NA	NA	24.71510329,-157.547126	NA	NA	NA	NA
SRR1253860	SRX518441	PRJNA244754	SAMN02728475	RNA-Seq	METATRANSCRIPTOMIC	cDNA	North Pacific Gyre Drifting ESP 9/9/2011 13:02 0.22-5um cDNA	24.73715665,-157.5340929	NA	NA	NA	NA
SRR1253861	NA	PRJNA244754	SAMN02728475	NA	NA	NA	NA	24.73715665,-157.5340929	NA	NA	NA	NA
SRR1253862	NA	PRJNA244754	SAMN02728475	NA	NA	NA	NA	24.73715665,-157.5340929	NA	NA	NA	NA
SRR1253863	NA	PRJNA244754	SAMN02728475	NA	NA	NA	NA	24.73715665,-157.5340929	NA	NA	NA	NA
SRR1253864	SRX518442	PRJNA244754	SAMN02728476	RNA-Seq	METATRANSCRIPTOMIC	cDNA	North Pacific Gyre Drifting ESP 9/9/2011 15:02 0.22-5um cDNA	24.75393532,-157.5271998	NA	NA	NA	NA
SRR1253865	NA	PRJNA244754	SAMN02728476	NA	NA	NA	NA	24.75393532,-157.5271998	NA	NA	NA	NA
SRR1253866	NA	PRJNA244754	SAMN02728476	NA	NA	NA	NA	24.75393532,-157.5271998	NA	NA	NA	NA
SRR1253867	NA	PRJNA244754	SAMN02728476	NA	NA	NA	NA	24.75393532,-157.5271998	NA	NA	NA	NA
SRR1253868	SRX518443	PRJNA244754	SAMN02728477	RNA-Seq	METATRANSCRIPTOMIC	cDNA	North Pacific Gyre Drifting ESP 9/9/2011 17:02 0.22-5um cDNA	24.77006383,-157.5210125	NA	NA	NA	NA
SRR1253869	NA	PRJNA244754	SAMN02728477	NA	NA	NA	NA	24.77006383,-157.5210125	NA	NA	NA	NA
SRR1253870	NA	PRJNA244754	SAMN02728477	NA	NA	NA	NA	24.77006383,-157.5210125	NA	NA	NA	NA
SRR1253871	NA	PRJNA244754	SAMN02728477	NA	NA	NA	NA	24.77006383,-157.5210125	NA	NA	NA	NA
SRR1253872	SRX518444	PRJNA244754	SAMN02728478	RNA-Seq	METATRANSCRIPTOMIC	cDNA	North Pacific Gyre Drifting ESP 9/9/2011 22:02 0.22-5um cDNA	24.81953233,-157.4922267	NA	NA	NA	NA
SRR1253873	NA	PRJNA244754	SAMN02728478	NA	NA	NA	NA	24.81953233,-157.4922267	NA	NA	NA	NA
SRR1253874	NA	PRJNA244754	SAMN02728478	NA	NA	NA	NA	24.81953233,-157.4922267	NA	NA	NA	NA
SRR1253875	NA	PRJNA244754	SAMN02728478	NA	NA	NA	NA	24.81953233,-157.4922267	NA	NA	NA	NA
SRR1253876	SRX518437	PRJNA244754	SAMN02728472	RNA-Seq	METATRANSCRIPTOMIC	cDNA	North Pacific Gyre Drifting ESP 9/9/2011 6:18 0.22-5um cDNA	24.68744315,-157.5787465	NA	NA	NA	NA
SRR1253877	NA	PRJNA244754	SAMN02728472	NA	NA	NA	NA	24.68744315,-157.5787465	NA	NA	NA	NA
SRR1253878	NA	PRJNA244754	SAMN02728472	NA	NA	NA	NA	24.68744315,-157.5787465	NA	NA	NA	NA
SRR1253879	NA	PRJNA244754	SAMN02728472	NA	NA	NA	NA	24.68744315,-157.5787465	NA	NA	NA	NA
SRR1253880	SRX518439	PRJNA244754	SAMN02728473	RNA-Seq	METATRANSCRIPTOMIC	cDNA	North Pacific Gyre Drifting ESP 9/9/2011 9:02 0.22-5um cDNA	24.70292324,-157.5561451	NA	NA	NA	NA
SRR1253881	NA	PRJNA244754	SAMN02728473	NA	NA	NA	NA	24.70292324,-157.5561451	NA	NA	NA	NA
SRR1253882	NA	PRJNA244754	SAMN02728473	NA	NA	NA	NA	24.70292324,-157.5561451	NA	NA	NA	NA
SRR1253883	NA	PRJNA244754	SAMN02728473	NA	NA	NA	NA	24.70292324,-157.5561451	NA	NA	NA	NA
SRR1253888	NA	PRJNA244754	SAMN02728482	NA	NA	NA	NA	24.87648533,-157.4374617	NA	NA	NA	NA
SRR1253889	SRX518449	PRJNA244754	SAMN02728483	RNA-Seq	METATRANSCRIPTOMIC	cDNA	North Pacific Gyre Drifting ESP 9/10/2011 9:03 0.22-5um cDNA	24.88743106,-157.4293878	NA	NA	NA	NA
SRR1253890	NA	PRJNA244754	SAMN02728483	NA	NA	NA	NA	24.88743106,-157.4293878	NA	NA	NA	NA
SRR1253891	NA	PRJNA244754	SAMN02728483	NA	NA	NA	NA	24.88743106,-157.4293878	NA	NA	NA	NA
SRR1253892	NA	PRJNA244754	SAMN02728483	NA	NA	NA	NA	24.88743106,-157.4293878	NA	NA	NA	NA
SRR1253893	SRX518455	PRJNA244754	SAMN02728489	RNA-Seq	METATRANSCRIPTOMIC	cDNA	North Pacific Gyre Drifting ESP 9/11/2011 1:03 0.22-5um cDNA	24.93631245,-157.3985954	NA	NA	NA	NA
SRR1253894	NA	PRJNA244754	SAMN02728489	NA	NA	NA	NA	24.93631245,-157.3985954	NA	NA	NA	NA
SRR1253895	NA	PRJNA244754	SAMN02728489	NA	NA	NA	NA	24.93631245,-157.3985954	NA	NA	NA	NA
SRR1253896	NA	PRJNA244754	SAMN02728489	NA	NA	NA	NA	24.93631245,-157.3985954	NA	NA	NA	NA
SRR1253897	SRX518426	PRJNA244754	SAMN02728466	RNA-Seq	METATRANSCRIPTOMIC	cDNA	North Pacific Gyre Drifting ESP 9/8/2011 14:04 0.22-5um cDNA	24.52978482,-157.7127289	NA	NA	NA	NA
SRR1253898	NA	PRJNA244754	SAMN02728466	NA	NA	NA	NA	24.52978482,-157.7127289	NA	NA	NA	NA
SRR1253899	NA	PRJNA244754	SAMN02728466	NA	NA	NA	NA	24.52978482,-157.7127289	NA	NA	NA	NA
SRR1253900	NA	PRJNA244754	SAMN02728466	NA	NA	NA	NA	24.52978482,-157.7127289	NA	NA	NA	NA
SRR1253901	SRX518427	PRJNA244754	SAMN02728467	RNA-Seq	METATRANSCRIPTOMIC	cDNA	North Pacific Gyre Drifting ESP 9/8/2011 17:04 0.22-5um cDNA	24.5551,-157.6901778	NA	NA	NA	NA
SRR1253902	NA	PRJNA244754	SAMN02728467	NA	NA	NA	NA	24.5551,-157.6901778	NA	NA	NA	NA
SRR1253903	NA	PRJNA244754	SAMN02728467	NA	NA	NA	NA	24.5551,-157.6901778	NA	NA	NA	NA
SRR1253904	NA	PRJNA244754	SAMN02728467	NA	NA	NA	NA	24.5551,-157.6901778	NA	NA	NA	NA
SRR1253905	SRX518428	PRJNA244754	SAMN02728468	RNA-Seq	METATRANSCRIPTOMIC	cDNA	North Pacific Gyre Drifting ESP 9/8/2011 19:04 0.22-5um cDNA	24.57554445,-157.6740265	NA	NA	NA	NA
SRR1253906	NA	PRJNA244754	SAMN02728468	NA	NA	NA	NA	24.57554445,-157.6740265	NA	NA	NA	NA
SRR1253907	NA	PRJNA244754	SAMN02728468	NA	NA	NA	NA	24.57554445,-157.6740265	NA	NA	NA	NA
SRR1253930	NA	PRJNA244754	SAMN02728468	NA	NA	NA	NA	24.57554445,-157.6740265	NA	NA	NA	NA
SRR1253931	SRX518431	PRJNA244754	SAMN02728469	RNA-Seq	METATRANSCRIPTOMIC	cDNA	North Pacific Gyre Drifting ESP 9/8/2011 21:04 0.22-5um cDNA	24.59736922,-157.6593299	NA	NA	NA	NA
SRR1253932	NA	PRJNA244754	SAMN02728469	NA	NA	NA	NA	24.59736922,-157.6593299	NA	NA	NA	NA
SRR1253933	NA	PRJNA244754	SAMN02728469	NA	NA	NA	NA	24.59736922,-157.6593299	NA	NA	NA	NA
SRR1253934	NA	PRJNA244754	SAMN02728469	NA	NA	NA	NA	24.59736922,-157.6593299	NA	NA	NA	NA
SRR1253935	SRX518433	PRJNA244754	SAMN02728470	RNA-Seq	METATRANSCRIPTOMIC	cDNA	North Pacific Gyre Drifting ESP 9/8/2011 23:04 0.22-5um cDNA	24.61958365,-157.6432839	NA	NA	NA	NA
SRR1253974	NA	PRJNA244754	SAMN02728470	NA	NA	NA	NA	24.61958365,-157.6432839	NA	NA	NA	NA
SRR1253975	NA	PRJNA244754	SAMN02728470	NA	NA	NA	NA	24.61958365,-157.6432839	NA	NA	NA	NA
SRR1253976	NA	PRJNA244754	SAMN02728470	NA	NA	NA	NA	24.61958365,-157.6432839	NA	NA	NA	NA
SRR3710727	SRX1870447	PRJNA247822	SAMN05238743	RNA-Seq	METATRANSCRIPTOMIC	RT-PCR	Saanich Inlet Metatranscriptome Pilot 042_02/10/10_120m	48.6 N 123.5 W	NA	NA	NA	Saanich Inlet, British Columbia, Canada
SRR3710729	SRX1870452	PRJNA247822	SAMN05238741	RNA-Seq	METATRANSCRIPTOMIC	RT-PCR	Saanich Inlet Metatranscriptome Pilot 042_02/10/10_135m	48.6 N 123.5 W	NA	NA	NA	Saanich Inlet, British Columbia, Canada
SRR3719269	SRX1877940	PRJNA247822	SAMN05238755	RNA-Seq	METATRANSCRIPTOMIC	other	Saanich Inlet MetaT SI072_100m_A	48.7299 N 123.5699 W	NA	NA	NA	Saanich Inlet, British Columbia, Canada
SRR3719270	SRX1877941	PRJNA247822	SAMN05238753	RNA-Seq	METATRANSCRIPTOMIC	other	Saanich Inlet MetaT SI072_10m	48.7299 N 123.5699 W	NA	NA	NA	Saanich Inlet, British Columbia, Canada
SRR3719279	SRX1877942	PRJNA247822	SAMN05236417	RNA-Seq	METATRANSCRIPTOMIC	other	Saanich Inlet MetaT SI072_100m_B	48.7299 N 123.5699 W	NA	NA	NA	Saanich Inlet, British Columbia, Canada
SRR3719350	SRX1877976	PRJNA247822	SAMN05238733	RNA-Seq	METATRANSCRIPTOMIC	other	Saanich Inlet MetaT SI072_200m_A	48.7299 N 123.5699 W	NA	NA	NA	Saanich Inlet, British Columbia, Canada
SRR3719361	SRX1877977	PRJNA247822	SAMN05238757	RNA-Seq	METATRANSCRIPTOMIC	other	Saanich Inlet MetaT SI072_135m_A	48.7299 N 123.5699 W	NA	NA	NA	Saanich Inlet, British Columbia, Canada
SRR3719362	SRX1877978	PRJNA247822	SAMN05238721	RNA-Seq	METATRANSCRIPTOMIC	other	Saanich Inlet MetaT SI073_10m	48.7299 N 123.5699 W	NA	NA	NA	Saanich Inlet, British Columbia, Canada
SRR3719363	SRX1877979	PRJNA247822	SAMN05238734	RNA-Seq	METATRANSCRIPTOMIC	other	Saanich Inlet MetaT SI072_200m_B	48.7299 N 123.5699 W	NA	NA	NA	Saanich Inlet, British Columbia, Canada
SRR3719364	SRX1877980	PRJNA247822	SAMN05238732	RNA-Seq	METATRANSCRIPTOMIC	other	Saanich Inlet MetaT SI072_165m_B	48.7299 N 123.5699 W	NA	NA	NA	Saanich Inlet, British Columbia, Canada
SRR3719365	SRX1877981	PRJNA247822	SAMN05238761	RNA-Seq	METATRANSCRIPTOMIC	other	Saanich Inlet MetaT SI072_150m_A	48.7299 N 123.5699 W	NA	NA	NA	Saanich Inlet, British Columbia, Canada
SRR3719366	SRX1877982	PRJNA247822	SAMN05238731	RNA-Seq	METATRANSCRIPTOMIC	other	Saanich Inlet MetaT SI072_165m_A	48.7299 N 123.5699 W	NA	NA	NA	Saanich Inlet, British Columbia, Canada
SRR3719367	SRX1877983	PRJNA247822	SAMN05238759	RNA-Seq	METATRANSCRIPTOMIC	other	Saanich Inlet MetaT SI072_135m_B	48.7299 N 123.5699 W	NA	NA	NA	Saanich Inlet, British Columbia, Canada
SRR3719368	SRX1877984	PRJNA247822	SAMN05238722	RNA-Seq	METATRANSCRIPTOMIC	other	Saanich Inlet MetaT SI073_165m_A	48.7299 N 123.5699 W	NA	NA	NA	Saanich Inlet, British Columbia, Canada
SRR3719369	SRX1877985	PRJNA247822	SAMN05238729	RNA-Seq	METATRANSCRIPTOMIC	other	Saanich Inlet MetaT SI072_150m_B	48.7299 N 123.5699 W	NA	NA	NA	Saanich Inlet, British Columbia, Canada
SRR3719398	SRX1878000	PRJNA247822	SAMN05238723	RNA-Seq	METATRANSCRIPTOMIC	other	Saanich Inlet MetaT SI073_165m_B	48.7299 N 123.5699 W	NA	NA	NA	Saanich Inlet, British Columbia, Canada
SRR3719399	SRX1878001	PRJNA247822	SAMN05238730	RNA-Seq	METATRANSCRIPTOMIC	other	Saanich Inlet MetaT SI074_135m_A	48.7299 N 123.5699 W	NA	NA	NA	Saanich Inlet, British Columbia, Canada
SRR3719400	SRX1878002	PRJNA247822	SAMN05238726	RNA-Seq	METATRANSCRIPTOMIC	other	Saanich Inlet MetaT SI074_100m_A	48.7299 N 123.5699 W	NA	NA	NA	Saanich Inlet, British Columbia, Canada
SRR3719401	SRX1878003	PRJNA247822	SAMN05238724	RNA-Seq	METATRANSCRIPTOMIC	other	Saanich Inlet MetaT SI073_200m_A	48.7299 N 123.5699 W	NA	NA	NA	Saanich Inlet, British Columbia, Canada
SRR3719402	SRX1878004	PRJNA247822	SAMN05238728	RNA-Seq	METATRANSCRIPTOMIC	other	Saanich Inlet MetaT SI074_120m_A	48.7299 N 123.5699 W	NA	NA	NA	Saanich Inlet, British Columbia, Canada
SRR3719403	SRX1878005	PRJNA247822	SAMN05238765	RNA-Seq	METATRANSCRIPTOMIC	other	Saanich Inlet MetaT SI074_150m_A	48.7299 N 123.5699 W	NA	NA	NA	Saanich Inlet, British Columbia, Canada
SRR3719404	SRX1878006	PRJNA247822	SAMN05238763	RNA-Seq	METATRANSCRIPTOMIC	other	Saanich Inlet MetaT SI074_135m_B	48.7299 N 123.5699 W	NA	NA	NA	Saanich Inlet, British Columbia, Canada
SRR3719405	SRX1878009	PRJNA247822	SAMN05238725	RNA-Seq	METATRANSCRIPTOMIC	other	Saanich Inlet MetaT SI074_10m	48.7299 N 123.5699 W	NA	NA	NA	Saanich Inlet, British Columbia, Canada
SRR3719406	SRX1878010	PRJNA247822	SAMN05238727	RNA-Seq	METATRANSCRIPTOMIC	other	Saanich Inlet MetaT SI074_100m_B	48.7299 N 123.5699 W	NA	NA	NA	Saanich Inlet, British Columbia, Canada
SRR3719407	SRX1878011	PRJNA247822	SAMN05238736	RNA-Seq	METATRANSCRIPTOMIC	other	Saanich Inlet MetaT SI074_150m_B	48.7299 N 123.5699 W	NA	NA	NA	Saanich Inlet, British Columbia, Canada
SRR3719408	SRX1878015	PRJNA247822	SAMN05238738	RNA-Seq	METATRANSCRIPTOMIC	other	Saanich Inlet MetaT SI074_165m_A	48.7299 N 123.5699 W	NA	NA	NA	Saanich Inlet, British Columbia, Canada
SRR3719437	SRX1878016	PRJNA247822	SAMN05238742	RNA-Seq	METATRANSCRIPTOMIC	other	Saanich Inlet MetaT SI074_200m_A	48.7299 N 123.5699 W	NA	NA	NA	Saanich Inlet, British Columbia, Canada
SRR3719438	SRX1878017	PRJNA247822	SAMN05238740	RNA-Seq	METATRANSCRIPTOMIC	other	Saanich Inlet MetaT SI074_165m_B	48.7299 N 123.5699 W	NA	NA	NA	Saanich Inlet, British Columbia, Canada
SRR3719439	SRX1878021	PRJNA247822	SAMN05238744	RNA-Seq	METATRANSCRIPTOMIC	other	Saanich Inlet MetaT SI074_200m_B	48.7299 N 123.5699 W	NA	NA	NA	Saanich Inlet, British Columbia, Canada
SRR3719443	SRX1878022	PRJNA247822	SAMN05238746	RNA-Seq	METATRANSCRIPTOMIC	other	Saanich Inlet MetaT SI075_10m	48.7299 N 123.5699 W	NA	NA	NA	Saanich Inlet, British Columbia, Canada
SRR3719447	SRX1878025	PRJNA247822	SAMN05238749	RNA-Seq	METATRANSCRIPTOMIC	other	Saanich Inlet MetaT SI075_100m_A	48.7299 N 123.5699 W	NA	NA	NA	Saanich Inlet, British Columbia, Canada
SRR3719448	SRX1878026	PRJNA247822	SAMN05238752	RNA-Seq	METATRANSCRIPTOMIC	other	Saanich Inlet MetaT SI075_120m_B	48.7299 N 123.5699 W	NA	NA	NA	Saanich Inlet, British Columbia, Canada
SRR3719449	SRX1878027	PRJNA247822	SAMN05238750	RNA-Seq	METATRANSCRIPTOMIC	other	Saanich Inlet MetaT SI075_120m_A	48.7299 N 123.5699 W	NA	NA	NA	Saanich Inlet, British Columbia, Canada
SRR3719450	SRX1878032	PRJNA247822	SAMN05238754	RNA-Seq	METATRANSCRIPTOMIC	other	Saanich Inlet MetaT SI075_135m_A	48.7299 N 123.5699 W	NA	NA	NA	Line P, North Pacific Ocean
SRR3719451	SRX1878033	PRJNA247822	SAMN05238747	RNA-Seq	METATRANSCRIPTOMIC	other	Saanich Inlet MetaT SI075_100m_B	48.7299 N 123.5699 W	NA	NA	NA	Saanich Inlet, British Columbia, Canada
SRR3719463	SRX1878034	PRJNA247822	SAMN05238758	RNA-Seq	METATRANSCRIPTOMIC	other	Saanich Inlet MetaT SI075_150m_A	48.7299 N 123.5699 W	NA	NA	NA	Saanich Inlet, British Columbia, Canada
SRR3719464	SRX1878035	PRJNA247822	SAMN05238760	RNA-Seq	METATRANSCRIPTOMIC	other	Saanich Inlet MetaT SI075_150m_B	48.7299 N 123.5699 W	NA	NA	NA	Saanich Inlet, British Columbia, Canada
SRR3719465	SRX1878036	PRJNA247822	SAMN05238756	RNA-Seq	METATRANSCRIPTOMIC	other	Saanich Inlet MetaT SI075_135m_B	48.7299 N 123.5699 W	NA	NA	NA	Saanich Inlet, British Columbia, Canada
SRR3719475	SRX1878043	PRJNA247822	SAMN05236415	RNA-Seq	METATRANSCRIPTOMIC	other	Saanich Inlet MetaT SI075_200m_A	48.7299 N 123.5699 W	NA	NA	NA	Saanich Inlet, British Columbia, Canada
SRR3719477	SRX1878045	PRJNA247822	SAMN05238735	RNA-Seq	METATRANSCRIPTOMIC	other	Saanich Inlet MetaT SI075_200m_B	48.7299 N 123.5699 W	NA	NA	NA	Saanich Inlet, British Columbia, Canada
SRR3719478	SRX1878046	PRJNA247822	SAMN05224479	WGS	METAGENOMIC	RANDOM	Saanich Inlet SI037_S2LV_100m_DNA	48.6 N 123.5 W	NA	NA	NA	Saanich Inlet, British Columbia, Canada
SRR3719504	SRX1878047	PRJNA247822	SAMN05224480	WGS	METAGENOMIC	RANDOM	Saanich Inlet SI037_S2LV_150m_DNA	48.6 N 123.5 W	NA	NA	NA	Saanich Inlet, British Columbia, Canada
SRR3719505	SRX1878048	PRJNA247822	SAMN05224481	WGS	METAGENOMIC	RANDOM	Saanich Inlet SI037_S2LV_200m_DNA	48.6 N 123.5 W	NA	NA	NA	Saanich Inlet, British Columbia, Canada
SRR3719506	SRX1878049	PRJNA247822	SAMN05224482	WGS	METAGENOMIC	RANDOM	Saanich Inlet SI037_S3LV_100m_DNA	48.6 N 123.5 W	NA	NA	NA	Saanich Inlet, British Columbia, Canada
SRR3719510	SRX1878054	PRJNA247822	SAMN05224483	WGS	METAGENOMIC	RANDOM	Saanich Inlet SI037_S3LV_130m_DNA	48.6 N 123.5 W	NA	NA	NA	Saanich Inlet, British Columbia, Canada
SRR3719511	SRX1878055	PRJNA247822	SAMN05224486	WGS	METAGENOMIC	RANDOM	Saanich Inlet SI037_S3LV_150m_DNA	48.6 N 123.5 W	NA	NA	NA	Saanich Inlet, British Columbia, Canada
SRR3719533	SRX1878056	PRJNA247822	SAMN05224429	WGS	METAGENOMIC	RANDOM	Saanich Inlet SI037_S4LV_100m_DNA	48.6 N 123.5 W	NA	NA	NA	Saanich Inlet, British Columbia, Canada
SRR3719534	SRX1878057	PRJNA247822	SAMN05224487	WGS	METAGENOMIC	RANDOM	Saanich Inlet SI037_S3LV_200m_DNA	48.6 N 123.5 W	NA	NA	NA	Saanich Inlet, British Columbia, Canada
SRR3719535	SRX1878058	PRJNA247822	SAMN05224434	WGS	METAGENOMIC	RANDOM	Saanich Inlet SI037_S4LV_130m_DNA	48.6 N 123.5 W	NA	NA	NA	Saanich Inlet, British Columbia, Canada
SRR3719539	SRX1878061	PRJNA247822	SAMN05224440	WGS	METAGENOMIC	RANDOM	Saanich Inlet SI072_LV_10m_DNA	48.6 N 123.5 W	NA	NA	NA	Saanich Inlet, British Columbia, Canada
SRR3719541	SRX1878062	PRJNA247822	SAMN05224435	WGS	METAGENOMIC	RANDOM	Saanich Inlet SI037_S4LV_150m_DNA	48.6 N 123.5 W	NA	NA	NA	Saanich Inlet, British Columbia, Canada
SRR3719544	SRX1878063	PRJNA247822	SAMN05224441	WGS	METAGENOMIC	RANDOM	Saanich Inlet SI072_LV_100m_DNA	48.6 N 123.5 W	NA	NA	NA	Saanich Inlet, British Columbia, Canada
SRR3719545	SRX1878064	PRJNA247822	SAMN05224512	WGS	METAGENOMIC	RANDOM	Saanich Inlet SI072_LV_120m_DNA	48.6 N 123.5 W	NA	NA	NA	Saanich Inlet, British Columbia, Canada
SRR3719562	SRX1878065	PRJNA247822	SAMN05224518	WGS	METAGENOMIC	RANDOM	Saanich Inlet SI072_LV_150m_DNA	48.6 N 123.5 W	NA	NA	NA	Saanich Inlet, British Columbia, Canada
SRR3719563	SRX1878066	PRJNA247822	SAMN05224513	WGS	METAGENOMIC	RANDOM	Saanich Inlet SI072_LV_135m_DNA	48.6 N 123.5 W	NA	NA	NA	Saanich Inlet, British Columbia, Canada
SRR3719564	SRX1878067	PRJNA247822	SAMN05224519	WGS	METAGENOMIC	RANDOM	Saanich Inlet SI072_LV_200m_DNA	48.6 N 123.5 W	NA	NA	NA	Saanich Inlet, British Columbia, Canada
SRR3719565	SRX1878068	PRJNA247822	SAMN05224534	WGS	METAGENOMIC	RANDOM	Saanich Inlet SI073_LV_10m_DNA	48.6 N 123.5 W	NA	NA	NA	Saanich Inlet, British Columbia, Canada
SRR3719566	SRX1878076	PRJNA247822	SAMN05224524	WGS	METAGENOMIC	RANDOM	Saanich Inlet SI073_LV_100m_DNA	48.6 N 123.5 W	NA	NA	NA	Saanich Inlet, British Columbia, Canada
SRR3719567	SRX1878077	PRJNA247822	SAMN05224525	WGS	METAGENOMIC	RANDOM	Saanich Inlet SI073_LV_120m_DNA	48.6 N 123.5 W	NA	NA	NA	Saanich Inlet, British Columbia, Canada
SRR3719568	SRX1878078	PRJNA247822	SAMN05224530	WGS	METAGENOMIC	RANDOM	Saanich Inlet SI073_LV_135m_DNA	48.6 N 123.5 W	NA	NA	NA	Saanich Inlet, British Columbia, Canada
SRR3719569	SRX1878079	PRJNA247822	SAMN05224531	WGS	METAGENOMIC	RANDOM	Saanich Inlet SI073_LV_150m_DNA	48.6 N 123.5 W	NA	NA	NA	Saanich Inlet, British Columbia, Canada
SRR3719571	SRX1878082	PRJNA247822	SAMN05224508	WGS	METAGENOMIC	RANDOM	Saanich Inlet SI073_LV_200m_DNA	48.6 N 123.5 W	NA	NA	NA	Saanich Inlet, British Columbia, Canada
SRR3719572	SRX1878083	PRJNA247822	SAMN05224529	WGS	METAGENOMIC	RANDOM	Saanich Inlet SI074_LV_10m_DNA	48.6 N 123.5 W	NA	NA	NA	Saanich Inlet, British Columbia, Canada
SRR3719573	SRX1878084	PRJNA247822	SAMN05224509	WGS	METAGENOMIC	RANDOM	Saanich Inlet SI074_LV_100m_DNA	48.6 N 123.5 W	NA	NA	NA	Saanich Inlet, British Columbia, Canada
SRR3719574	SRX1878085	PRJNA247822	SAMN05224514	WGS	METAGENOMIC	RANDOM	Saanich Inlet SI074_LV_120m_DNA	48.6 N 123.5 W	NA	NA	NA	Saanich Inlet, British Columbia, Canada
SRR3719625	SRX1878087	PRJNA247822	SAMN05224515	WGS	METAGENOMIC	RANDOM	Saanich Inlet SI074_LV_135m_DNA	48.6 N 123.5 W	NA	NA	NA	Saanich Inlet, British Columbia, Canada
SRR3719629	SRX1878093	PRJNA247822	SAMN05224528	WGS	METAGENOMIC	RANDOM	Saanich Inlet SI074_LV_150m_DNA	48.6 N 123.5 W	NA	NA	NA	Saanich Inlet, British Columbia, Canada
SRR3719644	SRX1878094	PRJNA247822	SAMN05224520	WGS	METAGENOMIC	RANDOM	Saanich Inlet SI074_LV_200m_DNA	48.6 N 123.5 W	NA	NA	NA	Saanich Inlet, British Columbia, Canada
SRR3719645	SRX1878095	PRJNA247822	SAMN05224521	WGS	METAGENOMIC	RANDOM	Saanich Inlet SI037_S3LV_10m_DNA	48.6 N 123.5 W	NA	NA	NA	Saanich Inlet, British Columbia, Canada
SRR3719646	SRX1878096	PRJNA247822	SAMN05224526	WGS	METAGENOMIC	RANDOM	Saanich Inlet SI037_S3LV_110m_DNA	48.6 N 123.5 W	NA	NA	NA	Saanich Inlet, British Columbia, Canada
SRR3719647	SRX1878100	PRJNA247822	SAMN05224527	WGS	METAGENOMIC	RANDOM	Saanich Inlet SI037_S3LV_120m_DNA	48.6 N 123.5 W	NA	NA	NA	Saanich Inlet, British Columbia, Canada
SRR3719653	SRX1878107	PRJNA247822	SAMN05224532	WGS	METAGENOMIC	RANDOM	Saanich Inlet SI037_S3LV_125m_DNA	48.6 N 123.5 W	NA	NA	NA	Saanich Inlet, British Columbia, Canada
SRR3719654	SRX1878108	PRJNA247822	SAMN05224523	WGS	METAGENOMIC	RANDOM	Saanich Inlet SI072_LV_165m_DNA	48.6000 N 123.5000 W	NA	NA	NA	Saanich Inlet, British Columbia, Canada
SRR3719655	SRX1878109	PRJNA247822	SAMN05224533	WGS	METAGENOMIC	RANDOM	Saanich Inlet SI073_LV_165m_DNA	48.6000 N 123.5000 W	NA	NA	NA	Saanich Inlet, British Columbia, Canada
SRR3719656	SRX1878110	PRJNA247822	SAMN05224536	WGS	METAGENOMIC	RANDOM	Saanich Inlet SI075_LV_DNA_10m	48.6000 N 123.5000 W	NA	NA	NA	Saanich Inlet, British Columbia, Canada
SRR3719657	SRX1878111	PRJNA247822	SAMN05224535	WGS	METAGENOMIC	RANDOM	Saanich Inlet SI074_LV_165m_DNA	48.6000 N 123.5000 W	NA	NA	NA	Saanich Inlet, British Columbia, Canada
SRR3719691	SRX1878113	PRJNA247822	SAMN05224522	WGS	METAGENOMIC	RANDOM	Saanich Inlet SI075_LV_DNA_100m	48.6000 N 123.5000 W	NA	NA	NA	Saanich Inlet, British Columbia, Canada
SRR3719692	SRX1878114	PRJNA247822	SAMN05224493	WGS	METAGENOMIC	RANDOM	Saanich Inlet SI075_LV_DNA_120m	48.6000 N 123.5000 W	NA	NA	NA	Saanich Inlet, British Columbia, Canada
SRR3719693	SRX1878115	PRJNA247822	SAMN05224494	WGS	METAGENOMIC	RANDOM	Saanich Inlet SI075_LV_DNA_135m	48.6000 N 123.5000 W	NA	NA	NA	Saanich Inlet, British Columbia, Canada
SRR3719695	SRX1878120	PRJNA247822	SAMN05224496	WGS	METAGENOMIC	RANDOM	Saanich Inlet SI075_LV_DNA_165m	48.6000 N 123.5000 W	NA	NA	NA	Saanich Inlet, British Columbia, Canada
SRR3719696	SRX1878121	PRJNA247822	SAMN05224495	WGS	METAGENOMIC	RANDOM	Saanich Inlet SI075_LV_DNA_150m	48.6000 N 123.5000 W	NA	NA	NA	Saanich Inlet, British Columbia, Canada
SRR3719708	SRX1878122	PRJNA247822	SAMN05224497	WGS	METAGENOMIC	RANDOM	Saanich Inlet SI075_LV_DNA_200m	48.6000 N 123.5000 W	NA	NA	NA	Saanich Inlet, British Columbia, Canada
SRR3719709	SRX1878125	PRJNA247822	SAMN05224517	RNA-Seq	METATRANSCRIPTOMIC	other	Saanich Inlet SI047_10m_RNA	48.6000 N 123.5000 W	NA	NA	NA	Saanich Inlet, British Columbia, Canada
SRR3719718	SRX1878126	PRJNA247822	SAMN05224498	RNA-Seq	METATRANSCRIPTOMIC	RT-PCR	Saanich Inlet SI047_100m_RNA	48.6000 N 123.5000 W	NA	NA	NA	Saanich Inlet, British Columbia, Canada
SRR3719719	SRX1878127	PRJNA247822	SAMN05224516	RNA-Seq	METATRANSCRIPTOMIC	other	Saanich Inlet SI047_150m_RNA	48.6000 N 123.5000 W	NA	NA	NA	Saanich Inlet, British Columbia, Canada
SRR3719720	SRX1878128	PRJNA247822	SAMN05224499	RNA-Seq	METATRANSCRIPTOMIC	RT-PCR	Saanich Inlet SI047_120m_RNA	48.6000 N 123.5000 W	NA	NA	NA	Saanich Inlet, British Columbia, Canada
SRR3719721	SRX1878129	PRJNA247822	SAMN05224500	RNA-Seq	METATRANSCRIPTOMIC	other	Saanich Inlet SI047_135m_RNA	48.6000 N 123.5000 W	NA	NA	NA	Saanich Inlet, British Columbia, Canada
SRR3719722	SRX1878130	PRJNA247822	SAMN05224501	RNA-Seq	METATRANSCRIPTOMIC	RT-PCR	Saanich Inlet SI047_200m_RNA	48.6000 N 123.5000 W	NA	NA	NA	Saanich Inlet, British Columbia, Canada
SRR3720164	SRX1878520	PRJNA247822	SAMN05224502	RNA-Seq	METATRANSCRIPTOMIC	RT-PCR	Saanich Inlet SI048_10m_RNA	48.6000 N 123.5000 W	NA	NA	NA	Saanich Inlet, British Columbia, Canada
SRR3720165	SRX1878521	PRJNA247822	SAMN05224503	RNA-Seq	METATRANSCRIPTOMIC	RT-PCR	Saanich Inlet SI048_100m_RNA	48.6000 N 123.5000 W	NA	NA	NA	Saanich Inlet, British Columbia, Canada
SRR3720166	SRX1878522	PRJNA247822	SAMN05224504	RNA-Seq	METATRANSCRIPTOMIC	other	Saanich Inlet SI048_120m_RNA	48.6000 N 123.5000 W	NA	NA	NA	Saanich Inlet, British Columbia, Canada
SRR3720197	SRX1878528	PRJNA247822	SAMN05224505	RNA-Seq	METATRANSCRIPTOMIC	other	Saanich Inlet SI048_135m_RNA	48.6000 N 123.5000 W	NA	NA	NA	Saanich Inlet, British Columbia, Canada
SRR3720198	SRX1878529	PRJNA247822	SAMN05224507	RNA-Seq	METATRANSCRIPTOMIC	other	Saanich Inlet SI054_200m_RNA	48.6000 N 123.5000 W	NA	NA	NA	Saanich Inlet, British Columbia, Canada
SRR3720199	SRX1878530	PRJNA247822	SAMN05223291	RNA-Seq	METATRANSCRIPTOMIC	other	Saanich Inlet SI048_200m_RNA	48.6000 N 123.5000 W	NA	NA	NA	Saanich Inlet
SRR3720200	SRX1878533	PRJNA247822	SAMN05224506	RNA-Seq	METATRANSCRIPTOMIC	RT-PCR	Saanich Inlet SI054_150m_RNA	48.6000 N 123.5000 W	NA	NA	NA	Saanich Inlet, British Columbia, Canada
SRR3720201	SRX1878534	PRJNA247822	SAMN05223292	RNA-Seq	METATRANSCRIPTOMIC	RT-PCR	Saanich Inlet SI054_10m_RNA	48.6000 N 123.5000 W	NA	NA	NA	Saanich Inlet
SRR3720202	SRX1878535	PRJNA247822	SAMN05224510	RNA-Seq	METATRANSCRIPTOMIC	RT-PCR	Saanich Inlet SI054_120m_RNA	48.6000 N 123.5000 W	NA	NA	NA	Saanich Inlet, British Columbia, Canada
SRR3720203	SRX1878536	PRJNA247822	SAMN05236416	RNA-Seq	METATRANSCRIPTOMIC	RT-PCR	Saanich Inlet SI054_135m_RNA	48.6000 N 123.5000 W	NA	NA	NA	Saanich Inlet, British Columbia, Canada
SRR3720204	SRX1878537	PRJNA247822	SAMN05224511	RNA-Seq	METATRANSCRIPTOMIC	other	Saanich Inlet SI048_150m_RNA	48.6000 N 123.5000 W	NA	NA	NA	Saanich Inlet
SRR3720205	SRX1878538	PRJNA247822	SAMN05223293	RNA-Seq	METATRANSCRIPTOMIC	RT-PCR	Saanich Inlet SI054_100m_RNA	48.6000 N 123.5000 W	NA	NA	NA	Saanich Inlet
SRR3723783	SRX1881278	PRJNA247822	SAMN05224443	OTHER	METAGENOMIC	RANDOM	Line P sample_F_10_SI03_200	48.35 N 123.3 W	NA	NA	NA	Line P, North Pacific Ocean
SRR3724190	SRX1881502	PRJNA247822	SAMN05224402	OTHER	METAGENOMIC	RANDOM	Saanich Inlet 34 06/16/09 10m	48.6 N 123.5 W	NA	NA	NA	Saanich Inlet 34, Vancouver Island, BC, Canada
SRR3724307	SRX1881558	PRJNA247822	SAMN05224411	OTHER	METAGENOMIC	RANDOM	Saanich Inlet 34 06/16/09 150m	48.6 N 123.5 W	NA	NA	NA	Saanich Inlet 34, Vancouver Island, BC, Canada
SRR3724308	SRX1881559	PRJNA247822	SAMN05224404	OTHER	METAGENOMIC	RANDOM	Saanich Inlet 34 06/16/09 100m	48.6 N 123.5 W	NA	NA	NA	Saanich Inlet 34, Vancouver Island, BC, Canada
SRR3724309	SRX1881560	PRJNA247822	SAMN05224484	OTHER	METAGENOMIC	RANDOM	Saanich Inlet 34 06/16/09 200m	48.6 N 123.5 W	NA	NA	NA	Saanich Inlet 34, Vancouver Island, BC, Canada
SRR3724310	SRX1881561	PRJNA247822	SAMN05224484	OTHER	METAGENOMIC	RANDOM	Saanich Inlet 34 06/16/09 200m	48.6 N 123.5 W	NA	NA	NA	Saanich Inlet 34, Vancouver Island, BC, Canada
SRR3724311	SRX1881562	PRJNA247822	SAMN05224407	OTHER	METAGENOMIC	RANDOM	Saanich Inlet 34 06/16/09 120m	48.6 N 123.5 W	NA	NA	NA	Saanich Inlet 34, Vancouver Island, BC, Canada
SRR3724312	SRX1881563	PRJNA247822	SAMN05224408	OTHER	METAGENOMIC	RANDOM	Saanich Inlet 34 06/16/09 135m	48.6 N 123.5 W	NA	NA	NA	Saanich Inlet 34, Vancouver Island, BC, Canada
SRR3724315	SRX1881565	PRJNA247822	SAMN05224405	OTHER	METAGENOMIC	RANDOM	Saanich Inlet 36 08/11/09 100m	48.5663346039999 N 123.519325699 W	NA	NA	NA	Saanich Inlet 36, Vancouver Island, BC, Canada
SRR3724357	SRX1881566	PRJNA247822	SAMN05224472	OTHER	METAGENOMIC	RANDOM	Saanich Inlet 36 08/11/09 120m	48.5663346039999 N 123.519325699 W	NA	NA	NA	Saanich Inlet 36, Vancouver Island, BC, Canada
SRR3724365	SRX1881576	PRJNA247822	SAMN05224406	OTHER	METAGENOMIC	RANDOM	Saanich Inlet 36 08/11/09 135m	48.5663346039999 N 123.519325699 W	NA	NA	NA	Saanich Inlet 36, Vancouver Island, BC, Canada
SRR3724366	SRX1881577	PRJNA247822	SAMN05224409	OTHER	METAGENOMIC	RANDOM	Saanich Inlet 36 08/11/09 150m	48.5663346039999 N 123.519325699 W	NA	NA	NA	Saanich Inlet 36, Vancouver Island, BC, Canada
SRR3724382	SRX1881581	PRJNA247822	SAMN05224412	OTHER	METAGENOMIC	RANDOM	Saanich Inlet 36 08/11/09 200m	48.5663346039999 N 123.519325699 W	NA	NA	NA	Saanich Inlet 36, Vancouver Island, BC, Canada
SRR3724388	SRX1881586	PRJNA247822	SAMN05224416	OTHER	METAGENOMIC	RANDOM	Saanich Inlet 39 11/10/09 10m	48.35 N 123.29 W	NA	NA	NA	Saanich Inlet 39, Vancouver Island, BC, Canada
SRR3724456	SRX1881634	PRJNA247822	SAMN05224455	OTHER	METAGENOMIC	RANDOM	Saanich Inlet 47 07/07/10 120m	48.6 N 123.5 W	NA	NA	NA	Saanich Inlet 47, Vancouver Island, BC, Canada
SRR3724463	SRX1881641	PRJNA247822	SAMN05224417	OTHER	METAGENOMIC	RANDOM	Saanich Inlet 39 11/10/09 100m	48.35 N 123.29 W	NA	NA	NA	Saanich Inlet 39, Vancouver Island, BC, Canada
SRR3724464	SRX1881642	PRJNA247822	SAMN05224417	OTHER	METAGENOMIC	RANDOM	Saanich Inlet 39 11/10/09 100m	48.35 N 123.29 W	NA	NA	NA	Saanich Inlet 39, Vancouver Island, BC, Canada
SRR3724465	SRX1881646	PRJNA247822	SAMN05224423	OTHER	METAGENOMIC	RANDOM	Saanich Inlet 39 11/10/09 135m	48.35 N 123.29 W	NA	NA	NA	Saanich Inlet 39, Vancouver Island, BC, Canada
SRR3724466	SRX1881647	PRJNA247822	SAMN05224422	OTHER	METAGENOMIC	RANDOM	Saanich Inlet 39 11/10/09 120m	48.35 N 123.29 W	NA	NA	NA	Saanich Inlet 39, Vancouver Island, BC, Canada
SRR3724467	SRX1881648	PRJNA247822	SAMN05224477	OTHER	METAGENOMIC	RANDOM	Saanich Inlet 39 11/10/09 200m	48.35 N 123.29 W	NA	NA	NA	Saanich Inlet 39, Vancouver Island, BC, Canada
SRR3724468	SRX1881649	PRJNA247822	SAMN05224477	OTHER	METAGENOMIC	RANDOM	Saanich Inlet 39 11/10/09 200m	48.35 N 123.29 W	NA	NA	NA	Saanich Inlet 39, Vancouver Island, BC, Canada
SRR3724469	SRX1881650	PRJNA247822	SAMN05224454	OTHER	METAGENOMIC	RANDOM	Saanich Inlet 47 07/07/10 100m	48.6 N 123.5 W	NA	NA	NA	Saanich Inlet 47, Vancouver Island, BC, Canada
SRR3724470	SRX1881651	PRJNA247822	SAMN05224428	OTHER	METAGENOMIC	RANDOM	Saanich Inlet 39 11/10/09 150m	48.35 N 123.29 W	NA	NA	NA	Saanich Inlet 39, Vancouver Island, BC, Canada
SRR3724482	SRX1881653	PRJNA247822	SAMN05224458	OTHER	METAGENOMIC	RANDOM	Saanich Inlet 47 07/07/10 135m	48.6 N 123.5 W	NA	NA	NA	Saanich Inlet 47, Vancouver Island, BC, Canada
SRR3724508	SRX1881661	PRJNA247822	SAMN05224459	OTHER	METAGENOMIC	RANDOM	Saanich Inlet 47 07/07/10 150m	48.6 N 123.5 W	NA	NA	NA	Saanich Inlet 47, Vancouver Island, BC, Canada
SRR3724533	SRX1881687	PRJNA247822	SAMN05224463	OTHER	METAGENOMIC	RANDOM	Saanich Inlet 47 07/07/10 200m	48.6 N 123.5 W	NA	NA	NA	Saanich Inlet 47, Vancouver Island, BC, Canada
SRR3724534	SRX1881688	PRJNA247822	SAMN05224462	OTHER	METAGENOMIC	RANDOM	Saanich Inlet 48 08/11/10 10m	48.6 N 123.5 W	NA	NA	NA	Saanich Inlet 48, Vancouver Island, BC, Canada
SRR3724566	SRX1881702	PRJNA247822	SAMN05224489	OTHER	METAGENOMIC	RANDOM	Saanich Inlet 53 01/11/11 10m	48.6 N 123.5 W	NA	NA	NA	Saanich Inlet 53, Vancouver Island, BC, Canada
SRR3724641	SRX1881736	PRJNA247822	SAMN05224394	OTHER	METAGENOMIC	RANDOM	Saanich Inlet 48 08/11/10 120m	48.6 N 123.5 W	NA	NA	NA	Saanich Inlet 48, Vancouver Island, BC, Canada
SRR3724642	SRX1881737	PRJNA247822	SAMN05224393	OTHER	METAGENOMIC	RANDOM	Saanich Inlet 48 08/11/10 100m	48.6 N 123.5 W	NA	NA	NA	Saanich Inlet 48, Vancouver Island, BC, Canada
SRR3724643	SRX1881738	PRJNA247822	SAMN05224393	OTHER	METAGENOMIC	RANDOM	Saanich Inlet 48 08/11/10 100m	48.6 N 123.5 W	NA	NA	NA	Saanich Inlet 48, Vancouver Island, BC, Canada
SRR3724644	SRX1881739	PRJNA247822	SAMN05224398	OTHER	METAGENOMIC	RANDOM	Saanich Inlet 48 08/11/10 150m	48.6 N 123.5 W	NA	NA	NA	Saanich Inlet 48, Vancouver Island, BC, Canada
SRR3724645	SRX1881747	PRJNA247822	SAMN05224397	OTHER	METAGENOMIC	RANDOM	Saanich Inlet 48 08/11/10 135m	48.6 N 123.5 W	NA	NA	NA	Saanich Inlet 48, Vancouver Island, BC, Canada
SRR3724646	SRX1881748	PRJNA247822	SAMN05224401	OTHER	METAGENOMIC	RANDOM	Saanich Inlet 48 08/11/10 200m	48.6 N 123.5 W	NA	NA	NA	Saanich Inlet 48, Vancouver Island, BC, Canada
[truncated: 3,727 more rows]
