# Supplementary material for: Cobaviruses – a new globally distributed phage group infecting Rhodobacteraceae in marine ecosystems
Source: ISME J. 2019 Feb 4;13(6):1404–21. doi: 10.1038/s41396-019-0362-7 (PMC6775973; doi:10.1038/s41396-019-0362-7)
Supplement: Supplementary file 5 — SI_file_S5 [file 41396_2019_362_MOESM5_ESM.xlsx]

## Sheet: Tara_NonTara_abundaces_metadata
ref_genome	study	run	genome_length	number_reads_id90	total_read_bases_id90	length_mapped_region_id90	percent_mapped_region_id90	min_mapq_id90	max_mapq_id90	number_reads_id95	total_read_bases_id95	length_mapped_region_id95	percent_mapped_region_id95	min_mapq_id95	max_mapq_id95	number_reads_id100	total_read_bases_id100	length_mapped_region_id100	percent_mapped_region_id100	min_mapq_id100	max_mapq_id100	runfile1_read_nr	runfile1_base_nr	runfile2_read_nr	runfile2_base_nr	abundance (contig coverage per Gb of metagenome)	abundance in % reads	location (name)	latitude.longitude	location (number)	organism fraction	organism fraction for plot colors	lat_lon.confirmed	Collection.date	depth	euphotic zone?	sample.type	size.fraction	paper.read	Library_Strategy	Library_Source	Project Title
1_vB_LenP_VB1_DTR	PRJNA299757	SRR2837131	40163	3446	297021	29813	74.23	2	44	675	57280	19167	47.723	32	44	92	6800	3718	9.25728	41	44	57448441	5101545474	57448441	5346312836	0.707838	0.0299921	Australia:NWS:Sydney	33.990892 S 151.232120 E	5	PROK	prokaryotes	Yes	2011-08-16	aprox. 2m		seawater	0.1-3µm	(Roth-Schulze et al. 2016)	WGS	METAGENOMIC	AJRS_Metagenomes_CH3: Planktonic replicate 3
1_vB_LenP_VB1_DTR	PRJNA299757	SRR2837124	40163	3634	308919	30107	74.962	2	44	771	64187	20647	51.408	32	44	92	6945	4304	10.7163	41	44	53201907	4633034970	53201907	4961222619	0.801691	0.0341529	Australia:NWS:Sydney	33.990892 S 151.232120 E	5	PROK	prokaryotes	Yes	2011-08-16	aprox. 2m		seawater	0.1-3µm	(Roth-Schulze et al. 2016)	WGS	METAGENOMIC	AJRS_Metagenomes_CH3: Plnaktonic replicate 1
2_SIO1_638275917_NC_002519	PRJNA299757	SRR2837128	40072	5130	442347	33472	83.5296	2	44	1620	139546	30421	75.9159	3	44	455	38342	16305	40.6893	3	44	48646075	4248262123	48646075	4541304814	1.2559	0.0527278	Australia:NSW:Sydney	33.990892 S 151.232120 E	5	PROK	prokaryotes	yes	2011-08-16	Approx.. 2m		seawater	0.1-3µm	(Roth-Schulze et al. 2016)	WGS	METAGENOMIC	AJRS_Metagenomes_CH3: Planktonic replicate 2
2_SIO1_638275917_NC_002519	PRJNA299757	SRR2837124	40072	6073	522943	34128	85.1667	2	44	2067	177852	31514	78.6434	3	44	559	46700	17142	42.778	3	44	53201907	4633034970	53201907	4961222619	1.3602	0.057075	Australia:NSW:Sydney	33.990892 S 151.232120 E	5	PROK	prokaryotes	yes	2011-08-16	aprox. 2m		seawater	0.1-3µm	(Roth-Schulze et al. 2016)	WGS	METAGENOMIC	AJRS_Metagenomes_CH3: Plnaktonic replicate 1
2_SIO1_638275917_NC_002519	PRJNA299757	SRR2837131	40072	6020	525755	34228	85.4163	2	44	2094	183549	31325	78.1718	3	44	541	46445	17672	44.1006	3	44	57448441	5101545474	57448441	5346312836	1.25578	0.0523948	Australia:NSW:Sydney	33.990892 S 151.232120 E	5	PROK	prokaryotes	yes	2011-08-16	Approx.. 2m		seawater	0.1-3µm	(Roth-Schulze et al. 2016)	WGS	METAGENOMIC	AJRS_Metagenomes_CH3: Planktonic replicate 3
2_SIO1_638275917_NC_002519	PRJNA294123	SRR2594395	40072	1587	142775	34581	86.2972	2	44	1309	118063	32336	80.6947	3	44	583	51298	18131	45.2461	3	44	18442048	1714325870	18442048	1698026024	1.04414	0.0430267	Korea: Goseong bay	34.9120 N 128.2576 E	1	viruses+PROK	viruses	yes	2014-12-06	NA		sea water	<0.22 µm	Hwang et al. 2016 and Hwang et al 2017	WGS	METAGENOMIC	Metagenome profiling in the Goseong bay, Korea on December, 2014
2_SIO1_638275917_NC_002519	PRJNA294123	SRR2594388	40072	9260	885862	38403	95.835	2	44	7564	724412	37097	92.5759	3	44	2443	228748	25972	64.8133	3	44	17870029	1706582642	17870029	1685588975	6.51699	0.259093	Korea: Goseong bay	34.9120 N 128.2576 E	1	viruses+PROK	viruses	yes	2014-03-10	NA		sea water	<0.22 µm	no paper	RNA-Seq	METATRANSCRIPTOMIC	Metatranscriptome profiling in the Goseong bay, Korea on March, 2014
2_SIO1_638275917_NC_002519	PRJNA294123	SRR2632317	40072	16384	1572865	38951	97.2025	2	44	13785	1324634	38009	94.8518	3	44	5161	488546	30624	76.4224	3	44	19494250	1893439112	19494250	1847943311	10.491	0.420226	Korea: Goseong bay	34.9120 N 128.2576 E	1	viruses+PROK	viruses	yes	2014-03-10	NA		sea water	<0.22 µm	Hwang et al. 2016 and Hwang et al 2019	WGS	METAGENOMIC	Metagenome profiling in the Goseong bay, Korea on March, 2014
3_P12053L_2595727765_NC_018280	PRJNA291491	SRR2135736	39061	7474	733318	29024	74.3043	21	44	2706	266922	24182	61.9083	33	44	775	75815	11310	28.9547	41	44	14730959	1454839736	14730959	1447669509	6.46808	0.253683	Port of Los Angeles/Long Beach	38 N -124 E	17	viruses+PROK	viruses	Coordinates reflect point of ballast water exchange						Kim et al. (2016)	WGS	METAGENOMIC	Ocean-captured ballast and harbor waters: Sample SAG2
3_P12053L_2595727765_NC_018280	PRJNA291491	SRR2135737	39061	7637	748031	29720	76.0861	20	44	2750	270563	25136	64.3506	32	44	797	77884	12232	31.3151	41	44	14683148	1448444208	14683148	1439367190	6.63143	0.26006	Port of Los Angeles/Long Beach (SAG3)	38°00'00.0\N 124°00'00.0\"W"	17	viruses+PROK	viruses	yes	March-May 2014	NA	NA	ballast water	<0.22µm	Kim et al. (2016)	WGS	METAGENOMIC	Ocean-captured ballast and harbor waters: Sample SAG3
4_vB_LenP_VB2_DTR	PRJNA294123	SRR2594388	40907	5689	544051	32909	80.4483	22	44	3488	333037	28706	70.1738	33	44	987	90614	14248	34.8302	41	44	17870029	1706582642	17870029	1685588975	3.9207	0.159177	Goseong bay, Korea	34.9120 N 128.2576 E	1	viruses+PROK	viruses	yes	2014-03-10	NA		Sea water	<0.22 µm	no paper	RNA-Seq	METATRANSCRIPTOMIC	Metatranscriptome profiling in the Goseong bay, Korea on March, 2014
4_vB_LenP_VB2_DTR	PRJNA294123	SRR2632317	40907	7725	736030	35708	87.2907	2	44	4355	414929	33688	82.3527	3	44	1077	98754	20320	49.6736	3	44	19494250	1893439112	19494250	1847943311	4.80912	0.198135	Goseong bay, Korea	34.9120 N 128.2576 E	1	viruses+PROK	viruses	yes	2014-03-10	NA		Sea water	<0.22 µm	Hwang et al. 2016 and Hwang et al 2021	WGS	METAGENOMIC	Metagenome profiling in the Goseong bay, Korea on March, 2014
4_vB_LenP_VB2_DTR	PRJNA291491	SRR2135724	40907	220851	21380192	31826	77.8009	19	44	132996	12730153	28613	69.9465	28	44	19180	1606926	14248	34.8302	41	44	15608212	1542031460	15608212	1535954793	169.804	7.07483	Port of Los Angeles/Long Beach (ILB2)	33.75307 N 118.2206 W	20	viruses+PROK	viruses	yes	March-May 2014	surface	yes	harbor water	< 0.22µm	Kim et al. (2016)	WGS	METAGENOMIC	Ocean-captured ballast and harbor waters: Sample ILB2
5_JGI26117J46588_1000006_EnvX	PRJNA299757	SRR2837128	40888	25549	2337250	32755	80.1091	2	44	9791	886422	22292	54.5197	3	44	556	43651	4433	10.8418	41	44	48646075	4248262123	48646075	4541304814	6.50342	0.262601	Australia:NSW:Sydney	33.990892 S 151.232120 E	5	PROK	prokaryotes	yes	2011-08-16	aprox. 2m		seawater	0.1-3µm	(Roth-Schulze et al. 2016)	WGS	METAGENOMIC	AJRS_Metagenomes_CH3: Planktonic replicate 2
5_JGI26117J46588_1000006_EnvX	PRJNA299757	SRR2837124	40888	34615	3153427	33081	80.9064	2	44	13330	1203902	23164	56.6523	3	44	792	62479	4943	12.0891	3	44	53201907	4633034970	53201907	4961222619	8.03851	0.325317	Australia:NSW:Sydney	33.990892 S 151.232120 E	5	PROK	prokaryotes	yes	2011-08-16	aprox. 2m		seawater	0.1-3µm	(Roth-Schulze et al. 2016)	WGS	METAGENOMIC	AJRS_Metagenomes_CH3: Plnaktonic replicate 1
5_JGI26117J46588_1000006_EnvX	PRJNA299757	SRR2837131	40888	35926	3308165	33345	81.552	2	44	13637	1244196	23387	57.1977	3	44	801	63459	5506	13.4661	3	44	57448441	5101545474	57448441	5346312836	7.74398	0.31268	Australia:NSW:Sydney	33.990892 S 151.232120 E	5	PROK	prokaryotes	yes	2011-08-16	aprox. 2m		seawater	0.1-3µm	(Roth-Schulze et al. 2016)	WGS	METAGENOMIC	AJRS_Metagenomes_CH3: Planktonic replicate 3
5_JGI26117J46588_1000006_EnvX	PRJNA247822	SRR3719574	40888	1983	280499	35632	87.1454	24	45	1447	205313	33748	82.5377	33	45	411	56656	17759	43.4333	41	45	33512322	4738125283	33512322	4560234498	0.737784	0.0295861	Saanich Inlet, British Columbia, Canada	48.6 N 123.5 W	12	PROK + large viruses + protists	prokaryotes	Yes		120m			> 0.22 µm		WGS	METAGENOMIC	Saanich Inlet SI074_LV_120m_DNA
5_JGI26117J46588_1000006_EnvX	PRJNA367274	SRR5468250	40888	3266	478677	40543	99.1562	25	45	3187	467249	40508	99.0706	35	45	1670	244958	37951	92.817	41	45	16098640	2335750051	16098640	2297878061	2.52654	0.101437	USA:Columbia River Estuary, USA	46.2340 N 123.9135 W	13		prokaryotes	yes	2012-05-06	8.3	unknown, but likely not much light	Seawater	0.2um - 3.0 um	in prep	WGS	METAGENOMIC	Columbia river estuary metaG 1371B-02
5_JGI26117J46588_1000006_EnvX	PRJNA367270	SRR5468251	40888	31595	4585729	40884	99.9902	23	45	30964	4495938	40884	99.9902	30	45	17547	2546788	40103	98.0801	41	45	16899093	2411042464	16899093	2398258998	23.3201	0.934813	USA:Columbia River Estuary, USA	46.2340 N 123.9135 W	13		prokaryotes	yes	2012-05-05	13.6	unknown, but likely not much light	Seawater	0.2um - 3.0 um	in prep	WGS	METAGENOMIC	Columbia river estuary metaG 1370A-02
5_JGI26117J46588_1000006_EnvX	PRJNA367271	SRR5468254	40888	38088	5531224	40884	99.9902	23	45	37301	5418120	40884	99.9902	34	45	21209	3078211	40296	98.5521	41	45	15214726	2173417486	15214726	2166695828	31.1691	1.25168	USA:Columbia River Estuary, USA	46.2340 N 123.9135 W	13		prokaryotes	yes	2012-05-05	13.6	unknown, but likely not much light	Seawater	0.2um - 3.0 um	in prep	WGS	METAGENOMIC	Columbia river estuary metaG 1370B-02
5_JGI26117J46588_1000006_EnvX	PRJNA366969	SRR5266511	40888	542	80261	32052	78.3897	25	45	530	78543	31822	77.8272	36	45	386	57257	26514	64.8454	43	45	22755253	3310061313	22755253	3292528833	0.2973	0.0119093	Monterey Bay, California, USA	36.25 N 122.2099 W	15	PROK+viruses	prokaryotes	yes						not found	WGS	METAGENOMIC	AOA Metagenome CAN11_08_M0_20
5_JGI26117J46588_1000006_EnvX	PRJNA366970	SRR5266605	40888	587	86274	32538	79.5784	26	45	559	82324	32078	78.4533	35	45	388	57442	26326	64.3856	43	45	20227014	2947900578	20227014	2924401028	0.359315	0.0145103	Monterey Bay, California, USA	36.25 N 122.2099 W	15	PROK+viruses	prokaryotes	yes						not found	WGS	METAGENOMIC	AOA Metagenome CAN11_17_M020
5_JGI26117J46588_1000006_EnvX	PRJNA366973	SRR5266613	40888	640	91164	33897	82.9021	25	45	634	90292	33781	82.6184	35	45	469	66445	29232	71.4929	41	45	15915025	2259605702	15915025	2176878343	0.502561	0.0201068	Monterey Bay, California, USA	36.25 N 122.2099 W	15	PROK+viruses	prokaryotes	Yes						not found	WGS	METAGENOMIC	AOA Metagenome CAN11_03_M0_10
5_JGI26117J46588_1000006_EnvX	PRJNA330318	SRR3989435	40888	726	106950	34879	85.3038	25	45	656	96476	34111	83.4255	36	45	347	50868	22847	55.877	41	45	11225112	1646026848	11225112	1623811233	0.799942	0.0323382	Monterey Bay, California, USA	36.25 N 122.2099 W	15	PROK+viruses	prokaryotes	Yes						not found	WGS	METAGENOMIC	AOA Metagenome C0912_C27A4_35
5_JGI26117J46588_1000006_EnvX	PRJNA366968	SRR5266509	40888	643	94515	35795	87.544	27	45	624	91682	35507	86.8397	36	45	449	65884	30113	73.6475	42	45	23908605	3500996875	23908605	3460642944	0.332042	0.013447	Monterey Bay, California, USA	36.25 N 122.2099 W	15	PROK+viruses	prokaryotes	yes						not found	WGS	METAGENOMIC	AOA Metagenome CAN11_04_M0_20
5_JGI26117J46588_1000006_EnvX	PRJNA330316	SRR3989316	40888	983	142513	36900	90.2465	25	45	917	133019	36410	89.0481	35	45	501	72115	28240	69.0667	41	45	16385217	2322908339	16385217	2257351700	0.760972	0.0299966	Monterey Bay, California, USA	36.25 N 122.2099 W	15	PROK+viruses	prokaryotes	yes						not found	WGS	METAGENOMIC	AOA Metagenome C0912_C49A8_35
5_JGI26117J46588_1000006_EnvX	PRJNA330319	SRR3989436	40888	847	125923	36997	90.4838	26	45	791	117650	36400	89.0237	36	45	404	60054	25784	63.0601	42	45	11463179	1679998827	11463179	1654421906	0.92361	0.0369444	Monterey Bay, California, USA	36.25 N 122.2099 W	15	PROK+viruses	prokaryotes	yes						not found	WGS	METAGENOMIC	AOA Metagenome C0912_C33A6_35
5_JGI26117J46588_1000006_EnvX	PRJNA330315	SRR3989317	40888	1069	153948	38305	93.6827	27	45	1038	149474	37844	92.5553	35	45	620	88711	30690	75.0587	41	45	15688816	2236178586	15688816	2176612578	0.853227	0.0340689	Monterey Bay, California, USA	36.25 N 122.2099 W	15	PROK+viruses	prokaryotes	yes						not found	WGS	METAGENOMIC	AOA Metagenome C0912_C27A4_80
5_JGI26117J46588_1000006_EnvX	PRJNA330317	SRR3989340	40888	1406	207686	39132	95.7053	26	45	1325	195963	38679	94.5974	35	45	717	105826	30942	75.675	41	45	13876008	2033748953	13876008	2006782381	1.25711	0.050663	Monterey Bay, California, USA	36.25 N 122.2099 W	15	PROK+viruses	prokaryotes	yes						not found	WGS	METAGENOMIC	AOA Metagenome C0912_C43A7_35
5_JGI26117J46588_1000006_EnvX	PRJNA330314	SRR3989305	40888	1381	200041	39670	97.0211	25	45	1320	191629	39507	96.6225	33	45	749	108119	33117	80.9944	41	45	13946791	1994020634	13946791	1939557868	1.24376	0.0495096	Monterey Bay, California, USA	36.25 N 122.2099 W	15	PROK+viruses	prokaryotes	yes						not found	WGS	METAGENOMIC	AOA Metagenome C0912_C43A7_80
5_JGI26117J46588_1000006_EnvX	PRJNA366972	SRR5266612	40888	1750	258864	40586	99.2614	25	45	1726	255438	40586	99.2614	35	45	1286	191015	38204	93.4357	42	45	19037414	2781110843	19037414	2752957807	1.14401	0.0459621	Monterey Bay, California, USA	36.25 N 122.2099 W	15	PROK+viruses	prokaryotes	yes						not found	WGS	METAGENOMIC	AOA Metagenome CAN11_07_M0_10
5_JGI26117J46588_1000006_EnvX	PRJNA366975	SRR5268550	40888	8347	1231424	40856	99.9217	25	45	8151	1202989	40856	99.9217	34	45	5798	857542	40046	97.9407	41	45	19894097	2921779286	19894097	2885410108	5.18616	0.209786	Monterey Bay, California, USA	36.25 N 122.2099 W	15	PROK+viruses	prokaryotes	yes						not found	WGS	METAGENOMIC	AOA Metagenome CAN11_66_BLW_10
5_JGI26117J46588_1000006_EnvX	PRJNA366971	SRR5266614	40888	3926	578436	40884	99.9902	3	45	3891	573444	40884	99.9902	3	45	2890	427137	39726	97.1581	41	45	25840889	3775755000	25840889	3733458721	1.88393	0.0759649	Monterey Bay, California, USA	36.25 N 122.2099 W	15	PROK+viruses	prokaryotes	yes						not found	WGS	METAGENOMIC	AOA Metagenome CAN11_18_M0_10
5_JGI26117J46588_1000006_EnvX	PRJNA366974	SRR5268549	40888	10504	1498836	40884	99.9902	24	45	10391	1482756	40884	99.9902	33	45	7686	1091474	40268	98.4837	41	45	13534691	1927311649	13534691	1849912701	9.70477	0.38804	Monterey Bay, California, USA	36.25 N 122.2099 W	15	PROK+viruses	prokaryotes	yes						not found	WGS	METAGENOMIC	AOA Metagenome CAN11_48_BLW_10
5_JGI26117J46588_1000006_EnvX	PRJNA366976	SRR5268667	40888	11518	1698405	40884	99.9902	25	45	11085	1634780	40884	99.9902	35	45	7792	1150116	39965	97.7426	41	45	18087801	2646762571	18087801	2632882697	7.86757	0.318391	Monterey Bay, California, USA	36.25 N 122.2099 W	15	PROK+viruses	prokaryotes	yes						not found	WGS	METAGENOMIC	AOA Metagenome CAN11_54_BLW_10
5_JGI26117J46588_1000006_EnvX	PRJEB1787	ERR598942	40888	1273	126543	34180	83.5942	24	44	1004	99767	32379	79.1895	34	44	379	37824	19055	46.6029	42	44	179642130	17759417216	179642130	17725168388	0.0872173	0.00354316	TARA_133 (Californian coast)	35.4002, -127.7499	18	PROK+viruses+giruses+protists	prokaryotes	yes	2011-10-19	45m		Saline water, deep chlorophyll maximum layer	0.22-3 micrometres	(Sunagawa et al. 2015)	NA	NA	NA
5_JGI26117J46588_1000006_EnvX	PRJNA364795	SRR5881770	40888	3132	465039	32415	79.2775	23	45	747	110553	27685	67.7094	35	45	157	22963	11164	27.3039	41	45	36576750	5390859558	36576750	5406422207	1.05337	0.0428141	Chesapeake Bay	37.1043 N 76.1811 W	39	PROK+viruses	prokaryotes	Yes	2015-04-15	1.76		surface water	>0.2	NA	WGS	METAGENOMIC	CPBay_Spr_31_0.2_DNA
5_JGI26117J46588_1000006_EnvX	PRJNA367268	SRR5468229	40888	2063	301563	39871	97.5127	26	45	2013	294355	39718	97.1385	35	45	1046	152850	34980	85.5508	42	45	13900097	1989794996	13900097	1984976359	1.85554	0.0742081	USA:Columbia River Estuary, USA	46.2340 N 123.9135 W	13		protists	yes	2012-05-05	13.6	unknown, but likely not much light	Seawater	>3 um	in prep	WGS	METAGENOMIC	Columbia river estuary metaG 1370A-3
5_JGI26117J46588_1000006_EnvX	PRJNA367269	SRR5468252	40888	2469	358925	40537	99.1416	26	45	2407	350095	40510	99.0755	35	45	1373	198972	37868	92.614	41	45	14182022	2019330472	14182022	2014109541	2.17637	0.0870468	USA:Columbia River Estuary, USA	46.2340 N 123.9135 W	13		protists	yes	2012-05-05	13.6	unknown, but likely not much light	Seawater	>3 um	in prep	WGS	METAGENOMIC	Columbia river estuary metaG 1370B-3
5_JGI26117J46588_1000006_EnvX	PRJNA367272	SRR5468253	40888	445	65206	31114	76.0957	27	45	434	63563	30740	75.181	35	45	242	35466	20751	50.7508	42	45	9723447	1384288439	9723447	1390115914	0.574807	0.0228828	USA:Columbia River Estuary, USA	46.2342 N 123.9167 W	14		protists	Yes	2012-05-06	8.3	unknown, but likely not much light	Seawater	>3 um	in prep	WGS	METAGENOMIC	Columbia river estuary metaG 1371A-3
5_JGI26117J46588_1000006_EnvX	PRJEB4352	ERR868413	40888	5297	521972	34476	84.3181	22	44	1988	196323	23500	57.4741	31	44	73	7078	1995	4.87918	41	44	232382348	22719410734	232382348	22651562154	0.281367	0.0113972	TARA_092 (Coast of Chile)	-33.6895, -71.998	32	protists+PROK	protists	Yes	2011-02-26	5m		particulate matter, including plankton	0.8-5 micrometres	(Sunagawa et al. 2015)	WGS	METAGENOMIC	Illumina HiSeq 2000 paired end sequencing; Marine metagenome.
5_JGI26117J46588_1000006_EnvX	PRJNA294123	SRR2632317	40888	1635	156397	31776	77.7147	3	44	744	70768	23467	57.3934	3	44	64	5110	3242	7.92898	41	44	19494250	1893439112	19494250	1847943311	1.02235	0.0419354	Goseong bay, Korea	34.9120 N 128.2576 E	1	viruses+PROK	viruses	yes	2014-03-10	NA		Seawater	<0.22 µm	Hwang et al. 2016 and Hwang et al 2022	WGS	METAGENOMIC	Metagenome profiling in the Goseong bay, Korea on March, 2014
5_JGI26117J46588_1000006_EnvX	PRJNA294123	SRR2594395	40888	3737	346284	32273	78.9302	3	44	1369	124975	24055	58.8314	3	44	100	7771	4150	10.1497	41	44	18442048	1714325870	18442048	1698026024	2.48189	0.101317	Goseong bay, Korea	34.9120 N 128.2576 E	1	viruses+PROK	viruses	yes	2014-12-06	NA		Seawater	<0.22 µm	Hwang et al. 2016 and Hwang et al 2023	WGS	METAGENOMIC	Metagenome profiling in the Goseong bay, Korea on December, 2014
5_JGI26117J46588_1000006_EnvX	PRJNA291491	SRR2135741	40888	24570	2429968	36607	89.5299	21	44	19591	1936828	35758	87.4535	30	44	8114	798596	27506	67.2716	41	44	16304660	1609667919	16304660	1599389897	18.5194	0.753466	Port of Los Angeles (WLA1)	33.72215 N 118.2662 W	19	viruses+PROK	viruses	yes	March-May 2014	surface	yes	harbor water	< 0.22µm	Kim et al. (2016)	WGS	METAGENOMIC	Ocean-captured ballast and harbor waters: Sample WLA1
5_JGI26117J46588_1000006_EnvX	PRJNA291491	SRR2135723	40888	47898	4744951	36241	88.6348	19	44	39638	3926303	35557	86.9619	29	44	16880	1666289	28847	70.5513	41	44	14695296	1453334454	14695296	1448874291	39.9859	1.62971	Port of Los Angeles (ILB1 )	33.75307 N 118.2206 W	20	viruses+PROK	viruses	yes	March-May 2014	surface	yes	harbor water	< 0.22µm	Kim et al. (2016)	WGS	METAGENOMIC	Ocean-captured ballast and harbor waters: Sample ILB1
5_JGI26117J46588_1000006_EnvX	PRJNA291491	SRR2135724	40888	32336	3200269	36249	88.6544	21	44	26324	2606365	35663	87.2212	30	44	11275	1112767	28085	68.6876	41	44	15608212	1542031460	15608212	1535954793	25.4287	1.03586	Port of Los Angeles (ILB2)	33.75307 N 118.2206 W	20	viruses+PROK	viruses	yes	March-May 2014	surface	yes	harbor water	< 0.22µm	Kim et al. (2016)	WGS	METAGENOMIC	Ocean-captured ballast and harbor waters: Sample ILB2
5_JGI26117J46588_1000006_EnvX	PRJNA291491	SRR2135742	40888	20439	2019317	36365	88.9381	21	44	16453	1625867	35269	86.2576	30	44	6766	664948	26797	65.5376	41	44	12541045	1237788879	12541045	1231048544	20.004	0.814884	Port of Los Angeles (WLA2)	33.75307 N 118.2206 W	20	viruses+PROK	viruses	yes	March-May 2014	surface	yes	harbor water	< 0.22µm	Kim et al. (2016)	WGS	METAGENOMIC	Ocean-captured ballast and harbor waters: Sample WLA2
5_JGI26117J46588_1000006_EnvX	PRJNA291491	SRR2135743	40888	35438	3505657	36403	89.031	12	44	28871	2855039	35589	87.0402	30	44	11974	1179125	28243	69.0741	41	44	14252548	1406459558	14252548	1402011221	30.5284	1.24322	Port of Los Angeles (WLA3)	33.75307 N 118.2206 W	20	viruses+PROK	viruses	yes	March-May 2014	surface	yes	harbor water	< 0.22µm	Kim et al. (2016)	WGS	METAGENOMIC	Ocean-captured ballast and harbor waters: Sample WLA3
5_JGI26117J46588_1000006_EnvX	PRJNA291491	SRR2135725	40888	49761	4930181	36539	89.3636	19	44	41085	4069301	35896	87.791	28	44	17915	1767163	29416	71.9429	41	44	13564739	1341706614	13564739	1337336036	45.0078	1.8342	Port of Los Angeles (ILB3)	33.75307 N 118.2206 W	20	viruses+PROK	viruses	yes	March-May 2014	surface	yes	harbor water	< 0.22µm	Kim et al. (2016)	WGS	METAGENOMIC	Ocean-captured ballast and harbor waters: Sample ILB3
5_JGI26117J46588_1000006_EnvX	PRJNA405921	SRR6050246	40888	2681	397973	30435	74.435	25	45	671	99258	18211	44.5387	33	45	7	941	547	1.3378	43	45	14216459	2105468278	14216459	2103493724	2.31251	0.0942921	Subarctic Pacific Ocean, Coast Peru	14.5090 S 76.1980 W	29	viruses+PROK	viruses	yes	2015-01-16	48		seawater	<0.22 µm	Gazitúa, M.C., et al. Potential virus-mediated nitrogen cycling in Oxygen Minimum Zones (in prep.)	WGS	METAGENOMIC	13B_ETSP_OMZ_AT15268_CsCl metaG
5_JGI26117J46588_1000006_EnvX	PRJNA405921	SRR6050247	40888	2310	341550	31677	77.4726	20	45	591	86895	19149	46.8328	34	45	14	1986	749	1.83183	42	45	13778927	2032075354	13778927	2034014021	2.05438	0.0838237	Subarctic Pacific Ocean (Coast of Peru)	14.5090 S 76.1980 W	29	viruses+PROK	viruses	Yes	2015-01-16	48		seawater	<0.22 µm	Gazitúa, M.C., et al. Potential virus-mediated nitrogen cycling in Oxygen Minimum Zones (in prep.)	WGS	METAGENOMIC	13B_ETSP_OMZ_AT15268_CsCl metaG
5_JGI26117J46588_1000006_EnvX	PRJNA375228	SRR5698411	40888	4386	641202	31377	76.7389	24	45	1112	162133	19635	48.0214	33	45	25	3531	826	2.02015	42	45	15507282	2256762264	15507282	2256463613	3.47466	0.141417	Subarctic Pacific Ocean (Coast of Peru)	14.21 S 77.52 W	30	viruses+PROK	viruses	Yes	2015-01-16	20	yes	seawater	<0.22 µm	Gazitúa, M.C., et al. Potential virus-mediated nitrogen cycling in Oxygen Minimum Zones (in prep.)	WGS	METAGENOMIC	11B_ETSP_OMZ_AT15265_CsCl metaG
5_JGI26117J46588_1000006_EnvX	PRJNA375227	SRR5694529	40888	4187	606342	31451	76.9199	24	45	1069	153623	19797	48.4176	29	45	28	4008	974	2.38212	42	45	16608170	2336553208	16608170	2426338872	3.11352	0.126052	Subarctic Pacific Ocean (Coast of Peru)	14.21 S 77.52 W	30	viruses+PROK	viruses	Yes	2015-01-16	20	yes	seawater	<0.22 µm	Gazitúa, M.C., et al. Potential virus-mediated nitrogen cycling in Oxygen Minimum Zones (in prep.)	WGS	METAGENOMIC	11_ETSP_OMZ_AT15265 metaG
5_JGI26117J46588_1000006_EnvX	PRJNA365441	SRR5468115	40888	4560	663573	30660	74.9853	20	45	661	95426	23907	58.4695	32	45	110	15822	8878	21.713	41	45	31184015	4480577934	31184015	4516325403	1.80385	0.0731144	USA:Chesapeake Bay, USA	37.1000 N 76.0972 W	38	viruses+PROK	viruses	yes	2015-04-11	1.85		surface water	viruses	NA	WGS	METAGENOMIC	CB_1504_2 Viral MetaG
5_JGI26117J46588_1000006_EnvX	PRJEB4419	ERR594395	40888	5256	516554	31235	76.3916	22	44	1302	127724	19440	47.5445	33	44	25	2224	1174	2.87126	42	44	21885013	2143450929	21885013	2095354720	2.98041	0.120082	TARA_067 South pacific ocean	-32.2401, 17.7103	47	viruses+PROK	viruses	Yes	2010-09-07	5m		saline water	<-0.22 micrometres	(Sunagawa et al. 2015)	NA	NA	NA
5_JGI26117J46588_1000006_EnvX	PRJEB4419	ERR594404	40888	5255	515234	31522	77.0935	23	44	1303	127343	19039	46.5638	32	44	49	4383	2184	5.34142	41	44	22087021	2158956379	22087021	2111662664	2.95065	0.118961	TARA_067 South pacific ocean	-32.2401, 17.7103	47	viruses+PROK	viruses	Yes	2010-09-07	5m		saline water	<-0.22 micrometres	(Sunagawa et al. 2015)	NA	NA	NA
6_JGI26119J46589_1000020_EnvY	PRJNA299757	SRR2837128	36003	23594	2161740	29109	80.8516	21	44	9060	821180	20072	55.7509	30	44	527	41812	4062	11.2824	41	44	48646075	4248262123	48646075	4541304814	6.8312	0.242507	Australia:NSW:Sydney	33.990892 S 151.232120 E	5	PROK	prokaryotes	yes	2011-08-16	aprox. 2m		seawater	0.1-3µm	(Roth-Schulze et al. 2016)	WGS	METAGENOMIC	AJRS_Metagenomes_CH3: Planktonic replicate 2
6_JGI26119J46589_1000020_EnvY	PRJNA299757	SRR2837124	36003	32187	2937722	29420	81.7154	20	44	12341	1116064	20850	57.9118	31	44	752	59908	4273	11.8685	41	44	53201907	4633034970	53201907	4961222619	8.50473	0.302499	Australia:NWS:Sydney	33.990892 S 151.232120 E	5	PROK	prokaryotes	Yes	2011-08-16	aprox. 2m		seawater	0.1-3µm	(Roth-Schulze et al. 2016)	WGS	METAGENOMIC	AJRS_Metagenomes_CH3: Plnaktonic replicate 1
6_JGI26119J46589_1000020_EnvY	PRJNA299757	SRR2837131	36003	33132	3057048	29745	82.6181	21	44	12600	1151909	21030	58.4118	29	44	746	60262	4653	12.9239	41	44	57448441	5101545474	57448441	5346312836	8.12711	0.288363	Australia:NWS:Sydney	33.990892 S 151.232120 E	5	PROK	prokaryotes	Yes	2011-08-16	aprox. 2m		seawater	0.1-3µm	(Roth-Schulze et al. 2016)	WGS	METAGENOMIC	AJRS_Metagenomes_CH3: Planktonic replicate 3
6_JGI26119J46589_1000020_EnvY	PRJNA247822	SRR3719574	36003	1623	229657	31362	87.1094	24	45	1200	170135	29774	82.6987	33	45	359	49343	15279	42.4381	41	45	33512322	4738125283	33512322	4560234498	0.686017	0.024215	Saanich Inlet, British Columbia, Canada	48.6 N 123.5 W	12	PROK + large viruses + protists	prokaryotes	yes					> 0.22 µm		WGS	METAGENOMIC	Saanich Inlet SI074_LV_120m_DNA
6_JGI26119J46589_1000020_EnvY	PRJNA367271	SRR5468254	36003	32921	4780173	35999	99.9889	23	45	32297	4691010	35999	99.9889	33	45	18062	2622279	35147	97.6224	41	45	15214726	2173417486	15214726	2166695828	30.5917	1.08188	Columbia River Estuary	46.2340 N 123.9135 W	13		prokaryotes	Yes	2012-05-05	13.6	unknown, but likely not much light	Seawater	0.2um - 3.0 um	in prep	WGS	METAGENOMIC	Columbia river estuary metaG 1370B-02
6_JGI26119J46589_1000020_EnvY	PRJNA367270	SRR5468251	36003	27348	3970341	36003	100	23	45	26858	3900671	36003	100	33	45	14954	2171258	35111	97.5224	41	45	16899093	2411042464	16899093	2398258998	22.9302	0.809156	Columbia River Estuary	46.2340 N 123.9135 W	13		prokaryotes	Yes	2012-05-05	13.6	unknown, but likely not much light	Seawater	0.2um - 3.0 um	in prep	WGS	METAGENOMIC	Columbia river estuary metaG 1370A-02
6_JGI26119J46589_1000020_EnvY	PRJNA367274	SRR5468250	36003	2804	411072	35593	98.8612	25	45	2731	400496	35420	98.3807	34	45	1450	212837	33027	91.734	41	45	16098640	2335750051	16098640	2297878061	2.4641	0.0870881	Columbia River Estuary	46.2342 N 123.9167 W	14		prokaryotes	yes	2012-05-06	8.3	unknown, but likely not much light	Seawater	0.2um - 3.0 um	in prep	WGS	METAGENOMIC	Columbia river estuary metaG 1371B-02
6_JGI26119J46589_1000020_EnvY	PRJNA366970	SRR5266605	36003	489	71755	28301	78.6073	26	45	468	68855	28015	77.813	35	45	338	49886	23156	64.3169	43	45	20227014	2947900578	20227014	2924401028	0.339395	0.0120878	Monterey Bay, California, USA	36.25 N 122.2099 W	15	PROK+viruses	prokaryotes	yes						not found	WGS	METAGENOMIC	AOA Metagenome CAN11_17_M020
6_JGI26119J46589_1000020_EnvY	PRJNA366969	SRR5266511	36003	461	68233	28399	78.8795	25	45	449	66515	28169	78.2407	36	45	325	48165	22664	62.9503	43	45	22755253	3310061313	22755253	3292528833	0.287039	0.0101295	Monterey Bay, California, USA	36.25 N 122.2099 W	15	PROK+viruses	prokaryotes	yes						not found	WGS	METAGENOMIC	AOA Metagenome CAN11_08_M0_20
6_JGI26119J46589_1000020_EnvY	PRJNA366973	SRR5266613	36003	555	78957	29264	81.2821	25	45	549	78096	29181	81.0516	36	45	399	56441	24709	68.6304	41	45	15915025	2259605702	15915025	2176878343	0.494326	0.0174364	Monterey Bay, California, USA	36.25 N 122.2099 W	15	PROK+viruses	prokaryotes	yes						not found	WGS	METAGENOMIC	AOA Metagenome CAN11_03_M0_10
6_JGI26119J46589_1000020_EnvY	PRJNA330318	SRR3989435	36003	622	91723	30412	84.4707	25	45	562	82747	29660	82.382	36	45	287	42160	19283	53.5594	41	45	11225112	1646026848	11225112	1623811233	0.779136	0.0277057	Monterey Bay, California, USA	36.25 N 122.2099 W	15	PROK+viruses	prokaryotes	yes						not found	WGS	METAGENOMIC	AOA Metagenome C0912_C27A4_35
6_JGI26119J46589_1000020_EnvY	PRJNA366968	SRR5266509	36003	584	86100	31720	88.1038	27	45	565	83291	31448	87.3483	36	45	397	58397	25815	71.7024	42	45	23908605	3500996875	23908605	3460642944	0.343521	0.0122132	Monterey Bay, California, USA	36.25 N 122.2099 W	15	PROK+viruses	prokaryotes	yes						not found	WGS	METAGENOMIC	AOA Metagenome CAN11_04_M0_20
6_JGI26119J46589_1000020_EnvY	PRJNA330316	SRR3989316	36003	837	121157	32064	89.0592	25	45	779	112732	31591	87.7455	35	45	401	57611	23819	66.1584	41	45	16385217	2322908339	16385217	2257351700	0.734716	0.0255413	Monterey Bay, California, USA	36.25 N 122.2099 W	15	PROK+viruses	prokaryotes	yes						not found	WGS	METAGENOMIC	AOA Metagenome C0912_C49A8_35
6_JGI26119J46589_1000020_EnvY	PRJNA330319	SRR3989436	36003	721	107308	32427	90.0675	26	45	675	100535	31916	88.6482	36	45	335	49847	21540	59.8283	43	45	11463179	1679998827	11463179	1654421906	0.893867	0.0314485	Monterey Bay, California, USA	36.25 N 122.2099 W	15	PROK+viruses	prokaryotes	yes						not found	WGS	METAGENOMIC	AOA Metagenome C0912_C33A6_35
6_JGI26119J46589_1000020_EnvY	PRJNA330315	SRR3989317	36003	935	134403	33776	93.8144	28	45	913	131238	33355	92.6451	35	45	546	77752	27122	75.3326	41	45	15688816	2236178586	15688816	2176612578	0.845974	0.0297983	Monterey Bay, California, USA	36.25 N 122.2099 W	15	PROK+viruses	prokaryotes	yes						not found	WGS	METAGENOMIC	AOA Metagenome C0912_C27A4_80
6_JGI26119J46589_1000020_EnvY	PRJNA330317	SRR3989340	36003	1232	182148	34308	95.2921	26	45	1164	172293	33885	94.1172	35	45	629	92923	27215	75.5909	41	45	13876008	2033748953	13876008	2006782381	1.25212	0.0443932	Monterey Bay, California, USA	36.25 N 122.2099 W	15	PROK+viruses	prokaryotes	yes						not found	WGS	METAGENOMIC	AOA Metagenome C0912_C43A7_35
6_JGI26119J46589_1000020_EnvY	PRJNA330314	SRR3989305	36003	1184	171650	34822	96.7197	25	45	1132	164543	34556	95.9809	33	45	639	92295	28755	79.8683	41	45	13946791	1994020634	13946791	1939557868	1.21204	0.042447	Monterey Bay, California, USA	36.25 N 122.2099 W	15	PROK+viruses	prokaryotes	yes						not found	WGS	METAGENOMIC	AOA Metagenome C0912_C43A7_80
6_JGI26119J46589_1000020_EnvY	PRJNA366972	SRR5266612	36003	1501	222270	35670	99.0751	25	45	1481	219420	35670	99.0751	35	45	1125	167260	33210	92.2423	42	45	19037414	2781110843	19037414	2752957807	1.11557	0.0394224	Monterey Bay, California, USA	36.25 N 122.2099 W	15	PROK+viruses	prokaryotes	yes						not found	WGS	METAGENOMIC	AOA Metagenome CAN11_07_M0_10
6_JGI26119J46589_1000020_EnvY	PRJNA366975	SRR5268550	36003	7225	1066093	35968	99.9028	25	45	7059	1042210	35966	99.8972	34	45	5046	746546	34909	96.9614	41	45	19894097	2921779286	19894097	2885410108	5.09906	0.181587	Monterey Bay, California, USA	36.25 N 122.2099 W	15	PROK+viruses	prokaryotes	yes						not found	WGS	METAGENOMIC	AOA Metagenome CAN11_66_BLW_10
6_JGI26119J46589_1000020_EnvY	PRJNA366971	SRR5266614	36003	3389	499740	36003	100	25	45	3358	495313	35986	99.9528	34	45	2492	368702	34764	96.5586	41	45	25840889	3775755000	25840889	3733458721	1.84846	0.0655744	Monterey Bay, California, USA	36.25 N 122.2099 W	15	PROK+viruses	prokaryotes	yes						not found	WGS	METAGENOMIC	AOA Metagenome CAN11_18_M0_10
6_JGI26119J46589_1000020_EnvY	PRJNA366974	SRR5268549	36003	9140	1305644	36003	100	24	45	9042	1291933	36003	100	35	45	6683	950500	35197	97.7613	41	45	13534691	1927311649	13534691	1849912701	9.60093	0.337651	Monterey Bay, California, USA	36.25 N 122.2099 W	15	PROK+viruses	prokaryotes	yes						not found	WGS	METAGENOMIC	AOA Metagenome CAN11_48_BLW_10
6_JGI26119J46589_1000020_EnvY	PRJNA366976	SRR5268667	36003	9991	1473395	36003	100	25	45	9631	1420537	36002	99.9972	34	45	6887	1017197	35050	97.353	41	45	18087801	2646762571	18087801	2632882697	7.75132	0.276181	Monterey Bay, California, USA	36.25 N 122.2099 W	15	PROK+viruses	prokaryotes	Yes						not found	WGS	METAGENOMIC	AOA Metagenome CAN11_54_BLW_10
6_JGI26119J46589_1000020_EnvY	PRJEB1787	ERR598942	36003	1130	112403	30344	84.2819	24	44	923	91855	28818	80.0433	34	44	350	34909	17242	47.8905	42	44	179642130	17759417216	179642130	17725168388	0.0879831	0.00314514	TARA_133 (Californian coast)	35.4002, -127.7499	18	PROK+viruses+giruses+protists	prokaryotes	Yes	2011-10-19	45m		saline water	0.22-3 micrometres	(Sunagawa et al. 2015)	NA	NA	NA
6_JGI26119J46589_1000020_EnvY	PRJNA364795	SRR5881770	36003	3013	447388	28679	79.6573	23	45	655	96947	23659	65.714	35	45	126	18433	9550	26.5256	41	45	36576750	5390859558	36576750	5406422207	1.15088	0.0411874	Chesapeake Bay	37.1043 N 76.1811 W	39	PROK+viruses	prokaryotes	yes	2015-04-15	1.76		surface water	>0.2	NA	WGS	METAGENOMIC	CPBay_Spr_31_0.2_DNA
6_JGI26119J46589_1000020_EnvY	PRJNA367268	SRR5468229	36003	1753	256292	35071	97.4113	26	45	1715	250869	34918	96.9864	33	45	900	131389	30202	83.8875	42	45	13900097	1989794996	13900097	1984976359	1.79095	0.0630571	Columbia River Estuary	46.2340 N 123.9135 W	13		protists	yes	2012-05-05	13.6	unknown, but likely not much light	Seawater	>3 um	in prep	WGS	METAGENOMIC	Columbia river estuary metaG 1370A-3
6_JGI26119J46589_1000020_EnvY	PRJNA367269	SRR5468252	36003	2076	301706	35594	98.864	26	45	2031	295371	35567	98.789	34	45	1133	164450	33179	92.1562	41	45	14182022	2019330472	14182022	2014109541	2.07764	0.0731913	Columbia River Estuary	46.2340 N 123.9135 W	13		protists	yes	2012-05-05	13.6	unknown, but likely not much light	Seawater	>3 um	in prep	WGS	METAGENOMIC	Columbia river estuary metaG 1370B-3
6_JGI26119J46589_1000020_EnvY	PRJNA367272	SRR5468253	36003	383	56127	26828	74.516	27	45	373	54635	26453	73.4744	35	45	205	30085	18142	50.3902	42	45	9723447	1384288439	9723447	1390115914	0.561906	0.0196947	Columbia River Estuary	46.2342 N 123.9167 W	14		protists	yes	2012-05-06	8.3	unknown, but likely not much light	Seawater	>3 um	in prep	WGS	METAGENOMIC	Columbia river estuary metaG 1371A-3
6_JGI26119J46589_1000020_EnvY	PRJEB4352	ERR868413	36003	4792	472099	30920	85.8817	23	44	1772	174985	21147	58.7368	31	44	70	6777	1784	4.95514	41	44	232382348	22719410734	232382348	22651562154	0.289012	0.0103106	TARA_092 (Coast of Chile)	-33.6895, -71.998	32	protists+PROK	protists	yes	2011-02-26	5m		particulate matter, including plankton	0.8-5 micrometres	(Sunagawa et al. 2015)	WGS	METAGENOMIC	Illumina HiSeq 2000 paired end sequencing; Marine metagenome.
6_JGI26119J46589_1000020_EnvY	PRJNA294123	SRR2632317	36003	1148	109430	28242	78.4435	23	44	541	51451	20310	56.412	33	44	49	3839	2724	7.56604	41	44	19494250	1893439112	19494250	1847943311	0.812392	0.0294446	Korea, Goseong bay	34.9120 N 128.2576 E	1	viruses+PROK	viruses	yes	2014-03-10	NA		seawater	<0.22 µm	Hwang et al. 2016 and Hwang et al 2024	WGS	METAGENOMIC	Metagenome profiling in the Goseong bay, Korea on March, 2014
6_JGI26119J46589_1000020_EnvY	PRJNA294123	SRR2594395	36003	1906	177652	28868	80.1822	23	44	805	74844	21391	59.4145	33	44	74	6339	3488	9.68808	41	44	18442048	1714325870	18442048	1698026024	1.44603	0.0516754	Koreo, Goseong bay	34.9120 N 128.2576 E	1	viruses+PROK	viruses	yes	2014-12-06	NA		seawater	<0.22 µm	Hwang et al. 2016 and Hwang et al 2025	WGS	METAGENOMIC	Metagenome profiling in the Goseong bay, Korea on December, 2014
6_JGI26119J46589_1000020_EnvY	PRJNA291491	SRR2135742	36003	18297	1807800	32178	89.3759	21	44	14826	1465550	31290	86.9094	30	44	6017	591668	23362	64.889	41	44	12541045	1237788879	12541045	1231048544	20.3385	0.729485	Port of Los Angeles (WLA2)	33.72215 N 118.2662 W	19	viruses+PROK	viruses	yes	March-May 2014	surface	yes	harbor water	< 0.22µm	Kim et al. (2016)	WGS	METAGENOMIC	Ocean-captured ballast and harbor waters: Sample WLA2
6_JGI26119J46589_1000020_EnvY	PRJNA291491	SRR2135743	36003	33203	3285118	32348	89.8481	12	44	27257	2695728	31611	87.801	30	44	10932	1076823	25114	69.7553	41	44	14252548	1406459558	14252548	1402011221	32.4895	1.16481	Port of Los Angeles (WLA3)	33.72215 N 118.2662 W	19	viruses+PROK	viruses	yes	March-May 2014	surface	yes	harbor water	< 0.22µm	Kim et al. (2016)	WGS	METAGENOMIC	Ocean-captured ballast and harbor waters: Sample WLA3
6_JGI26119J46589_1000020_EnvY	PRJNA291491	SRR2135741	36003	21950	2171281	32445	90.1175	21	44	17710	1751544	31728	88.126	30	44	7239	712612	24475	67.9804	41	44	16304660	1609667919	16304660	1599389897	18.7932	0.67312	Port of Los Angeles (WLA1)	33.72215 N 118.2662 W	19	viruses+PROK	viruses	yes	March-May 2014	surface	yes	harbor water	< 0.22µm	Kim et al. (2016)	WGS	METAGENOMIC	Ocean-captured ballast and harbor waters: Sample WLA1
6_JGI26119J46589_1000020_EnvY	PRJNA291491	SRR2135723	36003	43385	4299627	32171	89.3564	19	44	36206	3588414	31585	87.7288	29	44	15167	1498126	25586	71.0663	41	44	14695296	1453334454	14695296	1448874291	41.1494	1.47615	Port of Los Angeles (ILB1)	33.75307 N 118.2206 W	20	viruses+PROK	viruses	yes	March-May 2014	surface	yes	harbor water	< 0.22µm	Kim et al. (2016)	WGS	METAGENOMIC	Ocean-captured ballast and harbor waters: Sample ILB1
6_JGI26119J46589_1000020_EnvY	PRJNA291491	SRR2135724	36003	29248	2895410	32191	89.412	21	44	24002	2377387	31710	88.076	30	44	10084	995374	24762	68.7776	41	44	15608212	1542031460	15608212	1535954793	26.1279	0.936943	Port of Los Angeles/Long Beach (ILB2)	33.75307 N 118.2206 W	20	viruses+PROK	viruses	yes	March-May 2014	surface	yes	harbor water	< 0.22µm	Kim et al. (2016)	WGS	METAGENOMIC	Ocean-captured ballast and harbor waters: Sample ILB2
6_JGI26119J46589_1000020_EnvY	PRJNA291491	SRR2135725	36003	45780	4537434	32471	90.1897	19	44	38094	3774927	31901	88.6065	28	44	16163	1595002	25833	71.7524	41	44	13564739	1341706614	13564739	1337336036	47.0427	1.68746	Port of Los Angeles/Long Beach (ILB3)	33.75307 N 118.2206 W	20	viruses+PROK	viruses	yes	March-May 2014	surface	yes	harbor water	< 0.22µm	Kim et al. (2016)	WGS	METAGENOMIC	Ocean-captured ballast and harbor waters: Sample ILB3
6_JGI26119J46589_1000020_EnvY	PRJNA405921	SRR6050246	36003	2446	362873	27601	76.6631	25	45	626	92497	16777	46.5989	33	45	6	873	479	1.33044	44	45	14216459	2105468278	14216459	2103493724	2.39464	0.086027	Subarctic Pacific Ocean (Coast of Peru)	14.5090 S 76.1980 W	29	viruses+PROK	viruses	yes	2015-01-16	48		seawater	<0.22 µm	Gazitúa, M.C., et al. Potential virus-mediated nitrogen cycling in Oxygen Minimum Zones (in prep.)	WGS	METAGENOMIC	13B_ETSP_OMZ_AT15268_CsCl metaG
6_JGI26119J46589_1000020_EnvY	PRJNA405921	SRR6050247	36003	2098	310051	28504	79.1712	20	45	558	82068	17461	48.4987	34	45	14	1986	749	2.08038	42	45	13778927	2032075354	13778927	2034014021	2.11796	0.0761307	Subarctic Pacific Ocean (Coast of Peru)	14.5090 S 76.1980 W	29	viruses+PROK	viruses	yes	2015-01-16	48		seawater	<0.22 µm	Gazitúa, M.C., et al. Potential virus-mediated nitrogen cycling in Oxygen Minimum Zones (in prep.)	WGS	METAGENOMIC	13B_ETSP_OMZ_AT15268_CsCl metaG
6_JGI26119J46589_1000020_EnvY	PRJNA375228	SRR5698411	36003	3992	583896	28317	78.6518	25	45	1035	151081	17646	49.0126	33	45	25	3531	826	2.29425	42	45	15507282	2256762264	15507282	2256463613	3.59343	0.128714	Subarctic Pacific Ocean (Coast of Peru)	14.21 S 77.52 W	30	viruses+PROK	viruses	yes	2015-01-16	20	yes	seawater	<0.22 µm	Gazitúa, M.C., et al. Potential virus-mediated nitrogen cycling in Oxygen Minimum Zones (in prep.)	WGS	METAGENOMIC	11B_ETSP_OMZ_AT15265_CsCl metaG
6_JGI26119J46589_1000020_EnvY	PRJNA375227	SRR5694529	36003	3731	540050	28298	78.599	24	45	961	137870	17868	49.6292	29	45	28	4008	974	2.70533	42	45	16608170	2336553208	16608170	2426338872	3.14938	0.112324	Subarctic Pacific Ocean (Coast of Peru)	14.2050 S 77.5150 W	31	viruses+PROK	viruses	yes	2015-01-16	20	yes	seawater	<0.22 µm	Gazitúa, M.C., et al. Potential virus-mediated nitrogen cycling in Oxygen Minimum Zones (in prep.)	WGS	METAGENOMIC	11_ETSP_OMZ_AT15265 metaG
6_JGI26119J46589_1000020_EnvY	PRJNA365441	SRR5468115	36003	4516	657256	27168	75.4604	20	45	625	90170	20819	57.8257	32	45	99	14184	7727	21.4621	41	45	31184015	4480577934	31184015	4516325403	2.0291	0.0724089	Chesapeake Bay	37.1000 N 76.0972 W	38	viruses+PROK	viruses	yes	2015-04-11	1.85		surface water	viruses	NA	WGS	METAGENOMIC	CB_1504_2 Viral MetaG
6_JGI26119J46589_1000020_EnvY	PRJEB4419	ERR594395	36003	4351	428211	27798	77.2102	22	44	1046	102706	17335	48.1488	33	44	19	1740	884	2.45535	42	44	21885013	2143450929	21885013	2095354720	2.80592	0.0994059	TARA_067 South pacific ocean	-32.2401, 17.7103	47	viruses+PROK	viruses	yes	2010-09-07	5m		saline water	<-0.22 micrometres	(Sunagawa et al. 2015)	NA	NA	NA
6_JGI26119J46589_1000020_EnvY	PRJEB4419	ERR594404	36003	4485	439351	28213	78.3629	23	44	1094	106811	17224	47.8405	32	44	42	3743	1806	5.01625	41	44	22087021	2158956379	22087021	2111662664	2.85747	0.10153	TARA_067 South pacific ocean	-32.2401, 17.7103	47	viruses+PROK	viruses	yes	2010-09-07	5m		saline water	<-0.22 micrometres	(Sunagawa et al. 2015)	NA	NA	NA
7_Ga0075461_10000015_EnvZ	PRJNA277705	SRR1873745	35824	508	114226	28855	80.5466	27	46	432	97767	25885	72.256	35	46	35	7270	5172	14.4372	44	46	40909997	10538284386	40909997	8350715515	0.168804	0.00620875	Monterey Bay, CA, USA	36.883333 N 121.95 W	16	PROK+viruses	prokaryotes	yes	2013-10-02	3.5 m		water	1.5 micron pre-filter	not found	WGS	METAGENOMIC	Metagenome Sequencing of a Coastal Marine Microbial Community from Monterey Bay, California
7_Ga0075461_10000015_EnvZ	PRJNA375612	SRR5601138	35824	4309	636405	35824	100	25	45	4163	614858	35797	99.9246	34	45	3348	494619	35797	99.9246	41	45	21100497	3100308102	21100497	3101610979	2.8644	0.102107	Delaware River and Bay	39.283 N 75.3633 W	33	protists+PROK	prokaryotes	Yes	2014-11-03	1.8		Freshwater under a salinity gradient	<0.8µm	NA	WGS	METAGENOMIC	DEBay_Fall_30_<0.8_DNA
7_Ga0075461_10000015_EnvZ	PRJNA364789	SRR5216637	35824	26925	3870579	34562	96.4772	22	45	25024	3603116	34022	94.9699	32	45	7517	1070152	28886	80.6331	41	45	56811900	8189938923	56811900	8023486699	6.66388	0.236966	Chesapeake Bay	38.0754 N 76.1533 W	37	PROK+viruses	prokaryotes	Yes	2015-04-13	1.86		surface water	>0.2	NA	WGS	METAGENOMIC	CPBay_Spr_15_0.2_DNA
7_Ga0075461_10000015_EnvZ	PRJNA364795	SRR5881769	35824	1476	212715	31734	88.5831	25	45	770	111618	29686	82.8662	33	45	172	25039	13904	38.812	42	45	8542155	1241890443	8542155	1225881640	2.40613	0.0863951	Chesapeake Bay	37.1043 N 76.1811 W	39	PROK+viruses	prokaryotes	yes	2015-04-15	1.76		surface water	>0.2	NA	WGS	METAGENOMIC	CPBay_Spr_31_0.2_DNA
7_Ga0075461_10000015_EnvZ	PRJNA364795	SRR5881770	35824	6845	1011715	34104	95.1987	23	45	3392	501911	33335	93.0521	33	45	842	124110	24524	68.4569	41	45	36576750	5390859558	36576750	5406422207	2.61559	0.0935704	Chesapeake Bay	37.1043 N 76.1811 W	39	PROK+viruses	prokaryotes	Yes	2015-04-15	1.76		surface water	>0.2	NA	WGS	METAGENOMIC	CPBay_Spr_31_0.2_DNA
7_Ga0075461_10000015_EnvZ	PRJNA365019	SRR5821882	35824	1431	208147	27648	77.1773	25	45	606	87815	24526	68.4625	34	45	58	8057	5516	15.3975	41	45	84560285	12170807441	84560285	12184702495	0.238561	0.00846142	Germany: Helgoland, sampling site Kabeltonne, North Sea	54.1883 N 7.9000 E	41	PROK	prokaryotes	yes	2012-04-05	1 m	yes	Subsurface seawater	3-0.2µm	Teeling et al., eLife 2016	WGS	METAGENOMIC	COGITO_mtgs_120405
7_Ga0075461_10000015_EnvZ	PRJNA365023	SRR5822128	35824	1317	188305	27738	77.4285	25	45	688	98328	24624	68.736	34	45	62	8493	5663	15.8078	41	45	54469232	7763037798	54469232	7692106622	0.340106	0.0120894	Germany: Helgoland, sampling site Kabeltonne, North Sea	54.1883 N 7.9000 E	41	PROK	prokaryotes	yes	2012-05-24	1 m	yes	Subsurface seawater	3-0.2µm	Teeling et al., eLife 2016	WGS	METAGENOMIC	COGITO_mtgs_120524
7_Ga0075461_10000015_EnvZ	PRJNA266676	SRR1699659	35824	1019	120009	30224	84.368	23	45	712	86621	28706	80.1306	34	45	207	24098	14560	40.6431	41	45	146128244	19210821990	146128244	16640091642	0.0934414	0.00348666	Germany: Helgoland, sampling site Kabeltonne, North Sea	54.1883 N 7.9000 E	41	PROK	prokaryotes	yes	2010-05-18	1 m	yes	Subsurface seawater	3-0.2µm	Teeling et al., eLife 2016	NA	NA	NA
7_Ga0075461_10000015_EnvZ	PRJNA365024	SRR5822139	35824	1845	262694	31025	86.604	23	45	1010	144475	28479	79.497	33	45	102	14483	8591	23.9811	42	45	49141660	6979202314	49141660	6919649489	0.527591	0.0187723	Germany: Helgoland, sampling site Kabeltonne, North Sea	54.1883 N 7.9000 E	41	PROK	prokaryotes	yes	2012-05-31	1 m	yes	Subsurface seawater	3-0.2µm	Teeling et al., eLife 2016	WGS	METAGENOMIC	COGITO_mtgs_120531
7_Ga0075461_10000015_EnvZ	PRJNA365025	SRR5822142	35824	2294	332381	32768	91.4694	23	45	1329	192952	31181	87.0394	34	45	134	19395	9703	27.0852	41	45	89246770	12944026172	89246770	12736825699	0.361287	0.012852	Germany: Helgoland, sampling site Kabeltonne, North Sea	54.1883 N 7.9000 E	41	PROK	prokaryotes	yes	2012-06-07	1 m	yes	Subsurface seawater	3-0.2µm	Teeling et al., eLife 2016	WGS	METAGENOMIC	COGITO_mtgs_120607
7_Ga0075461_10000015_EnvZ	PRJNA266679	SRR1699487	35824	2695	351157	33495	93.4988	23	45	2144	282293	32229	89.9648	34	45	442	54236	16585	46.2958	41	45	153182610	20785176649	153182610	19561043765	0.242954	0.00879669	Germany: Helgoland, sampling site Kabeltonne, North Sea	54.1883 N 7.9000 E	41	PROK	prokaryotes	yes	2011-04-28	1 m	yes	Subsurface seawater	3-0.2µm	Teeling et al., eLife 2016	NA	NA	NA
7_Ga0075461_10000015_EnvZ	PRJNA365003	SRR5821669	35824	2732	399305	34650	96.7229	25	45	2145	314312	33317	93.0019	33	45	514	74468	20775	57.9918	41	45	36702801	5342166386	36702801	5318982459	1.04551	0.0372179	Germany: Helgoland, sampling site Kabeltonne, North Sea	54.1883 N 7.9000 E	41	PROK	prokaryotes	Yes	2010-05-11	1 m	yes	Subsurface seawater	3-0.2µm	Teeling et al., eLife 2016	WGS	METAGENOMIC	COGITO_mtgs_100511
7_Ga0075461_10000015_EnvZ	PRJNA367189	SRR5466257	35824	3618	532568	35820	99.9888	25	45	3460	509125	35813	99.9693	35	45	2749	405422	35751	99.7962	41	45	26569508	3884419358	26569508	3847880376	1.92261	0.0680856	Delaware River and Bay	39.283 N 75.3633 W	33	protists+PROK	protists	Yes	2014-11-03	1.8		Freshwater under a salinity gradient	>0.8µm	NA	WGS	METAGENOMIC	DEBay_Fall_30_>0.8_DNA
7_Ga0075461_10000015_EnvZ	PRJNA375611	SRR5600317	35824	4907	687329	35824	100	24	45	4712	661555	35820	99.9888	33	45	4055	570660	35820	99.9888	41	45	25356046	3452136907	25356046	3470446928	2.77155	0.0967619	Delaware River and Bay	39.283 N 75.3633 W	33	PROK+viruses	protists	Yes	2014-11-01	1.66		Bay water	>0.8µm	NA	WGS	METAGENOMIC	DEBay_Fall_15_>0.8_DNA
7_Ga0075461_10000015_EnvZ	PRJNA364786	SRR5216425	35824	4782	708030	34034	95.0033	25	45	4264	631297	33227	92.7507	35	45	1223	180474	24191	67.5274	41	45	22477583	3263103396	22477583	3264422763	3.02781	0.106373	Chesapeake Bay	38.0754 N 76.1533 W	37	protists+PROK	protists	Yes	2015-04-13	1.86		surface water	>0.8	NA	WGS	METAGENOMIC	CPBay_Spr_15_0.8_DNA
7_Ga0075461_10000015_EnvZ	PRJNA294123	SRR2594395	35824	1562	142870	30013	83.779	22	44	785	72360	20642	57.6206	33	44	51	4427	2493	6.95902	41	44	18442048	1714325870	18442048	1698026024	1.16873	0.0423489	Goseong bay, Korea	34.9120 N 128.2576 E	1	viruses+PROK	viruses	yes	2014-12-06	NA		Sea water	<0.22 µm	Hwang et al. 2016 and Hwang et al 2026	WGS	METAGENOMIC	Metagenome profiling in the Goseong bay, Korea on December, 2014
7_Ga0075461_10000015_EnvZ	PRJNA294123	SRR2632317	35824	3776	360650	30129	84.1028	22	44	1330	127523	25239	70.4528	32	44	146	12870	9156	25.5583	41	44	19494250	1893439112	19494250	1847943311	2.69079	0.0968491	Goseong bay, Korea	34.9120 N 128.2576 E	1	viruses+PROK	viruses	yes	2014-03-10	NA		Sea water	<0.22 µm	Hwang et al. 2016 and Hwang et al 2027	WGS	METAGENOMIC	Metagenome profiling in the Goseong bay, Korea on March, 2014
7_Ga0075461_10000015_EnvZ	PRJNA365540	SRR5457036	35824	1085	153069	31174	87.0199	23	45	555	79866	29634	82.7211	36	45	201	28602	16056	44.8191	41	45	59861779	8591505466	59861779	8570338781	0.248971	0.00906254	Delaware River and Bay	39.149325 N 75.288339 W	34	viruses+PROK	viruses	yes	2014-08-30	1.91		surface water	viruses	NA	WGS	METAGENOMIC	Viral MetaG DEL_Aug_28
7_Ga0075461_10000015_EnvZ	PRJNA365539	SRR5456989	35824	1592	214805	27460	76.6525	21	45	441	61253	25299	70.6203	33	45	139	19111	12329	34.4155	41	45	70462720	9749091869	70462720	10162827930	0.301132	0.0112968	Delaware River and Bay	39.124826 N 75.260873 W	35	viruses+PROK	viruses	yes	2014-03-22	1.35		surface water	viruses	NA	WGS	METAGENOMIC	Viral MetaG DEL_Mar_31
7_Ga0075461_10000015_EnvZ	PRJNA365539	SRR6190962	35824	2064	247720	28114	78.4781	19	45	547	70265	25294	70.6063	33	45	154	19846	11535	32.1991	41	45	58634172	7941026996	58634172	7796476214	0.439391	0.0176007	Delaware River and Bay	39.124826 N 75.260873 W	35	viruses+PROK	viruses	yes	2014-03-22	1.35		Aqueous sample	viruses	NA	WGS	METAGENOMIC	Viral MetaG DEL_Mar_31
7_Ga0075461_10000015_EnvZ	PRJNA375591	SRR5580653	35824	19485	2835002	35824	100	23	45	18819	2742740	35824	100	31	45	14945	2183247	35822	99.9944	41	45	105419957	15295475185	105419957	15196274374	2.59536	0.0924161	Delaware River and Bay	39.12 N 75.25 W	35	viruses+PROK	viruses	Yes	2014-11-02	1.53		Bay water	viruses	NA	WGS	METAGENOMIC	Viral MetaG DEL_Nov_18
7_Ga0075461_10000015_EnvZ	PRJNA375592	SRR6191112	35824	83677	11290136	35824	100	17	45	80552	10909578	35824	100	31	45	59963	8133017	35818	99.9833	41	45	83398780	11384211864	83398780	11031261306	14.0597	0.501668	Delaware River and Bay	39.12 N 75.25 W	35	viruses+PROK	viruses	yes	2014-11-03	1.8		Bay water	viruses	NA	WGS	METAGENOMIC	Viral MetaG DEL_Nov_24
7_Ga0075461_10000015_EnvZ	PRJNA375592	SRR6191113	35824	27085	3880158	35824	100	21	45	23045	3314950	35801	99.9358	32	45	11280	1619848	35801	99.9358	41	45	73033424	10485916047	73033424	10287678812	5.21391	0.185429	Delaware River and Bay	39.12 N 75.25 W	35	viruses+PROK	viruses	yes	2014-11-03	1.8		Bay water	viruses	NA	WGS	METAGENOMIC	Viral MetaG DEL_Nov_24
7_Ga0075461_10000015_EnvZ	PRJNA365440	SRR6191718	35824	4436	632458	28056	78.3162	23	45	3409	489168	26045	72.7027	34	45	611	84460	11234	31.3589	41	45	59819226	8522442428	59819226	8332741848	1.04743	0.0370784	Chesapeake Bay	38.8455 N 76.4191 W	36	viruses+PROK	viruses	yes	2015-04-11	1.38		surface water	viruses	NA	WGS	METAGENOMIC	CB_1504_1 Viral MetaG
7_Ga0075461_10000015_EnvZ	PRJNA365440	SRR5468101	35824	2389	346486	33955	94.7828	24	45	2080	302593	32466	90.6264	34	45	599	85934	20880	58.2849	41	45	28663543	4133286358	28663543	4133421947	1.16998	0.0416731	Chesapeake Bay	38.8455 N 76.4191 W	36	viruses+PROK	viruses	Yes	2015-04-11	1.38		surface water	viruses	NA	WGS	METAGENOMIC	CB_1504_1 Viral MetaG
7_Ga0075461_10000015_EnvZ	PRJNA365441	SRR6256327	35824	29090	4148275	34087	95.1513	21	45	19534	2799148	33416	93.2782	33	45	3788	531332	23782	66.3857	41	45	69113521	9930101339	69113521	9747722384	5.88459	0.210451	Chesapeake Bay	37.1000 N 76.0972 W	38	viruses+PROK	viruses	Yes	2015-04-11	1.85		surface water	viruses	NA	WGS	METAGENOMIC	CB_1504_2 Viral MetaG
7_Ga0075461_10000015_EnvZ	PRJNA365441	SRR5468115	35824	17633	2559214	34918	97.471	23	45	13459	1957788	34588	96.5498	33	45	3552	510964	30012	83.7762	41	45	31184015	4480577934	31184015	4516325403	7.94035	0.282725	Chesapeake Bay	37.1000 N 76.0972 W	38	viruses+PROK	viruses	Yes	2015-04-11	1.85		surface water	viruses	NA	WGS	METAGENOMIC	CB_1504_2 Viral MetaG
7_Ga0075461_10000015_EnvZ	PRJNA365444	SRR5468116	35824	2121	307444	33676	94.004	25	45	1868	271711	32154	89.7555	35	45	542	78017	19521	54.4914	41	45	30401909	4349014973	30401909	4381436919	0.983004	0.0348827	Chesapeake Bay	37.0516 N 76.083 W	40	viruses+PROK	viruses	Yes	2015-08-17	1.75		surface water	viruses	NA	WGS	METAGENOMIC	CB_1508_2 Viral MetaG
7_Ga0075461_10000015_EnvZ	PRJNA366768	SRR6207735	35824	582	70932	26627	74.3273	23	45	433	53634	24421	68.1694	33	45	158	18379	12372	34.5355	41	45	152197798	17520848211	152197798	17506694019	0.0565273	0.00191199	White Oak River estuary, North Carolina, USA	34.640199 N 77.109447 W				yes	October 2010	8-12cm	shallow estuary sediments		complete sediment	Decker et al. (2016)	WGS	METAGENOMIC	Deep Marine Sediments WOR-2-8_12
8_3300000117_a_DelMOWin2010_c10000155	PRJNA364789	SRR5216637	38447	1127	162188	33038	85.9313	20	45	560	81573	30141	78.3962	35	45	164	23927	13384	34.8116	41	45	56811900	8189938923	56811900	8023486699	0.260185	0.0099187	Chesapeake Bay	38.0754 N 76.1533 W	37	PROK+viruses	prokaryotes	Yes	2015-04-13	1.86		surface water	>0.2	NA	WGS	METAGENOMIC	CPBay_Spr_15_0.2_DNA
8_3300000117_a_DelMOWin2010_c10000155	PRJDB4437	DRR053215	38447	1872	202787	30869	80.2897	22	45	1001	105491	26059	67.779	33	45	160	12910	6261	16.2848	41	45	1701225	177325186	1701225	176901532	14.8901	0.550192	Japan: Osaka Bay	34.1928 N 135.0715 E	3	viruses+PROK	viruses	Yes	2014-08-26	5 m		water	<0.22 µm	Nishimura et al. 2017	WGS	METAGENOMIC	Illumina MiSeq paired end sequencing of SAMD00045692
9_3300002483_a_JGI25132J35274_1000025	PRJEB1788	ERR594330	41607	1553	156853	33628	80.8229	25	44	1002	101202	28163	67.6881	32	44	158	15958	8599	20.6672	44	44	35266822	3561949022	35266822	3561949022	0.529186	0.0220179	TARA_038, (MONS) Indian Monsoon Gyres Province	19.0393, 64.4913	59	viruses+PROK	giruses	yes	2010-03-15	5m, (SRF)		saline water, including plankton	0.1-0.22 micrometres	(Sunagawa et al. 2015)	WGS	METAGENOMIC	Illumina HiSeq 2000 paired end sequencing; Marine metagenome.
9_3300002483_a_JGI25132J35274_1000025	PRJEB1788	ERR594328	41607	3166	319766	36044	86.6297	25	44	2407	243107	33324	80.0923	33	44	339	34239	10851	26.0797	44	44	104201672	10524368872	104201672	10524368872	0.365124	0.0151917	TARA_034, (REDS) Red Sea, Persian Gulf Province	18.3967, 39.875	61	PROK+large viruses	giruses	yes	2010-01-20	5m, (SRF)		saline water, including plankton	0.1-0.22 micrometres	(Sunagawa et al. 2015)	NA	NA	NA
9_3300002483_a_JGI25132J35274_1000025	PRJEB1788	ERR594345	41607	1074	108474	31245	75.0955	25	44	802	81002	27735	66.6595	33	44	121	12221	6557	15.7594	44	44	188517258	19040243058	188517258	19040243058	0.0684631	0.00284855	TARA_037	20.8457, 63.5851			giruses	NA	2010-03-13	600		saline water	0.1-0.22 micrometres	NA	NA	NA	NA
9_3300002483_a_JGI25132J35274_1000025	PRJEB1787	ERR599029	41607	1864	185795	36094	86.7498	23	44	1343	134255	31217	75.0282	32	44	203	20189	8057	19.3645	42	44	171199015	17000986230	171199015	16916616300	0.131657	0.00544396	TARA_141, (GUIA) Guianas Coastal Province	9.8481, -80.0454	24	PROK+viruses+giruses+protists	prokaryotes	yes	2011-12-30	5m, (SRF) surface water layer		saline water, including plankton	0.22-3 micrometres	(Sunagawa et al. 2015)	NA	NA	NA
9_3300002483_a_JGI25132J35274_1000025	PRJEB1787	ERR599007	41607	2772	276533	32194	77.3764	23	44	1520	152065	22611	54.3442	30	44	78	7668	3326	7.99385	41	44	132726859	13167659046	132726859	13188864254	0.252169	0.0104425	TARA_102 (Coast of Peru/Ecuador)	-5.2669, -85.2732	26	PROK+viruses+giruses+protists	prokaryotes	Yes	2011-04-22	40m		saline water, including plankton	0.22-3 micrometres	(Sunagawa et al. 2015)	NA	NA	NA
9_3300002483_a_JGI25132J35274_1000025	PRJNA375615	SRR5601898	41607	2393	353943	33044	79.4193	24	45	1072	158699	20414	49.0639	34	45	26	3536	1016	2.4419	42	45	22774360	3353103712	22774360	3346317686	1.26978	0.0525372	Delaware Bay	39.283 N 75.3633 W	33	PROK+viruses	prokaryotes	yes	spring 2014	NA		surface water	<0.8µm	NA	WGS	METAGENOMIC	DEBay_Spr_20_<0.8_DNA
9_3300002483_a_JGI25132J35274_1000025	PRJNA367190	SRR5466259	41607	5716	846235	34134	82.0391	23	45	2557	378480	23329	56.0699	32	45	31	4367	1391	3.34319	42	45	31228816	4582411364	31228816	4574466452	2.22115	0.091518	Delaware Bay	39.283 N 75.3633 W	33	PROK+viruses	prokaryotes	yes	2014-03-22	1.97		Aqueous sample	<0.8µm	NA	WGS	METAGENOMIC	DEBay_Spr_30_<0.8_DNA
9_3300002483_a_JGI25132J35274_1000025	PRJNA375612	SRR5601138	41607	2472	365812	34462	82.8274	24	45	1455	215099	30111	72.37	34	45	112	16472	5638	13.5506	42	45	21100497	3100308102	21100497	3101610979	1.41764	0.0585768	Delaware Bay	39.283 N 75.3633 W	33	PROK+viruses	prokaryotes	yes	2014-11-03	1.8		Freshwater under a salinity gradient	<0.8µm	NA	WGS	METAGENOMIC	DEBay_Fall_30_<0.8_DNA
9_3300002483_a_JGI25132J35274_1000025	PRJNA364795	SRR5881770	41607	1500	222385	32933	79.1525	25	45	674	99810	22403	53.8443	29	45	15	2135	1031	2.47795	42	45	36576750	5390859558	36576750	5406422207	0.495022	0.0205048	Chesapeake Bay	37.1043 N 76.1811 W	39	PROK+viruses	prokaryotes	yes	2015-04-15	1.76		surface water	>0.2	NA	WGS	METAGENOMIC	CPBay_Spr_31_0.2_DNA
9_3300002483_a_JGI25132J35274_1000025	PRJNA365776	SRR5204267	41607	4998	732007	32330	77.7033	24	45	2168	316216	21448	51.549	33	45	32	4180	1483	3.5643	41	45	193673856	28105635628	193673856	27611906649	0.31576	0.0129031	Germany: Helgoland, sampling site Kabeltonne, North Sea	54.1883 N 7.9000 E	41	PROK	prokaryotes	Yes	2014-06-20	0 m	yes	surface water	> 0.22 µm	OSD	WGS	METAGENOMIC	OSD3 (Helgoland) metaG
9_3300002483_a_JGI25132J35274_1000025	PRJNA266685	SRR1699484	41607	2071	254468	32439	77.9652	24	45	1022	124204	20735	49.8354	32	45	46	4497	1999	4.80448	41	45	146978399	17953562149	146978399	17752525520	0.171287	0.00704525	Germany: Helgoland, sampling site Kabeltonne, North Sea	54.1883 N 7.9000 E	41	PROK	prokaryotes	Yes	2012-03-08	1 m	yes	Subsurface seawater	3-0.2µm	Teeling et al., eLife 2016	NA	NA	NA
9_3300002483_a_JGI25132J35274_1000025	PRJNA365776	SRR5204266	41607	4960	727747	32856	78.9675	24	45	2086	305417	21278	51.1404	33	45	42	5577	1521	3.65563	41	45	190885413	27720732054	190885413	27229685869	0.318305	0.0129921	Germany: Helgoland, sampling site Kabeltonne, North Sea	54.1883 N 7.9000 E	41	PROK	prokaryotes	Yes	2014-06-20	0 m	yes	surface water	> 0.22 µm	OSD	WGS	METAGENOMIC	OSD3 (Helgoland) metaG
9_3300002483_a_JGI25132J35274_1000025	PRJEB1788	ERR594334	41607	5240	529240	37889	91.064	24	44	3910	394910	34635	83.2432	33	44	592	59792	13505	32.4585	44	44	23962301	2420192401	23962301	2420192401	2.62789	0.109338	TARA_036, (ARAB) Northwest Arabian Sea Upwelling Province	20.8183, 63.5047	58	viruses+PROK	prokaryotes	yes	2010-03-12	5m, (SRF)		saline water, including plankton	0.22-1.6 micrometres	(Sunagawa et al. 2015)	WGS	METAGENOMIC	Illumina HiSeq 2000 paired end sequencing; Marine metagenome.
9_3300002483_a_JGI25132J35274_1000025	PRJNA375520	SRR5504026	41607	898	131324	39095	93.9626	27	45	883	129154	38884	93.4554	36	45	778	113858	37429	89.9584	41	45	30545942	4426357665	30545942	4416055816	0.35695	0.0146992	Pacific Ocean: Eastern Tropical North Pacific	NA			prokaryotes	NA	2013-06-19	30	yes	Seawater from oxygen minimum zone	0.2-1.6 um	NA	WGS	METAGENOMIC	ETNP201306SV45 metaG
9_3300002483_a_JGI25132J35274_1000025	PRJNA367189	SRR5466257	41607	1542	227995	32578	78.2993	24	45	898	132532	27496	66.085	34	45	98	14405	5010	12.0412	42	45	26569508	3884419358	26569508	3847880376	0.70868	0.0290182	Delaware Bay	39.283 N 75.3633 W	33	protists+PROK	protists	yes	2014-11-03	1.8		Freshwater under a salinity gradient	>0.8µm	NA	WGS	METAGENOMIC	DEBay_Fall_30_>0.8_DNA
9_3300002483_a_JGI25132J35274_1000025	PRJEB4352	ERR868403	41607	2322	232062	32566	78.2705	23	44	1744	174490	28508	68.5173	32	44	293	29247	7916	19.0256	42	44	205419622	20141286769	205419622	20010413742	0.13891	0.00565185	TARA_022 (Mediterranean Sea, Coast of Italy)	39.8386, 17.4155	67	protists+PROK	protists	Yes	2009-11-16	5m		particulate matter, including plankton	0.8-5 micrometres	(Sunagawa et al. 2015)	WGS	METAGENOMIC	Illumina HiSeq 2000 paired end sequencing; Marine metagenome.
9_3300002483_a_JGI25132J35274_1000025	PRJNA405731	SRR6048016	41607	527	76541	32449	77.9893	24	45	518	75328	32059	77.0519	37	45	462	67039	30048	72.2186	41	45	32673972	4621605289	32673972	4587807186	0.199754	0.00806452	Pacific Ocean: Eastern Tropical North Pacific	NA			protists	NA	2013-06-19	30	yes	Seawater from oxygen minimum zone	> 1.6 um	NA	WGS	METAGENOMIC	ETNP201306PF45B metaG
9_3300002483_a_JGI25132J35274_1000025	PRJNA294123	SRR2632317	41607	5171	499305	37966	91.2491	20	44	3957	383630	35429	85.1515	32	44	732	68754	14734	35.4123	41	44	19494250	1893439112	19494250	1847943311	3.20751	0.132629	Goseong bay, Korea	34.9120 N 128.2576 E	1	viruses+PROK	viruses	Yes	2014-03-10	NA		Seawater	<0.22 µm	Hwang et al. 2016 and Hwang et al 2029	WGS	METAGENOMIC	Metagenome profiling in the Goseong bay, Korea on March, 2014
9_3300002483_a_JGI25132J35274_1000025	PRJNA294123	SRR2594395	41607	2997	279710	38772	93.1862	23	44	2313	216781	35414	85.1155	31	44	462	41081	13828	33.2348	41	44	18442048	1714325870	18442048	1698026024	1.9701	0.0812545	Goseong bay, Korea	34.9120 N 128.2576 E	1	viruses+PROK	viruses	Yes	2014-12-06	NA		Seawater	<0.22 µm	Hwang et al. 2016 and Hwang et al 2028	WGS	METAGENOMIC	Metagenome profiling in the Goseong bay, Korea on December, 2014
9_3300002483_a_JGI25132J35274_1000025	PRJNA294123	SRR2594394	41607	9289	894066	40098	96.3732	24	44	7313	706892	38484	92.4941	32	44	1250	116737	19609	47.1291	41	44	13349543	1283064104	13349543	1255108343	8.46607	0.347915	Goseong bay, Korea	34.9120 N 128.2576 E	1	viruses+PROK	viruses	yes	2014-09-20	NA		Sea water	<0.22 µm	Hwang et al. 2016 and Hwang et al 2030	WGS	METAGENOMIC	Metagenome profiling in the Goseong bay, Korea on September, 2014
9_3300002483_a_JGI25132J35274_1000025	PRJNA294123	SRR2594393	41607	5407	522089	38150	91.6913	21	44	4251	411750	34824	83.6975	32	44	803	74972	15141	36.3905	41	44	18622074	1798279127	18622074	1768352199	3.5182	0.145177	Korea: Sea adjacent to Jeju island	33.2275 N 126.6006 E	2	viruses+PROK	viruses	Yes	2014-09-08						WGS	METAGENOMIC	Metagenome profiling in the sea adjacent to Jeju island, Korea on September, 2014
9_3300002483_a_JGI25132J35274_1000025	PRJNA291491	SRR2135737	41607	9694	957446	32989	79.2871	21	44	4491	443141	23976	57.6249	31	44	155	14369	2622	6.30182	41	44	14683148	1448444208	14683148	1439367190	7.96855	0.330106	Port of Los Angeles/Long Beach (SAG3)	38°00'00.0\N 124°00'00.0\"W"	17	viruses+PROK	viruses	yes	March-May 2014	NA	NA	ballast water	<0.22µm	Kim et al. (2016)	WGS	METAGENOMIC	Ocean-captured ballast and harbor waters: Sample SAG3
9_3300002483_a_JGI25132J35274_1000025	PRJNA291491	SRR2135736	41607	11000	1086970	33147	79.6669	22	44	5490	541844	24843	59.7087	31	44	224	21175	2978	7.15745	41	44	14730959	1454839736	14730959	1447669509	9.00073	0.373363	Port of Los Angeles (SAG2)	38°00'00.0\N 124°00'00.0\"W"	17	viruses+PROK	viruses	yes	March-May 2014	NA	NA	ballast water	<0.22µm	Kim et al. (2016)	WGS	METAGENOMIC	Ocean-captured ballast and harbor waters: Sample SAG2
9_3300002483_a_JGI25132J35274_1000025	PRJNA291491	SRR2135735	41607	21799	2154943	33425	80.335	21	44	12177	1203842	25465	61.2036	31	44	347	31478	4087	9.82287	41	44	18179719	1796553484	18179719	1789100404	14.4445	0.599542	Port of Los Angeles (SAG1)	38°00'00.0\N 124°00'00.0\"W"	17	viruses+PROK	viruses	yes	March-May 2014	NA	NA	ballast water	<0.22µm	Kim et al. (2016)	WGS	METAGENOMIC	Ocean-captured ballast and harbor waters: Sample SAG1
9_3300002483_a_JGI25132J35274_1000025	PRJNA366059	SRR5251700	41607	18211	2621986	41607	100	23	45	17590	2538424	41607	100	32	45	14982	2162151	41518	99.7861	41	45	34702598	5036155275	34702598	4969087707	6.29849	0.262387	Pacific Ocean	18.9200 N 104.8900 W	21	viruses+PROK	viruses	yes	2013-06-19						WGS	METAGENOMIC	ETNP viral metagenome_6_30
9_3300002483_a_JGI25132J35274_1000025	PRJEB4419	ERR594383	41607	4556	424610	34044	81.8228	20	44	2951	279839	28885	69.4234	34	44	482	46114	7513	18.0571	41	44	15906590	1406796234	15906590	1555728854	3.44478	0.143211	TARA_109, (CHIL) Chile-Peru Current Coastal Province	2.0299, -84.5546	25	viruses+PROK	viruses	yes	2011-05-02	30m, (DCM)		saline water, including plankton	<-0.22 micrometres	(Sunagawa et al. 2015)	WGS	METAGENOMIC	Illumina HiSeq 2000 paired end sequencing; Marine metagenome.
9_3300002483_a_JGI25132J35274_1000025	PRJEB4419	ERR594381	41607	4674	431580	34189	82.1713	23	44	3049	287117	28676	68.9211	33	44	495	46914	7094	17.05	41	44	15686720	1373765933	15686720	1518808183	3.586	0.14898	TARA_109, (CHIL) Chile-Peru Current Coastal Province	2.0299, -84.5546	25	viruses+PROK	viruses	yes	2011-05-12	30m, (DCM)		saline water, including plankton	<-0.22 micrometres	(Sunagawa et al. 2015)	WGS	METAGENOMIC	Illumina HiSeq 2000 paired end sequencing; Marine metagenome.
9_3300002483_a_JGI25132J35274_1000025	PRJEB4419	ERR594387	41607	5629	521971	34366	82.5967	20	44	3632	342544	29525	70.9616	32	44	546	52042	7127	17.1293	41	44	19692508	1730265810	19692508	1911884889	3.44447	0.142922	TARA_109, (CHIL) Chile-Peru Current Coastal Province	2.0299, -84.5546	25	viruses+PROK	viruses	yes	2011-05-12	30m, (DCM)		saline water, including plankton	<-0.22 micrometres	(Sunagawa et al. 2015)	WGS	METAGENOMIC	Illumina HiSeq 2000 paired end sequencing; Marine metagenome.
9_3300002483_a_JGI25132J35274_1000025	PRJEB4419	ERR594357	41607	8785	845175	34682	83.3562	22	44	5885	569033	29696	71.3726	33	44	1087	103121	9584	23.0346	42	44	28340833	2712141843	28340833	2750244283	3.71876	0.154988	TARA_109, (CHIL) Chile-Peru Current Coastal Province	2.0299, -84.5546	25	viruses+PROK	viruses	yes	2011-05-12	30m, (DCM)		saline water, including plankton	<-0.22 micrometres	(Sunagawa et al. 2015)	WGS	METAGENOMIC	Illumina HiSeq 2000 paired end sequencing; Marine metagenome.
9_3300002483_a_JGI25132J35274_1000025	PRJEB4419	ERR594412	41607	21299	2112987	36999	88.9249	20	44	15135	1507271	33885	81.4406	32	44	2075	204863	12260	29.4662	41	44	45818926	4529027804	45818926	4486961953	5.63271	0.232426	TARA_109, (CHIL) Chile-Peru Current Coastal Province	2.0299, -84.5546	25	viruses+PROK	viruses	yes	2011-05-12	5m, (SRF)		saline water, including plankton	<-0.22 micrometres	(Sunagawa et al. 2015)	NA	NA	NA
9_3300002483_a_JGI25132J35274_1000025	PRJEB4419	ERR599353	41607	2885	279067	34023	81.7723	23	44	1282	125186	23578	56.6683	32	44	100	9418	3751	9.01531	41	44	41257011	4028648433	41257011	3992215626	0.836221	0.0349638	TARA_102 (Coast of Peru/Ecuador)	-5.2529, -85.1545	26	viruses+PROK	viruses	Yes	2011-04-21	5m		saline water, including plankton	<-0.22 micrometres	(Sunagawa et al. 2015)	NA	NA	NA
9_3300002483_a_JGI25132J35274_1000025	PRJEB4419	ERR599349	41607	29023	2838661	37311	89.6748	19	44	14749	1447252	32862	78.9819	30	44	790	74351	9837	23.6427	41	44	41669169	4084975020	41669169	4046756839	8.39004	0.348255	TARA_102 (Coast of Peru/Ecuador)	-5.2529, -85.1545	26	viruses+PROK	viruses	Yes	2011-04-22	40m		saline water, including plankton	<-0.22 micrometres	(Sunagawa et al. 2015)	NA	NA	NA
9_3300002483_a_JGI25132J35274_1000025	PRJNA375220	SRR5693908	41607	2135	312645	32712	78.6214	25	45	948	139082	21321	51.2438	31	45	7	751	751	1.80498	42	45	21707043	3180662802	21707043	3168575250	1.18349	0.0491776	Subarctic Pacific Ocean	12.9990 S 80.8010 W	28	viruses+PROK	viruses	yes	2015-01-08	30	yes	seawater	<0.22 µm	Gazitúa, M.C., et al. Potential virus-mediated nitrogen cycling in Oxygen Minimum Zones (in prep.)	WGS	METAGENOMIC	5_ETSP_OMZ_AT15132 metaG
9_3300002483_a_JGI25132J35274_1000025	PRJNA375221	SRR5693907	41607	1985	290890	33375	80.2149	24	45	807	118084	21474	51.6115	33	45	5	714	431	1.03588	44	45	21364519	3118977538	21364519	3124715716	1.11975	0.0464555	Subarctic Pacific Ocean	12.999 S 80.801 W	28	viruses+PROK	viruses	yes	2015-01-08	30	yes	seawater	<0.22 µm	Gazitúa, M.C., et al. Potential virus-mediated nitrogen cycling in Oxygen Minimum Zones (in prep.)	WGS	METAGENOMIC	5B_ETSP_OMZ_AT15132_CsCl metaG
9_3300002483_a_JGI25132J35274_1000025	PRJNA375592	SRR6191113	41607	12284	1772236	33327	80.0995	11	45	5936	856433	28170	67.705	33	45	542	74534	6980	16.776	41	45	73033424	10485916047	73033424	10287678812	2.05042	0.0840985	Delaware Bay	39.12 N 75.25 W	35	viruses+PROK	viruses	yes	2014-11-03	1.8		Bay water	viruses	NA	WGS	METAGENOMIC	Viral MetaG DEL_Nov_24
9_3300002483_a_JGI25132J35274_1000025	PRJNA365539	SRR6190962	41607	7589	1026241	34177	82.1424	23	45	3505	473500	23406	56.255	32	45	82	7992	2279	5.47744	41	45	58634172	7941026996	58634172	7796476214	1.56728	0.0647148	Delaware Bay	39.124826 N 75.260873 W	35	viruses+PROK	viruses	yes	2014-03-22	1.35		Aqueous sample	viruses	NA	WGS	METAGENOMIC	Viral MetaG DEL_Mar_31
9_3300002483_a_JGI25132J35274_1000025	PRJNA365539	SRR5456989	41607	6532	936709	34549	83.0365	20	45	2894	415627	23362	56.1492	33	45	57	7507	1678	4.03298	41	45	70462720	9749091869	70462720	10162827930	1.13064	0.0463508	Delaware Bay	39.124826 N 75.260873 W	35	viruses+PROK	viruses	yes	2014-03-22	1.35		surface water	viruses	NA	WGS	METAGENOMIC	Viral MetaG DEL_Mar_31
9_3300002483_a_JGI25132J35274_1000025	PRJNA375592	SRR6191112	41607	34330	4629317	35571	85.4928	22	45	21662	2946188	30797	74.0188	32	45	2465	313279	11063	26.5893	41	45	83398780	11384211864	83398780	11031261306	4.96367	0.205818	Delaware Bay	39.12 N 75.25 W	35	viruses+PROK	viruses	yes	2014-11-03	1.8		Bay water	viruses	NA	WGS	METAGENOMIC	Viral MetaG DEL_Nov_24
9_3300002483_a_JGI25132J35274_1000025	PRJNA365441	SRR5468115	41607	952	138048	31612	75.9776	23	45	468	68810	22219	53.4021	35	45	15	2119	1651	3.96808	44	45	31184015	4480577934	31184015	4516325403	0.368783	0.0152642	Chesapeake Bay	37.1000 N 76.0972 W	38	viruses+PROK	viruses	yes	2015-04-11	1.85		surface water	viruses	NA	WGS	METAGENOMIC	CB_1504_2 Viral MetaG
9_3300002483_a_JGI25132J35274_1000025	PRJEB4419	ERR594355	41607	2498	247957	32846	78.9434	24	44	1711	170470	27202	65.3784	34	44	237	23441	6933	16.6631	41	44	58870148	5783397449	58870148	5703074662	0.518828	0.0212162	TARA_076, (SATL) South Atlantic Gyral Province	-21.0292, -35.3498	42	viruses+PROK	viruses	yes	2010-10-16	150m, (DCM)		saline water, including plankton	<-0.22 micrometres	(Sunagawa et al. 2015)	NA	NA	NA
9_3300002483_a_JGI25132J35274_1000025	PRJEB4419	ERR594389	41607	2663	259895	34956	84.0147	24	44	1972	193870	31048	74.6221	30	44	397	38915	10310	24.7795	42	44	46900600	4581124465	46900600	4462247171	0.690719	0.0283898	TARA_066, (BENG) Benguela Current Coastal Province	-34.8901, 18.0459	48	viruses+PROK	viruses	yes	2010-07-15	30m, (DCM) deep chlorophyll maximum layer		saline water, including plankton	<-0.22 micrometres	(Sunagawa et al. 2015)	NA	NA	NA
9_3300002483_a_JGI25132J35274_1000025	PRJEB4419	ERR594362	41607	3940	385523	36119	86.8099	23	44	2919	287212	32495	78.0998	33	44	557	54789	11446	27.5098	42	44	43948626	4300310498	43948626	4186780368	1.09175	0.0448251	TARA_066, (BENG) Benguela Current Coastal Province	-34.8901, 18.0459	48	viruses+PROK	viruses	yes	2010-07-15	5m, (SRF)		saline water, including plankton	<-0.22 micrometres	(Sunagawa et al. 2015)	NA	NA	NA
9_3300002483_a_JGI25132J35274_1000025	PRJEB4419	ERR594369	41607	2329	227033	35354	84.9713	23	44	1635	160675	31093	74.7302	33	44	236	23082	10230	24.5872	41	44	37151587	3642301302	37151587	3521748545	0.761665	0.0313446	TARA_036, (ARAB) Northwest Arabian Sea Upwelling Province	20.8183, 63.5047	58	viruses+PROK	viruses	yes	2010-03-12	5m, (SRF) surface water layer		saline water, including plankton	<-0.22 micrometres	(Sunagawa et al. 2015)	NA	NA	NA
9_3300002483_a_JGI25132J35274_1000025	PRJEB4419	ERR594402	41607	3124	304658	37716	90.6482	23	44	2194	214629	34388	82.6496	32	44	358	34903	12636	30.3699	42	44	38625900	3762899078	38625900	3766556156	0.972484	0.0404392	TARA_036, (ARAB) Northwest Arabian Sea Upwelling Province	20.8183, 63.5047	58	viruses+PROK	viruses	yes	2010-03-12	17m, (DCM)		saline water, including plankton	<-0.22 micrometres	(Sunagawa et al. 2015)	WGS	METAGENOMIC	Illumina HiSeq 2000 paired end sequencing; Marine metagenome.
9_3300002483_a_JGI25132J35274_1000025	PRJEB4419	ERR594374	41607	1372	132455	32656	78.4868	24	44	883	86048	28045	67.4045	33	44	144	13681	7761	18.6531	41	44	28696101	2805462085	28696101	2752338697	0.572795	0.0239057	TARA_038, (MONS) Indian Monsoon Gyres Province	19.0393, 64.4913	59	viruses+PROK	viruses	yes	2010-03-15	5m (SRF)		saline water, including plankton	<-0.22 micrometres	(Sunagawa et al. 2015)	WGS	METAGENOMIC	Illumina HiSeq 2000 paired end sequencing; Marine metagenome.
9_3300002483_a_JGI25132J35274_1000025	PRJEB4419	ERR594400	41607	1363	132273	33063	79.465	24	44	881	85820	28272	67.9501	33	44	148	14256	7762	18.6555	42	44	28328329	2775089164	28328329	2720866898	0.578444	0.0240572	TARA_038, (MONS) Indian Monsoon Gyres Province	19.0393 N 64.4913 E	59	viruses+PROK	viruses	yes	2010-03-15	5m, (SRF)		saline water, including plankton	<-0.22 micrometres	(Sunagawa et al. 2015)	WGS	METAGENOMIC	Illumina HiSeq 2000 paired end sequencing; Marine metagenome.
9_3300002483_a_JGI25132J35274_1000025	PRJEB4419	ERR594358	41607	4619	450917	33712	81.0248	24	44	3456	339405	29411	70.6876	33	44	473	46259	10026	24.0969	42	44	47508906	4499051785	47508906	4357838351	1.22363	0.0486119	TARA_018 (Mediterranean Sea, Malta)	35.759, 14.2574	65	viruses+PROK	viruses	Yes	2009-11-02	5m		saline water, including plankton	<-0.22 micrometres	(Sunagawa et al. 2015)	NA	NA	NA
9_3300002483_a_JGI25132J35274_1000025	PRJEB4419	ERR594408	41607	3565	346681	35484	85.2837	23	44	2505	245755	31513	75.7397	32	44	305	29331	8702	20.9147	41	44	41387025	4079784626	41387025	3987137685	1.03289	0.0430691	TARA_025 (Adriatic Sea)	42.1735, 17.7252	66	viruses+PROK	viruses	Yes	2009-11-18	55m		saline water, including plankton	<-0.22 micrometres	(Sunagawa et al. 2015)	WGS	METAGENOMIC	Illumina HiSeq 2000 paired end sequencing; Marine metagenome.
9_3300002483_a_JGI25132J35274_1000025	PRJEB4419	ERR594378	41607	22097	2166340	37660	90.5136	19	44	16529	1628725	35366	85.0001	32	44	2475	240838	16161	38.842	41	44	28993123	2835977649	28993123	2791633800	9.25201	0.381073	TARA_022 (Mediterranean Sea, Coast of Italy)	39.8386, 17.4155	67	viruses+PROK	viruses	Yes	2009-11-16	5m		saline water, including plankton	<-0.22 micrometres	(Sunagawa et al. 2015)	WGS	METAGENOMIC	Illumina HiSeq 2000 paired end sequencing; Marine metagenome.
9_3300002483_a_JGI25132J35274_1000025	PRJEB4419	ERR594406	41607	21662	2126749	37860	90.9943	20	44	16223	1599480	35445	85.19	29	44	2310	224788	15450	37.1332	41	44	28580118	2802467047	28580118	2756177017	9.19562	0.37897	TARA_022 (Mediterranean Sea, Coast of Italy)	39.8386, 17.4155	67	viruses+PROK	viruses	Yes	2009-11-16	5m		saline water, including plankton	<-0.22 micrometres	(Sunagawa et al. 2015)	WGS	METAGENOMIC	Illumina HiSeq 2000 paired end sequencing; Marine metagenome.
9_3300002483_a_JGI25132J35274_1000025	PRJEB4419	ERR594396	41607	2283	224940	34837	83.7287	21	44	1642	162271	30346	72.9348	34	44	250	24326	8661	20.8162	41	44	52114733	5106124122	52114733	5045613577	0.532549	0.0219036	TARA_025 (Adriatic Sea)	39.3888, 19.3905	68	viruses+PROK	viruses	Yes	2009-11-23	5m		saline water, including plankton	<-0.22 micrometres	(Sunagawa et al. 2015)	NA	NA	NA
Env14_Tp1_124_DCM_0-0d2_scaffold2117_1	PRJEB1788	ERR594285	35066	12119	1212664	35066	100	24	44	11331	1134083	35066	100	33	44	10297	1032731	35060	99.9829	41	44	90034169	8989949215	90034169	8970468593	1.92547	0.0673022	TARA_124 (SPSG) South Pacific Subtropical Gyre Province, North and South	-9.0714, -140.5973	6	viruses+PROK	giruses	Yes	2011-08-05	120 m		saline water, including plankton	0.1-0.22 micrometres	(Sunagawa et al. 2015)	WGS	METAGENOMIC	Illumina HiSeq 2000 paired end sequencing; Marine metagenome.
Env14_Tp1_124_DCM_0-0d2_scaffold2117_1	PRJEB1788	ERR594287	35066	1756	174344	31158	88.8553	23	44	1024	101724	30009	85.5786	34	44	664	65982	28008	79.8722	41	44	79690789	7907999414	79690789	7895316183	0.31461	0.0110176	TARA_124 (SPSG) South Pacific Subtropical Gyre Province, North and South	-9.1504, -140.5216	7	PROK+large viruses	giruses	yes	2011-08-04	5m (SRF)		saline water, including plankton	0.1-0.22 micrometres	(Sunagawa et al. 2015)	WGS	METAGENOMIC	Illumina HiSeq 2000 paired end sequencing; Marine metagenome.
Env14_Tp1_124_DCM_0-0d2_scaffold2117_1	PRJEB1788	ERR594301	35066	920	92049	30320	86.4655	25	44	881	88194	30189	86.0919	34	44	756	75922	28728	81.9255	42	44	173630560	17270231879	173630560	17187338044	0.0761813	0.0026493	TARA_122 (SPSG) South Pacific Subtropical Gyre Province, North and South	-9.0063, -139.1394	10	PROK+large viruses	giruses	yes	2011-07-28	115m (DCM)		saline water, including plankton	0.1-0.22 micrometres	(Sunagawa et al. 2015)	NA	NA	NA
Env14_Tp1_124_DCM_0-0d2_scaffold2117_1	PRJEB1788	ERR594309	35066	1259	125706	31804	90.6975	25	44	1081	107931	31351	89.4057	34	44	882	88262	30295	86.3942	42	44	75988955	7493386488	75988955	7511646892	0.238909	0.0082841	TARA_122 (SPSG) South Pacific Subtropical Gyre Province, North and South	-9.0063, -139.1394	10	PROK+large viruses	giruses	yes	2011-07-27	600m (MES)		saline water, including plankton	0.1-0.22 micrometres	(Sunagawa et al. 2015)	WGS	METAGENOMIC	Illumina HiSeq 2000 paired end sequencing; Marine metagenome.
Env14_Tp1_124_DCM_0-0d2_scaffold2117_1	PRJEB1788	ERR594292	35066	2155	215582	32929	93.9058	23	44	1376	137910	32215	91.8696	34	44	925	92870	31585	90.073	42	44	82811132	8269698095	82811132	8251317570	0.372126	0.0130115	TARA_122 (SPSG) South Pacific Subtropical Gyre Province, North and South	-8.9971, -139.1963	10	PROK+large viruses	giruses	yes	2011-07-26	5m (SRF)		saline water, including plankton	0.1-0.22 micrometres	(Sunagawa et al. 2015)	NA	NA	NA
Env14_Tp1_124_DCM_0-0d2_scaffold2117_1	PRJEB1788	ERR594284	35066	8476	847245	35066	100	23	44	7830	783362	35063	99.9914	30	44	6984	700480	35051	99.9572	41	44	79955011	7971339432	79955011	7954789875	1.51709	0.0530048	TARA_122 (SPSG) South Pacific Subtropical Gyre Province, North and South	-9.0063, -139.1394	10	viruses+PROK	giruses	yes	2011-07-28	115 m		saline water, including plankton	0.1-0.22 micrometres	(Sunagawa et al. 2015)	NA	NA	NA
Env14_Tp1_124_DCM_0-0d2_scaffold2117_1	PRJEB1788	ERR594293	35066	1026	102718	31565	90.016	23	44	858	85953	30725	87.6205	34	44	663	66448	27785	79.2363	42	44	95420603	9526014955	95420603	9489038389	0.15405	0.0053762	TARA_123 (South Pacific Ocean)	-8.9068, -140.283	11	viruses+PROK	giruses	yes	2011-08-01	150 m		saline water, including plankton	0.1-0.22 micrometres	(Sunagawa et al. 2015)	NA	NA	NA
Env14_Tp1_124_DCM_0-0d2_scaffold2117_1	PRJEB1788	ERR594320	35066	2278	230078	31330	89.3458	23	44	1204	121604	27427	78.2154	33	44	149	15049	7960	22.7001	44	44	88258112	8914069312	88258112	8914069312	0.36803	0.0129053	TARA_065 (EAFR) Eastern Africa Coastal Province	-35.1728, 26.2868	49	viruses+PROK	giruses	yes	2010-07-12	5m (SRF)		saline water, including plankton	0.1-0.22 micrometres	(Sunagawa et al. 2015)	WGS	METAGENOMIC	Illumina HiSeq 2000 paired end sequencing; Marine metagenome.
Env14_Tp1_124_DCM_0-0d2_scaffold2117_1	PRJEB1788	ERR594291	35066	2471	249571	31510	89.8591	23	44	1302	131502	27069	77.1944	34	44	143	14443	7808	22.2666	44	44	93685458	9462231258	93685458	9462231258	0.376084	0.0131877	TARA_065 (EAFR) Eastern Africa Coastal Province	-35.1728, 26.2868	49	viruses+PROK	giruses	yes	2010-07-12	30 m (DCM)		saline water, including plankton	0.1-0.22 micrometres	(Sunagawa et al. 2015)	WGS	METAGENOMIC	Illumina HiSeq 2000 paired end sequencing; Marine metagenome.
Env14_Tp1_124_DCM_0-0d2_scaffold2117_1	PRJEB1788	ERR594324	35066	1254	126654	28603	81.569	23	44	664	67064	23682	67.5355	34	44	78	7878	5992	17.0878	44	44	62694109	6332105009	62694109	6332105009	0.285203	0.0100009	TARA_064(EAFR) Eastern Africa Coastal Province	-29.5333, 37.9117	50	PROK+large viruses	giruses	yes	2010-07-08	65m (DCM) deep chlorophyll maximum layer		saline water, including plankton	0.1-0.22 micrometres	(Sunagawa et al. 2015)	WGS	METAGENOMIC	Illumina HiSeq 2000 paired end sequencing; Marine metagenome.
Env14_Tp1_124_DCM_0-0d2_scaffold2117_1	PRJEB1788	ERR594314	35066	1343	135643	30383	86.6452	23	44	1021	103121	26580	75.7999	33	44	232	23432	10455	29.8152	44	44	90667820	9157449820	90667820	9157449820	0.211206	0.00740616	TARA_048 (Indian Ocean)	-9.3921, 66.4228	55	PROK+large viruses	giruses	yes	2010-04-19	5m (SRF)		saline water, including plankton	0.1-0.22 micrometres	(Sunagawa et al. 2015)	NA	NA	NA
Env14_Tp1_124_DCM_0-0d2_scaffold2117_1	PRJEB1787	ERR599082	35066	5159	505564	31495	89.8163	22	44	2741	269346	26813	76.4644	33	44	343	33685	9651	27.5224	42	44	178499808	17474614701	178499808	17382591616	0.413616	0.014451	TARA_038 (MONS) Indian Monsoon Gyres Province	19.0284 N 64.5126 E	59	PROK+large viruses	giruses	yes	2010-03-15	25m (DCM)		saline water, including plankton	0.1-0.22 micrometres	(Sunagawa et al. 2015)	NA	NA	NA
Env14_Tp1_124_DCM_0-0d2_scaffold2117_1	PRJEB1788	ERR594330	35066	4758	480558	31850	90.8287	23	44	2283	230583	28837	82.2364	33	44	305	30805	12572	35.8524	44	44	35266822	3561949022	35266822	3561949022	1.92372	0.0674572	TARA_038 (MONS) Indian Monsoon Gyres Province	19.0393 N 64.4913 E	59	viruses+PROK	giruses	yes	2010-03-15	5m (SRF)		saline water, including plankton	0.1-0.22 micrometres	(Sunagawa et al. 2015)	WGS	METAGENOMIC	Illumina HiSeq 2000 paired end sequencing; Marine metagenome.
Env14_Tp1_124_DCM_0-0d2_scaffold2117_1	PRJEB1787	ERR599145	35066	2866	285335	28604	81.5719	23	44	1222	121805	22093	63.004	34	44	103	10176	5405	15.4138	42	44	169022446	16807697495	169022446	16709768815	0.242771	0.00847816	TARA_039 (MONS) Indian Monsoon Gyres Province	18.5839 N 66.4727 E	60	PROK+large viruses	giruses	yes	2010-03-18	25m (DCM)		saline water, including plankton	0.1-0.22 micrometres	(Sunagawa et al. 2015)	NA	NA	NA
Env14_Tp1_124_DCM_0-0d2_scaffold2117_1	PRJEB1788	ERR594328	35066	8872	896072	32798	93.5322	23	44	5012	506212	30845	87.9627	33	44	432	43632	13927	39.7165	44	44	104201672	10524368872	104201672	10524368872	1.21403	0.0425713	TARA_034 (REDS) Red Sea, Persian Gulf Province	18.3967 N 39.875 E	61	viruses+PROK	giruses	yes	2010-01-20	5m (SRF)		saline water, including plankton	0.1-0.22 micrometres	(Sunagawa et al. 2015)	NA	NA	NA
Env14_Tp1_124_DCM_0-0d2_scaffold2117_1	PRJNA299757	SRR2837124	35066	1336	117565	29384	83.7963	23	44	695	63342	24228	69.0926	33	44	153	13450	8758	24.9758	41	44	53201907	4633034970	53201907	4961222619	0.349446	0.0125559	Australia:NSW:Sydney	33.990892 S 151.232120 E	5	PROK	prokaryotes	yes	2011-08-16	aprox. 2m		seawater	0.1-3µm	(Roth-Schulze et al. 2016)	WGS	METAGENOMIC	AJRS_Metagenomes_CH3: Plnaktonic replicate 1
Env14_Tp1_124_DCM_0-0d2_scaffold2117_1	PRJNA299757	SRR2837128	35066	1242	111271	29876	85.1993	24	44	650	59826	24116	68.7732	33	44	136	12135	8086	23.0594	41	44	48646075	4248262123	48646075	4541304814	0.361018	0.0127657	Australia:NSW:Sydney	33.990892 S 151.232120 E	5	PROK	prokaryotes	yes	2011-08-16	aprox. 2m		seawater	0.1-3µm	(Roth-Schulze et al. 2016)	WGS	METAGENOMIC	AJRS_Metagenomes_CH3: Planktonic replicate 2
Env14_Tp1_124_DCM_0-0d2_scaffold2117_1	PRJNA299757	SRR2837131	35066	1448	130040	30013	85.59	12	44	812	74894	25548	72.8569	33	44	140	12692	8638	24.6335	42	44	57448441	5101545474	57448441	5346312836	0.354947	0.0126026	Australia:NWS:Sydney	33.990892 S 151.232120 E	5	PROK	prokaryotes	Yes	2011-08-16	aprox. 2m		seawater	0.1-3µm	(Roth-Schulze et al. 2016)	WGS	METAGENOMIC	AJRS_Metagenomes_CH3: Planktonic replicate 3
Env14_Tp1_124_DCM_0-0d2_scaffold2117_1	PRJEB1787	ERR599029	35066	1821	181261	27056	77.1574	23	44	877	87463	18238	52.0105	32	44	37	3629	1459	4.16073	42	44	171199015	17000986230	171199015	16916616300	0.152403	0.00531837	TARA_141 (GUIA) Guianas Coastal Province	9.8481, -80.0454	24	PROK+viruses+giruses+protists	prokaryotes	yes	2011-12-30	5m, (SRF) surface water layer		saline water, including plankton	0.22-3 micrometres	(Sunagawa et al. 2015)	NA	NA	NA
Env14_Tp1_124_DCM_0-0d2_scaffold2117_1	PRJEB1787	ERR598966	35066	4400	440800	28649	81.7002	23	44	1781	178320	20578	58.6836	32	44	86	8609	2704	7.71117	42	44	43069804	4322577347	43069804	4308615941	1.45641	0.0510799	TARA_036 (ARAB) Northwest Arabian Sea Upwelling Province	20.8183 N 63.5047 E	58	PROK+viruses+giruses+protists	prokaryotes	yes	2010-03-12	5m (SRF) surface water layer		saline water, including plankton	0.22-1.6 micrometres	(Sunagawa et al. 2015)	WGS	METAGENOMIC	Illumina HiSeq 2000 paired end sequencing; Marine metagenome.
Env14_Tp1_124_DCM_0-0d2_scaffold2117_1	PRJEB1787	ERR599143	35066	8356	828063	30638	87.3724	23	44	3397	337235	24231	69.1011	33	44	151	14525	4307	12.2826	41	44	82513154	8192855676	82513154	8137404416	1.44605	0.0506344	TARA_036 (ARAB) Northwest Arabian Sea Upwelling Province	20.8183 N 63.5047 E	58	PROK+viruses+giruses+protists	prokaryotes	yes	2010-03-12	5m (SRF)		saline water, including plankton	0.22-1.6 micrometres	(Sunagawa et al. 2015)	NA	NA	NA
Env14_Tp1_124_DCM_0-0d2_scaffold2117_1	PRJEB1788	ERR594334	35066	6410	647401	31209	89.0007	23	44	2513	253813	26400	75.2866	33	44	177	17877	6096	17.3844	44	44	23962301	2420192401	23962301	2420192401	3.81423	0.133752	TARA_036 (ARAB) Northwest Arabian Sea Upwelling Province	20.8183 N 63.5047 E	58	PROK+viruses+giruses+protists	prokaryotes	yes	2010-03-12	5m (SRF)		saline water, including plankton	0.22-1.6 micrometres	(Sunagawa et al. 2015)	WGS	METAGENOMIC	Illumina HiSeq 2000 paired end sequencing; Marine metagenome.
Env14_Tp1_124_DCM_0-0d2_scaffold2117_1	PRJEB1787	ERR599028	35066	13165	1303095	31475	89.7593	23	44	5232	519157	24868	70.9177	32	44	199	19670	4499	12.8301	41	44	168362651	16689939344	168362651	16549984093	1.11797	0.0390972	TARA_036 (ARAB) Northwest Arabian Sea Upwelling Province	20.8222 N 63.5133 E	58	viruses+PROK	prokaryotes	yes	2010-03-12	17m (DCM)		saline water, including plankton	0.22-1.6 micrometres	(Sunagawa et al. 2015)	WGS	METAGENOMIC	Illumina HiSeq 2000 paired end sequencing; Marine metagenome.
Env14_Tp1_124_DCM_0-0d2_scaffold2117_1	PRJEB1788	ERR594327	35066	3060	309060	30034	85.6499	23	44	1255	126755	22905	65.3197	33	44	75	7575	4662	13.2949	44	44	24982304	2523212704	24982304	2523212704	1.74652	0.0612434	TARA_039 (MONS) Indian Monsoon Gyres Province	18.5918 N 66.622 E	60	PROK+viruses+giruses+protists	prokaryotes	yes	2010-03-18	5m (SRF)		saline water, including plankton	0.22-1.6 micrometres	(Sunagawa et al. 2015)	WGS	METAGENOMIC	Illumina HiSeq 2000 paired end sequencing; Marine metagenome.
Env14_Tp1_124_DCM_0-0d2_scaffold2117_1	PRJEB4352	ERR868425	35066	1252	125412	33070	94.3079	25	44	1228	123064	32975	94.037	29	44	1057	106252	32005	91.2707	43	44	148422035	14459392160	148422035	14483097169	0.123571	0.0042177	TARA_122 (SPSG) South Pacific Subtropical Gyre Province, North and South	-9.0063, -139.1394	10	protists+PROK	protists	yes	2011-07-28	115 m		particulate matter, including plankton	0.8-5 micrometres	(Sunagawa et al. 2015)	WGS	METAGENOMIC	Illumina HiSeq 2000 paired end sequencing; Marine metagenome.
Env14_Tp1_124_DCM_0-0d2_scaffold2117_1	PRJEB4352	ERR868419	35066	1483	148234	33992	96.9372	25	44	1454	145352	33914	96.7148	35	44	1319	132059	33621	95.8792	42	44	176263044	17099144075	176263044	17120211877	0.123535	0.00420678	TARA_122 (SPSG) South Pacific Subtropical Gyre Province, North and South	-9.0063, -139.1394	10	protists+PROK	protists	Yes	2011-07-28	115 m		particulate matter, including plankton	0.8-5 micrometres	(Sunagawa et al. 2015)	WGS	METAGENOMIC	Illumina HiSeq 2000 paired end sequencing; Marine metagenome.
Env14_Tp1_124_DCM_0-0d2_scaffold2117_1	PRJNA365118	SRR5213598	35066	1052	151826	28553	81.4265	25	45	468	67600	19177	54.6883	34	45	30	3811	2489	7.09804	42	45	201517618	28547668661	201517618	28044675920	0.0765072	0.00261019	Tropical Atlantic Ocean	2.4050 N 13.6020 W	44	protists+PROK	protists	yes	2012-11-13				1.2-100 µm		WGS	METAGENOMIC	Tropical Atlantic ANT10 Metagenome, Marine eukaryotic phytoplankton communities from Atlantic Ocean
Env14_Tp1_124_DCM_0-0d2_scaffold2117_1	PRJNA294123	SRR2632317	35066	1482	142923	27252	77.7163	19	44	606	58517	17387	49.5836	32	44	61	5317	2253	6.42503	41	44	19494250	1893439112	19494250	1847943311	1.08939	0.0380112	Korea: Goseong bay	34.9120 N 128.2576 E	1	viruses+PROK	viruses	Yes	2014-03-10	NA		Sea water	<0.22 µm	Hwang et al. 2016 and Hwang et al 2031	WGS	METAGENOMIC	Metagenome profiling in the Goseong bay, Korea on March, 2014
Env14_Tp1_124_DCM_0-0d2_scaffold2117_1	PRJNA294123	SRR2594391	35066	4939	478529	29724	84.7659	23	44	2691	260642	22580	64.3929	32	44	224	20007	4273	12.1856	41	44	19232075	1875690217	19232075	1755298817	3.75835	0.128405	Micronesia: Chuuk	7.4356 N -151.8836 W	4	viruses+PROK	viruses	no	2014-12-20			Sea water			WGS	METAGENOMIC	Metagenome profiling in the sea adjacent to Chuuk, Federated States of Micronesiaon on December, 2014
Env14_Tp1_124_DCM_0-0d2_scaffold2117_1	PRJNA294123	SRR2594392	35066	5235	507562	29949	85.4075	23	44	2834	275356	23063	65.7703	32	44	212	19653	4001	11.4099	41	44	18192099	1775682920	18192099	1679157486	4.18962	0.143881	Micronesia: Chuuk	7.4356 N -151.8836 W	4	viruses+PROK	viruses	no	2014-09-02			Sea water			WGS	METAGENOMIC	Metagenome profiling in the sea adjacent to Chuuk, Federated States of Micronesiaon on September, 2014
Env14_Tp1_124_DCM_0-0d2_scaffold2117_1	PRJEB4419	ERR599367	35066	19528	1924841	35066	100	22	44	18987	1874019	35066	100	33	44	15547	1544815	35061	99.9857	41	44	38333263	3800296608	38333263	3720641041	7.29855	0.254714	TARA_124 (SPSG) South Pacific Subtropical Gyre Province, North and South	-9.0714, -140.5973	6	viruses+PROK	viruses	Yes	2011-08-05	120 m		saline water, including plankton	<-0.22 micrometres	(Sunagawa et al. 2015)	WGS	METAGENOMIC	Illumina HiSeq 2000 paired end sequencing; Marine metagenome.
Env14_Tp1_124_DCM_0-0d2_scaffold2117_1	PRJEB4419	ERR599354	35066	2648	260704	34528	98.4658	23	44	2002	197622	34350	97.9581	33	44	1433	142262	33847	96.5237	42	44	66920719	6631876280	66920719	6530362458	0.564848	0.0197846	TARA_124 (SPSG) South Pacific Subtropical Gyre Province, North and South	-9.1504, -140.5216	7	viruses+PROK	viruses	Yes	2011-08-04	5m		saline water, including plankton	<-0.22 micrometres	(Sunagawa et al. 2015)	NA	NA	NA
Env14_Tp1_124_DCM_0-0d2_scaffold2117_1	PRJEB4419	ERR599348	35066	1433	139605	33915	96.7176	25	44	1286	125579	33486	95.4942	32	44	992	97308	31866	90.8744	41	44	40046538	3888988292	40046538	3868982643	0.513176	0.0178917	TARA_123 (South Pacific Ocean)	-8.9109, -140.2845	8	viruses+PROK	viruses	Yes	2011-08-01	150 m		saline water, including plankton	<-0.22 micrometres	(Sunagawa et al. 2015)	WGS	METAGENOMIC	Illumina HiSeq 2000 paired end sequencing; Marine metagenome.
Env14_Tp1_124_DCM_0-0d2_scaffold2117_1	PRJEB4419	ERR599380	35066	2463	235344	34738	99.0646	24	44	2210	212450	34671	98.8736	34	44	1739	168838	34120	97.3022	41	44	60018768	5781851100	60018768	5669706235	0.586074	0.0205186	TARA_122 (SPSG) South Pacific Subtropical Gyre Province, North and South	-8.9971, -139.1963	9	viruses+PROK	viruses	Yes	2011-07-26	5m		saline water, including plankton	<-0.22 micrometres	(Sunagawa et al. 2015)	NA	NA	NA
Env14_Tp1_124_DCM_0-0d2_scaffold2117_1	PRJEB4419	ERR599377	35066	8885	856504	35066	100	23	44	8258	798279	35048	99.9487	30	44	6650	648400	35035	99.9116	41	44	47290818	4554839546	47290818	4473269049	2.70549	0.09394	TARA_122 (SPSG) South Pacific Subtropical Gyre Province, North and South	-9.0063, -139.1394	10	viruses+PROK	viruses	Yes	2011-07-28	115 m		saline water, including plankton	<-0.22 micrometres	(Sunagawa et al. 2015)	WGS	METAGENOMIC	Illumina HiSeq 2000 paired end sequencing; Marine metagenome.
Env14_Tp1_124_DCM_0-0d2_scaffold2117_1	PRJEB4419	ERR634968	35066	843	82484	26832	76.5186	19	44	537	52811	25001	71.297	34	44	348	34511	21703	61.8919	42	44	38356376	3797895515	38356376	3725014924	0.312678	0.010989	TARA_123 (South Pacific Ocean)	-8.9068, -140.283	11	viruses+PROK	viruses	Yes	2011-07-31	5m (SRF) surface water layer		saline water, including plankton	<-0.22 micrometres	(Sunagawa et al. 2015)	NA	NA	NA
Env14_Tp1_124_DCM_0-0d2_scaffold2117_1	PRJEB4419	ERR599343	35066	710	68713	29058	82.8666	24	44	647	62932	28700	81.8457	34	44	510	49791	25561	72.894	41	44	18701258	1802806200	18701258	1824980354	0.540146	0.0189827	TARA_123 (South Pacific Ocean)	-8.9068, -140.283	11	viruses+PROK	viruses	Yes	2011-08-01	150 m		saline water, including plankton	<-0.22 micrometres	(Sunagawa et al. 2015)	WGS	METAGENOMIC	Illumina HiSeq 2000 paired end sequencing; Marine metagenome.
Env14_Tp1_124_DCM_0-0d2_scaffold2117_1	PRJNA366059	SRR5251700	35066	1374	195848	28136	80.2373	23	45	657	94713	23488	66.9823	35	45	99	13617	5470	15.5992	41	45	34702598	5036155275	34702598	4969087707	0.55822	0.0197968	Pacific Ocean	18.9200 N 104.8900 W	21	viruses+PROK	viruses	Yes	2013-06-19						WGS	METAGENOMIC	ETNP viral metagenome_6_30
Env14_Tp1_124_DCM_0-0d2_scaffold2117_1	PRJNA366055	SRR5251645	35066	7305	1059010	31605	90.13	22	45	2317	334485	25439	72.5461	30	45	80	10409	3748	10.6884	41	45	32740442	4783167630	32740442	4712111778	3.18058	0.111559	Pacific Ocean	18.9200 N 108.7999 W	22	viruses+PROK	viruses	yes	2013-06-22						WGS	METAGENOMIC	ETNP viral metagenome_2_60
Env14_Tp1_124_DCM_0-0d2_scaffold2117_1	PRJEB4419	ERR599340	35066	2903	282769	32855	93.6947	23	44	1618	158299	28931	82.5044	33	44	197	19236	9612	27.4112	43	44	36098044	3554587842	36098044	3472232366	1.14759	0.0402099	TARA_137 (Pacific Ocean, Mexiko)	14.2075, -116.6468	23	viruses+PROK	viruses	Yes	2011-12-02	40m		saline water, including plankton	<-0.22 micrometres	(Sunagawa et al. 2015)	WGS	METAGENOMIC	Illumina HiSeq 2000 paired end sequencing; Marine metagenome.
Env14_Tp1_124_DCM_0-0d2_scaffold2117_1	PRJEB4419	ERR599363	35066	3163	309217	33121	94.4533	23	44	1596	156902	29375	83.7706	33	44	195	19208	9715	27.7049	41	44	36378246	3581286277	36378246	3528353307	1.24031	0.0434738	TARA_137 (Pacific Ocean, Mexiko)	14.2075, -116.6468	23	viruses+PROK	viruses	yes	2011-12-02	5m		saline water, including plankton	<-0.22 micrometres	(Sunagawa et al. 2015)	WGS	METAGENOMIC	Illumina HiSeq 2000 paired end sequencing; Marine metagenome.
Env14_Tp1_124_DCM_0-0d2_scaffold2117_1	PRJEB4419	ERR594383	35066	3240	301207	31722	90.4637	22	44	1501	141087	26533	75.6659	33	44	178	17053	6874	19.603	42	44	15906590	1406796234	15906590	1555728854	2.89946	0.101845	TARA_109, (CHIL) Chile-Peru Current Coastal Province	2.0299, -84.5546	25	viruses+PROK	viruses	yes	2011-05-12	30m (DCM)		saline water, including plankton	<-0.22 micrometres	(Sunagawa et al. 2015)	WGS	METAGENOMIC	Illumina HiSeq 2000 paired end sequencing; Marine metagenome.
Env14_Tp1_124_DCM_0-0d2_scaffold2117_1	PRJEB4419	ERR594381	35066	3374	311335	32178	91.7641	20	44	1491	138876	26834	76.5243	33	44	147	13874	6022	17.1733	41	44	15686720	1373765933	15686720	1518808183	3.06943	0.107543	TARA_109 (CHIL) Chile-Peru Current Coastal Province	2.0299, -84.5546	25	viruses+PROK	viruses	yes	2011-05-13	30m (DCM)		saline water, including plankton	<-0.22 micrometres	(Sunagawa et al. 2015)	WGS	METAGENOMIC	Illumina HiSeq 2000 paired end sequencing; Marine metagenome.
Env14_Tp1_124_DCM_0-0d2_scaffold2117_1	PRJEB4419	ERR594387	35066	4282	396963	32241	91.9438	20	44	1943	182483	26493	75.5518	32	44	215	19877	7425	21.1744	42	44	19692508	1730265810	19692508	1911884889	3.10818	0.108722	TARA_109 (CHIL) Chile-Peru Current Coastal Province	2.0299, -84.5546	25	viruses+PROK	viruses	yes	2011-05-12	30m (DCM)		saline water, including plankton	<-0.22 micrometres	(Sunagawa et al. 2015)	WGS	METAGENOMIC	Illumina HiSeq 2000 paired end sequencing; Marine metagenome.
Env14_Tp1_124_DCM_0-0d2_scaffold2117_1	PRJEB4419	ERR594412	35066	3689	365846	32782	93.4866	18	44	1705	169917	28548	81.4122	33	44	199	19641	9123	26.0167	41	44	45818926	4529027804	45818926	4486961953	1.15717	0.0402563	TARA_109 (CHIL) Chile-Peru Current Coastal Province	2.0299, -84.5546	25	viruses+PROK	viruses	yes	2011-05-12	5m (SRF)		saline water, including plankton	<-0.22 micrometres	(Sunagawa et al. 2015)	NA	NA	NA
Env14_Tp1_124_DCM_0-0d2_scaffold2117_1	PRJEB4419	ERR594357	35066	6416	616344	32974	94.0341	21	44	2992	287672	29385	83.7991	33	44	401	37891	10636	30.3314	41	44	28340833	2712141843	28340833	2750244283	3.21777	0.113194	TARA_109 (CHIL) Chile-Peru Current Coastal Province	2.0299, -84.5546	25	viruses+PROK	viruses	yes	2011-05-12	30m (DCM)		saline water, including plankton	<-0.22 micrometres	(Sunagawa et al. 2015)	WGS	METAGENOMIC	Illumina HiSeq 2000 paired end sequencing; Marine metagenome.
Env14_Tp1_124_DCM_0-0d2_scaffold2117_1	PRJEB4419	ERR599359	35066	5693	560315	32076	91.4732	19	44	3947	389453	28306	80.7221	32	44	368	35714	7699	21.9557	41	44	49979493	4891099755	49979493	4874029705	1.63632	0.0569534	TARA_100 (Pacific Ocean)	-12.9723, -96.0122	27	viruses+PROK	viruses	Yes	2011-04-15	50m		saline water, including plankton	<-0.22 micrometres	(Sunagawa et al. 2015)	NA	NA	NA
Env14_Tp1_124_DCM_0-0d2_scaffold2117_1	PRJNA375221	SRR5693907	35066	1810	265381	26375	75.2153	24	45	554	81493	17033	48.5741	34	45	13	1936	916	2.61222	45	45	21364519	3118977538	21364519	3124715716	1.21211	0.04236	Subarctic Pacific Ocean	12.999 S 80.801 W	28	viruses+PROK	viruses	yes	2015-01-08	30	yes	seawater	<0.22 µm	Gazitúa, M.C., et al. Potential virus-mediated nitrogen cycling in Oxygen Minimum Zones (in prep.)	WGS	METAGENOMIC	5B_ETSP_OMZ_AT15132_CsCl metaG
Env14_Tp1_124_DCM_0-0d2_scaffold2117_1	PRJNA365437	SRR5467097	35066	1172	163031	26421	75.3465	23	45	476	65972	18531	52.8461	33	45	27	3714	2165	6.17407	44	45	19891419	2739888935	19891419	2750125212	0.846858	0.0294599	Pacific Ocean	13.0030 S 80.8090 W	28	viruses+PROK	viruses	yes	2015-01-07	90		seawater	<0.22 µm	Gazitúa, M.C., et al. Potential virus-mediated nitrogen cycling in Oxygen Minimum Zones (in prep.)	WGS	METAGENOMIC	4_ETSP_OMZ_AT15127 metaG
Env14_Tp1_124_DCM_0-0d2_scaffold2117_1	PRJEB4419	ERR594355	35066	1140	112699	29143	83.109	23	44	647	64192	23248	66.2978	33	44	98	9682	6251	17.8264	41	44	58870148	5783397449	58870148	5703074662	0.2798	0.00968233	TARA_076 (SATL) South Atlantic Gyral Province	-21.0292, -35.3498	42	viruses+PROK	viruses	yes	2010-10-16	150m (DCM)		saline water, including plankton	<-0.22 micrometres	(Sunagawa et al. 2015)	NA	NA	NA
Env14_Tp1_124_DCM_0-0d2_scaffold2117_1	PRJEB4419	ERR594411	35066	5833	564430	32682	93.2014	23	44	3448	334606	28849	82.2706	31	44	420	39501	10244	29.2135	41	44	38151334	3707984013	38151334	3559717380	2.21476	0.0764456	TARA_078 (SATL) South Atlantic Gyral Province	-30.1367, -43.2899	43	viruses+PROK	viruses	yes	2010-11-04	5m (SRF)		saline water, including plankton	<-0.22 micrometres	(Sunagawa et al. 2015)	NA	NA	NA
Env14_Tp1_124_DCM_0-0d2_scaffold2117_1	PRJEB4419	ERR599374	35066	11063	1090439	33092	94.3706	23	44	5884	581496	29823	85.0482	33	44	592	58032	11249	32.0795	41	44	53546127	5280278151	53546127	5185935827	2.97116	0.103303	TARA_078 (SATL) South Atlantic Gyral Province	-30.1484, -43.2705	43	viruses+PROK	viruses	Yes	2010-11-04	120 m		saline water, including plankton	<-0.22 micrometres	(Sunagawa et al. 2015)	NA	NA	NA
Env14_Tp1_124_DCM_0-0d2_scaffold2117_1	PRJEB4419	ERR594364	35066	940	91336	27717	79.0424	24	44	634	61948	23837	67.9775	33	44	110	10551	6640	18.9357	41	44	39987130	3918587152	39987130	3869611054	0.33444	0.0117538	TARA_072 (SATL) South Atlantic Gyral Province	-8.7789, -17.9099	45	viruses+PROK	viruses	yes	2010-10-05	5m (SRF) surface water layer		saline water, including plankton	<-0.22 micrometres	(Sunagawa et al. 2015)	NA	NA	NA
Env14_Tp1_124_DCM_0-0d2_scaffold2117_1	PRJEB4419	ERR594379	35066	1626	159665	29658	84.5777	23	44	1086	107235	25860	73.7466	33	44	139	13713	6755	19.2637	42	44	48812251	4822286797	48812251	4741443095	0.476098	0.0166557	TARA_072 (SATL) South Atlantic Gyral Province	-8.7296, -17.9604	45	viruses+PROK	viruses	yes	2010-10-05	100m(DCM)		saline water, including plankton	<-0.22 micrometres	(Sunagawa et al. 2015)	WGS	METAGENOMIC	Illumina HiSeq 2000 paired end sequencing; Marine metagenome.
Env14_Tp1_124_DCM_0-0d2_scaffold2117_1	PRJEB4419	ERR594388	35066	2077	200657	30968	88.3135	22	44	1407	137241	27851	79.4245	33	44	244	23679	10544	30.069	42	44	96763005	9396810218	96763005	8983125879	0.311332	0.0107324	TARA_072 (SATL) South Atlantic Gyral Province	-8.7296, -17.9604	45	viruses+PROK	viruses	yes	2010-10-06	800 m (MES) mesopelagic zone		saline water, including plankton	<-0.22 micrometres	(Sunagawa et al. 2015)	NA	NA	NA
Env14_Tp1_124_DCM_0-0d2_scaffold2117_1	PRJEB4419	ERR594353	35066	2773	273147	31837	90.7917	23	44	1335	131746	26071	74.3484	32	44	136	13377	5173	14.7522	41	44	47220407	4631703756	47220407	4570165220	0.846514	0.0293623	TARA_070 (SATL) South Atlantic Gyral Province	-20.4091, -3.1759	46	viruses+PROK	viruses	yes	2010-09-21	5m (SRF)		saline water, including plankton	<-0.22 micrometres	(Sunagawa et al. 2015)	NA	NA	NA
Env14_Tp1_124_DCM_0-0d2_scaffold2117_1	PRJEB4419	ERR594389	35066	2107	204731	28604	81.5719	23	44	1008	98164	22530	64.2503	33	44	113	10940	5486	15.6448	41	44	46900600	4581124465	46900600	4462247171	0.645605	0.0224624	TARA_066, (BENG) Benguela Current Coastal Province	-34.8901, 18.0459	48	viruses+PROK	viruses	yes	2010-07-15	30m (DCM) deep chlorophyll maximum layer		saline water, including plankton	<-0.22 micrometres	(Sunagawa et al. 2015)	NA	NA	NA
Env14_Tp1_124_DCM_0-0d2_scaffold2117_1	PRJEB4419	ERR594362	35066	3081	301906	31309	89.2859	23	44	1408	138406	25584	72.9596	32	44	159	15222	6857	19.5546	41	44	43948626	4300310498	43948626	4186780368	1.01444	0.0350523	TARA_066 (BENG) Benguela Current Coastal Province	-34.9449, 17.9189	48	viruses+PROK	viruses	yes	2010-07-15	5m (SRF)		saline water, including plankton	<-0.22 micrometres	(Sunagawa et al. 2015)	NA	NA	NA
Env14_Tp1_124_DCM_0-0d2_scaffold2117_1	PRJEB4419	ERR594414	35066	1606	157982	30398	86.688	23	44	940	92908	26102	74.4368	34	44	135	13011	7018	20.0137	42	44	28140396	2747651515	28140396	2692283284	0.828186	0.0285355	TARA_065 (EAFR) Eastern Africa Coastal Province	-35.1728, 26.2868	49	viruses+PROK	viruses	yes	2010-07-12	30m (DCM)		saline water, including plankton	<-0.22 micrometres	(Sunagawa et al. 2015)	NA	NA	NA
Env14_Tp1_124_DCM_0-0d2_scaffold2117_1	PRJEB4419	ERR594382	35066	1607	156147	30552	87.1271	23	44	942	91791	26267	74.9073	33	44	137	13093	6962	19.854	41	44	28563061	2782396154	28563061	2728681319	0.807999	0.0281307	TARA_065 (EAFR) Eastern Africa Coastal Province	-35.1728, 26.2868	49	viruses+PROK	viruses	yes	2010-07-12	30m (DCM)		saline water, including plankton	<-0.22 micrometres	(Sunagawa et al. 2015)	NA	NA	NA
Env14_Tp1_124_DCM_0-0d2_scaffold2117_1	PRJEB4419	ERR594359	35066	1806	174416	30732	87.6404	23	44	1047	101644	25957	74.0233	33	44	186	17720	9193	26.2163	41	44	30025432	2903290164	30025432	2846780803	0.865021	0.0300745	TARA_065 (EAFR) Eastern Africa Coastal Province	-35.1728, 26.2868	49	viruses+PROK	viruses	yes	2010-07-12	5m (SRF)		saline water, including plankton	<-0.22 micrometres	(Sunagawa et al. 2015)	NA	NA	NA
Env14_Tp1_124_DCM_0-0d2_scaffold2117_1	PRJEB4419	ERR594385	35066	2066	200248	29628	84.4921	23	44	1050	101588	24916	71.0546	33	44	149	14192	7831	22.3322	42	44	42826969	4159464621	42826969	4165887441	0.685929	0.0241203	TARA_064(EAFR) Eastern Africa Coastal Province	-29.5333, 37.9117	50	viruses+PROK	viruses	yes	2010-07-08	65m (DCM)		saline water, including plankton	<-0.22 micrometres	(Sunagawa et al. 2015)	WGS	METAGENOMIC	Illumina HiSeq 2000 paired end sequencing; Marine metagenome.
Env14_Tp1_124_DCM_0-0d2_scaffold2117_1	PRJEB4419	ERR594361	35066	1777	171718	29999	85.5501	23	44	1025	99796	25903	73.8693	33	44	169	16153	8547	24.374	41	44	29633220	2872592232	29633220	2814651123	0.861049	0.0299832	TARA_065 (EAFR) Eastern Africa Coastal Province	-35.1728, 26.2868	50	viruses+PROK	viruses	yes	2010-07-12	5m (SRF)		saline water, including plankton	<-0.22 micrometres	(Sunagawa et al. 2015)	WGS	METAGENOMIC	Illumina HiSeq 2000 paired end sequencing; Marine metagenome.
Env14_Tp1_124_DCM_0-0d2_scaffold2117_1	PRJEB4419	ERR599339	35066	1796	174703	31414	89.5854	23	44	1082	106108	27514	78.4635	33	44	194	18879	10162	28.9796	41	44	60595610	5897947689	60595610	5882904642	0.4229	0.0148196	TARA_062 (Indian Ocean, Madagaskar)	-22.3368, 40.3412	51	viruses+PROK	viruses	Yes	2010-07-03	5m		saline water, including plankton	<-0.22 micrometres	(Sunagawa et al. 2015)	NA	NA	NA
Env14_Tp1_124_DCM_0-0d2_scaffold2117_1	PRJEB4419	ERR599362	35066	2487	239141	31260	89.1462	23	44	1209	117161	27227	77.645	34	44	152	14683	8491	24.2143	41	44	51324513	4954681664	51324513	4938195321	0.689359	0.0242282	TARA_058 (Indian Ocean, Madagaskar)	-17.2855, 42.2866	52	viruses+PROK	viruses	Yes	2010-06-29	66m		saline water, including plankton	<-0.22 micrometres	(Sunagawa et al. 2015)	WGS	METAGENOMIC	Illumina HiSeq 2000 paired end sequencing; Marine metagenome.
Env14_Tp1_124_DCM_0-0d2_scaffold2117_1	PRJEB4419	ERR599376	35066	2401	231263	31075	88.6186	18	44	1180	113827	26641	75.9739	31	44	191	18298	8894	25.3636	41	44	56401139	5423369081	56401139	5396625259	0.609527	0.021285	TARA_056 (Indian Ocean, Madagaskar)	-15.3424, 43.2965	53	viruses+PROK	viruses	Yes	2010-06-26	5m		saline water, including plankton	<-0.22 micrometres	(Sunagawa et al. 2015)	NA	NA	NA
Env14_Tp1_124_DCM_0-0d2_scaffold2117_1	PRJEB4419	ERR594394	35066	5731	558349	33444	95.3744	23	44	3541	346518	31162	88.8667	33	44	733	71244	17741	50.5932	41	44	46496880	4519235160	46496880	4535793299	1.75845	0.0616278	TARA_052 (ISSG) Indian South Subtropical Gyre Province	-16.9534, 53.9601	54	viruses+PROK	viruses	yes	2010-05-17	75m (DCM)		saline water, including plankton	<-0.22 micrometres	(Sunagawa et al. 2015)	WGS	METAGENOMIC	Illumina HiSeq 2000 paired end sequencing; Marine metagenome.
Env14_Tp1_124_DCM_0-0d2_scaffold2117_1	PRJEB4419	ERR599358	35066	11617	1119459	33905	96.6891	21	44	8557	827979	32199	91.824	33	44	2065	198760	21540	61.427	41	44	50678796	4878245175	50678796	4850899526	3.28131	0.114614	TARA_052 (ISSG) Indian South Subtropical Gyre Province	-16.957, 53.9801	54	viruses+PROK	viruses	Yes	2010-05-17	5m		saline water, including plankton	<-0.22 micrometres	(Sunagawa et al. 2015)	WGS	METAGENOMIC	Illumina HiSeq 2000 paired end sequencing; Marine metagenome.
Env14_Tp1_124_DCM_0-0d2_scaffold2117_1	PRJEB4419	ERR599344	35066	1421	134891	30500	86.9788	24	44	1064	102297	27517	78.472	33	44	284	26962	12269	34.9883	41	44	47220255	4522261961	47220255	4486922742	0.426984	0.0150465	TARA_048 (Indian Ocean)	-9.3921, 66.4228	55	viruses+PROK	viruses	yes	2010-04-19	5m		saline water, including plankton	<-0.22 micrometres	(Sunagawa et al. 2015)	WGS	METAGENOMIC	Illumina HiSeq 2000 paired end sequencing; Marine metagenome.
Env14_Tp1_124_DCM_0-0d2_scaffold2117_1	PRJEB4419	ERR594366	35066	2188	192224	29283	83.5082	24	44	1269	113468	25070	71.4938	33	44	231	20119	9529	27.1745	42	44	14670146	1223401668	14670146	1347113366	2.13256	0.0745732	TARA_041 (MONS) Indian Monsoon Gyres Province	14.5536 N 70.0128 E	56	viruses+PROK	viruses	yes	2010-03-30	60m (DCM) deep chlorophyll maximum layer		saline water, including plankton	<-0.22 micrometres	(Sunagawa et al. 2015)	NA	NA	NA
Env14_Tp1_124_DCM_0-0d2_scaffold2117_1	PRJEB4419	ERR594371	35066	2458	218717	29799	84.9798	21	44	1474	132878	25802	73.5812	31	44	292	26120	10533	30.0376	41	44	16959376	1442452797	16959376	1591201340	2.05603	0.0724673	TARA_041 (MONS) Indian Monsoon Gyres Province	14.5536 N 70.0128 E	56	viruses+PROK	viruses	yes	2010-03-30	60m (DCM)		saline water, including plankton	<-0.22 micrometres	(Sunagawa et al. 2015)	NA	NA	NA
Env14_Tp1_124_DCM_0-0d2_scaffold2117_1	PRJEB4419	ERR594373	35066	2657	232659	30314	86.4484	23	44	1551	137056	25501	72.7229	31	44	295	25457	10168	28.9967	42	44	17859407	1481518514	17859407	1630722934	2.13187	0.0743866	TARA_041 (MONS) Indian Monsoon Gyres Province	14.5536 N 70.0128 E	56	viruses+PROK	viruses	yes	2010-03-30	60m(DCM)		saline water, including plankton	<-0.22 micrometres	(Sunagawa et al. 2015)	NA	NA	NA
Env14_Tp1_124_DCM_0-0d2_scaffold2117_1	PRJEB4419	ERR594372	35066	2775	241606	30605	87.2783	23	44	1654	146301	27033	77.0918	31	44	280	24282	10855	30.9559	41	44	19790445	1663442390	19790445	1824014739	1.97566	0.0701096	TARA_041 (MONS) Indian Monsoon Gyres Province	14.5536 N 70.0128 E	56	viruses+PROK	viruses	yes	2010-03-30	60m (DCM)		saline water, including plankton	<-0.22 micrometres	(Sunagawa et al. 2015)	WGS	METAGENOMIC	Illumina HiSeq 2000 paired end sequencing; Marine metagenome.
Env14_Tp1_124_DCM_0-0d2_scaffold2117_1	PRJEB4419	ERR594367	35066	4110	376439	31649	90.2555	21	44	2491	229201	28538	81.3837	33	44	507	45134	13423	38.2792	42	44	30745099	2829338874	30745099	2854937640	1.88857	0.0668399	TARA_041 (MONS) Indian Monsoon Gyres Province	14.5536 N 70.0128 E	56	viruses+PROK	viruses	yes	2010-03-30	60m (DCM)		saline water, including plankton	<-0.22 micrometres	(Sunagawa et al. 2015)	NA	NA	NA
Env14_Tp1_124_DCM_0-0d2_scaffold2117_1	PRJEB4419	ERR594413	35066	2352	229893	31209	89.0007	21	44	1913	187590	28369	80.9017	33	44	485	47421	14076	40.1414	42	44	60004302	5883255711	60004302	5843416392	0.559068	0.0195986	TARA_042 (MONS) Indian Monsoon Gyres Province	5.9998 N 73.9067 E	57	viruses+PROK	viruses	yes	2010-04-04	80m (DCM)		saline water, including plankton	<-0.22 micrometres	(Sunagawa et al. 2015)	NA	NA	NA
Env14_Tp1_124_DCM_0-0d2_scaffold2117_1	PRJEB4419	ERR594369	35066	2084	204573	27874	79.4901	23	44	923	91185	21915	62.4964	33	44	89	8742	5416	15.4452	43	44	37151587	3642301302	37151587	3521748545	0.814336	0.0280473	TARA_036, (ARAB) Northwest Arabian Sea Upwelling Province	20.8183, 63.5047	58	PROK+large viruses	viruses	yes	2010-03-12	5m (SRF) surface water layer		saline water, including plankton	<-0.22 micrometres	(Sunagawa et al. 2015)	NA	NA	NA
Env14_Tp1_124_DCM_0-0d2_scaffold2117_1	PRJEB4419	ERR594402	35066	5392	527135	31724	90.4694	22	44	2485	242932	28950	82.5586	32	44	254	24202	10391	29.6327	41	44	38625900	3762899078	38625900	3766556156	1.99651	0.0697977	TARA_036 (ARAB) Northwest Arabian Sea Upwelling Province	20.8222 N 63.5133 E	58	viruses+PROK	viruses	yes	2010-03-12	17m (DCM)		saline water, including plankton	<-0.22 micrometres	(Sunagawa et al. 2015)	WGS	METAGENOMIC	Illumina HiSeq 2000 paired end sequencing; Marine metagenome.
Env14_Tp1_124_DCM_0-0d2_scaffold2117_1	PRJEB4419	ERR594399	35066	3492	341023	31838	90.7945	23	44	2351	230714	29917	85.3163	33	44	489	47862	15002	42.7822	41	44	23707953	2310245312	23707953	2259250191	2.12828	0.0736462	TARA_038 (MONS) Indian Monsoon Gyres Province	19.0284 N 64.5126 E	59	viruses+PROK	viruses	yes	2010-03-15	25m (DCM)		saline water, including plankton	<-0.22 micrometres	(Sunagawa et al. 2015)	NA	NA	NA
Env14_Tp1_124_DCM_0-0d2_scaffold2117_1	PRJEB4419	ERR594400	35066	3874	379517	32104	91.5531	23	44	2171	213454	29394	83.8248	33	44	323	31512	13103	37.3667	41	44	28328329	2775089164	28328329	2720866898	1.96925	0.0683768	TARA_038 (MONS) Indian Monsoon Gyres Province	19.0393 N 64.4913 E	59	viruses+PROK	viruses	yes	2010-03-15	5m (SRF)		saline water, including plankton	<-0.22 micrometres	(Sunagawa et al. 2015)	WGS	METAGENOMIC	Illumina HiSeq 2000 paired end sequencing; Marine metagenome.
Env14_Tp1_124_DCM_0-0d2_scaffold2117_1	PRJEB4419	ERR594374	35066	3879	378689	32156	91.7014	22	44	2159	211662	29629	84.495	33	44	328	32015	13693	39.0492	41	44	28696101	2805462085	28696101	2752338697	1.94309	0.0675876	TARA_038 (MONS) Indian Monsoon Gyres Province	19.0393 N 64.4913 E	59	viruses+PROK	viruses	yes	2010-03-15	5m (SRF)		saline water, including plankton	<-0.22 micrometres	(Sunagawa et al. 2015)	WGS	METAGENOMIC	Illumina HiSeq 2000 paired end sequencing; Marine metagenome.
Env14_Tp1_124_DCM_0-0d2_scaffold2117_1	PRJEB4419	ERR594386	35066	3612	351588	32827	93.6149	24	44	2417	236567	29819	85.0368	33	44	514	49510	14962	42.6681	41	44	23413486	2285847952	23413486	2234759950	2.21795	0.077135	TARA_038 (MONS) Indian Monsoon Gyres Province	19.0284 N 64.5126 E	59	viruses+PROK	viruses	yes	2010-03-15	25m (DCM)		saline water, including plankton	<-0.22 micrometres	(Sunagawa et al. 2015)	NA	NA	NA
Env14_Tp1_124_DCM_0-0d2_scaffold2117_1	PRJEB4419	ERR594363	35066	4658	454966	31605	90.13	23	44	2039	199898	27002	77.0034	33	44	194	18771	8769	25.0071	41	44	22566800	2206901627	22566800	2156073388	2.97379	0.103205	TARA_039 (MONS) Indian Monsoon Gyres Province	18.5839 N 66.4727 E	60	viruses+PROK	viruses	yes	2010-03-18	25m (DCM)		saline water, including plankton	<-0.22 micrometres	(Sunagawa et al. 2015)	WGS	METAGENOMIC	Illumina HiSeq 2000 paired end sequencing; Marine metagenome.
Env14_Tp1_124_DCM_0-0d2_scaffold2117_1	PRJEB4419	ERR594365	35066	5816	566741	31609	90.1414	23	44	2431	237602	27372	78.0585	29	44	200	18720	8234	23.4814	41	44	28789851	2811058921	28789851	2752233914	2.90514	0.101008	TARA_039 (MONS) Indian Monsoon Gyres Province	18.5918 N 66.622 E	60	viruses+PROK	viruses	yes	2010-03-18	5m (SRF)		saline water, including plankton	<-0.22 micrometres	(Sunagawa et al. 2015)	NA	NA	NA
Env14_Tp1_124_DCM_0-0d2_scaffold2117_1	PRJEB4419	ERR594397	35066	4638	451122	31676	90.3325	21	44	2093	203618	27632	78.8	32	44	204	19099	9082	25.8997	41	44	22849313	2230325475	22849313	2172993848	2.92165	0.101491	TARA_039 (MONS) Indian Monsoon Gyres Province	18.5839 N 66.4727 E	60	viruses+PROK	viruses	yes	2010-03-18	25m (DCM)		saline water, including plankton	<-0.22 micrometres	(Sunagawa et al. 2015)	WGS	METAGENOMIC	Illumina HiSeq 2000 paired end sequencing; Marine metagenome.
Env14_Tp1_124_DCM_0-0d2_scaffold2117_1	PRJEB4419	ERR594356	35066	5517	538616	31773	90.6091	23	44	2367	231113	27544	78.549	33	44	195	18781	7424	21.1715	41	44	28457012	2784412043	28457012	2724516296	2.78821	0.0969357	TARA_039 (MONS) Indian Monsoon Gyres Province	18.5918 N 66.622 E	60	viruses+PROK	viruses	yes	2010-03-18	5m (SRF)		saline water, including plankton	<-0.22 micrometres	(Sunagawa et al. 2015)	NA	NA	NA
Env14_Tp1_124_DCM_0-0d2_scaffold2117_1	PRJEB4419	ERR594368	35066	1576	154411	30450	86.8363	23	44	958	94037	27181	77.5138	32	44	113	10905	6217	17.7294	41	44	29023535	2828076891	29023535	2809269087	0.781119	0.0271504	TARA_034 (REDS) Red Sea, Persian Gulf Province	18.3967 N 39.875 E	61	viruses+PROK	viruses	yes	2010-01-20	5m(SRF)		saline water, including plankton	<-0.22 micrometres	(Sunagawa et al. 2015)	NA	NA	NA
Env14_Tp1_124_DCM_0-0d2_scaffold2117_1	PRJEB4419	ERR594370	35066	1637	159998	31375	89.4741	23	44	957	94219	26738	76.2505	34	44	146	14008	9045	25.7942	41	44	32371543	3096201273	32371543	3129205148	0.732927	0.0252846	TARA_034 (REDS) Red Sea, Persian Gulf Province	18.3967 N 39.875 E	61	viruses+PROK	viruses	yes	2010-01-20	5m (SRF)		saline water, including plankton	<-0.22 micrometres	(Sunagawa et al. 2015)	NA	NA	NA
Env14_Tp1_124_DCM_0-0d2_scaffold2117_1	PRJEB4419	ERR594390	35066	3120	304616	31864	90.8686	23	44	2566	251352	30145	85.9665	33	44	627	61269	14995	42.7622	41	44	40848755	4025134671	40848755	3952854872	1.08886	0.0381897	TARA_034 (REDS) Red Sea, Persian Gulf Province	18.4417 N 39.8567 E	61	viruses+PROK	viruses	yes	2010-01-20	60m (DCM)		saline water, including plankton	<-0.22 micrometres	(Sunagawa et al. 2015)	WGS	METAGENOMIC	Illumina HiSeq 2000 paired end sequencing; Marine metagenome.
Env14_Tp1_124_DCM_0-0d2_scaffold2117_1	PRJEB4419	ERR594393	35066	7245	707448	32992	94.0854	23	44	5276	516266	31237	89.0806	32	44	1189	115789	17924	51.115	41	44	50756575	4932558736	50756575	4955191700	2.04038	0.0713701	TARA_032 (REDS) Red Sea, Persian Gulf Province	23.36 N 37.2183 E	62	viruses+PROK	viruses	yes	2010-01-11	5m (SRF)		saline water, including plankton	<-0.22 micrometres	(Sunagawa et al. 2015)	WGS	METAGENOMIC	Illumina HiSeq 2000 paired end sequencing; Marine metagenome.
Env14_Tp1_124_DCM_0-0d2_scaffold2117_1	PRJEB4419	ERR599350	35066	8714	861965	33084	94.3478	21	44	5346	529908	31072	88.61	33	44	631	61428	15321	43.6919	41	44	47602613	4720963283	47602613	4653495410	2.62215	0.0915286	TARA_033 (Red Sea)	21.9467, 38.2517	63	viruses+PROK	viruses	Yes	2010-01-13	5m		saline water, including plankton	<-0.22 micrometres	(Sunagawa et al. 2015)	WGS	METAGENOMIC	Illumina HiSeq 2000 paired end sequencing; Marine metagenome.
Env14_Tp1_124_DCM_0-0d2_scaffold2117_1	PRJEB4419	ERR594401	35066	1499	146833	30831	87.9228	23	44	1101	108461	27782	79.2277	33	44	224	21923	10400	29.6584	41	44	30533216	2931199742	30533216	2925683021	0.714942	0.024547	TARA_031 (REDS) Red Sea, Persian Gulf Province	27.16 N 34.835 E	64	viruses+PROK	viruses	yes	2010-01-09	5m (SRF)		saline water, including plankton	<-0.22 micrometres	(Sunagawa et al. 2015)	NA	NA	NA
Env14_Tp1_124_DCM_0-0d2_scaffold2117_1	PRJEB4419	ERR594410	35066	1596	157752	30975	88.3334	24	44	1190	117563	28250	80.5624	33	44	240	23522	10208	29.1108	42	44	36430030	3532877674	36430030	3490468106	0.640538	0.021905	TARA_031 (REDS) Red Sea, Persian Gulf Province	27.16 N 34.835 E	64	viruses+PROK	viruses	yes	2010-01-09	5m (SRF)		saline water, including plankton	<-0.22 micrometres	(Sunagawa et al. 2015)	NA	NA	NA
OS_VIRSorter_FJ867913_1	PRJNA299757	SRR2837128	38205	4943	428868	30392	79.5498	17	44	1434	123685	26584	69.5825	30	44	414	34440	13864	36.2884	41	44	48646075	4248262123	48646075	4541304814	1.27713	0.0508057	Australia:NWS:Sydney	33.990892 S 151.232120 E	5	PROK	prokaryotes	Yes	2011-08-16	aprox. 2m		seawater	0.1-3µm	(Roth-Schulze et al. 2016)	WGS	METAGENOMIC	AJRS_Metagenomes_CH3: Planktonic replicate 2
OS_VIRSorter_FJ867913_1	PRJNA299757	SRR2837124	38205	5934	513448	31527	82.5206	17	44	1918	164100	27821	72.8203	27	44	546	45393	15299	40.0445	41	44	53201907	4633034970	53201907	4961222619	1.40076	0.0557687	Australia:NWS:Sydney	33.990892 S 151.232120 E	5	PROK	prokaryotes	Yes	2011-08-16	aprox. 2m		seawater	0.1-3µm	(Roth-Schulze et al. 2016)	WGS	METAGENOMIC	AJRS_Metagenomes_CH3: Plnaktonic replicate 1
OS_VIRSorter_FJ867913_1	PRJNA299757	SRR2837131	38205	5926	520480	31685	82.9342	13	44	1913	167029	28316	74.116	28	44	514	43487	15021	39.3168	41	44	57448441	5101545474	57448441	5346312836	1.30394	0.0515767	Australia:NWS:Sydney	33.990892 S 151.232120 E	5	PROK	prokaryotes	Yes	2011-08-16	aprox. 2m		seawater	0.1-3µm	(Roth-Schulze et al. 2016)	WGS	METAGENOMIC	AJRS_Metagenomes_CH3: Planktonic replicate 3
OS_VIRSorter_FJ867913_1	PRJNA294123	SRR2594395	38205	1431	128235	30728	80.4293	19	44	1166	104906	27918	73.0742	29	44	467	40219	14919	39.0499	41	44	18442048	1714325870	18442048	1698026024	0.983632	0.0387972	Korea: Goseong bay	34.9120 N 128.2576 E	1	viruses+PROK	viruses	yes	2014-12-06	NA		Sea water	<0.22 µm	Hwang et al. 2016 and Hwang et al 2032	WGS	METAGENOMIC	Metagenome profiling in the Goseong bay, Korea on December, 2014
OS_VIRSorter_FJ867913_1	PRJNA294123	SRR2594388	38205	8461	809040	34547	90.4253	15	44	6672	637603	32383	84.7612	27	44	2674	249910	20945	54.8227	41	44	17870029	1706582642	17870029	1685588975	6.24269	0.236737	Korea: Goseong bay	34.9120 N 128.2576 E	1	viruses+PROK	viruses	yes	2014-03-10	NA		Sea water	<0.22 µm	no paper	RNA-Seq	METATRANSCRIPTOMIC	Metatranscriptome profiling in the Goseong bay, Korea on March, 2014
OS_VIRSorter_FJ867913_1	PRJNA294123	SRR2632317	38205	14530	1393682	35278	92.3387	13	44	11818	1134649	33389	87.3943	26	44	4438	418840	25091	65.6746	41	44	19494250	1893439112	19494250	1847943311	9.75015	0.372674	Korea: Goseong bay	34.9120 N 128.2576 E	1	viruses+PROK	viruses	yes	2014-03-10	NA		Sea water	<0.22 µm	Hwang et al. 2016 and Hwang et al 2034	WGS	METAGENOMIC	Metagenome profiling in the Goseong bay, Korea on March, 2014
SBRSIO67_VIRSorter_FJ867912_1	PRJNA299757	SRR2837128	38150	4696	405321	30265	79.3316	21	44	1446	124347	27394	71.806	28	44	430	36191	14305	37.4967	41	44	48646075	4248262123	48646075	4541304814	1.20875	0.048267	Australia:NWS:Sydney	33.990892 S 151.232120 E	5	PROK	prokaryotes	Yes	2011-08-16	aprox. 2m		seawater	0.1-3µm	(Roth-Schulze et al. 2016)	WGS	METAGENOMIC	AJRS_Metagenomes_CH3: Planktonic replicate 2
SBRSIO67_VIRSorter_FJ867912_1	PRJNA299757	SRR2837131	38150	5522	482338	30800	80.7339	13	44	1868	163356	28172	73.8453	28	44	543	46436	15547	40.7523	41	44	57448441	5101545474	57448441	5346312836	1.21012	0.0480605	Australia:NWS:Sydney	33.990892 S 151.232120 E	5	PROK	prokaryotes	Yes	2011-08-16	aprox. 2m		seawater	0.1-3µm	(Roth-Schulze et al. 2016)	WGS	METAGENOMIC	AJRS_Metagenomes_CH3: Planktonic replicate 3
SBRSIO67_VIRSorter_FJ867912_1	PRJNA299757	SRR2837124	38150	5567	480011	30976	81.1953	2	44	1889	161865	28292	74.1599	31	44	548	45698	15657	41.0406	41	44	53201907	4633034970	53201907	4961222619	1.31143	0.0523196	Australia:NWS:Sydney	33.990892 S 151.232120 E	5	PROK	prokaryotes	Yes	2011-08-16	aprox. 2m		seawater	0.1-3µm	(Roth-Schulze et al. 2016)	WGS	METAGENOMIC	AJRS_Metagenomes_CH3: Plnaktonic replicate 1
SBRSIO67_VIRSorter_FJ867912_1	PRJNA294123	SRR2594395	38150	1475	132345	31360	82.2018	24	44	1211	109056	28987	75.9817	30	44	494	42668	15702	41.1586	41	44	18442048	1714325870	18442048	1698026024	1.01662	0.0399901	Goseong bay, Korea	34.9120 N 128.2576 E	1	viruses+PROK	viruses	yes	2014-12-06	NA		Sea water	<0.22 µm	Hwang et al. 2016 and Hwang et al 2035	WGS	METAGENOMIC	Metagenome profiling in the Goseong bay, Korea on December, 2014
SBRSIO67_VIRSorter_FJ867912_1	PRJNA294123	SRR2594388	38150	8710	832883	34886	91.4443	18	44	6979	667527	33432	87.633	29	44	2807	262533	22062	57.8296	41	44	17870029	1706582642	17870029	1685588975	6.43593	0.243704	Goseong bay, Korea	34.9120 N 128.2576 E	1	viruses+PROK	viruses	yes	2014-03-10	NA		Sea water	<0.22 µm	no paper	RNA-Seq	METATRANSCRIPTOMIC	Metatranscriptome profiling in the Goseong bay, Korea on March, 2014
SBRSIO67_VIRSorter_FJ867912_1	PRJNA294123	SRR2632317	38150	14956	1435104	35478	92.9961	18	44	12324	1183935	34437	90.2674	29	44	4825	456649	26315	68.9777	41	44	19494250	1893439112	19494250	1847943311	10.0544	0.3836	Goseong bay, Korea	34.9120 N 128.2576 E	1	viruses+PROK	viruses	yes	2014-03-10	NA		Sea water	<0.22 µm	Hwang et al. 2016 and Hwang et al 2037	WGS	METAGENOMIC	Metagenome profiling in the Goseong bay, Korea on March, 2014
SIO_2001_VIRSorter_FJ867910_1	PRJNA299757	SRR2837128	39413	4942	426522	31609	80.1994	2	44	1565	134464	28261	71.7048	3	44	442	36892	14496	36.7797	3	44	48646075	4248262123	48646075	4541304814	1.23122	0.0507955	Australia:NWS:Sydney	33.990892 S 151.232120 E	5	PROK	prokaryotes	Yes	2011-08-16	aprox. 2m		seawater	0.1-3µm	(Roth-Schulze et al. 2016)	WGS	METAGENOMIC	AJRS_Metagenomes_CH3: Planktonic replicate 2
SIO_2001_VIRSorter_FJ867910_1	PRJNA299757	SRR2837124	39413	5842	503472	32168	81.6177	2	44	1983	169954	29400	74.5947	3	44	557	46419	15366	38.9871	41	44	53201907	4633034970	53201907	4961222619	1.33145	0.054904	Australia:NWS:Sydney	33.990892 S 151.232120 E	5	PROK	prokaryotes	Yes	2011-08-16	aprox. 2m		seawater	0.1-3µm	(Roth-Schulze et al. 2016)	WGS	METAGENOMIC	AJRS_Metagenomes_CH3: Plnaktonic replicate 1
SIO_2001_VIRSorter_FJ867910_1	PRJNA299757	SRR2837131	39413	5821	508983	32537	82.554	2	44	2007	175631	29585	75.0641	3	44	535	45863	15267	38.736	41	44	57448441	5101545474	57448441	5346312836	1.23605	0.0506628	Australia:NWS:Sydney	33.990892 S 151.232120 E	5	PROK	prokaryotes	Yes	2011-08-16	aprox. 2m		seawater	0.1-3µm	(Roth-Schulze et al. 2016)	WGS	METAGENOMIC	AJRS_Metagenomes_CH3: Planktonic replicate 3
SIO_2001_VIRSorter_FJ867910_1	PRJNA294123	SRR2594395	39413	1528	137288	32703	82.9752	2	44	1249	112577	30285	76.8401	3	44	486	42250	15964	40.5044	3	44	18442048	1714325870	18442048	1698026024	1.0208	0.0414271	Goseong bay, Korea	34.9120 N 128.2576 E	1	viruses+PROK	viruses	yes	2014-12-06	NA		Sea water	<0.22 µm	Hwang et al. 2016 and Hwang et al 2038	WGS	METAGENOMIC	Metagenome profiling in the Goseong bay, Korea on December, 2014
SIO_2001_VIRSorter_FJ867910_1	PRJNA294123	SRR2594388	39413	8994	860198	36515	92.6471	2	44	7286	696886	34746	88.1587	3	44	2886	270199	22751	57.7246	3	44	17870029	1706582642	17870029	1685588975	6.434	0.25165	Goseong bay, Korea	34.9120 N 128.2576 E	1	viruses+PROK	viruses	yes	2014-03-10	NA		Sea water	<0.22 µm	no paper	RNA-Seq	METATRANSCRIPTOMIC	Metatranscriptome profiling in the Goseong bay, Korea on March, 2014
SIO_2001_VIRSorter_FJ867910_1	PRJNA294123	SRR2632317	39413	15553	1491813	37014	93.9132	2	44	12920	1240446	35768	90.7518	3	44	4745	447226	27006	68.5205	3	44	19494250	1893439112	19494250	1847943311	10.1168	0.398912	Goseong bay, Korea	34.9120 N 128.2576 E	1	viruses+PROK	viruses	yes	2014-03-10	NA		Sea water	<0.22 µm	Hwang et al. 2016 and Hwang et al 2040	WGS	METAGENOMIC	Metagenome profiling in the Goseong bay, Korea on March, 2014
SIOMB_VIRSorter_FJ867914_1	PRJNA299757	SRR2837128	38252	4606	398159	29734	77.7319	20	44	1424	122071	26099	68.2291	30	44	393	32535	13689	35.7864	41	44	48646075	4248262123	48646075	4541304814	1.18423	0.0473419	Australia:NWS:Sydney	33.990892 S 151.232120 E	5	PROK	prokaryotes	Yes	2011-08-16	aprox. 2m		seawater	0.1-3µm	(Roth-Schulze et al. 2016)	WGS	METAGENOMIC	AJRS_Metagenomes_CH3: Planktonic replicate 2
SIOMB_VIRSorter_FJ867914_1	PRJNA299757	SRR2837131	38252	5438	476353	30831	80.5997	13	44	1869	163413	27537	71.9884	32	44	509	42710	14919	39.0019	41	44	57448441	5101545474	57448441	5346312836	1.19192	0.0473294	Australia:NWS:Sydney	33.990892 S 151.232120 E	5	PROK	prokaryotes	Yes	2011-08-16	aprox. 2m		seawater	0.1-3µm	(Roth-Schulze et al. 2016)	WGS	METAGENOMIC	AJRS_Metagenomes_CH3: Planktonic replicate 3
SIOMB_VIRSorter_FJ867914_1	PRJNA299757	SRR2837124	38252	5463	471779	31244	81.6794	21	44	1860	159127	27721	72.4694	31	44	515	42580	14585	38.1287	41	44	53201907	4633034970	53201907	4961222619	1.2855	0.0513421	Australia:NWS:Sydney	33.990892 S 151.232120 E	5	PROK	prokaryotes	Yes	2011-08-16	aprox. 2m		seawater	0.1-3µm	(Roth-Schulze et al. 2016)	WGS	METAGENOMIC	AJRS_Metagenomes_CH3: Plnaktonic replicate 1
SIOMB_VIRSorter_FJ867914_1	PRJNA294123	SRR2594395	38252	1406	125950	29996	78.4168	17	44	1125	100623	26993	70.5662	30	44	468	40178	14783	38.6463	41	44	18442048	1714325870	18442048	1698026024	0.964918	0.0381194	Goseong bay, Korea	34.9120 N 128.2576 E	1	viruses+PROK	viruses	yes	2014-12-06	NA		Sea water	<0.22 µm	Hwang et al. 2016 and Hwang et al 2041	WGS	METAGENOMIC	Metagenome profiling in the Goseong bay, Korea on December, 2014
SIOMB_VIRSorter_FJ867914_1	PRJNA294123	SRR2594388	38252	8302	793031	33777	88.3013	18	44	6602	631062	31404	82.0977	29	44	2727	255423	20625	53.9187	41	44	17870029	1706582642	17870029	1685588975	6.11165	0.232288	Goseong bay, Korea	34.9120 N 128.2576 E	1	viruses+PROK	viruses	yes	2014-03-10	NA		Sea water	<0.22 µm	no paper	RNA-Seq	METATRANSCRIPTOMIC	Metatranscriptome profiling in the Goseong bay, Korea on March, 2014
SIOMB_VIRSorter_FJ867914_1	PRJNA294123	SRR2632317	38252	14007	1342082	34563	90.3561	17	44	11206	1074472	32875	85.9432	28	44	4369	411390	24147	63.1261	41	44	19494250	1893439112	19494250	1847943311	9.37762	0.35926	Goseong bay, Korea	34.9120 N 128.2576 E	1	viruses+PROK	viruses	yes	2014-03-10	NA		Sea water	<0.22 µm	Hwang et al. 2016 and Hwang et al 2043	WGS	METAGENOMIC	Metagenome profiling in the Goseong bay, Korea on March, 2014
