# Supplementary material for: Cobaviruses – a new globally distributed phage group infecting Rhodobacteraceae in marine ecosystems
Source: ISME J. 2019 Feb 4;13(6):1404–21. doi: 10.1038/s41396-019-0362-7 (PMC6775973; doi:10.1038/s41396-019-0362-7)
Supplement: Supplementary file 6 — SI_file_S6 [file 41396_2019_362_MOESM6_ESM.xlsx]

## Sheet: VICTOR_intergenomic_distances_n
Query	Subject	GBDP_distance_formula_D0	D0_as_similarity
Burkholderia_phage_Bcep22_158997720	Burkholderia_phage_Bcep22_347730584	0	100
vB_LenP_VB1	vB_LenP_VB3	0.00425242	99.6
Roseobacter_phage_SIO1_9964607	vB_LenP_VB1	0.153371	84.7
Roseophage_OS	vB_LenP_VB1	0.162541	83.7
Roseophage_SIO1_2001	vB_LenP_VB1	0.16559	83.4
Roseophage_SRBSIO67	vB_LenP_VB1	0.178553	82.1
Roseophage_MB	vB_LenP_VB1	0.179035	82.1
Celeribacter_phage_P12053L_NC_018280	vB_LenP_VB1	0.188053	81.2
Synechococcus_phage_P60_429864706	Synechococcus_phage_syn5_145588088	0.723078	27.7
vB_LenP_VB1	vB_LenP_VB2	0.730554	26.9
Synechococcus_phage_P60_18640469	Synechococcus_phage_syn5_145588088	0.730885	26.9
vB_LenP_VB2	vB_LenP_VB3	0.731014	26.9
EnvZ_3300006637_Ga0075461_10000015	vB_LenP_VB1	0.81177	18.8
Env14_Tp1_124_DCM_0_0d2_scaffold2117_1	vB_LenP_VB1	0.847054	15.3
Env9_3300002483_JGI25132J35274_1000025	vB_LenP_VB1	0.850104	15
Env8_3300000117_DelMOWin2010_c10000155	vB_LenP_VB1	0.85222	14.8
EnvY_3300003264_JGI26119J46589_1000020	vB_LenP_VB1	0.855723	14.4
EnvX	vB_LenP_VB1	0.859915	14
Env_TARA_ERS488813_N000141	vB_LenP_VB1	0.879167	12.1
Env_3300001749_JGI24025J20009_10000213	vB_LenP_VB1	0.887377	11.3
Env_TARA_ERS490285_N000309	vB_LenP_VB1	0.915322	8.5
Env_TARA_ERS489148_N000158	vB_LenP_VB1	0.921537	7.8
vB_LenP_VB1	Vibrio_phage_ICP2	0.970547	2.9
Prochlorococcus_phage_P_SSP7_265525440	Synechococcus_phage_syn5_145588088	0.974581	2.5
Prochlorococcus_phage_P_SSP7_388482645	Synechococcus_phage_syn5_145588088	0.974592	2.5
Citrobacter_phage_CVT22	vB_LenP_VB1	0.977027	2.3
vB_LenP_VB2	Vibrio_phage_ICP2	0.97707	2.3
Salinivibrio_phage_CW02	vB_LenP_VB1	0.977656	2.2
Prochlorococcus_phage_P_SSP7_265525440	Synechococcus_phage_P60_18640469	0.979625	2
Prochlorococcus_phage_P_SSP7_388482645	Synechococcus_phage_P60_18640469	0.979634	2
Pseudomonas_phage_PA11	vB_LenP_VB1	0.980201	2
Enterobacteria_phage_T7_265524965	Synechococcus_phage_syn5_145588088	0.991383	0.9
Enterobacteria_phage_T7_9627425	Synechococcus_phage_syn5_145588088	0.991399	0.9
Pseudomonad_phage_gh_1_29243560	Synechococcus_phage_syn5_145588088	0.992689	0.7
Kluyvera_phage_Kvp1_211997226	Synechococcus_phage_syn5_145588088	0.992741	0.7
Pseudoalteromonas_phage_HP1	vB_LenP_VB1	0.993885	0.6
Bacillus_phage_phi29_190888834	vB_LenP_VB1	0.994617	0.5
Enterobacteria_phage_K1E_83308165	vB_LenP_VB1	0.99527	0.5
Env_3300001749_JGI24025J20009_10000213	Synechococcus_phage_syn5_145588088	0.995682	0.4
Enterobacteria_phage_T7_265524965	Synechococcus_phage_P60_18640469	0.995916	0.4
Enterobacteria_phage_T7_9627425	Synechococcus_phage_P60_18640469	0.995923	0.4
Enterobacteria_phage_Phieco32_164375393	vB_LenP_VB1	0.996092	0.4
vB_LenP_VB1	Vibrio_phage_VpV262_26051202	0.99624	0.4
Pantoea_phage_Limezero_332800691	Synechococcus_phage_syn5_145588088	0.996426	0.4
Pseudomonas_phage_phiKMV_33300811	Synechococcus_phage_syn5_145588088	0.996642	0.3
Burkholderia_phage_Dc1_374427926	Synechococcus_phage_syn5_145588088	0.996891	0.3
vB_LenP_VB2	Vibrio_phage_VpV262_26051202	0.996917	0.3
Pseudomonad_phage_gh_1_29243560	Synechococcus_phage_P60_18640469	0.997137	0.3
Bacillus_phage_B103_197281700	Synechococcus_phage_P60_18640469	0.997208	0.3
Erwinia_amylovora_phage_Era103_121621816	vB_LenP_VB1	0.997383	0.3
Synechococcus_phage_syn5_145588088	Burkholderia_phage_Bcep22_347730584	0.997384	0.3
Bordetella_phage_BPP_1_40950101	Synechococcus_phage_syn5_145588088	0.997475	0.3
Salinivibrio_phage_CW02	Synechococcus_phage_P60_18640469	0.997491	0.3
Mycoplasma_phage_P1_9864036	Synechococcus_phage_P60_18640469	0.997514	0.2
Pseudomonas_phage_LUZ24_161168236	Synechococcus_phage_P60_18640469	0.997604	0.2
Enterobacteria_phage_K1_5_40787070	Synechococcus_phage_P60_18640469	0.997648	0.2
Burkholderia_phage_Bcepil02_347730509	Synechococcus_phage_syn5_145588088	0.997687	0.2
Kluyvera_phage_Kvp1_211997226	Synechococcus_phage_P60_18640469	0.997779	0.2
Enterobacteria_phage_K1_5_40787070	vB_LenP_VB1	0.997847	0.2
Synechococcus_phage_P60_429864706	Vibrio_phage_ICP2	0.997862	0.2
Streptococcus_phage_Cp_1_659665706	vB_LenP_VB1	0.997863	0.2
Phormidium_phage_Pf_WMP4_113201832	Synechococcus_phage_P60_18640469	0.997917	0.2
Kluyvera_phage_Kvp1_211997226	vB_LenP_VB1	0.997941	0.2
Pseudomonas_phage_F116_48527494	Synechococcus_phage_syn5_145588088	0.997953	0.2
Pantoea_phage_Limelight_308071837	Synechococcus_phage_syn5_145588088	0.997984	0.2
Pseudomonas_phage_LUZ24_161168236	vB_LenP_VB1	0.997995	0.2
Pseudomonas_phage_H66_441462320	Synechococcus_phage_syn5_145588088	0.998009	0.2
Bacillus_phage_phi29_216046	vB_LenP_VB1	0.998051	0.2
Pantoea_phage_Limezero_332800691	Synechococcus_phage_P60_18640469	0.998108	0.2
Roseobacter_phage_SIO1_9964607	Synechococcus_phage_syn5_145588088	0.998165	0.2
Enterobacteria_phage_T7_265524965	vB_LenP_VB1	0.998174	0.2
Burkholderia_phage_Bcepmigl_394777702	Synechococcus_phage_syn5_145588088	0.998177	0.2
Enterobacteria_phage_T7_9627425	vB_LenP_VB1	0.998177	0.2
Escherichia_phage_N4_117650898	Synechococcus_phage_P60_18640469	0.998229	0.2
Phormidium_phage_Pf_WMP3_146230032	vB_LenP_VB1	0.998238	0.2
Bacillus_phage_phi29_216046	Synechococcus_phage_syn5_145588088	0.998292	0.2
Shigella_phage_Sf6_33334157	vB_LenP_VB1	0.998308	0.2
Phormidium_phage_Pf_WMP4_113201832	vB_LenP_VB1	0.998348	0.2
Pantoea_phage_Limelight_308071837	Synechococcus_phage_P60_18640469	0.998377	0.2
Pantoea_phage_Limelight_308071837	vB_LenP_VB1	0.998383	0.2
Env_3300001749_JGI24025J20009_10000213	Synechococcus_phage_P60_18640469	0.998399	0.2
Pseudomonas_phage_PaP3_38455988	vB_LenP_VB1	0.998436	0.2
Enterobacteria_phage_K1E_83308165	Synechococcus_phage_P60_18640469	0.998443	0.2
Burkholderia_phage_BcepC6B_47778996	Synechococcus_phage_syn5_145588088	0.998443	0.2
Mycoplasma_phage_P1_9864036	vB_LenP_VB1	0.998456	0.2
Streptococcus_phage_Cp_1_2288892	Synechococcus_phage_syn5_145588088	0.998475	0.2
Escherichia_phage_N4_117650898	vB_LenP_VB1	0.99855	0.1
Roseobacter_phage_SIO1_9964607	Synechococcus_phage_P60_18640469	0.998587	0.1
Pseudomonas_phage_LKA1_114796430	Synechococcus_phage_syn5_145588088	0.998588	0.1
Staphylococcus_phage_44AHJD_29378344	vB_LenP_VB1	0.998595	0.1
Pseudomonas_phage_119X_89152532	Synechococcus_phage_P60_18640469	0.998641	0.1
Streptococcus_phage_Cp_1_2288892	vB_LenP_VB1	0.998656	0.1
Synechococcus_phage_P60_429864706	Burkholderia_phage_Bcep22_347730584	0.998661	0.1
Pseudoalteromonas_phage_RIO_1	vB_LenP_VB1	0.998667	0.1
Erwinia_amylovora_phage_Era103_121621816	Synechococcus_phage_syn5_145588088	0.998669	0.1
Env_TARA_ERS488813_N000141	Synechococcus_phage_syn5_145588088	0.998671	0.1
Pseudomonad_phage_gh_1_29243560	vB_LenP_VB1	0.998736	0.1
Enterobacteria_phage_Phieco32_164375393	Synechococcus_phage_P60_18640469	0.998756	0.1
Roseophage_SIO1_2001	Synechococcus_phage_syn5_145588088	0.998785	0.1
Roseophage_MB	Synechococcus_phage_P60_18640469	0.998792	0.1
Bacillus_phage_phi29_190888834	Synechococcus_phage_syn5_145588088	0.998809	0.1
Synechococcus_phage_syn5_145588088	Vibrio_phage_ICP2	0.998811	0.1
Bacillus_phage_B103_22855148	Synechococcus_phage_syn5_145588088	0.998828	0.1
Roseophage_OS	Synechococcus_phage_syn5_145588088	0.998839	0.1
Erwinia_amylovora_phage_Era103_121621816	Synechococcus_phage_P60_18640469	0.998843	0.1
Bordetella_phage_BPP_1_40950101	Synechococcus_phage_P60_18640469	0.998849	0.1
Salinivibrio_phage_CW02	Synechococcus_phage_syn5_145588088	0.998849	0.1
Salmonella_phage_ST64T_24250761	vB_LenP_VB1	0.998874	0.1
Env8_3300000117_DelMOWin2010_c10000155	Synechococcus_phage_syn5_145588088	0.998913	0.1
Bacillus_phage_B103_197281700	vB_LenP_VB1	0.998914	0.1
Enterobacteria_phage_SP6_31795528	Synechococcus_phage_syn5_145588088	0.998933	0.1
Pseudomonas_phage_PaP3_38455988	Synechococcus_phage_syn5_145588088	0.999008	0.1
Pseudomonas_phage_119X_89152532	Synechococcus_phage_syn5_145588088	0.999029	0.1
Env_TARA_ERS490953_N000102	Synechococcus_phage_P60_18640469	0.999056	0.1
Pseudomonas_phage_LUZ24_161168236	Synechococcus_phage_syn5_145588088	0.999074	0.1
Synechococcus_phage_syn5_145588088	Vibrio_phage_VpV262_26051202	0.999111	0.1
Celeribacter_phage_P12053L_NC_018280	Synechococcus_phage_P60_18640469	0.999124	0.1
Pseudomonas_phage_PA11	Synechococcus_phage_P60_18640469	0.999139	0.1
Enterobacteria_phage_K1_5_40787070	Synechococcus_phage_syn5_145588088	0.999139	0.1
Lactococcus_phage_KSY1_108861344	vB_LenP_VB1	0.999162	0.1
Roseophage_SRBSIO67	Synechococcus_phage_P60_18640469	0.999186	0.1
Roseophage_OS	Synechococcus_phage_P60_18640469	0.999187	0.1
Salmonella_phage_ST64T_24250761	Synechococcus_phage_P60_18640469	0.999198	0.1
Enterobacteria_phage_P22_169643728	Synechococcus_phage_P60_18640469	0.999207	0.1
Enterobacteria_phage_P22_169658842	Synechococcus_phage_P60_18640469	0.999207	0.1
Enterobacteria_phage_P22_8439576	Synechococcus_phage_P60_18640469	0.999208	0.1
Enterobacteria_phage_P22_21914413	Synechococcus_phage_P60_18640469	0.999208	0.1
Enterobacteria_phage_P22_28394262	Synechococcus_phage_P60_18640469	0.999208	0.1
Env9_3300002483_JGI25132J35274_1000025	Synechococcus_phage_P60_18640469	0.999218	0.1
Phormidium_phage_Pf_WMP3_146230032	Synechococcus_phage_P60_18640469	0.999232	0.1
Burkholderia_phage_Bcepmigl_394777702	Synechococcus_phage_P60_18640469	0.999233	0.1
Streptococcus_phage_C1_30973863	Synechococcus_phage_syn5_145588088	0.999237	0.1
Burkholderia_phage_BcepC6B_47778996	Synechococcus_phage_P60_18640469	0.999247	0.1
Salmonella_phage_HK620_13517559	Synechococcus_phage_P60_18640469	0.999257	0.1
Env8_3300000117_DelMOWin2010_c10000155	Synechococcus_phage_P60_18640469	0.999259	0.1
Shigella_phage_Sf6_33334157	Synechococcus_phage_P60_18640469	0.999264	0.1
Bacillus_phage_B103_22855148	vB_LenP_VB1	0.999286	0.1
Salmonella_phage_HK620_13517559	Synechococcus_phage_syn5_145588088	0.99929	0.1
Synechococcus_phage_P60_18640469	Vibrio_phage_VpV262_26051202	0.999318	0.1
Bacillus_phage_GA_1_12248100	vB_LenP_VB1	0.999331	0.1
Salmonella_phage_ST64T_24250761	Synechococcus_phage_syn5_145588088	0.999333	0.1
Lactococcus_phage_KSY1_108861344	Synechococcus_phage_P60_18640469	0.999339	0.1
Streptococcus_phage_C1_30973863	Synechococcus_phage_P60_18640469	0.999349	0.1
Env_TARA_ERS490953_N000102	vB_LenP_VB1	0.999352	0.1
Pseudomonas_phage_119X_89152532	vB_LenP_VB1	0.999354	0.1
EnvZ_3300006637_Ga0075461_10000015	Synechococcus_phage_P60_18640469	0.999355	0.1
Pseudoalteromonas_phage_RIO_1	Synechococcus_phage_syn5_145588088	0.999356	0.1
Pseudomonas_phage_H66_441462320	vB_LenP_VB1	0.999374	0.1
Bacillus_phage_phi29_190888834	Synechococcus_phage_P60_18640469	0.999375	0.1
Enterobacteria_phage_P22_169643728	vB_LenP_VB1	0.999377	0.1
Enterobacteria_phage_P22_169658842	vB_LenP_VB1	0.999377	0.1
Enterobacteria_phage_P22_8439576	vB_LenP_VB1	0.999377	0.1
Enterobacteria_phage_P22_21914413	vB_LenP_VB1	0.999377	0.1
Enterobacteria_phage_P22_28394262	vB_LenP_VB1	0.999377	0.1
Roseophage_SIO1_2001	Synechococcus_phage_P60_18640469	0.999381	0.1
Burkholderia_phage_Dc1_374427926	Synechococcus_phage_P60_18640469	0.999389	0.1
Pseudoalteromonas_phage_RIO_1	Synechococcus_phage_P60_18640469	0.99939	0.1
Env_TARA_ERS490285_N000309	Synechococcus_phage_syn5_145588088	0.999391	0.1
Pseudomonas_phage_phiKMV_33300811	Synechococcus_phage_P60_18640469	0.999425	0.1
Escherichia_phage_PhiV10_155030137	Synechococcus_phage_P60_18640469	0.999437	0.1
Salmonella_phage_HK620_13517559	vB_LenP_VB1	0.999439	0.1
Env_TARA_ERS490285_N000309	Synechococcus_phage_P60_18640469	0.999447	0.1
Salmonella_phage_epsilon15_30266034	vB_LenP_VB1	0.999449	0.1
Streptococcus_phage_Cp_1_659665706	Burkholderia_phage_Bcep22_347730584	0.99945	0.1
Env_TARA_ERS489148_N000158	Synechococcus_phage_P60_18640469	0.999457	0.1
EnvY_3300003264_JGI26119J46589_1000020	Synechococcus_phage_syn5_145588088	0.999465	0.1
Pseudomonas_phage_PA11	Synechococcus_phage_syn5_145588088	0.999478	0.1
Roseophage_SRBSIO67	Synechococcus_phage_syn5_145588088	0.999478	0.1
Roseophage_MB	Synechococcus_phage_syn5_145588088	0.999479	0.1
Celeribacter_phage_P12053L_NC_018280	Synechococcus_phage_syn5_145588088	0.999483	0.1
Prochlorococcus_phage_P_SSP7_265525440	vB_LenP_VB1	0.999484	0.1
Prochlorococcus_phage_P_SSP7_388482645	vB_LenP_VB1	0.999484	0.1
Env14_Tp1_124_DCM_0_0d2_scaffold2117_1	Synechococcus_phage_P60_18640469	0.999494	0.1
EnvX	Synechococcus_phage_syn5_145588088	0.999494	0.1
Escherichia_phage_PhiV10_155030137	vB_LenP_VB1	0.999495	0.1
Env9_3300002483_JGI25132J35274_1000025	Synechococcus_phage_syn5_145588088	0.999499	0.1
Streptococcus_phage_Cp_1_659665706	Synechococcus_phage_syn5_145588088	0.999515	0
Bordetella_phage_BPP_1_40950101	vB_LenP_VB1	0.999516	0
Enterobacteria_phage_K1E_83308165	Synechococcus_phage_syn5_145588088	0.999519	0
Bacillus_phage_phi29_216046	Synechococcus_phage_P60_18640469	0.999524	0
Escherichia_phage_N4_117650898	Synechococcus_phage_syn5_145588088	0.999553	0
Pseudomonas_phage_F116_48527494	vB_LenP_VB1	0.999554	0
Pseudoalteromonas_phage_HP1	Synechococcus_phage_syn5_145588088	0.999562	0
Enterobacteria_phage_SP6_31795528	Synechococcus_phage_P60_18640469	0.999564	0
Citrobacter_phage_CVT22	Synechococcus_phage_P60_18640469	0.999581	0
Pantoea_phage_Limezero_332800691	vB_LenP_VB1	0.999591	0
Env_TARA_ERS488813_N000141	Synechococcus_phage_P60_18640469	0.999593	0
Burkholderia_phage_Bcepil02_347730509	Synechococcus_phage_P60_18640469	0.999602	0
Pseudomonas_phage_LKA1_114796430	Synechococcus_phage_P60_18640469	0.99962	0
Pseudomonas_phage_PaP3_38455988	Synechococcus_phage_P60_18640469	0.999636	0
Burkholderia_phage_Bcep22_158997720	Vibrio_phage_VpV262_26051202	0.999636	0
Pseudomonas_phage_H66_441462320	Synechococcus_phage_P60_18640469	0.999646	0
Burkholderia_phage_Bcepmigl_394777702	vB_LenP_VB1	0.99967	0
Burkholderia_phage_Bcep22_158997720	Vibrio_phage_ICP2	0.999701	0
Actinomyces_phage_Av_1_150248510	Synechococcus_phage_P60_18640469	1	0
Actinomyces_phage_Av_1_150248510	Synechococcus_phage_syn5_145588088	1	0
Actinomyces_phage_Av_1_150248510	vB_LenP_VB1	1	0
Burkholderia_phage_BcepC6B_47778996	vB_LenP_VB1	1	0
Burkholderia_phage_Bcepil02_347730509	vB_LenP_VB1	1	0
Burkholderia_phage_Dc1_374427926	vB_LenP_VB1	1	0
Citrobacter_phage_CVT22	Synechococcus_phage_syn5_145588088	1	0
Endosymbiont_phage_APSE_1_6117998	Synechococcus_phage_P60_18640469	1	0
Endosymbiont_phage_APSE_1_6117998	Synechococcus_phage_syn5_145588088	1	0
Endosymbiont_phage_APSE_1_6117998	vB_LenP_VB1	1	0
Enterobacteria_phage_P22_8439576	Synechococcus_phage_syn5_145588088	1	0
Bacillus_phage_B103_22855148	Synechococcus_phage_P60_18640469	1	0
Enterobacteria_phage_P22_21914413	Synechococcus_phage_syn5_145588088	1	0
Enterobacteria_phage_P22_28394262	Synechococcus_phage_syn5_145588088	1	0
Enterobacteria_phage_P22_169643728	Synechococcus_phage_syn5_145588088	1	0
Enterobacteria_phage_P22_169658842	Synechococcus_phage_syn5_145588088	1	0
Enterobacteria_phage_Phieco32_164375393	Synechococcus_phage_syn5_145588088	1	0
Enterobacteria_phage_SP6_31795528	vB_LenP_VB1	1	0
Bacillus_phage_B103_197281700	Synechococcus_phage_syn5_145588088	1	0
Env14_Tp1_124_DCM_0_0d2_scaffold2117_1	Synechococcus_phage_syn5_145588088	1	0
Env_TARA_ERS489148_N000158	Synechococcus_phage_syn5_145588088	1	0
Env_TARA_ERS490953_N000102	Synechococcus_phage_syn5_145588088	1	0
EnvX	Synechococcus_phage_P60_18640469	1	0
EnvY_3300003264_JGI26119J46589_1000020	Synechococcus_phage_P60_18640469	1	0
EnvZ_3300006637_Ga0075461_10000015	Synechococcus_phage_syn5_145588088	1	0
Bacillus_phage_GA_1_12248100	Synechococcus_phage_P60_18640469	1	0
Bacillus_phage_GA_1_12248100	Synechococcus_phage_syn5_145588088	1	0
Escherichia_phage_PhiV10_155030137	Synechococcus_phage_syn5_145588088	1	0
Lactococcus_phage_KSY1_108861344	Synechococcus_phage_syn5_145588088	1	0
Mycoplasma_phage_P1_9864036	Synechococcus_phage_syn5_145588088	1	0
Phormidium_phage_Pf_WMP3_146230032	Synechococcus_phage_syn5_145588088	1	0
Phormidium_phage_Pf_WMP4_113201832	Synechococcus_phage_syn5_145588088	1	0
Pseudoalteromonas_phage_HP1	Synechococcus_phage_P60_18640469	1	0
Pseudomonas_phage_F116_48527494	Synechococcus_phage_P60_18640469	1	0
Pseudomonas_phage_LKA1_114796430	vB_LenP_VB1	1	0
Pseudomonas_phage_phiKMV_33300811	vB_LenP_VB1	1	0
Salmonella_phage_epsilon15_30266034	Synechococcus_phage_P60_18640469	1	0
Salmonella_phage_epsilon15_30266034	Synechococcus_phage_syn5_145588088	1	0
Shigella_phage_Sf6_33334157	Synechococcus_phage_syn5_145588088	1	0
Staphylococcus_phage_44AHJD_29378344	Synechococcus_phage_P60_18640469	1	0
Staphylococcus_phage_44AHJD_29378344	Synechococcus_phage_syn5_145588088	1	0
Streptococcus_phage_C1_30973863	vB_LenP_VB1	1	0
Streptococcus_phage_Cp_1_2288892	Synechococcus_phage_P60_18640469	1	0
Streptococcus_phage_Cp_1_659665706	Synechococcus_phage_P60_18640469	1	0
Synechococcus_phage_P60_18640469	vB_LenP_VB1	1	0
Synechococcus_phage_P60_429864706	vB_LenP_VB1	1	0
Synechococcus_phage_syn5_145588088	vB_LenP_VB1	1	0
vB_LenP_VB1	Burkholderia_phage_Bcep22_158997720	1	0
vB_LenP_VB2	Burkholderia_phage_Bcep22_347730584	1	0
Bacillus_phage_phi29_216046	Bacillus_phage_phi29_190888834	0	100
Enterobacteria_phage_P22_8439576	Enterobacteria_phage_P22_21914413	0	100
Enterobacteria_phage_P22_8439576	Enterobacteria_phage_P22_28394262	0	100
Enterobacteria_phage_P22_21914413	Enterobacteria_phage_P22_28394262	0	100
Enterobacteria_phage_P22_169643728	Enterobacteria_phage_P22_169658842	0	100
Enterobacteria_phage_T7_9627425	Enterobacteria_phage_T7_265524965	0.00200715	99.8
Prochlorococcus_phage_P_SSP7_265525440	Prochlorococcus_phage_P_SSP7_388482645	0.00497171	99.5
Enterobacteria_phage_P22_21914413	Enterobacteria_phage_P22_169643728	0.00552864	99.4
Enterobacteria_phage_P22_21914413	Enterobacteria_phage_P22_169658842	0.00552864	99.4
Enterobacteria_phage_P22_28394262	Enterobacteria_phage_P22_169643728	0.00552864	99.4
Enterobacteria_phage_P22_28394262	Enterobacteria_phage_P22_169658842	0.00552864	99.4
Enterobacteria_phage_P22_8439576	Enterobacteria_phage_P22_169643728	0.00557661	99.4
Enterobacteria_phage_P22_8439576	Enterobacteria_phage_P22_169658842	0.00557661	99.4
Bacillus_phage_B103_22855148	Bacillus_phage_B103_197281700	0.00781104	99.2
Synechococcus_phage_P60_18640469	Synechococcus_phage_P60_429864706	0.0125652	98.7
Roseobacter_phage_SIO1_9964607	Roseophage_SIO1_2001	0.042201	95.8
Roseophage_OS	Roseophage_SIO1_2001	0.0497178	95
Roseophage_MB	Roseophage_OS	0.0504074	95
Roseophage_MB	Roseophage_SRBSIO67	0.0565299	94.3
Roseophage_MB	Roseophage_SIO1_2001	0.0590742	94.1
EnvX	EnvY_3300003264_JGI26119J46589_1000020	0.0618722	93.8
Roseobacter_phage_SIO1_9964607	Roseophage_OS	0.0642613	93.6
Roseophage_OS	Roseophage_SRBSIO67	0.0644621	93.6
Roseobacter_phage_SIO1_9964607	Roseophage_SRBSIO67	0.0646781	93.5
Roseophage_SIO1_2001	Roseophage_SRBSIO67	0.0728827	92.7
Enterobacteria_phage_K1_5_40787070	Enterobacteria_phage_K1E_83308165	0.076833	92.3
Roseobacter_phage_SIO1_9964607	Roseophage_MB	0.0775304	92.2
Burkholderia_phage_Bcepil02_347730509	Burkholderia_phage_Dc1_374427926	0.0965945	90.3
Streptococcus_phage_Cp_1_2288892	Streptococcus_phage_Cp_1_659665706	0.0979685	90.2
Pseudoalteromonas_phage_HP1	Pseudoalteromonas_phage_RIO_1	0.129525	87
Roseobacter_phage_SIO1_9964607	vB_LenP_VB3	0.15598	84.4
Pseudomonas_phage_LUZ24_161168236	Pseudomonas_phage_PaP3_38455988	0.158283	84.2
Roseophage_OS	vB_LenP_VB3	0.164939	83.5
Roseophage_SIO1_2001	vB_LenP_VB3	0.168164	83.2
Bacillus_phage_B103_22855148	Bacillus_phage_phi29_190888834	0.170579	82.9
Roseophage_SRBSIO67	vB_LenP_VB3	0.181113	81.9
Roseophage_MB	vB_LenP_VB3	0.184028	81.6
Celeribacter_phage_P12053L_NC_018280	Roseobacter_phage_SIO1_9964607	0.185691	81.4
Bacillus_phage_B103_197281700	Bacillus_phage_phi29_190888834	0.19043	81
Celeribacter_phage_P12053L_NC_018280	vB_LenP_VB3	0.191419	80.9
Celeribacter_phage_P12053L_NC_018280	Roseophage_OS	0.194736	80.5
Burkholderia_phage_Bcepil02_347730509	Burkholderia_phage_Bcepmigl_394777702	0.195557	80.4
Celeribacter_phage_P12053L_NC_018280	Roseophage_SIO1_2001	0.198041	80.2
Bacillus_phage_B103_22855148	Bacillus_phage_phi29_216046	0.203706	79.6
Burkholderia_phage_Bcepmigl_394777702	Burkholderia_phage_Bcep22_347730584	0.205237	79.5
Burkholderia_phage_Bcepmigl_394777702	Burkholderia_phage_Bcep22_158997720	0.20525	79.5
Celeribacter_phage_P12053L_NC_018280	Roseophage_SRBSIO67	0.212438	78.8
Celeribacter_phage_P12053L_NC_018280	Roseophage_MB	0.212624	78.7
Pseudomonas_phage_F116_48527494	Pseudomonas_phage_H66_441462320	0.213314	78.7
Burkholderia_phage_Bcepmigl_394777702	Burkholderia_phage_Dc1_374427926	0.224749	77.5
Bacillus_phage_B103_197281700	Bacillus_phage_phi29_216046	0.225845	77.4
Burkholderia_phage_Bcepil02_347730509	Burkholderia_phage_Bcep22_347730584	0.272617	72.7
Burkholderia_phage_Bcepil02_347730509	Burkholderia_phage_Bcep22_158997720	0.272631	72.7
Enterobacteria_phage_T7_265524965	Kluyvera_phage_Kvp1_211997226	0.273476	72.7
Enterobacteria_phage_T7_9627425	Kluyvera_phage_Kvp1_211997226	0.273848	72.6
Burkholderia_phage_Dc1_374427926	Burkholderia_phage_Bcep22_347730584	0.282425	71.8
Burkholderia_phage_Dc1_374427926	Burkholderia_phage_Bcep22_158997720	0.28244	71.8
Enterobacteria_phage_K1_5_40787070	Enterobacteria_phage_SP6_31795528	0.294677	70.5
Enterobacteria_phage_K1E_83308165	Enterobacteria_phage_SP6_31795528	0.298719	70.1
Env_TARA_ERS489148_N000158	Env_TARA_ERS490285_N000309	0.313673	68.6
EnvZ_3300006637_Ga0075461_10000015	vB_LenP_VB2	0.362852	63.7
Env8_3300000117_DelMOWin2010_c10000155	Env14_Tp1_124_DCM_0_0d2_scaffold2117_1	0.370424	63
EnvY_3300003264_JGI26119J46589_1000020	EnvZ_3300006637_Ga0075461_10000015	0.394921	60.5
Enterobacteria_phage_P22_169643728	Salmonella_phage_ST64T_24250761	0.408786	59.1
Enterobacteria_phage_P22_169658842	Salmonella_phage_ST64T_24250761	0.408786	59.1
Enterobacteria_phage_P22_8439576	Salmonella_phage_ST64T_24250761	0.413808	58.6
Enterobacteria_phage_P22_21914413	Salmonella_phage_ST64T_24250761	0.414123	58.6
Enterobacteria_phage_P22_28394262	Salmonella_phage_ST64T_24250761	0.414123	58.6
EnvX	EnvZ_3300006637_Ga0075461_10000015	0.432681	56.7
EnvY_3300003264_JGI26119J46589_1000020	vB_LenP_VB2	0.457548	54.2
Env8_3300000117_DelMOWin2010_c10000155	EnvZ_3300006637_Ga0075461_10000015	0.463761	53.6
EnvX	vB_LenP_VB2	0.471105	52.9
Env14_Tp1_124_DCM_0_0d2_scaffold2117_1	EnvY_3300003264_JGI26119J46589_1000020	0.482672	51.7
Env8_3300000117_DelMOWin2010_c10000155	EnvY_3300003264_JGI26119J46589_1000020	0.488596	51.1
Env14_Tp1_124_DCM_0_0d2_scaffold2117_1	EnvZ_3300006637_Ga0075461_10000015	0.492065	50.8
Env8_3300000117_DelMOWin2010_c10000155	EnvX	0.501345	49.9
Env14_Tp1_124_DCM_0_0d2_scaffold2117_1	EnvX	0.515076	48.5
Escherichia_phage_PhiV10_155030137	Salmonella_phage_epsilon15_30266034	0.516991	48.3
Env8_3300000117_DelMOWin2010_c10000155	vB_LenP_VB2	0.521776	47.8
Salmonella_phage_HK620_13517559	Shigella_phage_Sf6_33334157	0.528898	47.1
Env14_Tp1_124_DCM_0_0d2_scaffold2117_1	vB_LenP_VB2	0.558132	44.2
Env9_3300002483_JGI25132J35274_1000025	Env14_Tp1_124_DCM_0_0d2_scaffold2117_1	0.624848	37.5
Kluyvera_phage_Kvp1_211997226	Pseudomonad_phage_gh_1_29243560	0.654085	34.6
Env8_3300000117_DelMOWin2010_c10000155	Env9_3300002483_JGI25132J35274_1000025	0.68124	31.9
Env9_3300002483_JGI25132J35274_1000025	EnvY_3300003264_JGI26119J46589_1000020	0.693912	30.6
Env9_3300002483_JGI25132J35274_1000025	EnvX	0.694296	30.6
Enterobacteria_phage_T7_265524965	Pseudomonad_phage_gh_1_29243560	0.706781	29.3
Enterobacteria_phage_T7_9627425	Pseudomonad_phage_gh_1_29243560	0.707385	29.3
Salmonella_phage_ST64T_24250761	Shigella_phage_Sf6_33334157	0.708625	29.1
Enterobacteria_phage_SP6_31795528	Erwinia_amylovora_phage_Era103_121621816	0.709956	29
Env9_3300002483_JGI25132J35274_1000025	EnvZ_3300006637_Ga0075461_10000015	0.71718	28.3
Env9_3300002483_JGI25132J35274_1000025	vB_LenP_VB2	0.719151	28.1
Enterobacteria_phage_K1_5_40787070	Erwinia_amylovora_phage_Era103_121621816	0.741846	25.8
Roseobacter_phage_SIO1_9964607	vB_LenP_VB2	0.749681	25
Enterobacteria_phage_P22_8439576	Salmonella_phage_HK620_13517559	0.75259	24.7
Enterobacteria_phage_P22_21914413	Salmonella_phage_HK620_13517559	0.75259	24.7
Enterobacteria_phage_P22_28394262	Salmonella_phage_HK620_13517559	0.75259	24.7
Celeribacter_phage_P12053L_NC_018280	vB_LenP_VB2	0.752619	24.7
Enterobacteria_phage_P22_169643728	Salmonella_phage_HK620_13517559	0.75308	24.7
Enterobacteria_phage_P22_169658842	Salmonella_phage_HK620_13517559	0.75308	24.7
Env_3300001749_JGI24025J20009_10000213	Env_TARA_ERS488813_N000141	0.753589	24.6
Roseophage_SIO1_2001	vB_LenP_VB2	0.765563	23.4
Enterobacteria_phage_K1E_83308165	Erwinia_amylovora_phage_Era103_121621816	0.767498	23.3
Roseophage_OS	vB_LenP_VB2	0.77365	22.6
Salmonella_phage_HK620_13517559	Salmonella_phage_ST64T_24250761	0.778629	22.1
Pseudomonas_phage_LKA1_114796430	Pseudomonas_phage_phiKMV_33300811	0.781315	21.9
Roseophage_SRBSIO67	vB_LenP_VB2	0.783624	21.6
Roseophage_MB	vB_LenP_VB2	0.790548	20.9
Bacillus_phage_B103_22855148	Bacillus_phage_GA_1_12248100	0.792688	20.7
Enterobacteria_phage_P22_169643728	Shigella_phage_Sf6_33334157	0.79748	20.3
Enterobacteria_phage_P22_169658842	Shigella_phage_Sf6_33334157	0.79748	20.3
Enterobacteria_phage_P22_8439576	Shigella_phage_Sf6_33334157	0.79764	20.2
Enterobacteria_phage_P22_21914413	Shigella_phage_Sf6_33334157	0.79764	20.2
Enterobacteria_phage_P22_28394262	Shigella_phage_Sf6_33334157	0.79764	20.2
Bacillus_phage_B103_197281700	Bacillus_phage_GA_1_12248100	0.804724	19.5
EnvZ_3300006637_Ga0075461_10000015	Roseobacter_phage_SIO1_9964607	0.806991	19.3
Celeribacter_phage_P12053L_NC_018280	EnvZ_3300006637_Ga0075461_10000015	0.807396	19.3
EnvZ_3300006637_Ga0075461_10000015	vB_LenP_VB3	0.812437	18.8
Endosymbiont_phage_APSE_1_6117998	Salmonella_phage_HK620_13517559	0.820198	18
EnvZ_3300006637_Ga0075461_10000015	Roseophage_SIO1_2001	0.830057	17
Env8_3300000117_DelMOWin2010_c10000155	Roseobacter_phage_SIO1_9964607	0.834897	16.5
EnvY_3300003264_JGI26119J46589_1000020	Roseobacter_phage_SIO1_9964607	0.840292	16
Env9_3300002483_JGI25132J35274_1000025	Roseobacter_phage_SIO1_9964607	0.84212	15.8
Celeribacter_phage_P12053L_NC_018280	Env14_Tp1_124_DCM_0_0d2_scaffold2117_1	0.844852	15.5
EnvX	Roseobacter_phage_SIO1_9964607	0.845952	15.4
Celeribacter_phage_P12053L_NC_018280	EnvY_3300003264_JGI26119J46589_1000020	0.846072	15.4
Env9_3300002483_JGI25132J35274_1000025	Env_3300001749_JGI24025J20009_10000213	0.846283	15.4
Burkholderia_phage_BcepC6B_47778996	Bordetella_phage_BPP_1_40950101	0.847235	15.3
Env14_Tp1_124_DCM_0_0d2_scaffold2117_1	vB_LenP_VB3	0.84773	15.2
EnvZ_3300006637_Ga0075461_10000015	Roseophage_OS	0.847749	15.2
Env9_3300002483_JGI25132J35274_1000025	vB_LenP_VB3	0.850884	14.9
Env14_Tp1_124_DCM_0_0d2_scaffold2117_1	Env_TARA_ERS488813_N000141	0.851574	14.8
Env8_3300000117_DelMOWin2010_c10000155	vB_LenP_VB3	0.85206	14.8
Endosymbiont_phage_APSE_1_6117998	Shigella_phage_Sf6_33334157	0.854024	14.6
Env14_Tp1_124_DCM_0_0d2_scaffold2117_1	Roseobacter_phage_SIO1_9964607	0.854463	14.6
Env8_3300000117_DelMOWin2010_c10000155	Roseophage_SIO1_2001	0.855125	14.5
Env_TARA_ERS488813_N000141	vB_LenP_VB2	0.855621	14.4
Celeribacter_phage_P12053L_NC_018280	Env9_3300002483_JGI25132J35274_1000025	0.855682	14.4
Celeribacter_phage_P12053L_NC_018280	EnvX	0.856154	14.4
EnvY_3300003264_JGI26119J46589_1000020	vB_LenP_VB3	0.857464	14.3
Pseudomonas_phage_PA11	Salinivibrio_phage_CW02	0.859072	14.1
Env_TARA_ERS488813_N000141	EnvZ_3300006637_Ga0075461_10000015	0.860255	14
Env_TARA_ERS488813_N000141	EnvY_3300003264_JGI26119J46589_1000020	0.860341	14
Env8_3300000117_DelMOWin2010_c10000155	Env_TARA_ERS488813_N000141	0.860499	14
EnvZ_3300006637_Ga0075461_10000015	Roseophage_SRBSIO67	0.862533	13.7
EnvX	vB_LenP_VB3	0.862571	13.7
Env9_3300002483_JGI25132J35274_1000025	Roseophage_SIO1_2001	0.864071	13.6
Env8_3300000117_DelMOWin2010_c10000155	Roseophage_OS	0.864837	13.5
EnvZ_3300006637_Ga0075461_10000015	Roseophage_MB	0.865233	13.5
EnvY_3300003264_JGI26119J46589_1000020	Roseophage_SIO1_2001	0.865546	13.4
Env_TARA_ERS488813_N000141	EnvX	0.866078	13.4
Citrobacter_phage_CVT22	Salinivibrio_phage_CW02	0.866623	13.3
Bacillus_phage_GA_1_12248100	Bacillus_phage_phi29_190888834	0.866719	13.3
Env9_3300002483_JGI25132J35274_1000025	Env_TARA_ERS488813_N000141	0.86769	13.2
Celeribacter_phage_P12053L_NC_018280	Env8_3300000117_DelMOWin2010_c10000155	0.868573	13.1
EnvX	Roseophage_SIO1_2001	0.869195	13.1
Env14_Tp1_124_DCM_0_0d2_scaffold2117_1	Env_3300001749_JGI24025J20009_10000213	0.86947	13.1
Env14_Tp1_124_DCM_0_0d2_scaffold2117_1	Roseophage_SIO1_2001	0.8705	12.9
Env_3300001749_JGI24025J20009_10000213	EnvZ_3300006637_Ga0075461_10000015	0.870937	12.9
Bacillus_phage_GA_1_12248100	Bacillus_phage_phi29_216046	0.871515	12.8
EnvY_3300003264_JGI26119J46589_1000020	Roseophage_OS	0.872507	12.7
Citrobacter_phage_CVT22	Pseudomonas_phage_PA11	0.872516	12.7
EnvX	Roseophage_OS	0.87421	12.6
Celeribacter_phage_P12053L_NC_018280	Env_TARA_ERS488813_N000141	0.875391	12.5
Env_TARA_ERS488813_N000141	Roseobacter_phage_SIO1_9964607	0.876534	12.3
Env_TARA_ERS488813_N000141	vB_LenP_VB3	0.877266	12.3
Env8_3300000117_DelMOWin2010_c10000155	Roseophage_MB	0.878564	12.1
EnvY_3300003264_JGI26119J46589_1000020	Roseophage_SRBSIO67	0.880814	11.9
EnvX	Roseophage_SRBSIO67	0.88416	11.6
Env14_Tp1_124_DCM_0_0d2_scaffold2117_1	Roseophage_OS	0.884347	11.6
Env_3300001749_JGI24025J20009_10000213	Roseobacter_phage_SIO1_9964607	0.885082	11.5
EnvY_3300003264_JGI26119J46589_1000020	Roseophage_MB	0.886944	11.3
Env9_3300002483_JGI25132J35274_1000025	Roseophage_MB	0.88784	11.2
Celeribacter_phage_P12053L_NC_018280	Env_3300001749_JGI24025J20009_10000213	0.88791	11.2
Env_3300001749_JGI24025J20009_10000213	vB_LenP_VB3	0.888548	11.1
Env9_3300002483_JGI25132J35274_1000025	Roseophage_OS	0.888551	11.1
Env_3300001749_JGI24025J20009_10000213	EnvY_3300003264_JGI26119J46589_1000020	0.889021	11.1
EnvX	Roseophage_MB	0.88936	11.1
Env8_3300000117_DelMOWin2010_c10000155	Roseophage_SRBSIO67	0.8904	11
Env8_3300000117_DelMOWin2010_c10000155	Env_3300001749_JGI24025J20009_10000213	0.892132	10.8
Staphylococcus_phage_44AHJD_29378344	Streptococcus_phage_C1_30973863	0.892997	10.7
Env_TARA_ERS488813_N000141	Roseophage_SIO1_2001	0.893222	10.7
Env9_3300002483_JGI25132J35274_1000025	Roseophage_SRBSIO67	0.895508	10.4
Env_3300001749_JGI24025J20009_10000213	vB_LenP_VB2	0.898851	10.1
Env14_Tp1_124_DCM_0_0d2_scaffold2117_1	Roseophage_MB	0.899043	10.1
Env_TARA_ERS488813_N000141	Roseophage_OS	0.899979	10
Env_3300001749_JGI24025J20009_10000213	EnvX	0.900607	9.9
Env14_Tp1_124_DCM_0_0d2_scaffold2117_1	Roseophage_SRBSIO67	0.900992	9.9
Endosymbiont_phage_APSE_1_6117998	Enterobacteria_phage_P22_169643728	0.904162	9.6
Endosymbiont_phage_APSE_1_6117998	Enterobacteria_phage_P22_169658842	0.904162	9.6
Endosymbiont_phage_APSE_1_6117998	Enterobacteria_phage_P22_8439576	0.90424	9.6
Endosymbiont_phage_APSE_1_6117998	Enterobacteria_phage_P22_21914413	0.90424	9.6
Endosymbiont_phage_APSE_1_6117998	Enterobacteria_phage_P22_28394262	0.90424	9.6
Env_3300001749_JGI24025J20009_10000213	Roseophage_SIO1_2001	0.905434	9.5
Env_TARA_ERS490285_N000309	Roseobacter_phage_SIO1_9964607	0.91079	8.9
Env_TARA_ERS490285_N000309	vB_LenP_VB3	0.912325	8.8
Env_3300001749_JGI24025J20009_10000213	Roseophage_OS	0.913115	8.7
Env_TARA_ERS488813_N000141	Roseophage_SRBSIO67	0.913208	8.7
Env_TARA_ERS488813_N000141	Env_TARA_ERS490285_N000309	0.913864	8.6
Env_TARA_ERS490285_N000309	Roseophage_SIO1_2001	0.914229	8.6
Env_TARA_ERS488813_N000141	Roseophage_MB	0.914757	8.5
Celeribacter_phage_P12053L_NC_018280	Env_TARA_ERS490285_N000309	0.916097	8.4
Env14_Tp1_124_DCM_0_0d2_scaffold2117_1	Env_TARA_ERS489148_N000158	0.916219	8.4
Env9_3300002483_JGI25132J35274_1000025	Env_TARA_ERS490285_N000309	0.9163	8.4
Env_TARA_ERS489148_N000158	Roseobacter_phage_SIO1_9964607	0.919045	8.1
Env_3300001749_JGI24025J20009_10000213	Env_TARA_ERS489148_N000158	0.921007	7.9
Celeribacter_phage_P12053L_NC_018280	Env_TARA_ERS489148_N000158	0.921033	7.9
Env_TARA_ERS488813_N000141	Env_TARA_ERS489148_N000158	0.921326	7.9
Env_TARA_ERS489148_N000158	vB_LenP_VB3	0.922448	7.8
Env8_3300000117_DelMOWin2010_c10000155	Env_TARA_ERS490285_N000309	0.923595	7.6
Env8_3300000117_DelMOWin2010_c10000155	Env_TARA_ERS489148_N000158	0.924346	7.6
Env_TARA_ERS489148_N000158	Roseophage_SIO1_2001	0.924574	7.5
Env9_3300002483_JGI25132J35274_1000025	Env_TARA_ERS489148_N000158	0.924929	7.5
Env_3300001749_JGI24025J20009_10000213	Env_TARA_ERS490285_N000309	0.925167	7.5
Env_TARA_ERS489148_N000158	EnvZ_3300006637_Ga0075461_10000015	0.926588	7.3
Env_TARA_ERS490285_N000309	EnvZ_3300006637_Ga0075461_10000015	0.926922	7.3
Env_3300001749_JGI24025J20009_10000213	Roseophage_SRBSIO67	0.92737	7.3
Env_TARA_ERS490285_N000309	EnvY_3300003264_JGI26119J46589_1000020	0.928515	7.1
Env14_Tp1_124_DCM_0_0d2_scaffold2117_1	Env_TARA_ERS490285_N000309	0.929211	7.1
Env_3300001749_JGI24025J20009_10000213	Roseophage_MB	0.929911	7
Env_TARA_ERS490285_N000309	vB_LenP_VB2	0.930632	6.9
Env_TARA_ERS490285_N000309	EnvX	0.931632	6.8
Env_TARA_ERS490285_N000309	Roseophage_OS	0.932844	6.7
Env_TARA_ERS489148_N000158	vB_LenP_VB2	0.93334	6.7
Env_TARA_ERS489148_N000158	EnvY_3300003264_JGI26119J46589_1000020	0.939134	6.1
Pantoea_phage_Limelight_308071837	Pseudomonas_phage_LKA1_114796430	0.940654	5.9
Env_TARA_ERS489148_N000158	EnvX	0.941475	5.9
Env_TARA_ERS490285_N000309	Roseophage_SRBSIO67	0.942494	5.8
Env_TARA_ERS489148_N000158	Roseophage_MB	0.942586	5.7
Salinivibrio_phage_CW02	Vibrio_phage_ICP2	0.943088	5.7
Env_TARA_ERS489148_N000158	Roseophage_OS	0.943766	5.6
Pseudomonas_phage_PA11	Vibrio_phage_ICP2	0.944167	5.6
Env_TARA_ERS490285_N000309	Roseophage_MB	0.945836	5.4
Env_TARA_ERS489148_N000158	Roseophage_SRBSIO67	0.95011	5
Citrobacter_phage_CVT22	Vibrio_phage_ICP2	0.950458	5
Endosymbiont_phage_APSE_1_6117998	Salmonella_phage_ST64T_24250761	0.95425	4.6
Burkholderia_phage_Bcepil02_347730509	Pseudomonas_phage_F116_48527494	0.955148	4.5
Env14_Tp1_124_DCM_0_0d2_scaffold2117_1	Vibrio_phage_ICP2	0.957813	4.2
Env14_Tp1_124_DCM_0_0d2_scaffold2117_1	Pseudomonas_phage_PA11	0.957972	4.2
Burkholderia_phage_Dc1_374427926	Pseudomonas_phage_F116_48527494	0.959506	4
Erwinia_amylovora_phage_Era103_121621816	Pantoea_phage_Limelight_308071837	0.960418	4
Pantoea_phage_Limelight_308071837	Pantoea_phage_Limezero_332800691	0.961908	3.8
Pseudomonas_phage_F116_48527494	Burkholderia_phage_Bcep22_158997720	0.962324	3.8
Pseudomonas_phage_F116_48527494	Burkholderia_phage_Bcep22_347730584	0.962325	3.8
Pantoea_phage_Limelight_308071837	Pseudomonas_phage_phiKMV_33300811	0.963085	3.7
Burkholderia_phage_Bcepmigl_394777702	Pseudomonas_phage_F116_48527494	0.963472	3.7
Burkholderia_phage_BcepC6B_47778996	Burkholderia_phage_Dc1_374427926	0.964191	3.6
EnvZ_3300006637_Ga0075461_10000015	Vibrio_phage_ICP2	0.965976	3.4
Citrobacter_phage_CVT22	Env_TARA_ERS489148_N000158	0.966706	3.3
Env_TARA_ERS490285_N000309	Vibrio_phage_ICP2	0.967335	3.3
Env_TARA_ERS489148_N000158	Vibrio_phage_ICP2	0.968099	3.2
Burkholderia_phage_BcepC6B_47778996	Burkholderia_phage_Bcepil02_347730509	0.968315	3.2
EnvZ_3300006637_Ga0075461_10000015	Pseudomonas_phage_PA11	0.968665	3.1
Celeribacter_phage_P12053L_NC_018280	Vibrio_phage_ICP2	0.969243	3.1
EnvY_3300003264_JGI26119J46589_1000020	Vibrio_phage_ICP2	0.969327	3.1
Burkholderia_phage_Bcepil02_347730509	Pseudomonas_phage_H66_441462320	0.969535	3
vB_LenP_VB3	Vibrio_phage_ICP2	0.969813	3
Celeribacter_phage_P12053L_NC_018280	Citrobacter_phage_CVT22	0.969905	3
Prochlorococcus_phage_P_SSP7_265525440	Synechococcus_phage_P60_429864706	0.969905	3
Prochlorococcus_phage_P_SSP7_388482645	Synechococcus_phage_P60_429864706	0.969919	3
Citrobacter_phage_CVT22	Roseobacter_phage_SIO1_9964607	0.970297	3
Pseudomonas_phage_PA11	vB_LenP_VB2	0.970689	2.9
Env9_3300002483_JGI25132J35274_1000025	Vibrio_phage_ICP2	0.970783	2.9
EnvX	Vibrio_phage_ICP2	0.970938	2.9
Endosymbiont_phage_APSE_1_6117998	Bordetella_phage_BPP_1_40950101	0.971095	2.9
Roseobacter_phage_SIO1_9964607	Salinivibrio_phage_CW02	0.97115	2.9
Pantoea_phage_Limezero_332800691	Pseudomonas_phage_LKA1_114796430	0.971155	2.9
Env_TARA_ERS489148_N000158	Pseudomonas_phage_PA11	0.971185	2.9
Celeribacter_phage_P12053L_NC_018280	Salinivibrio_phage_CW02	0.971375	2.9
Env_TARA_ERS488813_N000141	Vibrio_phage_ICP2	0.97183	2.8
Burkholderia_phage_Bcepmigl_394777702	Pseudomonas_phage_H66_441462320	0.972033	2.8
Pseudomonas_phage_PA11	Roseophage_OS	0.972622	2.7
Citrobacter_phage_CVT22	Roseophage_OS	0.972775	2.7
Pseudomonas_phage_PA11	Roseobacter_phage_SIO1_9964607	0.973251	2.7
Enterobacteria_phage_P22_169643728	Salmonella_phage_epsilon15_30266034	0.973417	2.7
Enterobacteria_phage_P22_169658842	Salmonella_phage_epsilon15_30266034	0.973417	2.7
Pantoea_phage_Limezero_332800691	Pseudomonas_phage_phiKMV_33300811	0.973419	2.7
Enterobacteria_phage_P22_8439576	Salmonella_phage_epsilon15_30266034	0.973438	2.7
Enterobacteria_phage_P22_21914413	Salmonella_phage_epsilon15_30266034	0.973438	2.7
Enterobacteria_phage_P22_28394262	Salmonella_phage_epsilon15_30266034	0.973438	2.7
Burkholderia_phage_BcepC6B_47778996	Burkholderia_phage_Bcep22_158997720	0.973602	2.6
Burkholderia_phage_BcepC6B_47778996	Burkholderia_phage_Bcep22_347730584	0.973602	2.6
Burkholderia_phage_Dc1_374427926	Pseudomonas_phage_H66_441462320	0.97389	2.6
Celeribacter_phage_P12053L_NC_018280	Pseudomonas_phage_PA11	0.973918	2.6
Citrobacter_phage_CVT22	Env_TARA_ERS490285_N000309	0.974029	2.6
Citrobacter_phage_CVT22	EnvY_3300003264_JGI26119J46589_1000020	0.974593	2.5
Env_TARA_ERS490285_N000309	Pseudomonas_phage_PA11	0.974648	2.5
Citrobacter_phage_CVT22	EnvX	0.974782	2.5
Roseobacter_phage_SIO1_9964607	Vibrio_phage_ICP2	0.974792	2.5
Roseophage_SIO1_2001	Salinivibrio_phage_CW02	0.974911	2.5
Roseophage_OS	Salinivibrio_phage_CW02	0.975718	2.4
Citrobacter_phage_CVT22	vB_LenP_VB2	0.97582	2.4
EnvY_3300003264_JGI26119J46589_1000020	Pseudomonas_phage_PA11	0.976145	2.4
Citrobacter_phage_CVT22	EnvZ_3300006637_Ga0075461_10000015	0.976528	2.3
Roseophage_SIO1_2001	Vibrio_phage_ICP2	0.976652	2.3
Burkholderia_phage_BcepC6B_47778996	Burkholderia_phage_Bcepmigl_394777702	0.976738	2.3
Enterobacteria_phage_SP6_31795528	Salmonella_phage_ST64T_24250761	0.976814	2.3
Citrobacter_phage_CVT22	vB_LenP_VB3	0.976944	2.3
Burkholderia_phage_BcepC6B_47778996	Salmonella_phage_epsilon15_30266034	0.977243	2.3
Salinivibrio_phage_CW02	vB_LenP_VB3	0.977249	2.3
Env8_3300000117_DelMOWin2010_c10000155	Pseudomonas_phage_PA11	0.977272	2.3
EnvX	Pseudomonas_phage_PA11	0.977398	2.3
Env8_3300000117_DelMOWin2010_c10000155	Vibrio_phage_ICP2	0.977667	2.2
Citrobacter_phage_CVT22	Roseophage_SIO1_2001	0.977668	2.2
Env_TARA_ERS488813_N000141	Salinivibrio_phage_CW02	0.978137	2.2
Enterobacteria_phage_P22_169643728	Enterobacteria_phage_SP6_31795528	0.978157	2.2
Enterobacteria_phage_P22_169658842	Enterobacteria_phage_SP6_31795528	0.978157	2.2
Enterobacteria_phage_P22_8439576	Enterobacteria_phage_SP6_31795528	0.978197	2.2
Enterobacteria_phage_P22_21914413	Enterobacteria_phage_SP6_31795528	0.978197	2.2
Enterobacteria_phage_P22_28394262	Enterobacteria_phage_SP6_31795528	0.978197	2.2
Erwinia_amylovora_phage_Era103_121621816	Pantoea_phage_Limezero_332800691	0.978797	2.1
Pseudomonas_phage_PA11	Roseophage_SIO1_2001	0.979226	2.1
Citrobacter_phage_CVT22	Env_TARA_ERS488813_N000141	0.97926	2.1
Citrobacter_phage_CVT22	Env_3300001749_JGI24025J20009_10000213	0.979427	2.1
Roseophage_OS	Vibrio_phage_ICP2	0.97954	2
Citrobacter_phage_CVT22	Env9_3300002483_JGI25132J35274_1000025	0.97983	2
Escherichia_phage_PhiV10_155030137	Bordetella_phage_BPP_1_40950101	0.980024	2
Pseudomonas_phage_PA11	vB_LenP_VB3	0.980274	2
EnvZ_3300006637_Ga0075461_10000015	Salinivibrio_phage_CW02	0.98066	1.9
Env_3300001749_JGI24025J20009_10000213	Vibrio_phage_ICP2	0.980731	1.9
Salinivibrio_phage_CW02	vB_LenP_VB2	0.980819	1.9
Enterobacteria_phage_SP6_31795528	Enterobacteria_phage_T7_265524965	0.980981	1.9
Burkholderia_phage_Dc1_374427926	Bordetella_phage_BPP_1_40950101	0.981004	1.9
Enterobacteria_phage_SP6_31795528	Enterobacteria_phage_T7_9627425	0.981017	1.9
Burkholderia_phage_BcepC6B_47778996	Escherichia_phage_PhiV10_155030137	0.98128	1.9
Pseudoalteromonas_phage_RIO_1	Salinivibrio_phage_CW02	0.981302	1.9
Env8_3300000117_DelMOWin2010_c10000155	Salinivibrio_phage_CW02	0.98158	1.8
Roseophage_SRBSIO67	Salinivibrio_phage_CW02	0.981631	1.8
Bacillus_phage_GA_1_12248100	Mycoplasma_phage_P1_9864036	0.981671	1.8
Pseudoalteromonas_phage_RIO_1	Pseudomonas_phage_PA11	0.981694	1.8
Pseudomonas_phage_PA11	Roseophage_SRBSIO67	0.982105	1.8
Bacillus_phage_phi29_190888834	Streptococcus_phage_Cp_1_659665706	0.982113	1.8
Env_TARA_ERS490953_N000102	Pseudoalteromonas_phage_RIO_1	0.982188	1.8
Pseudoalteromonas_phage_HP1	Salinivibrio_phage_CW02	0.982356	1.8
Citrobacter_phage_CVT22	Env14_Tp1_124_DCM_0_0d2_scaffold2117_1	0.982358	1.8
Burkholderia_phage_Bcepil02_347730509	Bordetella_phage_BPP_1_40950101	0.982929	1.7
Roseophage_MB	Salinivibrio_phage_CW02	0.98301	1.7
Pseudomonas_phage_PA11	Roseophage_MB	0.983047	1.7
Env14_Tp1_124_DCM_0_0d2_scaffold2117_1	Salinivibrio_phage_CW02	0.983187	1.7
Env_TARA_ERS488813_N000141	Pseudomonas_phage_PA11	0.983814	1.6
Bacillus_phage_B103_197281700	Streptococcus_phage_Cp_1_2288892	0.98404	1.6
Env_3300001749_JGI24025J20009_10000213	Pseudomonas_phage_PA11	0.984131	1.6
Env9_3300002483_JGI25132J35274_1000025	Salinivibrio_phage_CW02	0.984164	1.6
Mycoplasma_phage_P1_9864036	Staphylococcus_phage_44AHJD_29378344	0.984215	1.6
Citrobacter_phage_CVT22	Roseophage_MB	0.984398	1.6
Pseudoalteromonas_phage_HP1	Pseudomonas_phage_PA11	0.98442	1.6
Citrobacter_phage_CVT22	Roseophage_SRBSIO67	0.98445	1.6
EnvY_3300003264_JGI26119J46589_1000020	Salinivibrio_phage_CW02	0.98453	1.5
Env_TARA_ERS490953_N000102	Pseudoalteromonas_phage_HP1	0.984563	1.5
Pseudomonas_phage_H66_441462320	Burkholderia_phage_Bcep22_158997720	0.985265	1.5
Pseudomonas_phage_H66_441462320	Burkholderia_phage_Bcep22_347730584	0.985265	1.5
EnvX	Salinivibrio_phage_CW02	0.985345	1.5
Citrobacter_phage_CVT22	Pseudoalteromonas_phage_RIO_1	0.985402	1.5
Citrobacter_phage_CVT22	Env8_3300000117_DelMOWin2010_c10000155	0.985781	1.4
Roseophage_SRBSIO67	Vibrio_phage_ICP2	0.986644	1.3
Enterobacteria_phage_Phieco32_164375393	Pseudomonas_phage_LUZ24_161168236	0.98667	1.3
Bacillus_phage_phi29_216046	Streptococcus_phage_Cp_1_659665706	0.987266	1.3
Bacillus_phage_B103_197281700	Streptococcus_phage_Cp_1_659665706	0.987271	1.3
Citrobacter_phage_CVT22	Pseudoalteromonas_phage_HP1	0.987342	1.3
Burkholderia_phage_BcepC6B_47778996	Endosymbiont_phage_APSE_1_6117998	0.987357	1.3
Roseophage_MB	Vibrio_phage_ICP2	0.987467	1.3
Escherichia_phage_PhiV10_155030137	Shigella_phage_Sf6_33334157	0.987773	1.2
Bacillus_phage_B103_22855148	Streptococcus_phage_Cp_1_659665706	0.98822	1.2
Mycoplasma_phage_P1_9864036	Streptococcus_phage_Cp_1_659665706	0.988233	1.2
Mycoplasma_phage_P1_9864036	Streptococcus_phage_C1_30973863	0.988288	1.2
Streptococcus_phage_C1_30973863	Streptococcus_phage_Cp_1_2288892	0.988329	1.2
Bordetella_phage_BPP_1_40950101	Burkholderia_phage_Bcep22_158997720	0.988343	1.2
Bordetella_phage_BPP_1_40950101	Burkholderia_phage_Bcep22_347730584	0.988343	1.2
Burkholderia_phage_BcepC6B_47778996	Pseudomonas_phage_H66_441462320	0.988624	1.1
Env9_3300002483_JGI25132J35274_1000025	Pseudomonas_phage_PA11	0.988668	1.1
Salmonella_phage_epsilon15_30266034	Bordetella_phage_BPP_1_40950101	0.9889	1.1
Env_TARA_ERS490285_N000309	Salinivibrio_phage_CW02	0.989074	1.1
Bacillus_phage_phi29_190888834	Streptococcus_phage_Cp_1_2288892	0.989126	1.1
Enterobacteria_phage_K1E_83308165	Enterobacteria_phage_T7_265524965	0.989133	1.1
Env_3300001749_JGI24025J20009_10000213	Salinivibrio_phage_CW02	0.989134	1.1
Enterobacteria_phage_K1E_83308165	Enterobacteria_phage_T7_9627425	0.989153	1.1
Mycoplasma_phage_P1_9864036	Streptococcus_phage_Cp_1_2288892	0.989291	1.1
Enterobacteria_phage_K1_5_40787070	Enterobacteria_phage_T7_265524965	0.989485	1.1
Enterobacteria_phage_K1_5_40787070	Enterobacteria_phage_T7_9627425	0.989505	1
Bacillus_phage_B103_197281700	Staphylococcus_phage_44AHJD_29378344	0.989701	1
Staphylococcus_phage_44AHJD_29378344	Streptococcus_phage_Cp_1_2288892	0.989814	1
Env_TARA_ERS489148_N000158	Salinivibrio_phage_CW02	0.989857	1
Burkholderia_phage_Bcepmigl_394777702	Bordetella_phage_BPP_1_40950101	0.990042	1
Actinomyces_phage_Av_1_150248510	Bacillus_phage_GA_1_12248100	0.990157	1
Escherichia_phage_PhiV10_155030137	Salmonella_phage_ST64T_24250761	0.990186	1
Enterobacteria_phage_K1_5_40787070	Kluyvera_phage_Kvp1_211997226	0.990221	1
Bacillus_phage_B103_22855148	Streptococcus_phage_Cp_1_2288892	0.990256	1
Pseudomonas_phage_H66_441462320	Bordetella_phage_BPP_1_40950101	0.990294	1
Staphylococcus_phage_44AHJD_29378344	Streptococcus_phage_Cp_1_659665706	0.990308	1
Enterobacteria_phage_Phieco32_164375393	Pseudomonas_phage_PaP3_38455988	0.990411	1
Escherichia_phage_N4_117650898	Salmonella_phage_ST64T_24250761	0.990851	0.9
Bacillus_phage_phi29_216046	Streptococcus_phage_Cp_1_2288892	0.990907	0.9
Escherichia_phage_PhiV10_155030137	Salmonella_phage_HK620_13517559	0.99093	0.9
Enterobacteria_phage_T7_265524965	EnvZ_3300006637_Ga0075461_10000015	0.991647	0.8
Escherichia_phage_PhiV10_155030137	Pseudomonas_phage_F116_48527494	0.991649	0.8
Enterobacteria_phage_T7_9627425	EnvZ_3300006637_Ga0075461_10000015	0.991665	0.8
Erwinia_amylovora_phage_Era103_121621816	Pseudomonas_phage_phiKMV_33300811	0.99211	0.8
Pseudomonas_phage_H66_441462320	Shigella_phage_Sf6_33334157	0.992129	0.8
Burkholderia_phage_BcepC6B_47778996	Pseudomonas_phage_F116_48527494	0.992268	0.8
EnvZ_3300006637_Ga0075461_10000015	Kluyvera_phage_Kvp1_211997226	0.992271	0.8
Env_TARA_ERS488813_N000141	Vibrio_phage_VpV262_26051202	0.992313	0.8
Enterobacteria_phage_P22_169643728	Escherichia_phage_N4_117650898	0.99238	0.8
Enterobacteria_phage_P22_169658842	Escherichia_phage_N4_117650898	0.99238	0.8
Enterobacteria_phage_T7_265524965	vB_LenP_VB2	0.992489	0.8
Enterobacteria_phage_T7_9627425	vB_LenP_VB2	0.992504	0.7
Env_TARA_ERS490285_N000309	Vibrio_phage_VpV262_26051202	0.992566	0.7
Pseudomonas_phage_F116_48527494	Bordetella_phage_BPP_1_40950101	0.992618	0.7
Enterobacteria_phage_P22_8439576	Escherichia_phage_N4_117650898	0.99276	0.7
Enterobacteria_phage_P22_21914413	Escherichia_phage_N4_117650898	0.99276	0.7
Enterobacteria_phage_P22_28394262	Escherichia_phage_N4_117650898	0.99276	0.7
Synechococcus_phage_P60_18640469	vB_LenP_VB2	0.992791	0.7
Salmonella_phage_epsilon15_30266034	Salmonella_phage_HK620_13517559	0.99292	0.7
Enterobacteria_phage_K1_5_40787070	Pantoea_phage_Limezero_332800691	0.993011	0.7
Enterobacteria_phage_K1E_83308165	Enterobacteria_phage_Phieco32_164375393	0.993241	0.7
Env_TARA_ERS490953_N000102	Streptococcus_phage_Cp_1_659665706	0.993247	0.7
Enterobacteria_phage_K1E_83308165	Kluyvera_phage_Kvp1_211997226	0.993249	0.7
Pseudomonad_phage_gh_1_29243560	Pseudomonas_phage_LKA1_114796430	0.993249	0.7
Bacillus_phage_B103_197281700	Mycoplasma_phage_P1_9864036	0.993259	0.7
Enterobacteria_phage_T7_265524965	Erwinia_amylovora_phage_Era103_121621816	0.993265	0.7
Enterobacteria_phage_T7_9627425	Erwinia_amylovora_phage_Era103_121621816	0.993277	0.7
EnvY_3300003264_JGI26119J46589_1000020	Pseudoalteromonas_phage_RIO_1	0.993278	0.7
Enterobacteria_phage_SP6_31795528	Kluyvera_phage_Kvp1_211997226	0.993321	0.7
Salmonella_phage_epsilon15_30266034	Salmonella_phage_ST64T_24250761	0.993391	0.7
Bacillus_phage_phi29_190888834	Streptococcus_phage_C1_30973863	0.993411	0.7
Celeribacter_phage_P12053L_NC_018280	Vibrio_phage_VpV262_26051202	0.993498	0.7
Pseudoalteromonas_phage_RIO_1	Roseophage_SIO1_2001	0.993517	0.6
Pseudoalteromonas_phage_RIO_1	Roseobacter_phage_SIO1_9964607	0.993555	0.6
EnvX	Pseudoalteromonas_phage_RIO_1	0.993655	0.6
Roseobacter_phage_SIO1_9964607	Vibrio_phage_VpV262_26051202	0.993691	0.6
Enterobacteria_phage_K1_5_40787070	Enterobacteria_phage_Phieco32_164375393	0.993694	0.6
Env_TARA_ERS489148_N000158	Env_TARA_ERS490953_N000102	0.9937	0.6
Env_3300001749_JGI24025J20009_10000213	Vibrio_phage_VpV262_26051202	0.993873	0.6
Bacillus_phage_GA_1_12248100	Staphylococcus_phage_44AHJD_29378344	0.993881	0.6
EnvY_3300003264_JGI26119J46589_1000020	Pseudoalteromonas_phage_HP1	0.993904	0.6
Pseudoalteromonas_phage_HP1	vB_LenP_VB3	0.993909	0.6
Kluyvera_phage_Kvp1_211997226	Pantoea_phage_Limelight_308071837	0.993918	0.6
Pseudomonas_phage_phiKMV_33300811	Burkholderia_phage_Bcep22_158997720	0.993994	0.6
Pseudomonas_phage_phiKMV_33300811	Burkholderia_phage_Bcep22_347730584	0.993994	0.6
Pseudoalteromonas_phage_HP1	Roseophage_OS	0.994041	0.6
Bacillus_phage_phi29_190888834	vB_LenP_VB3	0.994045	0.6
Bacillus_phage_B103_22855148	Mycoplasma_phage_P1_9864036	0.994057	0.6
Bacillus_phage_phi29_216046	Streptococcus_phage_C1_30973863	0.99412	0.6
Bacillus_phage_B103_197281700	Streptococcus_phage_C1_30973863	0.994131	0.6
EnvX	Pseudoalteromonas_phage_HP1	0.994242	0.6
Mycoplasma_phage_P1_9864036	Bacillus_phage_phi29_216046	0.994295	0.6
Pseudoalteromonas_phage_HP1	Roseobacter_phage_SIO1_9964607	0.994301	0.6
Endosymbiont_phage_APSE_1_6117998	Escherichia_phage_PhiV10_155030137	0.994367	0.6
Enterobacteria_phage_P22_169643728	Escherichia_phage_PhiV10_155030137	0.994478	0.6
Enterobacteria_phage_P22_169658842	Escherichia_phage_PhiV10_155030137	0.994478	0.6
Enterobacteria_phage_P22_8439576	Escherichia_phage_PhiV10_155030137	0.994482	0.6
Enterobacteria_phage_P22_21914413	Escherichia_phage_PhiV10_155030137	0.994482	0.6
Enterobacteria_phage_P22_28394262	Escherichia_phage_PhiV10_155030137	0.994482	0.6
Pseudomonas_phage_LKA1_114796430	Bordetella_phage_BPP_1_40950101	0.994494	0.6
Pseudomonas_phage_PA11	Streptococcus_phage_C1_30973863	0.994527	0.5
Actinomyces_phage_Av_1_150248510	Bacillus_phage_B103_22855148	0.994581	0.5
Pseudoalteromonas_phage_RIO_1	Roseophage_SRBSIO67	0.994636	0.5
Pseudoalteromonas_phage_RIO_1	Roseophage_MB	0.994643	0.5
Synechococcus_phage_P60_429864706	vB_LenP_VB2	0.994645	0.5
Enterobacteria_phage_Phieco32_164375393	Pseudomonas_phage_PA11	0.994646	0.5
Env8_3300000117_DelMOWin2010_c10000155	Env_TARA_ERS490953_N000102	0.994659	0.5
Actinomyces_phage_Av_1_150248510	Bacillus_phage_B103_197281700	0.994711	0.5
Pseudomonas_phage_LKA1_114796430	Pseudomonas_phage_PaP3_38455988	0.994741	0.5
Pseudoalteromonas_phage_HP1	Roseophage_SIO1_2001	0.99479	0.5
Enterobacteria_phage_K1_5_40787070	Pseudomonas_phage_phiKMV_33300811	0.994845	0.5
Enterobacteria_phage_Phieco32_164375393	Kluyvera_phage_Kvp1_211997226	0.99495	0.5
Bacillus_phage_phi29_216046	Staphylococcus_phage_44AHJD_29378344	0.995048	0.5
Lactococcus_phage_KSY1_108861344	Prochlorococcus_phage_P_SSP7_265525440	0.995103	0.5
Lactococcus_phage_KSY1_108861344	Prochlorococcus_phage_P_SSP7_388482645	0.995105	0.5
Celeribacter_phage_P12053L_NC_018280	Pseudoalteromonas_phage_HP1	0.995127	0.5
Pseudoalteromonas_phage_RIO_1	Roseophage_OS	0.995127	0.5
Enterobacteria_phage_T7_265524965	Pseudomonas_phage_PaP3_38455988	0.995169	0.5
Enterobacteria_phage_T7_9627425	Pseudomonas_phage_PaP3_38455988	0.995178	0.5
Enterobacteria_phage_SP6_31795528	Env14_Tp1_124_DCM_0_0d2_scaffold2117_1	0.99518	0.5
Bacillus_phage_B103_22855148	Streptococcus_phage_C1_30973863	0.995186	0.5
Pseudomonad_phage_gh_1_29243560	Pseudomonas_phage_phiKMV_33300811	0.995193	0.5
Pseudoalteromonas_phage_RIO_1	Bacillus_phage_phi29_190888834	0.995219	0.5
Env_TARA_ERS490285_N000309	Lactococcus_phage_KSY1_108861344	0.995285	0.5
Bacillus_phage_B103_22855148	Env14_Tp1_124_DCM_0_0d2_scaffold2117_1	0.995363	0.5
Vibrio_phage_ICP2	Vibrio_phage_VpV262_26051202	0.995433	0.5
Burkholderia_phage_BcepC6B_47778996	Pseudomonas_phage_phiKMV_33300811	0.995455	0.5
Citrobacter_phage_CVT22	Env_TARA_ERS490953_N000102	0.995464	0.5
Burkholderia_phage_Bcepil02_347730509	Pseudomonas_phage_phiKMV_33300811	0.995477	0.5
Escherichia_phage_N4_117650898	Roseobacter_phage_SIO1_9964607	0.995484	0.5
Roseophage_OS	Vibrio_phage_VpV262_26051202	0.995535	0.4
Env9_3300002483_JGI25132J35274_1000025	Mycoplasma_phage_P1_9864036	0.995588	0.4
Pseudoalteromonas_phage_HP1	Roseophage_SRBSIO67	0.995624	0.4
Pseudoalteromonas_phage_HP1	Roseophage_MB	0.99563	0.4
Enterobacteria_phage_K1E_83308165	Roseophage_SRBSIO67	0.99566	0.4
Enterobacteria_phage_K1E_83308165	Roseophage_OS	0.995662	0.4
Enterobacteria_phage_K1E_83308165	Roseophage_MB	0.995665	0.4
Pseudomonas_phage_F116_48527494	Shigella_phage_Sf6_33334157	0.995721	0.4
Celeribacter_phage_P12053L_NC_018280	Enterobacteria_phage_Phieco32_164375393	0.995723	0.4
Enterobacteria_phage_K1E_83308165	Roseophage_SIO1_2001	0.995724	0.4
Roseophage_SIO1_2001	Vibrio_phage_VpV262_26051202	0.995739	0.4
vB_LenP_VB3	Vibrio_phage_VpV262_26051202	0.995746	0.4
Enterobacteria_phage_K1E_83308165	Roseobacter_phage_SIO1_9964607	0.995749	0.4
Env_TARA_ERS490953_N000102	Salinivibrio_phage_CW02	0.995755	0.4
Bacillus_phage_B103_22855148	Staphylococcus_phage_44AHJD_29378344	0.995764	0.4
EnvZ_3300006637_Ga0075461_10000015	Escherichia_phage_N4_117650898	0.995792	0.4
Burkholderia_phage_Bcepmigl_394777702	Pseudomonas_phage_phiKMV_33300811	0.9958	0.4
Staphylococcus_phage_44AHJD_29378344	Vibrio_phage_ICP2	0.995817	0.4
Enterobacteria_phage_T7_265524965	Synechococcus_phage_P60_429864706	0.995859	0.4
Enterobacteria_phage_T7_9627425	Synechococcus_phage_P60_429864706	0.995867	0.4
Enterobacteria_phage_K1E_83308165	Pseudomonas_phage_PaP3_38455988	0.995879	0.4
Erwinia_amylovora_phage_Era103_121621816	Pseudomonad_phage_gh_1_29243560	0.995894	0.4
Env_TARA_ERS490953_N000102	Mycoplasma_phage_P1_9864036	0.995916	0.4
Pseudomonas_phage_PA11	Pseudomonas_phage_PaP3_38455988	0.995922	0.4
Pseudomonas_phage_LKA1_114796430	Salinivibrio_phage_CW02	0.995933	0.4
Burkholderia_phage_Bcepil02_347730509	Pseudomonas_phage_LKA1_114796430	0.995935	0.4
Lactococcus_phage_KSY1_108861344	Mycoplasma_phage_P1_9864036	0.99594	0.4
Actinomyces_phage_Av_1_150248510	Bacillus_phage_phi29_216046	0.995949	0.4
Endosymbiont_phage_APSE_1_6117998	Streptococcus_phage_Cp_1_2288892	0.995973	0.4
Pseudomonas_phage_H66_441462320	Pseudomonas_phage_phiKMV_33300811	0.996001	0.4
Enterobacteria_phage_SP6_31795528	Pantoea_phage_Limelight_308071837	0.996014	0.4
Env14_Tp1_124_DCM_0_0d2_scaffold2117_1	Prochlorococcus_phage_P_SSP7_265525440	0.996047	0.4
Env14_Tp1_124_DCM_0_0d2_scaffold2117_1	Prochlorococcus_phage_P_SSP7_388482645	0.996049	0.4
Env9_3300002483_JGI25132J35274_1000025	Staphylococcus_phage_44AHJD_29378344	0.99607	0.4
Env9_3300002483_JGI25132J35274_1000025	Vibrio_phage_VpV262_26051202	0.996074	0.4
Env8_3300000117_DelMOWin2010_c10000155	Kluyvera_phage_Kvp1_211997226	0.996099	0.4
Enterobacteria_phage_Phieco32_164375393	vB_LenP_VB3	0.996103	0.4
Actinomyces_phage_Av_1_150248510	Bacillus_phage_phi29_190888834	0.996105	0.4
Env_3300001749_JGI24025J20009_10000213	Salmonella_phage_ST64T_24250761	0.996117	0.4
Pseudoalteromonas_phage_RIO_1	Vibrio_phage_ICP2	0.99612	0.4
EnvX	Bacillus_phage_GA_1_12248100	0.996122	0.4
Env_TARA_ERS490285_N000309	Env_TARA_ERS490953_N000102	0.996126	0.4
Bacillus_phage_phi29_190888834	Staphylococcus_phage_44AHJD_29378344	0.996146	0.4
Env8_3300000117_DelMOWin2010_c10000155	Bacillus_phage_GA_1_12248100	0.996173	0.4
Escherichia_phage_N4_117650898	Roseophage_SIO1_2001	0.996176	0.4
Citrobacter_phage_CVT22	Bacillus_phage_GA_1_12248100	0.99619	0.4
Burkholderia_phage_Dc1_374427926	Pseudomonas_phage_LKA1_114796430	0.996201	0.4
Env_TARA_ERS489148_N000158	Vibrio_phage_VpV262_26051202	0.996267	0.4
Salinivibrio_phage_CW02	Streptococcus_phage_Cp_1_659665706	0.996268	0.4
Bacillus_phage_phi29_190888834	Roseophage_SIO1_2001	0.996269	0.4
Escherichia_phage_N4_117650898	Shigella_phage_Sf6_33334157	0.996273	0.4
EnvX	Phormidium_phage_Pf_WMP3_146230032	0.996286	0.4
Salmonella_phage_epsilon15_30266034	Shigella_phage_Sf6_33334157	0.99629	0.4
Bacillus_phage_phi29_190888834	Roseobacter_phage_SIO1_9964607	0.996299	0.4
Shigella_phage_Sf6_33334157	Streptococcus_phage_Cp_1_2288892	0.9963	0.4
Pseudomonas_phage_H66_441462320	Salmonella_phage_HK620_13517559	0.996341	0.4
Mycoplasma_phage_P1_9864036	Bacillus_phage_phi29_190888834	0.996348	0.4
Enterobacteria_phage_SP6_31795528	Pseudomonas_phage_phiKMV_33300811	0.996361	0.4
Phormidium_phage_Pf_WMP3_146230032	Pseudoalteromonas_phage_HP1	0.996364	0.4
Enterobacteria_phage_T7_265524965	Pantoea_phage_Limelight_308071837	0.996371	0.4
Enterobacteria_phage_T7_9627425	Pantoea_phage_Limelight_308071837	0.996378	0.4
Bacillus_phage_GA_1_12248100	Roseophage_SIO1_2001	0.996383	0.4
EnvY_3300003264_JGI26119J46589_1000020	Bacillus_phage_GA_1_12248100	0.996394	0.4
Pseudomonas_phage_PA11	Streptococcus_phage_Cp_1_2288892	0.996405	0.4
Pseudoalteromonas_phage_RIO_1	vB_LenP_VB2	0.996415	0.4
Citrobacter_phage_CVT22	Bacillus_phage_B103_197281700	0.996415	0.4
Burkholderia_phage_Bcepil02_347730509	Pantoea_phage_Limelight_308071837	0.99642	0.4
Env_TARA_ERS489148_N000158	Prochlorococcus_phage_P_SSP7_265525440	0.996421	0.4
Env_TARA_ERS489148_N000158	Prochlorococcus_phage_P_SSP7_388482645	0.996423	0.4
Bacillus_phage_B103_197281700	Env_TARA_ERS490285_N000309	0.996425	0.4
Pseudomonas_phage_PaP3_38455988	Pseudomonas_phage_phiKMV_33300811	0.996455	0.4
Env8_3300000117_DelMOWin2010_c10000155	Pseudoalteromonas_phage_HP1	0.996466	0.4
Env9_3300002483_JGI25132J35274_1000025	Phormidium_phage_Pf_WMP3_146230032	0.996476	0.4
Bacillus_phage_B103_22855148	Pseudomonas_phage_PA11	0.996484	0.4
Kluyvera_phage_Kvp1_211997226	Prochlorococcus_phage_P_SSP7_265525440	0.996501	0.3
Kluyvera_phage_Kvp1_211997226	Prochlorococcus_phage_P_SSP7_388482645	0.996503	0.3
Escherichia_phage_N4_117650898	Roseophage_SRBSIO67	0.996537	0.3
Bacillus_phage_B103_197281700	Prochlorococcus_phage_P_SSP7_265525440	0.996541	0.3
Bacillus_phage_B103_197281700	Prochlorococcus_phage_P_SSP7_388482645	0.996543	0.3
Env14_Tp1_124_DCM_0_0d2_scaffold2117_1	Staphylococcus_phage_44AHJD_29378344	0.996567	0.3
Env14_Tp1_124_DCM_0_0d2_scaffold2117_1	Erwinia_amylovora_phage_Era103_121621816	0.996572	0.3
Env_TARA_ERS490285_N000309	Bacillus_phage_GA_1_12248100	0.996574	0.3
Prochlorococcus_phage_P_SSP7_388482645	Staphylococcus_phage_44AHJD_29378344	0.996595	0.3
EnvY_3300003264_JGI26119J46589_1000020	Prochlorococcus_phage_P_SSP7_265525440	0.996598	0.3
Burkholderia_phage_Dc1_374427926	Pseudomonas_phage_phiKMV_33300811	0.996599	0.3
EnvY_3300003264_JGI26119J46589_1000020	Prochlorococcus_phage_P_SSP7_388482645	0.9966	0.3
Escherichia_phage_N4_117650898	Mycoplasma_phage_P1_9864036	0.996602	0.3
Enterobacteria_phage_SP6_31795528	Env_TARA_ERS489148_N000158	0.996615	0.3
Burkholderia_phage_Bcepil02_347730509	Pseudomonad_phage_gh_1_29243560	0.996642	0.3
Env14_Tp1_124_DCM_0_0d2_scaffold2117_1	Streptococcus_phage_Cp_1_659665706	0.996643	0.3
Kluyvera_phage_Kvp1_211997226	Synechococcus_phage_P60_429864706	0.996657	0.3
Celeribacter_phage_P12053L_NC_018280	Enterobacteria_phage_K1E_83308165	0.99666	0.3
Enterobacteria_phage_K1E_83308165	EnvY_3300003264_JGI26119J46589_1000020	0.996665	0.3
Enterobacteria_phage_Phieco32_164375393	Pseudoalteromonas_phage_RIO_1	0.996665	0.3
Phormidium_phage_Pf_WMP3_146230032	Streptococcus_phage_Cp_1_659665706	0.996666	0.3
Bacillus_phage_GA_1_12248100	Streptococcus_phage_C1_30973863	0.996668	0.3
Citrobacter_phage_CVT22	Enterobacteria_phage_Phieco32_164375393	0.996677	0.3
Bacillus_phage_B103_197281700	Shigella_phage_Sf6_33334157	0.996713	0.3
Erwinia_amylovora_phage_Era103_121621816	Pseudomonas_phage_LKA1_114796430	0.996714	0.3
Env_TARA_ERS490285_N000309	Streptococcus_phage_Cp_1_2288892	0.996718	0.3
Env_TARA_ERS490953_N000102	EnvZ_3300006637_Ga0075461_10000015	0.996735	0.3
Enterobacteria_phage_K1E_83308165	Escherichia_phage_N4_117650898	0.996742	0.3
Burkholderia_phage_Dc1_374427926	Pantoea_phage_Limelight_308071837	0.996748	0.3
Env_TARA_ERS490285_N000309	Mycoplasma_phage_P1_9864036	0.996751	0.3
Pseudomonas_phage_LKA1_114796430	Burkholderia_phage_Bcep22_158997720	0.996757	0.3
Pseudomonas_phage_LKA1_114796430	Burkholderia_phage_Bcep22_347730584	0.996758	0.3
EnvZ_3300006637_Ga0075461_10000015	Pseudoalteromonas_phage_HP1	0.996785	0.3
Roseophage_SRBSIO67	Vibrio_phage_VpV262_26051202	0.996839	0.3
Roseophage_MB	Vibrio_phage_VpV262_26051202	0.996843	0.3
Bacillus_phage_phi29_190888834	Roseophage_SRBSIO67	0.996848	0.3
Enterobacteria_phage_K1E_83308165	EnvX	0.996849	0.3
Bacillus_phage_phi29_190888834	Roseophage_OS	0.996851	0.3
EnvY_3300003264_JGI26119J46589_1000020	Streptococcus_phage_Cp_1_659665706	0.996852	0.3
Enterobacteria_phage_K1_5_40787070	Env_3300001749_JGI24025J20009_10000213	0.996852	0.3
Bacillus_phage_phi29_190888834	Roseophage_MB	0.996854	0.3
Lactococcus_phage_KSY1_108861344	Staphylococcus_phage_44AHJD_29378344	0.996865	0.3
Celeribacter_phage_P12053L_NC_018280	Enterobacteria_phage_K1_5_40787070	0.996878	0.3
Erwinia_amylovora_phage_Era103_121621816	Roseophage_SRBSIO67	0.99689	0.3
Enterobacteria_phage_T7_265524965	Prochlorococcus_phage_P_SSP7_265525440	0.996891	0.3
Erwinia_amylovora_phage_Era103_121621816	Roseophage_OS	0.996892	0.3
Enterobacteria_phage_T7_265524965	Prochlorococcus_phage_P_SSP7_388482645	0.996892	0.3
Enterobacteria_phage_T7_9627425	Prochlorococcus_phage_P_SSP7_265525440	0.996897	0.3
Enterobacteria_phage_T7_9627425	Prochlorococcus_phage_P_SSP7_388482645	0.996898	0.3
Env_TARA_ERS488813_N000141	Erwinia_amylovora_phage_Era103_121621816	0.996923	0.3
Enterobacteria_phage_Phieco32_164375393	Salinivibrio_phage_CW02	0.996928	0.3
Pseudoalteromonas_phage_HP1	vB_LenP_VB2	0.996928	0.3
Escherichia_phage_N4_117650898	Roseophage_MB	0.996947	0.3
Env8_3300000117_DelMOWin2010_c10000155	Prochlorococcus_phage_P_SSP7_265525440	0.996949	0.3
Env8_3300000117_DelMOWin2010_c10000155	Prochlorococcus_phage_P_SSP7_388482645	0.996951	0.3
Env_TARA_ERS490285_N000309	Escherichia_phage_N4_117650898	0.996955	0.3
Escherichia_phage_N4_117650898	Pseudomonas_phage_PaP3_38455988	0.996956	0.3
Enterobacteria_phage_SP6_31795528	Pantoea_phage_Limezero_332800691	0.996959	0.3
Enterobacteria_phage_P22_8439576	Bacillus_phage_B103_22855148	0.996968	0.3
Bacillus_phage_B103_22855148	Enterobacteria_phage_P22_21914413	0.996968	0.3
Bacillus_phage_B103_22855148	Enterobacteria_phage_P22_28394262	0.996968	0.3
Enterobacteria_phage_T7_265524965	Env_TARA_ERS490285_N000309	0.996974	0.3
Enterobacteria_phage_T7_9627425	Env_TARA_ERS490285_N000309	0.99698	0.3
Prochlorococcus_phage_P_SSP7_265525440	Streptococcus_phage_Cp_1_659665706	0.996994	0.3
Prochlorococcus_phage_P_SSP7_388482645	Streptococcus_phage_Cp_1_659665706	0.996996	0.3
Pseudoalteromonas_phage_RIO_1	Pseudomonas_phage_PaP3_38455988	0.997002	0.3
Env8_3300000117_DelMOWin2010_c10000155	Pseudomonad_phage_gh_1_29243560	0.997019	0.3
Pseudomonas_phage_PaP3_38455988	vB_LenP_VB3	0.997047	0.3
Erwinia_amylovora_phage_Era103_121621816	Kluyvera_phage_Kvp1_211997226	0.997056	0.3
Kluyvera_phage_Kvp1_211997226	vB_LenP_VB2	0.997064	0.3
EnvZ_3300006637_Ga0075461_10000015	Pseudoalteromonas_phage_RIO_1	0.997064	0.3
Prochlorococcus_phage_P_SSP7_265525440	Streptococcus_phage_C1_30973863	0.997072	0.3
Actinomyces_phage_Av_1_150248510	Streptococcus_phage_Cp_1_659665706	0.997074	0.3
Prochlorococcus_phage_P_SSP7_388482645	Streptococcus_phage_C1_30973863	0.997074	0.3
Pantoea_phage_Limelight_308071837	Pseudomonad_phage_gh_1_29243560	0.997094	0.3
Pseudomonas_phage_phiKMV_33300811	Bordetella_phage_BPP_1_40950101	0.997095	0.3
Pseudomonad_phage_gh_1_29243560	Synechococcus_phage_P60_429864706	0.997096	0.3
EnvY_3300003264_JGI26119J46589_1000020	Vibrio_phage_VpV262_26051202	0.997098	0.3
EnvX	Streptococcus_phage_Cp_1_659665706	0.997099	0.3
Env_3300001749_JGI24025J20009_10000213	Bacillus_phage_phi29_190888834	0.997103	0.3
Enterobacteria_phage_Phieco32_164375393	Erwinia_amylovora_phage_Era103_121621816	0.997122	0.3
Escherichia_phage_PhiV10_155030137	Pseudomonas_phage_PaP3_38455988	0.997152	0.3
EnvY_3300003264_JGI26119J46589_1000020	Streptococcus_phage_C1_30973863	0.997153	0.3
Bacillus_phage_B103_197281700	Synechococcus_phage_P60_429864706	0.997157	0.3
Prochlorococcus_phage_P_SSP7_265525440	Pseudomonad_phage_gh_1_29243560	0.997163	0.3
Enterobacteria_phage_K1E_83308165	Pseudoalteromonas_phage_HP1	0.997165	0.3
Prochlorococcus_phage_P_SSP7_388482645	Pseudomonad_phage_gh_1_29243560	0.997165	0.3
Enterobacteria_phage_T7_265524965	Pantoea_phage_Limezero_332800691	0.997174	0.3
Enterobacteria_phage_T7_9627425	Pantoea_phage_Limezero_332800691	0.99718	0.3
Env8_3300000117_DelMOWin2010_c10000155	Mycoplasma_phage_P1_9864036	0.997186	0.3
Enterobacteria_phage_P22_169643728	Bacillus_phage_B103_197281700	0.997186	0.3
Enterobacteria_phage_P22_169658842	Bacillus_phage_B103_197281700	0.997186	0.3
Actinomyces_phage_Av_1_150248510	Pseudomonas_phage_PA11	0.997186	0.3
Env_TARA_ERS490285_N000309	Prochlorococcus_phage_P_SSP7_265525440	0.997193	0.3
Pseudomonad_phage_gh_1_29243560	Pseudomonas_phage_H66_441462320	0.997194	0.3
Env_TARA_ERS490285_N000309	Prochlorococcus_phage_P_SSP7_388482645	0.997194	0.3
Env_3300001749_JGI24025J20009_10000213	Lactococcus_phage_KSY1_108861344	0.997205	0.3
Enterobacteria_phage_P22_169643728	Streptococcus_phage_Cp_1_659665706	0.997215	0.3
Enterobacteria_phage_P22_169658842	Streptococcus_phage_Cp_1_659665706	0.997215	0.3
Pseudoalteromonas_phage_RIO_1	Streptococcus_phage_C1_30973863	0.997226	0.3
Env_TARA_ERS489148_N000158	Kluyvera_phage_Kvp1_211997226	0.99723	0.3
Bacillus_phage_B103_197281700	Pseudoalteromonas_phage_RIO_1	0.997238	0.3
Enterobacteria_phage_Phieco32_164375393	Escherichia_phage_PhiV10_155030137	0.99724	0.3
Bacillus_phage_phi29_190888834	vB_LenP_VB2	0.997242	0.3
Bacillus_phage_B103_22855148	Pseudoalteromonas_phage_HP1	0.997251	0.3
EnvX	Vibrio_phage_VpV262_26051202	0.997257	0.3
Burkholderia_phage_Dc1_374427926	Pseudomonad_phage_gh_1_29243560	0.997258	0.3
Escherichia_phage_N4_117650898	Roseophage_OS	0.997259	0.3
Pseudomonas_phage_F116_48527494	Pseudomonas_phage_phiKMV_33300811	0.997271	0.3
Bacillus_phage_GA_1_12248100	Pseudomonas_phage_PA11	0.997273	0.3
Citrobacter_phage_CVT22	Pseudomonas_phage_PaP3_38455988	0.997273	0.3
Escherichia_phage_N4_117650898	Vibrio_phage_VpV262_26051202	0.99728	0.3
Enterobacteria_phage_Phieco32_164375393	Env14_Tp1_124_DCM_0_0d2_scaffold2117_1	0.997283	0.3
Pseudomonas_phage_PA11	Streptococcus_phage_Cp_1_659665706	0.99729	0.3
EnvY_3300003264_JGI26119J46589_1000020	Mycoplasma_phage_P1_9864036	0.997293	0.3
Burkholderia_phage_Bcepmigl_394777702	Salmonella_phage_HK620_13517559	0.997294	0.3
Lactococcus_phage_KSY1_108861344	Streptococcus_phage_C1_30973863	0.9973	0.3
Pseudomonas_phage_phiKMV_33300811	Salinivibrio_phage_CW02	0.997302	0.3
Enterobacteria_phage_Phieco32_164375393	EnvY_3300003264_JGI26119J46589_1000020	0.997305	0.3
Enterobacteria_phage_K1E_83308165	Env_3300001749_JGI24025J20009_10000213	0.997306	0.3
Escherichia_phage_N4_117650898	Vibrio_phage_ICP2	0.997313	0.3
Endosymbiont_phage_APSE_1_6117998	Streptococcus_phage_Cp_1_659665706	0.997316	0.3
Bacillus_phage_B103_22855148	Prochlorococcus_phage_P_SSP7_265525440	0.997318	0.3
Bacillus_phage_B103_22855148	Prochlorococcus_phage_P_SSP7_388482645	0.99732	0.3
Enterobacteria_phage_SP6_31795528	Env_TARA_ERS490285_N000309	0.997334	0.3
Enterobacteria_phage_T7_265524965	Pseudomonas_phage_LKA1_114796430	0.997345	0.3
Enterobacteria_phage_T7_9627425	Pseudomonas_phage_LKA1_114796430	0.997351	0.3
Bacillus_phage_GA_1_12248100	Roseophage_SRBSIO67	0.997352	0.3
Bacillus_phage_GA_1_12248100	Roseophage_OS	0.997354	0.3
Escherichia_phage_N4_117650898	Prochlorococcus_phage_P_SSP7_265525440	0.997354	0.3
Enterobacteria_phage_SP6_31795528	vB_LenP_VB2	0.997355	0.3
Escherichia_phage_N4_117650898	Prochlorococcus_phage_P_SSP7_388482645	0.997355	0.3
Bacillus_phage_GA_1_12248100	Roseophage_MB	0.997356	0.3
Pseudomonas_phage_H66_441462320	Pseudomonas_phage_LKA1_114796430	0.997361	0.3
Erwinia_amylovora_phage_Era103_121621816	Prochlorococcus_phage_P_SSP7_265525440	0.997372	0.3
Erwinia_amylovora_phage_Era103_121621816	Prochlorococcus_phage_P_SSP7_388482645	0.997374	0.3
Enterobacteria_phage_K1_5_40787070	EnvY_3300003264_JGI26119J46589_1000020	0.997375	0.3
Pseudomonas_phage_LUZ24_161168236	vB_LenP_VB3	0.997376	0.3
Citrobacter_phage_CVT22	Shigella_phage_Sf6_33334157	0.997381	0.3
Synechococcus_phage_syn5_145588088	Burkholderia_phage_Bcep22_158997720	0.997384	0.3
EnvX	Streptococcus_phage_C1_30973863	0.997389	0.3
Erwinia_amylovora_phage_Era103_121621816	vB_LenP_VB3	0.997394	0.3
Env_TARA_ERS490285_N000309	Streptococcus_phage_Cp_1_659665706	0.997397	0.3
EnvY_3300003264_JGI26119J46589_1000020	Phormidium_phage_Pf_WMP3_146230032	0.997401	0.3
Enterobacteria_phage_Phieco32_164375393	Env_TARA_ERS490285_N000309	0.997401	0.3
Pantoea_phage_Limelight_308071837	Bordetella_phage_BPP_1_40950101	0.997403	0.3
Env_TARA_ERS490953_N000102	Phormidium_phage_Pf_WMP4_113201832	0.997409	0.3
Enterobacteria_phage_Phieco32_164375393	EnvX	0.997413	0.3
Escherichia_phage_PhiV10_155030137	Pantoea_phage_Limezero_332800691	0.997419	0.3
Citrobacter_phage_CVT22	Streptococcus_phage_C1_30973863	0.997419	0.3
Env_3300001749_JGI24025J20009_10000213	Prochlorococcus_phage_P_SSP7_265525440	0.997425	0.3
Env_3300001749_JGI24025J20009_10000213	Prochlorococcus_phage_P_SSP7_388482645	0.997426	0.3
Enterobacteria_phage_Phieco32_164375393	Enterobacteria_phage_T7_265524965	0.997426	0.3
Bacillus_phage_GA_1_12248100	Roseobacter_phage_SIO1_9964607	0.997427	0.3
Enterobacteria_phage_Phieco32_164375393	Enterobacteria_phage_T7_9627425	0.99743	0.3
Phormidium_phage_Pf_WMP3_146230032	Pseudoalteromonas_phage_RIO_1	0.997441	0.3
Burkholderia_phage_Bcepmigl_394777702	Salmonella_phage_epsilon15_30266034	0.997447	0.3
Enterobacteria_phage_P22_8439576	Pseudomonas_phage_PaP3_38455988	0.997455	0.3
Enterobacteria_phage_P22_21914413	Pseudomonas_phage_PaP3_38455988	0.997455	0.3
Enterobacteria_phage_P22_28394262	Pseudomonas_phage_PaP3_38455988	0.997455	0.3
Salinivibrio_phage_CW02	Synechococcus_phage_P60_429864706	0.99746	0.3
Mycoplasma_phage_P1_9864036	Synechococcus_phage_P60_429864706	0.997463	0.3
Pseudomonas_phage_LKA1_114796430	Pseudomonas_phage_LUZ24_161168236	0.997466	0.3
Bacillus_phage_B103_22855148	Salmonella_phage_HK620_13517559	0.99747	0.3
Escherichia_phage_PhiV10_155030137	Salinivibrio_phage_CW02	0.99748	0.3
Env_TARA_ERS490953_N000102	Bacillus_phage_GA_1_12248100	0.997481	0.3
Env9_3300002483_JGI25132J35274_1000025	Bacillus_phage_B103_197281700	0.997482	0.3
Phormidium_phage_Pf_WMP4_113201832	Synechococcus_phage_P60_429864706	0.9975	0.2
Escherichia_phage_PhiV10_155030137	Streptococcus_phage_Cp_1_659665706	0.997502	0.2
Bacillus_phage_B103_22855148	EnvZ_3300006637_Ga0075461_10000015	0.997521	0.2
Endosymbiont_phage_APSE_1_6117998	Pseudomonas_phage_119X_89152532	0.997522	0.2
Enterobacteria_phage_K1_5_40787070	EnvX	0.997522	0.2
Env_3300001749_JGI24025J20009_10000213	Streptococcus_phage_Cp_1_2288892	0.997528	0.2
Env9_3300002483_JGI25132J35274_1000025	Prochlorococcus_phage_P_SSP7_265525440	0.997533	0.2
Env9_3300002483_JGI25132J35274_1000025	Prochlorococcus_phage_P_SSP7_388482645	0.997534	0.2
Env14_Tp1_124_DCM_0_0d2_scaffold2117_1	Streptococcus_phage_Cp_1_2288892	0.997537	0.2
Env8_3300000117_DelMOWin2010_c10000155	Erwinia_amylovora_phage_Era103_121621816	0.997544	0.2
Enterobacteria_phage_Phieco32_164375393	vB_LenP_VB2	0.997552	0.2
EnvZ_3300006637_Ga0075461_10000015	Pseudomonas_phage_PaP3_38455988	0.997553	0.2
Phormidium_phage_Pf_WMP3_146230032	Streptococcus_phage_Cp_1_2288892	0.997556	0.2
Env_TARA_ERS488813_N000141	Pseudoalteromonas_phage_HP1	0.997561	0.2
Enterobacteria_phage_SP6_31795528	Lactococcus_phage_KSY1_108861344	0.997561	0.2
Enterobacteria_phage_SP6_31795528	Env_3300001749_JGI24025J20009_10000213	0.997566	0.2
Mycoplasma_phage_P1_9864036	Pseudoalteromonas_phage_RIO_1	0.997569	0.2
Enterobacteria_phage_K1E_83308165	Streptococcus_phage_Cp_1_2288892	0.997569	0.2
Bacillus_phage_GA_1_12248100	Prochlorococcus_phage_P_SSP7_265525440	0.99757	0.2
Bacillus_phage_GA_1_12248100	Prochlorococcus_phage_P_SSP7_388482645	0.997572	0.2
Env_TARA_ERS489148_N000158	Streptococcus_phage_C1_30973863	0.997572	0.2
Streptococcus_phage_C1_30973863	Vibrio_phage_VpV262_26051202	0.997576	0.2
Env_TARA_ERS490953_N000102	Pseudomonas_phage_PA11	0.997576	0.2
Enterobacteria_phage_K1_5_40787070	Roseophage_OS	0.997578	0.2
Bacillus_phage_B103_22855148	Env_TARA_ERS490285_N000309	0.997579	0.2
Env9_3300002483_JGI25132J35274_1000025	Bacillus_phage_GA_1_12248100	0.997593	0.2
EnvY_3300003264_JGI26119J46589_1000020	Bacillus_phage_phi29_190888834	0.997594	0.2
Actinomyces_phage_Av_1_150248510	Burkholderia_phage_Bcepil02_347730509	0.997597	0.2
Pseudoalteromonas_phage_HP1	Vibrio_phage_VpV262_26051202	0.997606	0.2
Env8_3300000117_DelMOWin2010_c10000155	Streptococcus_phage_C1_30973863	0.997606	0.2
Prochlorococcus_phage_P_SSP7_265525440	Staphylococcus_phage_44AHJD_29378344	0.99761	0.2
Burkholderia_phage_Bcepil02_347730509	Salmonella_phage_HK620_13517559	0.997614	0.2
EnvY_3300003264_JGI26119J46589_1000020	Escherichia_phage_N4_117650898	0.997617	0.2
Enterobacteria_phage_K1_5_40787070	Synechococcus_phage_P60_429864706	0.997617	0.2
Enterobacteria_phage_Phieco32_164375393	Env_TARA_ERS489148_N000158	0.99762	0.2
Pseudomonas_phage_F116_48527494	Pseudomonas_phage_LKA1_114796430	0.997621	0.2
Citrobacter_phage_CVT22	Escherichia_phage_N4_117650898	0.997623	0.2
Bacillus_phage_B103_22855148	Erwinia_amylovora_phage_Era103_121621816	0.997628	0.2
Env_TARA_ERS490285_N000309	Streptococcus_phage_C1_30973863	0.997635	0.2
Pseudomonad_phage_gh_1_29243560	Pseudomonas_phage_LUZ24_161168236	0.997638	0.2
Bacillus_phage_B103_22855148	EnvY_3300003264_JGI26119J46589_1000020	0.997639	0.2
Enterobacteria_phage_Phieco32_164375393	Roseophage_OS	0.997642	0.2
Escherichia_phage_N4_117650898	Pseudomonas_phage_LUZ24_161168236	0.997642	0.2
Env14_Tp1_124_DCM_0_0d2_scaffold2117_1	Pseudoalteromonas_phage_RIO_1	0.997644	0.2
Env_TARA_ERS489148_N000158	Bacillus_phage_GA_1_12248100	0.997645	0.2
EnvZ_3300006637_Ga0075461_10000015	Phormidium_phage_Pf_WMP3_146230032	0.997648	0.2
Pseudoalteromonas_phage_HP1	Streptococcus_phage_C1_30973863	0.997651	0.2
Env_3300001749_JGI24025J20009_10000213	Pseudoalteromonas_phage_HP1	0.997656	0.2
Pseudomonas_phage_PaP3_38455988	Vibrio_phage_ICP2	0.997689	0.2
Burkholderia_phage_Dc1_374427926	Pantoea_phage_Limezero_332800691	0.997693	0.2
Enterobacteria_phage_P22_169643728	Mycoplasma_phage_P1_9864036	0.997693	0.2
Enterobacteria_phage_P22_169658842	Mycoplasma_phage_P1_9864036	0.997693	0.2
Pseudomonas_phage_PaP3_38455988	Vibrio_phage_VpV262_26051202	0.997694	0.2
Bacillus_phage_B103_197281700	Pseudoalteromonas_phage_HP1	0.997695	0.2
Enterobacteria_phage_P22_8439576	Mycoplasma_phage_P1_9864036	0.997696	0.2
Enterobacteria_phage_P22_21914413	Mycoplasma_phage_P1_9864036	0.997696	0.2
Enterobacteria_phage_P22_28394262	Mycoplasma_phage_P1_9864036	0.997696	0.2
Enterobacteria_phage_K1E_83308165	Env_TARA_ERS489148_N000158	0.997699	0.2
EnvZ_3300006637_Ga0075461_10000015	Prochlorococcus_phage_P_SSP7_265525440	0.997715	0.2
EnvZ_3300006637_Ga0075461_10000015	Prochlorococcus_phage_P_SSP7_388482645	0.997716	0.2
Enterobacteria_phage_P22_8439576	Bacillus_phage_B103_197281700	0.997718	0.2
Enterobacteria_phage_P22_21914413	Bacillus_phage_B103_197281700	0.997718	0.2
Enterobacteria_phage_P22_28394262	Bacillus_phage_B103_197281700	0.997718	0.2
EnvX	Escherichia_phage_N4_117650898	0.997719	0.2
Enterobacteria_phage_SP6_31795528	Pseudomonas_phage_PA11	0.99772	0.2
Bacillus_phage_phi29_216046	vB_LenP_VB3	0.997728	0.2
Celeribacter_phage_P12053L_NC_018280	Pseudoalteromonas_phage_RIO_1	0.997729	0.2
Escherichia_phage_PhiV10_155030137	Mycoplasma_phage_P1_9864036	0.997735	0.2
Prochlorococcus_phage_P_SSP7_265525440	Pseudomonas_phage_PA11	0.997742	0.2
Prochlorococcus_phage_P_SSP7_388482645	Pseudomonas_phage_PA11	0.997743	0.2
Enterobacteria_phage_K1_5_40787070	Env_TARA_ERS490285_N000309	0.997744	0.2
Pseudoalteromonas_phage_HP1	Bacillus_phage_phi29_190888834	0.997746	0.2
Mycoplasma_phage_P1_9864036	Vibrio_phage_ICP2	0.99775	0.2
Enterobacteria_phage_T7_265524965	Pseudomonas_phage_LUZ24_161168236	0.997752	0.2
Enterobacteria_phage_T7_9627425	Pseudomonas_phage_LUZ24_161168236	0.997756	0.2
Actinomyces_phage_Av_1_150248510	Enterobacteria_phage_P22_169643728	0.997756	0.2
Actinomyces_phage_Av_1_150248510	Enterobacteria_phage_P22_169658842	0.997756	0.2
Actinomyces_phage_Av_1_150248510	Enterobacteria_phage_P22_8439576	0.997759	0.2
Actinomyces_phage_Av_1_150248510	Enterobacteria_phage_P22_21914413	0.997759	0.2
Actinomyces_phage_Av_1_150248510	Enterobacteria_phage_P22_28394262	0.997759	0.2
Pseudomonas_phage_119X_89152532	Staphylococcus_phage_44AHJD_29378344	0.997772	0.2
Bacillus_phage_GA_1_12248100	Streptococcus_phage_Cp_1_659665706	0.997773	0.2
Salinivibrio_phage_CW02	Vibrio_phage_VpV262_26051202	0.997778	0.2
Enterobacteria_phage_SP6_31795528	Roseophage_SRBSIO67	0.997778	0.2
Enterobacteria_phage_SP6_31795528	Roseophage_OS	0.99778	0.2
Enterobacteria_phage_SP6_31795528	Roseophage_MB	0.997781	0.2
EnvX	Bacillus_phage_phi29_190888834	0.997785	0.2
Env_TARA_ERS488813_N000141	Staphylococcus_phage_44AHJD_29378344	0.997787	0.2
Enterobacteria_phage_K1_5_40787070	Env_TARA_ERS489148_N000158	0.997789	0.2
Env14_Tp1_124_DCM_0_0d2_scaffold2117_1	Env_TARA_ERS490953_N000102	0.997789	0.2
Enterobacteria_phage_K1_5_40787070	Env8_3300000117_DelMOWin2010_c10000155	0.997791	0.2
Burkholderia_phage_BcepC6B_47778996	Pseudomonas_phage_LKA1_114796430	0.997798	0.2
Enterobacteria_phage_SP6_31795528	Pseudoalteromonas_phage_HP1	0.997804	0.2
Enterobacteria_phage_K1E_83308165	vB_LenP_VB3	0.997808	0.2
Enterobacteria_phage_SP6_31795528	Roseophage_SIO1_2001	0.997812	0.2
Bacillus_phage_B103_197281700	Erwinia_amylovora_phage_Era103_121621816	0.997819	0.2
Endosymbiont_phage_APSE_1_6117998	Staphylococcus_phage_44AHJD_29378344	0.997824	0.2
Enterobacteria_phage_SP6_31795528	Roseobacter_phage_SIO1_9964607	0.997825	0.2
Bacillus_phage_GA_1_12248100	Streptococcus_phage_Cp_1_2288892	0.997826	0.2
Pseudomonad_phage_gh_1_29243560	Burkholderia_phage_Bcep22_158997720	0.997827	0.2
Pseudomonad_phage_gh_1_29243560	Burkholderia_phage_Bcep22_347730584	0.997827	0.2
Bacillus_phage_B103_22855148	EnvX	0.997828	0.2
Pseudomonad_phage_gh_1_29243560	Pseudomonas_phage_PaP3_38455988	0.997828	0.2
Escherichia_phage_N4_117650898	Salmonella_phage_epsilon15_30266034	0.997833	0.2
EnvX	Prochlorococcus_phage_P_SSP7_265525440	0.997834	0.2
EnvX	Prochlorococcus_phage_P_SSP7_388482645	0.997835	0.2
Enterobacteria_phage_P22_8439576	Streptococcus_phage_Cp_1_659665706	0.997836	0.2
Enterobacteria_phage_P22_21914413	Streptococcus_phage_Cp_1_659665706	0.997836	0.2
Enterobacteria_phage_P22_28394262	Streptococcus_phage_Cp_1_659665706	0.997836	0.2
Celeribacter_phage_P12053L_NC_018280	Pseudomonas_phage_LUZ24_161168236	0.997847	0.2
Erwinia_amylovora_phage_Era103_121621816	Roseophage_MB	0.997849	0.2
EnvZ_3300006637_Ga0075461_10000015	Mycoplasma_phage_P1_9864036	0.997852	0.2
EnvZ_3300006637_Ga0075461_10000015	Lactococcus_phage_KSY1_108861344	0.997853	0.2
Enterobacteria_phage_K1_5_40787070	vB_LenP_VB3	0.997856	0.2
Celeribacter_phage_P12053L_NC_018280	Streptococcus_phage_Cp_1_659665706	0.997868	0.2
Env_TARA_ERS488813_N000141	Pantoea_phage_Limelight_308071837	0.997869	0.2
Pseudomonas_phage_PaP3_38455988	Salinivibrio_phage_CW02	0.997871	0.2
Escherichia_phage_N4_117650898	Pseudoalteromonas_phage_HP1	0.997873	0.2
Enterobacteria_phage_K1E_83308165	Env_TARA_ERS490285_N000309	0.99788	0.2
Pseudomonad_phage_gh_1_29243560	Roseophage_SRBSIO67	0.997881	0.2
Pseudomonad_phage_gh_1_29243560	Roseophage_OS	0.997883	0.2
Pseudomonad_phage_gh_1_29243560	Roseophage_MB	0.997884	0.2
Phormidium_phage_Pf_WMP3_146230032	Phormidium_phage_Pf_WMP4_113201832	0.997886	0.2
Env_TARA_ERS489148_N000158	Pseudomonas_phage_LUZ24_161168236	0.997886	0.2
Synechococcus_phage_P60_18640469	Vibrio_phage_ICP2	0.997888	0.2
Enterobacteria_phage_K1_5_40787070	Bacillus_phage_GA_1_12248100	0.997894	0.2
Burkholderia_phage_Bcepmigl_394777702	Pantoea_phage_Limelight_308071837	0.997898	0.2
Enterobacteria_phage_K1_5_40787070	Prochlorococcus_phage_P_SSP7_265525440	0.9979	0.2
Enterobacteria_phage_K1E_83308165	Shigella_phage_Sf6_33334157	0.9979	0.2
Celeribacter_phage_P12053L_NC_018280	Bacillus_phage_GA_1_12248100	0.997901	0.2
Enterobacteria_phage_K1_5_40787070	Prochlorococcus_phage_P_SSP7_388482645	0.997901	0.2
Lactococcus_phage_KSY1_108861344	Roseophage_MB	0.997906	0.2
Env_TARA_ERS489148_N000158	Escherichia_phage_N4_117650898	0.997911	0.2
Env14_Tp1_124_DCM_0_0d2_scaffold2117_1	Streptococcus_phage_C1_30973863	0.997913	0.2
Celeribacter_phage_P12053L_NC_018280	Lactococcus_phage_KSY1_108861344	0.997917	0.2
Escherichia_phage_N4_117650898	Bacillus_phage_phi29_190888834	0.99792	0.2
Pseudomonas_phage_LUZ24_161168236	Pseudomonas_phage_PA11	0.997922	0.2
Phormidium_phage_Pf_WMP4_113201832	vB_LenP_VB2	0.997923	0.2
Enterobacteria_phage_K1_5_40787070	Escherichia_phage_N4_117650898	0.997931	0.2
Kluyvera_phage_Kvp1_211997226	Pantoea_phage_Limezero_332800691	0.997939	0.2
Pantoea_phage_Limezero_332800691	Vibrio_phage_ICP2	0.99794	0.2
Env_TARA_ERS489148_N000158	Mycoplasma_phage_P1_9864036	0.997962	0.2
Erwinia_amylovora_phage_Era103_121621816	Pseudoalteromonas_phage_HP1	0.997966	0.2
Bacillus_phage_B103_197281700	Salmonella_phage_HK620_13517559	0.997967	0.2
Erwinia_amylovora_phage_Era103_121621816	Streptococcus_phage_Cp_1_659665706	0.997975	0.2
Bacillus_phage_B103_22855148	Pseudoalteromonas_phage_RIO_1	0.997984	0.2
Erwinia_amylovora_phage_Era103_121621816	vB_LenP_VB2	0.997985	0.2
Enterobacteria_phage_Phieco32_164375393	Roseophage_SRBSIO67	0.997986	0.2
Actinomyces_phage_Av_1_150248510	Pseudomonas_phage_H66_441462320	0.997986	0.2
Enterobacteria_phage_T7_265524965	Env_TARA_ERS489148_N000158	0.997989	0.2
Enterobacteria_phage_T7_9627425	Env_TARA_ERS489148_N000158	0.997993	0.2
Enterobacteria_phage_K1E_83308165	Pseudomonas_phage_PA11	0.997998	0.2
Pantoea_phage_Limezero_332800691	Pseudomonas_phage_H66_441462320	0.998006	0.2
Pseudomonas_phage_LUZ24_161168236	Synechococcus_phage_P60_429864706	0.998007	0.2
Prochlorococcus_phage_P_SSP7_265525440	Shigella_phage_Sf6_33334157	0.998016	0.2
Prochlorococcus_phage_P_SSP7_388482645	Shigella_phage_Sf6_33334157	0.998017	0.2
Lactococcus_phage_KSY1_108861344	Streptococcus_phage_Cp_1_659665706	0.99802	0.2
Bacillus_phage_B103_22855148	Vibrio_phage_VpV262_26051202	0.99802	0.2
Env_3300001749_JGI24025J20009_10000213	Mycoplasma_phage_P1_9864036	0.998026	0.2
Kluyvera_phage_Kvp1_211997226	Roseophage_SRBSIO67	0.998029	0.2
Lactococcus_phage_KSY1_108861344	Pseudomonas_phage_PA11	0.998029	0.2
Enterobacteria_phage_T7_265524965	Pseudomonas_phage_PA11	0.998032	0.2
Enterobacteria_phage_T7_9627425	Pseudomonas_phage_PA11	0.998035	0.2
Pseudoalteromonas_phage_RIO_1	Staphylococcus_phage_44AHJD_29378344	0.998038	0.2
Enterobacteria_phage_K1_5_40787070	Lactococcus_phage_KSY1_108861344	0.998042	0.2
Bacillus_phage_B103_197281700	Pseudomonas_phage_LUZ24_161168236	0.998043	0.2
Escherichia_phage_PhiV10_155030137	Streptococcus_phage_Cp_1_2288892	0.99805	0.2
Bacillus_phage_B103_22855148	Phormidium_phage_Pf_WMP4_113201832	0.998053	0.2
Celeribacter_phage_P12053L_NC_018280	Pseudomonas_phage_PaP3_38455988	0.998057	0.2
Pseudomonad_phage_gh_1_29243560	Vibrio_phage_VpV262_26051202	0.998057	0.2
Roseophage_SIO1_2001	Streptococcus_phage_C1_30973863	0.998057	0.2
Pseudoalteromonas_phage_HP1	Vibrio_phage_ICP2	0.998057	0.2
Pseudomonas_phage_LUZ24_161168236	Streptococcus_phage_C1_30973863	0.998058	0.2
Salmonella_phage_ST64T_24250761	Vibrio_phage_ICP2	0.998063	0.2
Mycoplasma_phage_P1_9864036	Prochlorococcus_phage_P_SSP7_265525440	0.998063	0.2
Enterobacteria_phage_K1_5_40787070	Pseudomonas_phage_PA11	0.998064	0.2
Mycoplasma_phage_P1_9864036	Prochlorococcus_phage_P_SSP7_388482645	0.998065	0.2
Pantoea_phage_Limezero_332800691	Phormidium_phage_Pf_WMP4_113201832	0.998071	0.2
Streptococcus_phage_C1_30973863	Vibrio_phage_ICP2	0.998071	0.2
Escherichia_phage_N4_117650898	Pseudomonas_phage_PA11	0.998072	0.2
Roseobacter_phage_SIO1_9964607	Streptococcus_phage_C1_30973863	0.998074	0.2
Env14_Tp1_124_DCM_0_0d2_scaffold2117_1	Mycoplasma_phage_P1_9864036	0.998074	0.2
Env_TARA_ERS490285_N000309	Staphylococcus_phage_44AHJD_29378344	0.998077	0.2
Endosymbiont_phage_APSE_1_6117998	Enterobacteria_phage_Phieco32_164375393	0.99808	0.2
Pantoea_phage_Limezero_332800691	Synechococcus_phage_P60_429864706	0.998083	0.2
Enterobacteria_phage_K1_5_40787070	Bacillus_phage_B103_197281700	0.998084	0.2
Erwinia_amylovora_phage_Era103_121621816	Pseudomonas_phage_LUZ24_161168236	0.998089	0.2
Lactococcus_phage_KSY1_108861344	Roseophage_SRBSIO67	0.998092	0.2
Enterobacteria_phage_SP6_31795528	EnvY_3300003264_JGI26119J46589_1000020	0.998095	0.2
Env9_3300002483_JGI25132J35274_1000025	Bacillus_phage_phi29_216046	0.998098	0.2
Env_TARA_ERS490953_N000102	Prochlorococcus_phage_P_SSP7_265525440	0.998098	0.2
Env_TARA_ERS490953_N000102	Prochlorococcus_phage_P_SSP7_388482645	0.998099	0.2
Enterobacteria_phage_P22_169643728	Bacillus_phage_phi29_216046	0.998099	0.2
Enterobacteria_phage_P22_169658842	Bacillus_phage_phi29_216046	0.998099	0.2
Enterobacteria_phage_K1E_83308165	Bacillus_phage_B103_197281700	0.998109	0.2
Env8_3300000117_DelMOWin2010_c10000155	Phormidium_phage_Pf_WMP4_113201832	0.99811	0.2
Enterobacteria_phage_Phieco32_164375393	Phormidium_phage_Pf_WMP3_146230032	0.998113	0.2
Env14_Tp1_124_DCM_0_0d2_scaffold2117_1	Bacillus_phage_GA_1_12248100	0.998114	0.2
Lactococcus_phage_KSY1_108861344	Roseobacter_phage_SIO1_9964607	0.99812	0.2
Env14_Tp1_124_DCM_0_0d2_scaffold2117_1	Phormidium_phage_Pf_WMP3_146230032	0.998123	0.2
Enterobacteria_phage_K1_5_40787070	Salinivibrio_phage_CW02	0.998123	0.2
Bacillus_phage_phi29_190888834	Vibrio_phage_ICP2	0.998129	0.2
Salmonella_phage_HK620_13517559	Burkholderia_phage_Bcep22_158997720	0.998131	0.2
Salmonella_phage_HK620_13517559	Burkholderia_phage_Bcep22_347730584	0.998131	0.2
Escherichia_phage_PhiV10_155030137	Pseudomonas_phage_LUZ24_161168236	0.998135	0.2
Erwinia_amylovora_phage_Era103_121621816	Lactococcus_phage_KSY1_108861344	0.998139	0.2
Endosymbiont_phage_APSE_1_6117998	Streptococcus_phage_C1_30973863	0.998139	0.2
Env_3300001749_JGI24025J20009_10000213	Env_TARA_ERS490953_N000102	0.998154	0.2
Escherichia_phage_N4_117650898	vB_LenP_VB3	0.998156	0.2
Env_TARA_ERS490953_N000102	vB_LenP_VB2	0.998157	0.2
Salmonella_phage_HK620_13517559	Streptococcus_phage_C1_30973863	0.998163	0.2
Pseudomonad_phage_gh_1_29243560	Pseudomonas_phage_F116_48527494	0.998167	0.2
Env_TARA_ERS490953_N000102	Lactococcus_phage_KSY1_108861344	0.998178	0.2
Bacillus_phage_B103_22855148	Shigella_phage_Sf6_33334157	0.998179	0.2
Enterobacteria_phage_T7_265524965	vB_LenP_VB3	0.998181	0.2
Enterobacteria_phage_T7_9627425	vB_LenP_VB3	0.998185	0.2
Enterobacteria_phage_Phieco32_164375393	Enterobacteria_phage_SP6_31795528	0.998187	0.2
Env_3300001749_JGI24025J20009_10000213	Phormidium_phage_Pf_WMP3_146230032	0.998189	0.2
Env8_3300000117_DelMOWin2010_c10000155	Pseudoalteromonas_phage_RIO_1	0.99819	0.2
Bacillus_phage_B103_197281700	Phormidium_phage_Pf_WMP4_113201832	0.998191	0.2
Burkholderia_phage_Dc1_374427926	Escherichia_phage_PhiV10_155030137	0.998192	0.2
Endosymbiont_phage_APSE_1_6117998	Enterobacteria_phage_K1_5_40787070	0.998196	0.2
Env_TARA_ERS490953_N000102	Staphylococcus_phage_44AHJD_29378344	0.998199	0.2
Enterobacteria_phage_Phieco32_164375393	EnvZ_3300006637_Ga0075461_10000015	0.998201	0.2
Env8_3300000117_DelMOWin2010_c10000155	Bacillus_phage_phi29_216046	0.998201	0.2
Enterobacteria_phage_SP6_31795528	EnvX	0.998202	0.2
Actinomyces_phage_Av_1_150248510	Burkholderia_phage_BcepC6B_47778996	0.998204	0.2
Bacillus_phage_B103_22855148	Env_TARA_ERS490953_N000102	0.998205	0.2
Enterobacteria_phage_K1_5_40787070	Roseophage_SRBSIO67	0.998207	0.2
Escherichia_phage_N4_117650898	Synechococcus_phage_P60_429864706	0.998211	0.2
Bacillus_phage_B103_197281700	Roseophage_SIO1_2001	0.998212	0.2
Streptococcus_phage_Cp_1_659665706	Vibrio_phage_ICP2	0.998214	0.2
Celeribacter_phage_P12053L_NC_018280	Phormidium_phage_Pf_WMP4_113201832	0.998221	0.2
Celeribacter_phage_P12053L_NC_018280	Env_TARA_ERS490953_N000102	0.998221	0.2
Actinomyces_phage_Av_1_150248510	Pseudomonas_phage_119X_89152532	0.998232	0.2
Bacillus_phage_phi29_216046	Salmonella_phage_epsilon15_30266034	0.998238	0.2
Salmonella_phage_HK620_13517559	Staphylococcus_phage_44AHJD_29378344	0.998239	0.2
Env_TARA_ERS488813_N000141	Pseudoalteromonas_phage_RIO_1	0.998245	0.2
Env9_3300002483_JGI25132J35274_1000025	Lactococcus_phage_KSY1_108861344	0.998246	0.2
Enterobacteria_phage_K1_5_40787070	Mycoplasma_phage_P1_9864036	0.998251	0.2
Enterobacteria_phage_K1_5_40787070	Roseophage_MB	0.998257	0.2
Pseudomonas_phage_LUZ24_161168236	Vibrio_phage_ICP2	0.998258	0.2
Enterobacteria_phage_SP6_31795528	Env8_3300000117_DelMOWin2010_c10000155	0.998273	0.2
Celeribacter_phage_P12053L_NC_018280	Escherichia_phage_N4_117650898	0.998276	0.2
Env9_3300002483_JGI25132J35274_1000025	Erwinia_amylovora_phage_Era103_121621816	0.998277	0.2
Actinomyces_phage_Av_1_150248510	Burkholderia_phage_Bcepmigl_394777702	0.998278	0.2
Lactococcus_phage_KSY1_108861344	Roseophage_OS	0.99828	0.2
Burkholderia_phage_Dc1_374427926	Salmonella_phage_ST64T_24250761	0.998283	0.2
Enterobacteria_phage_Phieco32_164375393	Vibrio_phage_VpV262_26051202	0.998284	0.2
Enterobacteria_phage_K1_5_40787070	Env14_Tp1_124_DCM_0_0d2_scaffold2117_1	0.998288	0.2
Enterobacteria_phage_Phieco32_164375393	Pseudomonas_phage_119X_89152532	0.998296	0.2
Enterobacteria_phage_K1_5_40787070	Roseobacter_phage_SIO1_9964607	0.998315	0.2
Shigella_phage_Sf6_33334157	vB_LenP_VB3	0.998315	0.2
Erwinia_amylovora_phage_Era103_121621816	Vibrio_phage_ICP2	0.998318	0.2
Pseudoalteromonas_phage_HP1	Pseudomonas_phage_PaP3_38455988	0.998321	0.2
Bacillus_phage_B103_22855148	Salinivibrio_phage_CW02	0.998324	0.2
Erwinia_amylovora_phage_Era103_121621816	Pseudomonas_phage_F116_48527494	0.998328	0.2
Bacillus_phage_B103_22855148	Vibrio_phage_ICP2	0.998331	0.2
Enterobacteria_phage_SP6_31795528	Pseudoalteromonas_phage_RIO_1	0.998334	0.2
Salmonella_phage_HK620_13517559	Streptococcus_phage_Cp_1_2288892	0.998334	0.2
Enterobacteria_phage_Phieco32_164375393	Bacillus_phage_phi29_190888834	0.998337	0.2
EnvX	Mycoplasma_phage_P1_9864036	0.99834	0.2
Enterobacteria_phage_K1E_83308165	vB_LenP_VB2	0.99834	0.2
Env8_3300000117_DelMOWin2010_c10000155	Escherichia_phage_N4_117650898	0.998343	0.2
Env8_3300000117_DelMOWin2010_c10000155	Lactococcus_phage_KSY1_108861344	0.998343	0.2
Enterobacteria_phage_K1E_83308165	Pantoea_phage_Limezero_332800691	0.998346	0.2
Citrobacter_phage_CVT22	Mycoplasma_phage_P1_9864036	0.998347	0.2
Escherichia_phage_PhiV10_155030137	Pseudomonas_phage_LKA1_114796430	0.998352	0.2
Kluyvera_phage_Kvp1_211997226	Pseudomonas_phage_PaP3_38455988	0.998352	0.2
Enterobacteria_phage_K1E_83308165	Lactococcus_phage_KSY1_108861344	0.998353	0.2
Phormidium_phage_Pf_WMP4_113201832	vB_LenP_VB3	0.998355	0.2
Pantoea_phage_Limelight_308071837	Synechococcus_phage_P60_429864706	0.998356	0.2
Env9_3300002483_JGI25132J35274_1000025	Bacillus_phage_phi29_190888834	0.998358	0.2
Burkholderia_phage_Bcepmigl_394777702	Pseudomonas_phage_LUZ24_161168236	0.998361	0.2
Enterobacteria_phage_K1E_83308165	Salinivibrio_phage_CW02	0.998362	0.2
Pseudomonas_phage_phiKMV_33300811	Roseophage_SRBSIO67	0.998364	0.2
Env_TARA_ERS490953_N000102	Bacillus_phage_phi29_190888834	0.998367	0.2
Enterobacteria_phage_K1E_83308165	Pseudomonas_phage_LUZ24_161168236	0.998371	0.2
Actinomyces_phage_Av_1_150248510	Env_TARA_ERS488813_N000141	0.998374	0.2
Env9_3300002483_JGI25132J35274_1000025	Streptococcus_phage_Cp_1_659665706	0.998378	0.2
Env_TARA_ERS488813_N000141	Phormidium_phage_Pf_WMP3_146230032	0.998379	0.2
Endosymbiont_phage_APSE_1_6117998	Mycoplasma_phage_P1_9864036	0.998381	0.2
Celeribacter_phage_P12053L_NC_018280	Bacillus_phage_phi29_190888834	0.998384	0.2
Pantoea_phage_Limelight_308071837	vB_LenP_VB3	0.998389	0.2
Env9_3300002483_JGI25132J35274_1000025	Escherichia_phage_N4_117650898	0.998389	0.2
Escherichia_phage_PhiV10_155030137	Pseudomonad_phage_gh_1_29243560	0.998391	0.2
Erwinia_amylovora_phage_Era103_121621816	Streptococcus_phage_Cp_1_2288892	0.998395	0.2
Erwinia_amylovora_phage_Era103_121621816	Roseophage_SIO1_2001	0.998397	0.2
Kluyvera_phage_Kvp1_211997226	Streptococcus_phage_Cp_1_2288892	0.998402	0.2
Erwinia_amylovora_phage_Era103_121621816	Roseobacter_phage_SIO1_9964607	0.998406	0.2
Actinomyces_phage_Av_1_150248510	Salinivibrio_phage_CW02	0.998407	0.2
Pseudoalteromonas_phage_RIO_1	Vibrio_phage_VpV262_26051202	0.998409	0.2
Env8_3300000117_DelMOWin2010_c10000155	Vibrio_phage_VpV262_26051202	0.998413	0.2
Enterobacteria_phage_K1_5_40787070	vB_LenP_VB2	0.998417	0.2
Citrobacter_phage_CVT22	Pseudomonas_phage_119X_89152532	0.998418	0.2
Bacillus_phage_GA_1_12248100	Salmonella_phage_HK620_13517559	0.998418	0.2
Enterobacteria_phage_K1E_83308165	Synechococcus_phage_P60_429864706	0.998423	0.2
Env14_Tp1_124_DCM_0_0d2_scaffold2117_1	Pseudoalteromonas_phage_HP1	0.998427	0.2
Escherichia_phage_N4_117650898	Salinivibrio_phage_CW02	0.998427	0.2
Env_TARA_ERS489148_N000158	Bacillus_phage_phi29_216046	0.998429	0.2
Phormidium_phage_Pf_WMP3_146230032	Roseophage_MB	0.998429	0.2
Shigella_phage_Sf6_33334157	Vibrio_phage_ICP2	0.998433	0.2
Escherichia_phage_N4_117650898	Bacillus_phage_phi29_216046	0.998436	0.2
Pseudomonas_phage_PA11	Pseudomonas_phage_phiKMV_33300811	0.998437	0.2
Celeribacter_phage_P12053L_NC_018280	Pantoea_phage_Limezero_332800691	0.998438	0.2
Bacillus_phage_GA_1_12248100	Shigella_phage_Sf6_33334157	0.998438	0.2
Enterobacteria_phage_T7_265524965	Bacillus_phage_phi29_216046	0.998444	0.2
Escherichia_phage_PhiV10_155030137	Vibrio_phage_ICP2	0.998446	0.2
Enterobacteria_phage_T7_9627425	Bacillus_phage_phi29_216046	0.998449	0.2
Salmonella_phage_HK620_13517559	Streptococcus_phage_Cp_1_659665706	0.998449	0.2
Bacillus_phage_B103_22855148	Env_TARA_ERS489148_N000158	0.998458	0.2
Erwinia_amylovora_phage_Era103_121621816	Synechococcus_phage_P60_429864706	0.998459	0.2
Env8_3300000117_DelMOWin2010_c10000155	Bacillus_phage_B103_197281700	0.998462	0.2
Env_TARA_ERS490285_N000309	Kluyvera_phage_Kvp1_211997226	0.998463	0.2
Mycoplasma_phage_P1_9864036	vB_LenP_VB3	0.998466	0.2
Enterobacteria_phage_T7_265524965	Lactococcus_phage_KSY1_108861344	0.998471	0.2
Enterobacteria_phage_T7_9627425	Lactococcus_phage_KSY1_108861344	0.998473	0.2
Env_TARA_ERS489148_N000158	Lactococcus_phage_KSY1_108861344	0.998478	0.2
Actinomyces_phage_Av_1_150248510	Burkholderia_phage_Dc1_374427926	0.998481	0.2
Enterobacteria_phage_P22_169643728	Erwinia_amylovora_phage_Era103_121621816	0.998485	0.2
Enterobacteria_phage_P22_169658842	Erwinia_amylovora_phage_Era103_121621816	0.998485	0.2
Env_TARA_ERS490953_N000102	EnvY_3300003264_JGI26119J46589_1000020	0.998485	0.2
Kluyvera_phage_Kvp1_211997226	Pseudomonas_phage_PA11	0.998485	0.2
Enterobacteria_phage_P22_8439576	Erwinia_amylovora_phage_Era103_121621816	0.998486	0.2
Enterobacteria_phage_P22_21914413	Erwinia_amylovora_phage_Era103_121621816	0.998486	0.2
Enterobacteria_phage_P22_28394262	Erwinia_amylovora_phage_Era103_121621816	0.998486	0.2
Salinivibrio_phage_CW02	Streptococcus_phage_Cp_1_2288892	0.998487	0.2
Env_3300001749_JGI24025J20009_10000213	Synechococcus_phage_P60_429864706	0.998488	0.2
Enterobacteria_phage_T7_265524965	Streptococcus_phage_Cp_1_659665706	0.998488	0.2
Enterobacteria_phage_P22_169643728	Bacillus_phage_phi29_190888834	0.99849	0.2
Enterobacteria_phage_P22_169658842	Bacillus_phage_phi29_190888834	0.99849	0.2
Enterobacteria_phage_T7_9627425	Streptococcus_phage_Cp_1_659665706	0.998492	0.2
Escherichia_phage_PhiV10_155030137	Pseudomonas_phage_119X_89152532	0.998496	0.2
Env_TARA_ERS489148_N000158	Pseudoalteromonas_phage_RIO_1	0.998503	0.1
Bacillus_phage_B103_22855148	vB_LenP_VB2	0.998505	0.1
Bacillus_phage_GA_1_12248100	Escherichia_phage_PhiV10_155030137	0.998506	0.1
Env_3300001749_JGI24025J20009_10000213	Streptococcus_phage_Cp_1_659665706	0.998507	0.1
Enterobacteria_phage_K1_5_40787070	Pseudoalteromonas_phage_HP1	0.998513	0.1
Enterobacteria_phage_K1_5_40787070	Pantoea_phage_Limelight_308071837	0.998516	0.1
Roseophage_OS	Streptococcus_phage_Cp_1_659665706	0.998516	0.1
Pseudomonas_phage_LUZ24_161168236	Vibrio_phage_VpV262_26051202	0.998516	0.1
Enterobacteria_phage_Phieco32_164375393	Roseophage_SIO1_2001	0.998521	0.1
Enterobacteria_phage_K1_5_40787070	Enterobacteria_phage_P22_169643728	0.998524	0.1
Enterobacteria_phage_K1_5_40787070	Enterobacteria_phage_P22_169658842	0.998524	0.1
Env_3300001749_JGI24025J20009_10000213	Kluyvera_phage_Kvp1_211997226	0.998525	0.1
Enterobacteria_phage_K1_5_40787070	Enterobacteria_phage_P22_8439576	0.998525	0.1
Enterobacteria_phage_K1_5_40787070	Enterobacteria_phage_P22_21914413	0.998525	0.1
Enterobacteria_phage_K1_5_40787070	Enterobacteria_phage_P22_28394262	0.998525	0.1
Escherichia_phage_PhiV10_155030137	Bacillus_phage_phi29_190888834	0.998527	0.1
Enterobacteria_phage_Phieco32_164375393	Roseobacter_phage_SIO1_9964607	0.998527	0.1
Pseudomonas_phage_PaP3_38455988	Roseophage_SRBSIO67	0.99853	0.1
Pseudomonas_phage_PaP3_38455988	Roseophage_OS	0.998531	0.1
Pseudomonas_phage_PaP3_38455988	Roseophage_MB	0.998531	0.1
Enterobacteria_phage_Phieco32_164375393	Lactococcus_phage_KSY1_108861344	0.998533	0.1
Env9_3300002483_JGI25132J35274_1000025	Env_TARA_ERS490953_N000102	0.998538	0.1
Enterobacteria_phage_K1E_83308165	Env_TARA_ERS490953_N000102	0.998541	0.1
Enterobacteria_phage_SP6_31795528	Pseudomonas_phage_LKA1_114796430	0.998547	0.1
Bacillus_phage_B103_197281700	Escherichia_phage_PhiV10_155030137	0.998548	0.1
Shigella_phage_Sf6_33334157	Staphylococcus_phage_44AHJD_29378344	0.998549	0.1
Citrobacter_phage_CVT22	Bacillus_phage_B103_22855148	0.998551	0.1
Pseudomonas_phage_PaP3_38455988	Roseophage_SIO1_2001	0.998552	0.1
Enterobacteria_phage_Phieco32_164375393	Env8_3300000117_DelMOWin2010_c10000155	0.998552	0.1
Salmonella_phage_epsilon15_30266034	Vibrio_phage_VpV262_26051202	0.998553	0.1
Escherichia_phage_N4_117650898	Escherichia_phage_PhiV10_155030137	0.998554	0.1
Pantoea_phage_Limezero_332800691	Pseudomonas_phage_PaP3_38455988	0.998554	0.1
Enterobacteria_phage_Phieco32_164375393	Roseophage_MB	0.998558	0.1
Phormidium_phage_Pf_WMP3_146230032	Vibrio_phage_ICP2	0.998558	0.1
Erwinia_amylovora_phage_Era103_121621816	Pseudomonas_phage_PA11	0.998559	0.1
Pseudomonas_phage_PaP3_38455988	Roseobacter_phage_SIO1_9964607	0.99856	0.1
Pseudomonad_phage_gh_1_29243560	Streptococcus_phage_Cp_1_659665706	0.998564	0.1
Env_TARA_ERS490285_N000309	Salmonella_phage_epsilon15_30266034	0.998564	0.1
Citrobacter_phage_CVT22	Bacillus_phage_phi29_190888834	0.998565	0.1
Endosymbiont_phage_APSE_1_6117998	Bacillus_phage_phi29_190888834	0.998566	0.1
Roseobacter_phage_SIO1_9964607	Synechococcus_phage_P60_429864706	0.998568	0.1
Bacillus_phage_phi29_216046	Salmonella_phage_ST64T_24250761	0.998568	0.1
Shigella_phage_Sf6_33334157	Burkholderia_phage_Bcep22_158997720	0.998572	0.1
Shigella_phage_Sf6_33334157	Burkholderia_phage_Bcep22_347730584	0.998572	0.1
Pseudomonas_phage_F116_48527494	Pseudomonas_phage_PA11	0.998572	0.1
Enterobacteria_phage_K1_5_40787070	EnvZ_3300006637_Ga0075461_10000015	0.998579	0.1
Kluyvera_phage_Kvp1_211997226	Pseudoalteromonas_phage_RIO_1	0.998584	0.1
Env_3300001749_JGI24025J20009_10000213	Bacillus_phage_GA_1_12248100	0.998584	0.1
Erwinia_amylovora_phage_Era103_121621816	Vibrio_phage_VpV262_26051202	0.99859	0.1
Pseudomonas_phage_LUZ24_161168236	vB_LenP_VB2	0.99859	0.1
Citrobacter_phage_CVT22	Phormidium_phage_Pf_WMP3_146230032	0.998592	0.1
Env9_3300002483_JGI25132J35274_1000025	Pseudoalteromonas_phage_HP1	0.998592	0.1
Enterobacteria_phage_K1E_83308165	EnvZ_3300006637_Ga0075461_10000015	0.998594	0.1
Actinomyces_phage_Av_1_150248510	Citrobacter_phage_CVT22	0.998596	0.1
Bacillus_phage_GA_1_12248100	vB_LenP_VB2	0.998598	0.1
Lactococcus_phage_KSY1_108861344	Roseophage_SIO1_2001	0.998601	0.1
Staphylococcus_phage_44AHJD_29378344	vB_LenP_VB3	0.998603	0.1
Bacillus_phage_GA_1_12248100	Pseudomonas_phage_PaP3_38455988	0.998604	0.1
Salmonella_phage_epsilon15_30266034	Burkholderia_phage_Bcep22_158997720	0.998609	0.1
Salmonella_phage_epsilon15_30266034	Burkholderia_phage_Bcep22_347730584	0.998609	0.1
Enterobacteria_phage_K1E_83308165	Vibrio_phage_ICP2	0.998609	0.1
Pseudomonas_phage_PaP3_38455988	Salmonella_phage_epsilon15_30266034	0.998615	0.1
Celeribacter_phage_P12053L_NC_018280	Mycoplasma_phage_P1_9864036	0.998615	0.1
Env_TARA_ERS488813_N000141	Escherichia_phage_N4_117650898	0.998617	0.1
Enterobacteria_phage_K1_5_40787070	Phormidium_phage_Pf_WMP3_146230032	0.998619	0.1
Burkholderia_phage_BcepC6B_47778996	Pseudomonad_phage_gh_1_29243560	0.998621	0.1
Pantoea_phage_Limelight_308071837	Roseophage_OS	0.998622	0.1
Pseudomonas_phage_119X_89152532	Synechococcus_phage_P60_429864706	0.998623	0.1
Salmonella_phage_HK620_13517559	Vibrio_phage_VpV262_26051202	0.998624	0.1
Env_3300001749_JGI24025J20009_10000213	Escherichia_phage_PhiV10_155030137	0.998626	0.1
Pseudoalteromonas_phage_RIO_1	Pseudomonas_phage_LUZ24_161168236	0.998626	0.1
Bacillus_phage_B103_197281700	Kluyvera_phage_Kvp1_211997226	0.998626	0.1
Bacillus_phage_phi29_216046	Pseudomonas_phage_LUZ24_161168236	0.998631	0.1
Pseudoalteromonas_phage_HP1	Pseudomonas_phage_119X_89152532	0.998631	0.1
Erwinia_amylovora_phage_Era103_121621816	Escherichia_phage_N4_117650898	0.998633	0.1
Bacillus_phage_B103_22855148	Env8_3300000117_DelMOWin2010_c10000155	0.998633	0.1
Kluyvera_phage_Kvp1_211997226	Pseudomonas_phage_phiKMV_33300811	0.998634	0.1
Bacillus_phage_B103_197281700	Pantoea_phage_Limezero_332800691	0.99864	0.1
Citrobacter_phage_CVT22	Prochlorococcus_phage_P_SSP7_265525440	0.998642	0.1
Enterobacteria_phage_P22_169643728	Vibrio_phage_ICP2	0.998642	0.1
Enterobacteria_phage_P22_169658842	Vibrio_phage_ICP2	0.998642	0.1
Citrobacter_phage_CVT22	Prochlorococcus_phage_P_SSP7_388482645	0.998642	0.1
Enterobacteria_phage_K1E_83308165	Pseudoalteromonas_phage_RIO_1	0.998642	0.1
Enterobacteria_phage_P22_8439576	Vibrio_phage_ICP2	0.998643	0.1
Enterobacteria_phage_P22_21914413	Vibrio_phage_ICP2	0.998643	0.1
Enterobacteria_phage_P22_28394262	Vibrio_phage_ICP2	0.998643	0.1
Pantoea_phage_Limelight_308071837	Pseudomonas_phage_PaP3_38455988	0.998645	0.1
Celeribacter_phage_P12053L_NC_018280	Pseudomonas_phage_H66_441462320	0.998646	0.1
Enterobacteria_phage_Phieco32_164375393	Vibrio_phage_ICP2	0.998648	0.1
Escherichia_phage_N4_117650898	Pseudoalteromonas_phage_RIO_1	0.99865	0.1
Pseudomonas_phage_F116_48527494	Vibrio_phage_ICP2	0.998651	0.1
Bacillus_phage_B103_22855148	Pantoea_phage_Limelight_308071837	0.998655	0.1
EnvY_3300003264_JGI26119J46589_1000020	Escherichia_phage_PhiV10_155030137	0.998655	0.1
Kluyvera_phage_Kvp1_211997226	Roseophage_OS	0.998661	0.1
Synechococcus_phage_P60_429864706	Burkholderia_phage_Bcep22_158997720	0.998661	0.1
Kluyvera_phage_Kvp1_211997226	Roseophage_MB	0.998662	0.1
Env_TARA_ERS490953_N000102	Shigella_phage_Sf6_33334157	0.998662	0.1
Enterobacteria_phage_K1E_83308165	Pantoea_phage_Limelight_308071837	0.998664	0.1
Bacillus_phage_B103_197281700	EnvY_3300003264_JGI26119J46589_1000020	0.998667	0.1
Streptococcus_phage_Cp_1_659665706	vB_LenP_VB3	0.998672	0.1
Pseudoalteromonas_phage_RIO_1	vB_LenP_VB3	0.998673	0.1
Bacillus_phage_B103_22855148	Enterobacteria_phage_P22_169643728	0.998673	0.1
Bacillus_phage_B103_22855148	Enterobacteria_phage_P22_169658842	0.998673	0.1
Enterobacteria_phage_K1E_83308165	Bacillus_phage_GA_1_12248100	0.998674	0.1
Synechococcus_phage_P60_18640469	Burkholderia_phage_Bcep22_158997720	0.998676	0.1
Synechococcus_phage_P60_18640469	Burkholderia_phage_Bcep22_347730584	0.998676	0.1
Env8_3300000117_DelMOWin2010_c10000155	Streptococcus_phage_Cp_1_659665706	0.998677	0.1
Enterobacteria_phage_Phieco32_164375393	Prochlorococcus_phage_P_SSP7_265525440	0.99868	0.1
Enterobacteria_phage_Phieco32_164375393	Prochlorococcus_phage_P_SSP7_388482645	0.99868	0.1
Kluyvera_phage_Kvp1_211997226	Roseophage_SIO1_2001	0.998682	0.1
Enterobacteria_phage_SP6_31795528	Phormidium_phage_Pf_WMP4_113201832	0.99869	0.1
Kluyvera_phage_Kvp1_211997226	Roseobacter_phage_SIO1_9964607	0.99869	0.1
Endosymbiont_phage_APSE_1_6117998	EnvX	0.998693	0.1
Escherichia_phage_PhiV10_155030137	Roseophage_OS	0.998694	0.1
Env_TARA_ERS490953_N000102	Escherichia_phage_N4_117650898	0.998694	0.1
Escherichia_phage_PhiV10_155030137	Roseophage_MB	0.998694	0.1
Env8_3300000117_DelMOWin2010_c10000155	Synechococcus_phage_P60_429864706	0.998696	0.1
Pseudomonad_phage_gh_1_29243560	Roseophage_SIO1_2001	0.998697	0.1
Actinomyces_phage_Av_1_150248510	Env_TARA_ERS489148_N000158	0.998698	0.1
Pseudoalteromonas_phage_HP1	Pseudomonas_phage_LUZ24_161168236	0.998698	0.1
Escherichia_phage_N4_117650898	Pantoea_phage_Limezero_332800691	0.998701	0.1
Escherichia_phage_N4_117650898	Pseudomonas_phage_LKA1_114796430	0.998702	0.1
Env_TARA_ERS488813_N000141	Phormidium_phage_Pf_WMP4_113201832	0.998705	0.1
Pseudomonad_phage_gh_1_29243560	Roseobacter_phage_SIO1_9964607	0.998706	0.1
Salmonella_phage_ST64T_24250761	Staphylococcus_phage_44AHJD_29378344	0.998712	0.1
Actinomyces_phage_Av_1_150248510	Prochlorococcus_phage_P_SSP7_265525440	0.998716	0.1
Pantoea_phage_Limelight_308071837	Streptococcus_phage_Cp_1_2288892	0.998717	0.1
Actinomyces_phage_Av_1_150248510	Prochlorococcus_phage_P_SSP7_388482645	0.998717	0.1
Pantoea_phage_Limelight_308071837	Burkholderia_phage_Bcep22_158997720	0.998718	0.1
Pantoea_phage_Limelight_308071837	Burkholderia_phage_Bcep22_347730584	0.998718	0.1
Env_TARA_ERS489148_N000158	Streptococcus_phage_Cp_1_659665706	0.998719	0.1
Enterobacteria_phage_T7_265524965	Salmonella_phage_HK620_13517559	0.998719	0.1
Enterobacteria_phage_T7_9627425	Salmonella_phage_HK620_13517559	0.998722	0.1
Celeribacter_phage_P12053L_NC_018280	Pseudomonas_phage_F116_48527494	0.998722	0.1
Enterobacteria_phage_P22_169643728	Pantoea_phage_Limelight_308071837	0.998724	0.1
Enterobacteria_phage_P22_169658842	Pantoea_phage_Limelight_308071837	0.998724	0.1
Enterobacteria_phage_P22_8439576	Pantoea_phage_Limelight_308071837	0.998725	0.1
Enterobacteria_phage_P22_21914413	Pantoea_phage_Limelight_308071837	0.998725	0.1
Enterobacteria_phage_P22_28394262	Pantoea_phage_Limelight_308071837	0.998725	0.1
Env14_Tp1_124_DCM_0_0d2_scaffold2117_1	Pseudomonas_phage_119X_89152532	0.998725	0.1
Bacillus_phage_phi29_216046	Vibrio_phage_ICP2	0.998725	0.1
Pseudoalteromonas_phage_RIO_1	Pseudomonas_phage_119X_89152532	0.998728	0.1
Enterobacteria_phage_Phieco32_164375393	Bacillus_phage_phi29_216046	0.998731	0.1
Enterobacteria_phage_SP6_31795528	Bacillus_phage_phi29_190888834	0.998731	0.1
Burkholderia_phage_Bcepmigl_394777702	Synechococcus_phage_P60_429864706	0.998732	0.1
Salmonella_phage_ST64T_24250761	Streptococcus_phage_Cp_1_2288892	0.998734	0.1
Bacillus_phage_phi29_216046	Salinivibrio_phage_CW02	0.998735	0.1
EnvX	Escherichia_phage_PhiV10_155030137	0.998735	0.1
Bacillus_phage_B103_22855148	Env9_3300002483_JGI25132J35274_1000025	0.998738	0.1
Celeribacter_phage_P12053L_NC_018280	Streptococcus_phage_C1_30973863	0.99874	0.1
Prochlorococcus_phage_P_SSP7_265525440	Salmonella_phage_HK620_13517559	0.998741	0.1
Env9_3300002483_JGI25132J35274_1000025	Kluyvera_phage_Kvp1_211997226	0.998742	0.1
Prochlorococcus_phage_P_SSP7_388482645	Salmonella_phage_HK620_13517559	0.998742	0.1
Pantoea_phage_Limelight_308071837	Pseudomonas_phage_F116_48527494	0.998742	0.1
Actinomyces_phage_Av_1_150248510	Vibrio_phage_ICP2	0.998743	0.1
Enterobacteria_phage_Phieco32_164375393	Synechococcus_phage_P60_429864706	0.998744	0.1
Enterobacteria_phage_K1E_83308165	Env_TARA_ERS488813_N000141	0.998745	0.1
Burkholderia_phage_Bcepmigl_394777702	Pseudomonas_phage_LKA1_114796430	0.998747	0.1
Burkholderia_phage_Bcepil02_347730509	Celeribacter_phage_P12053L_NC_018280	0.99875	0.1
Salmonella_phage_epsilon15_30266034	Streptococcus_phage_Cp_1_659665706	0.998754	0.1
Enterobacteria_phage_K1_5_40787070	Vibrio_phage_ICP2	0.998756	0.1
Escherichia_phage_N4_117650898	Streptococcus_phage_C1_30973863	0.998756	0.1
Pseudomonas_phage_phiKMV_33300811	Salmonella_phage_HK620_13517559	0.998763	0.1
Env_3300001749_JGI24025J20009_10000213	Bacillus_phage_phi29_216046	0.998764	0.1
Actinomyces_phage_Av_1_150248510	Enterobacteria_phage_Phieco32_164375393	0.998765	0.1
Mycoplasma_phage_P1_9864036	Pseudoalteromonas_phage_HP1	0.998765	0.1
Enterobacteria_phage_SP6_31795528	Pseudomonad_phage_gh_1_29243560	0.998767	0.1
Enterobacteria_phage_P22_8439576	Lactococcus_phage_KSY1_108861344	0.998768	0.1
Enterobacteria_phage_P22_21914413	Lactococcus_phage_KSY1_108861344	0.998768	0.1
Enterobacteria_phage_P22_28394262	Lactococcus_phage_KSY1_108861344	0.998768	0.1
Burkholderia_phage_Bcepil02_347730509	Salmonella_phage_epsilon15_30266034	0.998769	0.1
Bacillus_phage_B103_197281700	EnvX	0.998773	0.1
Env_TARA_ERS488813_N000141	Pseudomonas_phage_phiKMV_33300811	0.998774	0.1
Env14_Tp1_124_DCM_0_0d2_scaffold2117_1	Escherichia_phage_N4_117650898	0.998774	0.1
Roseophage_MB	Synechococcus_phage_P60_429864706	0.998775	0.1
Bacillus_phage_GA_1_12248100	Salinivibrio_phage_CW02	0.99878	0.1
Phormidium_phage_Pf_WMP4_113201832	Salinivibrio_phage_CW02	0.998782	0.1
Streptococcus_phage_Cp_1_2288892	Vibrio_phage_ICP2	0.998783	0.1
Pseudomonas_phage_LKA1_114796430	Pseudomonas_phage_PA11	0.998783	0.1
Endosymbiont_phage_APSE_1_6117998	Bacillus_phage_GA_1_12248100	0.998786	0.1
Celeribacter_phage_P12053L_NC_018280	Erwinia_amylovora_phage_Era103_121621816	0.998791	0.1
Enterobacteria_phage_SP6_31795528	Bacillus_phage_phi29_216046	0.998796	0.1
Env_TARA_ERS490285_N000309	Pseudomonad_phage_gh_1_29243560	0.998798	0.1
Pseudomonad_phage_gh_1_29243560	vB_LenP_VB2	0.998799	0.1
Env_TARA_ERS488813_N000141	Bacillus_phage_GA_1_12248100	0.998801	0.1
Pantoea_phage_Limelight_308071837	Streptococcus_phage_Cp_1_659665706	0.998802	0.1
Enterobacteria_phage_SP6_31795528	Env_TARA_ERS488813_N000141	0.998802	0.1
Escherichia_phage_N4_117650898	Kluyvera_phage_Kvp1_211997226	0.99881	0.1
Phormidium_phage_Pf_WMP4_113201832	Roseophage_OS	0.998812	0.1
Env14_Tp1_124_DCM_0_0d2_scaffold2117_1	Escherichia_phage_PhiV10_155030137	0.998814	0.1
Synechococcus_phage_syn5_145588088	vB_LenP_VB2	0.998818	0.1
Lactococcus_phage_KSY1_108861344	Phormidium_phage_Pf_WMP4_113201832	0.998818	0.1
Bacillus_phage_B103_197281700	Env_TARA_ERS488813_N000141	0.998818	0.1
Enterobacteria_phage_P22_169643728	Pseudomonas_phage_LUZ24_161168236	0.99882	0.1
Enterobacteria_phage_P22_169658842	Pseudomonas_phage_LUZ24_161168236	0.99882	0.1
Enterobacteria_phage_P22_8439576	Pseudomonas_phage_LUZ24_161168236	0.998821	0.1
Enterobacteria_phage_P22_21914413	Pseudomonas_phage_LUZ24_161168236	0.998821	0.1
Enterobacteria_phage_P22_28394262	Pseudomonas_phage_LUZ24_161168236	0.998821	0.1
Enterobacteria_phage_P22_8439576	Bacillus_phage_phi29_216046	0.998821	0.1
Enterobacteria_phage_P22_21914413	Bacillus_phage_phi29_216046	0.998821	0.1
Enterobacteria_phage_P22_28394262	Bacillus_phage_phi29_216046	0.998821	0.1
Burkholderia_phage_Bcepmigl_394777702	Escherichia_phage_PhiV10_155030137	0.998824	0.1
Escherichia_phage_PhiV10_155030137	Burkholderia_phage_Bcep22_158997720	0.998825	0.1
Escherichia_phage_PhiV10_155030137	Burkholderia_phage_Bcep22_347730584	0.998825	0.1
Actinomyces_phage_Av_1_150248510	Pseudomonas_phage_phiKMV_33300811	0.998827	0.1
Phormidium_phage_Pf_WMP4_113201832	Roseophage_SIO1_2001	0.99883	0.1
Bordetella_phage_BPP_1_40950101	Synechococcus_phage_P60_429864706	0.998834	0.1
Env_TARA_ERS489148_N000158	Bacillus_phage_phi29_190888834	0.998836	0.1
Enterobacteria_phage_K1_5_40787070	Salmonella_phage_ST64T_24250761	0.998836	0.1
Enterobacteria_phage_SP6_31795528	Pseudomonas_phage_LUZ24_161168236	0.998837	0.1
Roseophage_SIO1_2001	Salmonella_phage_epsilon15_30266034	0.998837	0.1
Phormidium_phage_Pf_WMP4_113201832	Roseobacter_phage_SIO1_9964607	0.998837	0.1
Enterobacteria_phage_T7_265524965	Vibrio_phage_ICP2	0.998837	0.1
Enterobacteria_phage_T7_9627425	Vibrio_phage_ICP2	0.998839	0.1
Prochlorococcus_phage_P_SSP7_265525440	Vibrio_phage_ICP2	0.99884	0.1
Prochlorococcus_phage_P_SSP7_388482645	Vibrio_phage_ICP2	0.99884	0.1
Enterobacteria_phage_SP6_31795528	Bordetella_phage_BPP_1_40950101	0.998841	0.1
Env9_3300002483_JGI25132J35274_1000025	Salmonella_phage_epsilon15_30266034	0.998843	0.1
Roseobacter_phage_SIO1_9964607	Salmonella_phage_epsilon15_30266034	0.998844	0.1
Bacillus_phage_B103_197281700	Env14_Tp1_124_DCM_0_0d2_scaffold2117_1	0.998848	0.1
Phormidium_phage_Pf_WMP3_146230032	Pseudomonas_phage_PA11	0.998848	0.1
Phormidium_phage_Pf_WMP4_113201832	Pseudomonad_phage_gh_1_29243560	0.998851	0.1
Pseudomonas_phage_F116_48527494	Salmonella_phage_epsilon15_30266034	0.998856	0.1
Celeribacter_phage_P12053L_NC_018280	Salmonella_phage_ST64T_24250761	0.998856	0.1
Enterobacteria_phage_Phieco32_164375393	Env_TARA_ERS490953_N000102	0.998857	0.1
Erwinia_amylovora_phage_Era103_121621816	Bacillus_phage_phi29_216046	0.998858	0.1
Env_TARA_ERS489148_N000158	Pseudomonas_phage_119X_89152532	0.998859	0.1
Burkholderia_phage_Bcepil02_347730509	Shigella_phage_Sf6_33334157	0.99886	0.1
Env_TARA_ERS489148_N000158	Phormidium_phage_Pf_WMP4_113201832	0.998862	0.1
Kluyvera_phage_Kvp1_211997226	Lactococcus_phage_KSY1_108861344	0.998863	0.1
Env_TARA_ERS490285_N000309	Bacillus_phage_phi29_190888834	0.998867	0.1
Enterobacteria_phage_T7_265524965	Pseudoalteromonas_phage_HP1	0.998868	0.1
Citrobacter_phage_CVT22	Vibrio_phage_VpV262_26051202	0.998868	0.1
Enterobacteria_phage_T7_9627425	Pseudoalteromonas_phage_HP1	0.99887	0.1
Escherichia_phage_N4_117650898	Pseudomonas_phage_119X_89152532	0.998872	0.1
Enterobacteria_phage_K1_5_40787070	Shigella_phage_Sf6_33334157	0.998873	0.1
Env_TARA_ERS490285_N000309	Pseudomonas_phage_LUZ24_161168236	0.998877	0.1
Lactococcus_phage_KSY1_108861344	Salmonella_phage_HK620_13517559	0.998877	0.1
Salmonella_phage_ST64T_24250761	vB_LenP_VB3	0.998879	0.1
Enterobacteria_phage_SP6_31795528	Pseudomonas_phage_PaP3_38455988	0.99888	0.1
Burkholderia_phage_Bcepil02_347730509	Escherichia_phage_PhiV10_155030137	0.99888	0.1
Enterobacteria_phage_Phieco32_164375393	Pantoea_phage_Limezero_332800691	0.99888	0.1
Env_TARA_ERS490953_N000102	Bacillus_phage_phi29_216046	0.998881	0.1
Phormidium_phage_Pf_WMP4_113201832	Bordetella_phage_BPP_1_40950101	0.998885	0.1
Celeribacter_phage_P12053L_NC_018280	Bacillus_phage_B103_197281700	0.99889	0.1
Actinomyces_phage_Av_1_150248510	Mycoplasma_phage_P1_9864036	0.99889	0.1
Mycoplasma_phage_P1_9864036	Pseudomonas_phage_PA11	0.998891	0.1
Pseudomonas_phage_phiKMV_33300811	Salmonella_phage_ST64T_24250761	0.998894	0.1
Env_TARA_ERS488813_N000141	Kluyvera_phage_Kvp1_211997226	0.998895	0.1
Citrobacter_phage_CVT22	Streptococcus_phage_Cp_1_2288892	0.998895	0.1
Mycoplasma_phage_P1_9864036	Salmonella_phage_HK620_13517559	0.998899	0.1
Enterobacteria_phage_K1_5_40787070	Roseophage_SIO1_2001	0.998902	0.1
Bacillus_phage_GA_1_12248100	Escherichia_phage_N4_117650898	0.998904	0.1
Erwinia_amylovora_phage_Era103_121621816	Salmonella_phage_ST64T_24250761	0.998909	0.1
Pantoea_phage_Limezero_332800691	Pseudomonas_phage_F116_48527494	0.99891	0.1
Pantoea_phage_Limezero_332800691	Vibrio_phage_VpV262_26051202	0.998911	0.1
Burkholderia_phage_Bcepil02_347730509	Pantoea_phage_Limezero_332800691	0.998912	0.1
Escherichia_phage_PhiV10_155030137	Phormidium_phage_Pf_WMP4_113201832	0.998913	0.1
Prochlorococcus_phage_P_SSP7_265525440	Pseudomonas_phage_119X_89152532	0.998915	0.1
Prochlorococcus_phage_P_SSP7_388482645	Pseudomonas_phage_119X_89152532	0.998916	0.1
Env8_3300000117_DelMOWin2010_c10000155	Escherichia_phage_PhiV10_155030137	0.998917	0.1
Enterobacteria_phage_K1_5_40787070	Streptococcus_phage_Cp_1_2288892	0.998917	0.1
Enterobacteria_phage_SP6_31795528	EnvZ_3300006637_Ga0075461_10000015	0.99892	0.1
Bacillus_phage_B103_197281700	vB_LenP_VB3	0.99892	0.1
Enterobacteria_phage_SP6_31795528	Bacillus_phage_GA_1_12248100	0.998921	0.1
Pseudomonas_phage_phiKMV_33300811	Roseophage_SIO1_2001	0.998926	0.1
Endosymbiont_phage_APSE_1_6117998	Salinivibrio_phage_CW02	0.998929	0.1
Burkholderia_phage_Dc1_374427926	Streptococcus_phage_C1_30973863	0.99893	0.1
Actinomyces_phage_Av_1_150248510	Pseudomonas_phage_F116_48527494	0.998932	0.1
Pseudomonas_phage_phiKMV_33300811	Roseobacter_phage_SIO1_9964607	0.998932	0.1
EnvX	Erwinia_amylovora_phage_Era103_121621816	0.998933	0.1
Actinomyces_phage_Av_1_150248510	Streptococcus_phage_C1_30973863	0.998937	0.1
Lactococcus_phage_KSY1_108861344	Pseudoalteromonas_phage_HP1	0.998938	0.1
Env8_3300000117_DelMOWin2010_c10000155	Salmonella_phage_ST64T_24250761	0.998938	0.1
Enterobacteria_phage_SP6_31795528	Salmonella_phage_HK620_13517559	0.99894	0.1
Salinivibrio_phage_CW02	Streptococcus_phage_C1_30973863	0.998941	0.1
Kluyvera_phage_Kvp1_211997226	Salinivibrio_phage_CW02	0.998942	0.1
Lactococcus_phage_KSY1_108861344	Streptococcus_phage_Cp_1_2288892	0.998945	0.1
Pseudomonas_phage_phiKMV_33300811	vB_LenP_VB2	0.998945	0.1
Escherichia_phage_N4_117650898	Salmonella_phage_HK620_13517559	0.998949	0.1
Mycoplasma_phage_P1_9864036	Salmonella_phage_ST64T_24250761	0.998949	0.1
Pantoea_phage_Limelight_308071837	Prochlorococcus_phage_P_SSP7_265525440	0.998952	0.1
Pantoea_phage_Limelight_308071837	Prochlorococcus_phage_P_SSP7_388482645	0.998952	0.1
Burkholderia_phage_BcepC6B_47778996	Salmonella_phage_HK620_13517559	0.998959	0.1
Salmonella_phage_ST64T_24250761	Vibrio_phage_VpV262_26051202	0.998962	0.1
Env14_Tp1_124_DCM_0_0d2_scaffold2117_1	Pantoea_phage_Limezero_332800691	0.998963	0.1
Env_TARA_ERS489148_N000158	Pseudomonas_phage_PaP3_38455988	0.998964	0.1
Pseudoalteromonas_phage_HP1	Staphylococcus_phage_44AHJD_29378344	0.998965	0.1
Enterobacteria_phage_K1_5_40787070	Env9_3300002483_JGI25132J35274_1000025	0.998965	0.1
Env_TARA_ERS488813_N000141	Bordetella_phage_BPP_1_40950101	0.998967	0.1
Env9_3300002483_JGI25132J35274_1000025	Pseudomonas_phage_PaP3_38455988	0.998967	0.1
Burkholderia_phage_BcepC6B_47778996	Shigella_phage_Sf6_33334157	0.998969	0.1
Actinomyces_phage_Av_1_150248510	Bordetella_phage_BPP_1_40950101	0.998969	0.1
Pseudomonas_phage_F116_48527494	Pseudomonas_phage_PaP3_38455988	0.99897	0.1
Bacillus_phage_GA_1_12248100	Pseudoalteromonas_phage_HP1	0.998972	0.1
Phormidium_phage_Pf_WMP3_146230032	vB_LenP_VB3	0.998973	0.1
Celeribacter_phage_P12053L_NC_018280	Shigella_phage_Sf6_33334157	0.998973	0.1
Enterobacteria_phage_SP6_31795528	Staphylococcus_phage_44AHJD_29378344	0.998976	0.1
Phormidium_phage_Pf_WMP4_113201832	Prochlorococcus_phage_P_SSP7_265525440	0.998978	0.1
Phormidium_phage_Pf_WMP4_113201832	Prochlorococcus_phage_P_SSP7_388482645	0.998978	0.1
Pseudomonas_phage_LKA1_114796430	vB_LenP_VB2	0.998982	0.1
Pseudomonas_phage_LUZ24_161168236	Streptococcus_phage_Cp_1_2288892	0.998984	0.1
Enterobacteria_phage_K1E_83308165	Enterobacteria_phage_P22_169643728	0.998987	0.1
Enterobacteria_phage_K1E_83308165	Enterobacteria_phage_P22_169658842	0.998987	0.1
Env_TARA_ERS490953_N000102	Vibrio_phage_ICP2	0.998988	0.1
Enterobacteria_phage_K1E_83308165	Enterobacteria_phage_P22_8439576	0.998988	0.1
Enterobacteria_phage_K1E_83308165	Enterobacteria_phage_P22_21914413	0.998988	0.1
Enterobacteria_phage_K1E_83308165	Enterobacteria_phage_P22_28394262	0.998988	0.1
Pantoea_phage_Limezero_332800691	Burkholderia_phage_Bcep22_158997720	0.99899	0.1
Pantoea_phage_Limezero_332800691	Burkholderia_phage_Bcep22_347730584	0.99899	0.1
Enterobacteria_phage_K1E_83308165	Pseudomonas_phage_phiKMV_33300811	0.998997	0.1
Mycoplasma_phage_P1_9864036	Pseudomonas_phage_119X_89152532	0.999	0.1
Pantoea_phage_Limelight_308071837	Pseudomonas_phage_PA11	0.999002	0.1
Env_TARA_ERS490953_N000102	Pantoea_phage_Limezero_332800691	0.999003	0.1
Pantoea_phage_Limezero_332800691	Salmonella_phage_HK620_13517559	0.999004	0.1
Celeribacter_phage_P12053L_NC_018280	Kluyvera_phage_Kvp1_211997226	0.999005	0.1
Enterobacteria_phage_T7_265524965	Escherichia_phage_N4_117650898	0.999008	0.1
Pseudomonas_phage_H66_441462320	Salmonella_phage_epsilon15_30266034	0.999009	0.1
Enterobacteria_phage_T7_9627425	Escherichia_phage_N4_117650898	0.99901	0.1
Bacillus_phage_phi29_190888834	Pseudomonas_phage_PaP3_38455988	0.999012	0.1
Pantoea_phage_Limezero_332800691	Prochlorococcus_phage_P_SSP7_265525440	0.999013	0.1
Burkholderia_phage_Bcepil02_347730509	Salmonella_phage_ST64T_24250761	0.999013	0.1
Pantoea_phage_Limezero_332800691	Prochlorococcus_phage_P_SSP7_388482645	0.999014	0.1
Lactococcus_phage_KSY1_108861344	Synechococcus_phage_P60_429864706	0.999015	0.1
EnvZ_3300006637_Ga0075461_10000015	Erwinia_amylovora_phage_Era103_121621816	0.999016	0.1
Phormidium_phage_Pf_WMP4_113201832	Salmonella_phage_ST64T_24250761	0.99902	0.1
Enterobacteria_phage_Phieco32_164375393	Bacillus_phage_B103_197281700	0.999024	0.1
Enterobacteria_phage_P22_169643728	Env_3300001749_JGI24025J20009_10000213	0.999026	0.1
Enterobacteria_phage_P22_169658842	Env_3300001749_JGI24025J20009_10000213	0.999026	0.1
Enterobacteria_phage_P22_8439576	Env_3300001749_JGI24025J20009_10000213	0.999027	0.1
Enterobacteria_phage_P22_21914413	Env_3300001749_JGI24025J20009_10000213	0.999027	0.1
Enterobacteria_phage_P22_28394262	Env_3300001749_JGI24025J20009_10000213	0.999027	0.1
Enterobacteria_phage_T7_265524965	Bordetella_phage_BPP_1_40950101	0.999028	0.1
Bacillus_phage_GA_1_12248100	Salmonella_phage_ST64T_24250761	0.999029	0.1
Enterobacteria_phage_T7_9627425	Bordetella_phage_BPP_1_40950101	0.999029	0.1
Burkholderia_phage_Bcepmigl_394777702	Roseophage_MB	0.999032	0.1
Citrobacter_phage_CVT22	Erwinia_amylovora_phage_Era103_121621816	0.999033	0.1
Escherichia_phage_PhiV10_155030137	Staphylococcus_phage_44AHJD_29378344	0.999034	0.1
Prochlorococcus_phage_P_SSP7_265525440	Roseophage_SRBSIO67	0.999039	0.1
Prochlorococcus_phage_P_SSP7_388482645	Roseophage_SRBSIO67	0.99904	0.1
Roseophage_MB	Burkholderia_phage_Bcep22_158997720	0.99904	0.1
Roseophage_MB	Burkholderia_phage_Bcep22_347730584	0.99904	0.1
Env_TARA_ERS490953_N000102	Synechococcus_phage_P60_429864706	0.999043	0.1
Pseudomonas_phage_PaP3_38455988	Streptococcus_phage_Cp_1_2288892	0.999044	0.1
Erwinia_amylovora_phage_Era103_121621816	Salmonella_phage_HK620_13517559	0.999045	0.1
Burkholderia_phage_Dc1_374427926	Phormidium_phage_Pf_WMP4_113201832	0.999047	0.1
Env8_3300000117_DelMOWin2010_c10000155	Pseudomonas_phage_PaP3_38455988	0.999047	0.1
Phormidium_phage_Pf_WMP4_113201832	Pseudomonas_phage_PaP3_38455988	0.999051	0.1
Endosymbiont_phage_APSE_1_6117998	Pseudomonad_phage_gh_1_29243560	0.999053	0.1
Erwinia_amylovora_phage_Era103_121621816	Shigella_phage_Sf6_33334157	0.999053	0.1
Kluyvera_phage_Kvp1_211997226	Pseudoalteromonas_phage_HP1	0.999053	0.1
Env_TARA_ERS488813_N000141	Escherichia_phage_PhiV10_155030137	0.999055	0.1
Prochlorococcus_phage_P_SSP7_265525440	Roseobacter_phage_SIO1_9964607	0.999059	0.1
Prochlorococcus_phage_P_SSP7_388482645	Roseobacter_phage_SIO1_9964607	0.99906	0.1
Kluyvera_phage_Kvp1_211997226	Pseudomonas_phage_LKA1_114796430	0.999062	0.1
Env9_3300002483_JGI25132J35274_1000025	Pseudomonad_phage_gh_1_29243560	0.999063	0.1
Burkholderia_phage_Bcepmigl_394777702	Pseudomonad_phage_gh_1_29243560	0.999063	0.1
Enterobacteria_phage_K1_5_40787070	Pseudomonas_phage_119X_89152532	0.999066	0.1
Roseophage_SRBSIO67	Streptococcus_phage_Cp_1_659665706	0.999067	0.1
Roseophage_MB	Streptococcus_phage_Cp_1_659665706	0.999069	0.1
Pseudomonas_phage_119X_89152532	Salmonella_phage_HK620_13517559	0.999069	0.1
Phormidium_phage_Pf_WMP4_113201832	Pseudoalteromonas_phage_HP1	0.999069	0.1
Enterobacteria_phage_SP6_31795528	Burkholderia_phage_Bcep22_158997720	0.999071	0.1
Enterobacteria_phage_SP6_31795528	Burkholderia_phage_Bcep22_347730584	0.999071	0.1
Enterobacteria_phage_SP6_31795528	Synechococcus_phage_P60_429864706	0.999071	0.1
Escherichia_phage_N4_117650898	vB_LenP_VB2	0.999073	0.1
Burkholderia_phage_Bcepil02_347730509	Enterobacteria_phage_P22_8439576	0.999081	0.1
Burkholderia_phage_Bcepil02_347730509	Enterobacteria_phage_P22_21914413	0.999081	0.1
Burkholderia_phage_Bcepil02_347730509	Enterobacteria_phage_P22_28394262	0.999081	0.1
Bacillus_phage_B103_197281700	Lactococcus_phage_KSY1_108861344	0.999081	0.1
Actinomyces_phage_Av_1_150248510	Pseudoalteromonas_phage_HP1	0.999084	0.1
Env9_3300002483_JGI25132J35274_1000025	Pseudoalteromonas_phage_RIO_1	0.999088	0.1
Pseudomonas_phage_PaP3_38455988	Salmonella_phage_HK620_13517559	0.999093	0.1
Env9_3300002483_JGI25132J35274_1000025	Pseudomonas_phage_119X_89152532	0.999094	0.1
Endosymbiont_phage_APSE_1_6117998	Enterobacteria_phage_K1E_83308165	0.999095	0.1
Pantoea_phage_Limezero_332800691	Phormidium_phage_Pf_WMP3_146230032	0.999096	0.1
Pantoea_phage_Limezero_332800691	Pseudomonas_phage_119X_89152532	0.999097	0.1
EnvY_3300003264_JGI26119J46589_1000020	Lactococcus_phage_KSY1_108861344	0.999097	0.1
Pantoea_phage_Limezero_332800691	Pseudomonas_phage_LUZ24_161168236	0.999098	0.1
Env_TARA_ERS488813_N000141	Env_TARA_ERS490953_N000102	0.999099	0.1
Pseudomonas_phage_119X_89152532	Shigella_phage_Sf6_33334157	0.999102	0.1
Kluyvera_phage_Kvp1_211997226	Vibrio_phage_ICP2	0.999103	0.1
Lactococcus_phage_KSY1_108861344	Pseudomonas_phage_119X_89152532	0.999103	0.1
Citrobacter_phage_CVT22	Enterobacteria_phage_SP6_31795528	0.999103	0.1
Prochlorococcus_phage_P_SSP7_265525440	Salmonella_phage_epsilon15_30266034	0.999104	0.1
Prochlorococcus_phage_P_SSP7_388482645	Salmonella_phage_epsilon15_30266034	0.999104	0.1
Streptococcus_phage_C1_30973863	Burkholderia_phage_Bcep22_158997720	0.999106	0.1
Streptococcus_phage_C1_30973863	Burkholderia_phage_Bcep22_347730584	0.999106	0.1
Enterobacteria_phage_Phieco32_164375393	Shigella_phage_Sf6_33334157	0.999108	0.1
Bacillus_phage_B103_22855148	Enterobacteria_phage_T7_265524965	0.99911	0.1
Burkholderia_phage_BcepC6B_47778996	Pantoea_phage_Limezero_332800691	0.999111	0.1
Celeribacter_phage_P12053L_NC_018280	Synechococcus_phage_P60_429864706	0.999112	0.1
Bacillus_phage_B103_22855148	Enterobacteria_phage_T7_9627425	0.999112	0.1
Pseudomonas_phage_H66_441462320	Pseudomonas_phage_PA11	0.999112	0.1
Pantoea_phage_Limelight_308071837	Pseudomonas_phage_LUZ24_161168236	0.999113	0.1
Pseudomonas_phage_PA11	Salmonella_phage_HK620_13517559	0.999113	0.1
Bacillus_phage_phi29_216046	Roseophage_SRBSIO67	0.999113	0.1
Bacillus_phage_phi29_216046	Roseophage_OS	0.999114	0.1
Bacillus_phage_phi29_216046	Roseophage_MB	0.999115	0.1
Pantoea_phage_Limezero_332800691	Pseudomonas_phage_PA11	0.999115	0.1
Pseudomonas_phage_H66_441462320	Pseudomonas_phage_LUZ24_161168236	0.999116	0.1
Endosymbiont_phage_APSE_1_6117998	Pseudomonas_phage_PA11	0.999118	0.1
Pseudomonas_phage_119X_89152532	Vibrio_phage_ICP2	0.999119	0.1
Enterobacteria_phage_T7_265524965	Pseudomonas_phage_F116_48527494	0.999124	0.1
Enterobacteria_phage_T7_9627425	Pseudomonas_phage_F116_48527494	0.999125	0.1
Bacillus_phage_GA_1_12248100	Pseudomonad_phage_gh_1_29243560	0.999128	0.1
Pseudomonas_phage_119X_89152532	Streptococcus_phage_Cp_1_659665706	0.999128	0.1
Bacillus_phage_phi29_216046	Pseudoalteromonas_phage_HP1	0.99913	0.1
Citrobacter_phage_CVT22	Enterobacteria_phage_K1_5_40787070	0.999131	0.1
Pantoea_phage_Limelight_308071837	Salmonella_phage_ST64T_24250761	0.999132	0.1
Enterobacteria_phage_K1_5_40787070	Pseudomonas_phage_PaP3_38455988	0.999132	0.1
Bacillus_phage_phi29_216046	Roseophage_SIO1_2001	0.999132	0.1
EnvX	Lactococcus_phage_KSY1_108861344	0.999133	0.1
Pseudomonas_phage_119X_89152532	Salinivibrio_phage_CW02	0.999138	0.1
Bacillus_phage_phi29_216046	Roseobacter_phage_SIO1_9964607	0.999139	0.1
Kluyvera_phage_Kvp1_211997226	Salmonella_phage_epsilon15_30266034	0.999141	0.1
Pseudomonas_phage_PaP3_38455988	Streptococcus_phage_Cp_1_659665706	0.999142	0.1
Bacillus_phage_GA_1_12248100	Kluyvera_phage_Kvp1_211997226	0.999142	0.1
Endosymbiont_phage_APSE_1_6117998	Roseophage_OS	0.999144	0.1
Actinomyces_phage_Av_1_150248510	Env_TARA_ERS490285_N000309	0.999145	0.1
Pseudomonas_phage_PA11	Salmonella_phage_epsilon15_30266034	0.999149	0.1
Env_3300001749_JGI24025J20009_10000213	Streptococcus_phage_C1_30973863	0.999151	0.1
Bacillus_phage_phi29_216046	Pseudomonas_phage_PaP3_38455988	0.999152	0.1
Pantoea_phage_Limelight_308071837	Roseophage_SRBSIO67	0.999154	0.1
Enterobacteria_phage_T7_265524965	Salmonella_phage_ST64T_24250761	0.999155	0.1
Burkholderia_phage_Dc1_374427926	Salinivibrio_phage_CW02	0.999155	0.1
Actinomyces_phage_Av_1_150248510	Enterobacteria_phage_K1_5_40787070	0.999155	0.1
Enterobacteria_phage_T7_9627425	Salmonella_phage_ST64T_24250761	0.999156	0.1
Actinomyces_phage_Av_1_150248510	Env_3300001749_JGI24025J20009_10000213	0.999158	0.1
Lactococcus_phage_KSY1_108861344	Pseudomonas_phage_phiKMV_33300811	0.999162	0.1
Lactococcus_phage_KSY1_108861344	vB_LenP_VB3	0.999165	0.1
Env_TARA_ERS490953_N000102	Erwinia_amylovora_phage_Era103_121621816	0.999165	0.1
Pantoea_phage_Limelight_308071837	Roseophage_SIO1_2001	0.999166	0.1
Actinomyces_phage_Av_1_150248510	Enterobacteria_phage_K1E_83308165	0.999167	0.1
Enterobacteria_phage_SP6_31795528	Bacillus_phage_B103_197281700	0.999168	0.1
Pseudomonas_phage_119X_89152532	Pseudomonas_phage_LUZ24_161168236	0.999168	0.1
Pantoea_phage_Limelight_308071837	Bacillus_phage_phi29_190888834	0.99917	0.1
Env14_Tp1_124_DCM_0_0d2_scaffold2117_1	Pseudomonad_phage_gh_1_29243560	0.999172	0.1
Roseophage_SRBSIO67	Synechococcus_phage_P60_429864706	0.999175	0.1
Roseophage_OS	Synechococcus_phage_P60_429864706	0.999175	0.1
Pantoea_phage_Limezero_332800691	Salinivibrio_phage_CW02	0.999178	0.1
Erwinia_amylovora_phage_Era103_121621816	Pseudomonas_phage_H66_441462320	0.999178	0.1
Env_TARA_ERS488813_N000141	Salmonella_phage_epsilon15_30266034	0.999179	0.1
Roseophage_SRBSIO67	Streptococcus_phage_C1_30973863	0.999179	0.1
Roseophage_OS	Streptococcus_phage_C1_30973863	0.99918	0.1
Roseophage_MB	Streptococcus_phage_C1_30973863	0.999181	0.1
Pseudomonad_phage_gh_1_29243560	Salmonella_phage_epsilon15_30266034	0.999182	0.1
Pseudomonas_phage_F116_48527494	Staphylococcus_phage_44AHJD_29378344	0.999183	0.1
EnvZ_3300006637_Ga0075461_10000015	Bacillus_phage_phi29_190888834	0.999183	0.1
Enterobacteria_phage_K1_5_40787070	Bacillus_phage_phi29_216046	0.999184	0.1
Pseudomonas_phage_PA11	Vibrio_phage_VpV262_26051202	0.999185	0.1
Celeribacter_phage_P12053L_NC_018280	Enterobacteria_phage_T7_265524965	0.999186	0.1
Salmonella_phage_ST64T_24250761	Synechococcus_phage_P60_429864706	0.999187	0.1
Celeribacter_phage_P12053L_NC_018280	Enterobacteria_phage_T7_9627425	0.999188	0.1
Enterobacteria_phage_Phieco32_164375393	Salmonella_phage_epsilon15_30266034	0.99919	0.1
EnvY_3300003264_JGI26119J46589_1000020	Kluyvera_phage_Kvp1_211997226	0.999192	0.1
EnvZ_3300006637_Ga0075461_10000015	Pseudomonas_phage_119X_89152532	0.999192	0.1
Actinomyces_phage_Av_1_150248510	Pseudomonad_phage_gh_1_29243560	0.999193	0.1
Enterobacteria_phage_K1E_83308165	Bacillus_phage_phi29_216046	0.999195	0.1
Mycoplasma_phage_P1_9864036	Pseudomonas_phage_PaP3_38455988	0.999195	0.1
Burkholderia_phage_Bcepmigl_394777702	Endosymbiont_phage_APSE_1_6117998	0.999196	0.1
Burkholderia_phage_Bcepmigl_394777702	Shigella_phage_Sf6_33334157	0.999196	0.1
Enterobacteria_phage_P22_169643728	Synechococcus_phage_P60_429864706	0.999196	0.1
Enterobacteria_phage_P22_169658842	Synechococcus_phage_P60_429864706	0.999196	0.1
Enterobacteria_phage_P22_8439576	Synechococcus_phage_P60_429864706	0.999197	0.1
Enterobacteria_phage_P22_21914413	Synechococcus_phage_P60_429864706	0.999197	0.1
Enterobacteria_phage_P22_28394262	Synechococcus_phage_P60_429864706	0.999197	0.1
Enterobacteria_phage_P22_169643728	Lactococcus_phage_KSY1_108861344	0.999198	0.1
Enterobacteria_phage_P22_169658842	Lactococcus_phage_KSY1_108861344	0.999198	0.1
Burkholderia_phage_Dc1_374427926	Erwinia_amylovora_phage_Era103_121621816	0.999198	0.1
Kluyvera_phage_Kvp1_211997226	Phormidium_phage_Pf_WMP3_146230032	0.999202	0.1
EnvZ_3300006637_Ga0075461_10000015	Streptococcus_phage_Cp_1_2288892	0.999202	0.1
Bacillus_phage_B103_197281700	Pseudomonas_phage_LKA1_114796430	0.999205	0.1
Env9_3300002483_JGI25132J35274_1000025	Synechococcus_phage_P60_429864706	0.999207	0.1
EnvZ_3300006637_Ga0075461_10000015	Streptococcus_phage_Cp_1_659665706	0.999208	0.1
Enterobacteria_phage_K1E_83308165	Phormidium_phage_Pf_WMP3_146230032	0.999209	0.1
Enterobacteria_phage_SP6_31795528	Escherichia_phage_N4_117650898	0.99921	0.1
Enterobacteria_phage_Phieco32_164375393	Env9_3300002483_JGI25132J35274_1000025	0.999211	0.1
Env_TARA_ERS490953_N000102	Salmonella_phage_ST64T_24250761	0.999213	0.1
Enterobacteria_phage_P22_8439576	Bacillus_phage_phi29_190888834	0.999213	0.1
Enterobacteria_phage_P22_21914413	Bacillus_phage_phi29_190888834	0.999213	0.1
Enterobacteria_phage_P22_28394262	Bacillus_phage_phi29_190888834	0.999213	0.1
Burkholderia_phage_Bcepmigl_394777702	Prochlorococcus_phage_P_SSP7_265525440	0.999214	0.1
Env_TARA_ERS490953_N000102	EnvX	0.999214	0.1
Burkholderia_phage_Bcepmigl_394777702	Prochlorococcus_phage_P_SSP7_388482645	0.999214	0.1
Endosymbiont_phage_APSE_1_6117998	EnvY_3300003264_JGI26119J46589_1000020	0.999214	0.1
Citrobacter_phage_CVT22	Escherichia_phage_PhiV10_155030137	0.999216	0.1
Pseudomonas_phage_H66_441462320	Vibrio_phage_ICP2	0.999217	0.1
Burkholderia_phage_Dc1_374427926	Salmonella_phage_HK620_13517559	0.999221	0.1
Phormidium_phage_Pf_WMP3_146230032	Synechococcus_phage_P60_429864706	0.999222	0.1
Bacillus_phage_phi29_216046	Pseudomonad_phage_gh_1_29243560	0.999224	0.1
Bacillus_phage_B103_197281700	Env_TARA_ERS490953_N000102	0.999225	0.1
Burkholderia_phage_Bcepil02_347730509	Phormidium_phage_Pf_WMP3_146230032	0.999226	0.1
Burkholderia_phage_Dc1_374427926	Shigella_phage_Sf6_33334157	0.999227	0.1
Bacillus_phage_phi29_190888834	Salinivibrio_phage_CW02	0.999228	0.1
Escherichia_phage_N4_117650898	Pantoea_phage_Limelight_308071837	0.999233	0.1
Pseudomonas_phage_119X_89152532	Streptococcus_phage_C1_30973863	0.999234	0.1
Burkholderia_phage_BcepC6B_47778996	Synechococcus_phage_P60_429864706	0.999237	0.1
Bacillus_phage_B103_22855148	Escherichia_phage_PhiV10_155030137	0.999238	0.1
Bacillus_phage_B103_197281700	Env_TARA_ERS489148_N000158	0.999238	0.1
Endosymbiont_phage_APSE_1_6117998	Bacillus_phage_B103_22855148	0.999238	0.1
Prochlorococcus_phage_P_SSP7_265525440	Pseudomonas_phage_LKA1_114796430	0.999239	0.1
EnvY_3300003264_JGI26119J46589_1000020	Pseudomonas_phage_PaP3_38455988	0.999239	0.1
Prochlorococcus_phage_P_SSP7_388482645	Pseudomonas_phage_LKA1_114796430	0.999239	0.1
EnvX	Kluyvera_phage_Kvp1_211997226	0.99924	0.1
EnvY_3300003264_JGI26119J46589_1000020	Pseudomonas_phage_LUZ24_161168236	0.99924	0.1
Citrobacter_phage_CVT22	Pantoea_phage_Limelight_308071837	0.999241	0.1
Phormidium_phage_Pf_WMP3_146230032	Pseudomonas_phage_F116_48527494	0.999244	0.1
Pseudomonas_phage_F116_48527494	Salmonella_phage_ST64T_24250761	0.999244	0.1
Celeribacter_phage_P12053L_NC_018280	Streptococcus_phage_Cp_1_2288892	0.999244	0.1
Env_TARA_ERS490285_N000309	Phormidium_phage_Pf_WMP4_113201832	0.999245	0.1
Salmonella_phage_HK620_13517559	Synechococcus_phage_P60_429864706	0.999247	0.1
Escherichia_phage_PhiV10_155030137	Bacillus_phage_phi29_216046	0.999247	0.1
Actinomyces_phage_Av_1_150248510	EnvY_3300003264_JGI26119J46589_1000020	0.999248	0.1
Lactococcus_phage_KSY1_108861344	Phormidium_phage_Pf_WMP3_146230032	0.999249	0.1
Enterobacteria_phage_SP6_31795528	Env9_3300002483_JGI25132J35274_1000025	0.99925	0.1
Pantoea_phage_Limelight_308071837	Phormidium_phage_Pf_WMP4_113201832	0.999251	0.1
Burkholderia_phage_Dc1_374427926	Salmonella_phage_epsilon15_30266034	0.999251	0.1
Shigella_phage_Sf6_33334157	Synechococcus_phage_P60_429864706	0.999253	0.1
Burkholderia_phage_Dc1_374427926	Pseudomonas_phage_LUZ24_161168236	0.999256	0.1
Pseudomonad_phage_gh_1_29243560	Bacillus_phage_phi29_190888834	0.999258	0.1
Phormidium_phage_Pf_WMP4_113201832	Pseudomonas_phage_F116_48527494	0.999265	0.1
Env_TARA_ERS490953_N000102	Streptococcus_phage_C1_30973863	0.999265	0.1
Bacillus_phage_phi29_190888834	Salmonella_phage_ST64T_24250761	0.999266	0.1
Burkholderia_phage_Dc1_374427926	Enterobacteria_phage_P22_8439576	0.999266	0.1
Burkholderia_phage_Dc1_374427926	Enterobacteria_phage_P22_21914413	0.999266	0.1
Burkholderia_phage_Dc1_374427926	Enterobacteria_phage_P22_28394262	0.999266	0.1
Salmonella_phage_ST64T_24250761	Streptococcus_phage_C1_30973863	0.999268	0.1
Roseophage_SRBSIO67	Streptococcus_phage_Cp_1_2288892	0.999269	0.1
Roseophage_OS	Streptococcus_phage_Cp_1_2288892	0.99927	0.1
Roseophage_MB	Streptococcus_phage_Cp_1_2288892	0.999271	0.1
Bacillus_phage_phi29_216046	Salmonella_phage_HK620_13517559	0.999272	0.1
Env9_3300002483_JGI25132J35274_1000025	Phormidium_phage_Pf_WMP4_113201832	0.999273	0.1
Escherichia_phage_PhiV10_155030137	Lactococcus_phage_KSY1_108861344	0.999273	0.1
Streptococcus_phage_Cp_1_659665706	vB_LenP_VB2	0.999275	0.1
Enterobacteria_phage_SP6_31795528	Mycoplasma_phage_P1_9864036	0.999278	0.1
Burkholderia_phage_Bcepil02_347730509	Pseudomonas_phage_PaP3_38455988	0.999279	0.1
Burkholderia_phage_Dc1_374427926	vB_LenP_VB2	0.99928	0.1
Bacillus_phage_phi29_216046	Shigella_phage_Sf6_33334157	0.999281	0.1
EnvX	Pseudomonas_phage_PaP3_38455988	0.999281	0.1
Enterobacteria_phage_P22_169643728	Staphylococcus_phage_44AHJD_29378344	0.999281	0.1
Enterobacteria_phage_P22_169658842	Staphylococcus_phage_44AHJD_29378344	0.999281	0.1
Pantoea_phage_Limelight_308071837	Streptococcus_phage_C1_30973863	0.999281	0.1
Enterobacteria_phage_P22_8439576	Staphylococcus_phage_44AHJD_29378344	0.999282	0.1
Enterobacteria_phage_P22_21914413	Staphylococcus_phage_44AHJD_29378344	0.999282	0.1
Enterobacteria_phage_P22_28394262	Staphylococcus_phage_44AHJD_29378344	0.999282	0.1
EnvX	Pseudomonas_phage_LUZ24_161168236	0.999282	0.1
Enterobacteria_phage_T7_265524965	Bacillus_phage_B103_197281700	0.999282	0.1
Enterobacteria_phage_T7_9627425	Bacillus_phage_B103_197281700	0.999284	0.1
Actinomyces_phage_Av_1_150248510	Pseudomonas_phage_LKA1_114796430	0.999285	0.1
Shigella_phage_Sf6_33334157	Streptococcus_phage_Cp_1_659665706	0.999286	0.1
Kluyvera_phage_Kvp1_211997226	Bacillus_phage_phi29_216046	0.999286	0.1
Bacillus_phage_B103_197281700	Pseudomonad_phage_gh_1_29243560	0.999287	0.1
Salmonella_phage_epsilon15_30266034	Streptococcus_phage_Cp_1_2288892	0.999288	0.1
Enterobacteria_phage_T7_265524965	Bacillus_phage_phi29_190888834	0.999289	0.1
Env14_Tp1_124_DCM_0_0d2_scaffold2117_1	Phormidium_phage_Pf_WMP4_113201832	0.99929	0.1
Enterobacteria_phage_T7_265524965	Streptococcus_phage_Cp_1_2288892	0.99929	0.1
Bacillus_phage_B103_22855148	vB_LenP_VB3	0.99929	0.1
Enterobacteria_phage_T7_9627425	Bacillus_phage_phi29_190888834	0.999291	0.1
Enterobacteria_phage_T7_9627425	Streptococcus_phage_Cp_1_2288892	0.999291	0.1
Enterobacteria_phage_T7_265524965	Streptococcus_phage_C1_30973863	0.999292	0.1
Enterobacteria_phage_T7_9627425	Streptococcus_phage_C1_30973863	0.999294	0.1
Escherichia_phage_N4_117650898	Phormidium_phage_Pf_WMP4_113201832	0.999298	0.1
Enterobacteria_phage_K1_5_40787070	Salmonella_phage_epsilon15_30266034	0.999298	0.1
Enterobacteria_phage_Phieco32_164375393	Streptococcus_phage_Cp_1_2288892	0.999298	0.1
Enterobacteria_phage_Phieco32_164375393	Pseudoalteromonas_phage_HP1	0.999298	0.1
Enterobacteria_phage_K1E_83308165	Vibrio_phage_VpV262_26051202	0.999299	0.1
Enterobacteria_phage_P22_169643728	Bacillus_phage_GA_1_12248100	0.999299	0.1
Enterobacteria_phage_P22_169658842	Bacillus_phage_GA_1_12248100	0.999299	0.1
Erwinia_amylovora_phage_Era103_121621816	Mycoplasma_phage_P1_9864036	0.9993	0.1
Enterobacteria_phage_P22_8439576	Bacillus_phage_GA_1_12248100	0.9993	0.1
Enterobacteria_phage_P22_21914413	Bacillus_phage_GA_1_12248100	0.9993	0.1
Enterobacteria_phage_P22_28394262	Bacillus_phage_GA_1_12248100	0.9993	0.1
Phormidium_phage_Pf_WMP3_146230032	Staphylococcus_phage_44AHJD_29378344	0.9993	0.1
EnvX	Streptococcus_phage_Cp_1_2288892	0.999301	0.1
Env8_3300000117_DelMOWin2010_c10000155	Shigella_phage_Sf6_33334157	0.999303	0.1
Enterobacteria_phage_SP6_31795528	Streptococcus_phage_C1_30973863	0.999305	0.1
Actinomyces_phage_Av_1_150248510	Burkholderia_phage_Bcep22_158997720	0.999309	0.1
Actinomyces_phage_Av_1_150248510	Burkholderia_phage_Bcep22_347730584	0.999309	0.1
Actinomyces_phage_Av_1_150248510	EnvX	0.999309	0.1
Synechococcus_phage_P60_429864706	Vibrio_phage_VpV262_26051202	0.99931	0.1
Env_TARA_ERS489148_N000158	Staphylococcus_phage_44AHJD_29378344	0.999312	0.1
Enterobacteria_phage_K1E_83308165	Salmonella_phage_ST64T_24250761	0.999313	0.1
Lactococcus_phage_KSY1_108861344	Salinivibrio_phage_CW02	0.999316	0.1
Lactococcus_phage_KSY1_108861344	Vibrio_phage_ICP2	0.999317	0.1
Celeribacter_phage_P12053L_NC_018280	Staphylococcus_phage_44AHJD_29378344	0.999317	0.1
Env14_Tp1_124_DCM_0_0d2_scaffold2117_1	Pantoea_phage_Limelight_308071837	0.999322	0.1
Env8_3300000117_DelMOWin2010_c10000155	Pseudomonas_phage_LUZ24_161168236	0.999322	0.1
Bacillus_phage_GA_1_12248100	Vibrio_phage_ICP2	0.999322	0.1
Bacillus_phage_GA_1_12248100	Pseudoalteromonas_phage_RIO_1	0.999323	0.1
Pseudoalteromonas_phage_RIO_1	Shigella_phage_Sf6_33334157	0.999325	0.1
Actinomyces_phage_Av_1_150248510	Escherichia_phage_PhiV10_155030137	0.999325	0.1
Bordetella_phage_BPP_1_40950101	Streptococcus_phage_Cp_1_659665706	0.999325	0.1
Bacillus_phage_B103_22855148	Lactococcus_phage_KSY1_108861344	0.999326	0.1
Pantoea_phage_Limezero_332800691	Bacillus_phage_phi29_216046	0.999327	0.1
Phormidium_phage_Pf_WMP3_146230032	Bacillus_phage_phi29_190888834	0.999328	0.1
Env_TARA_ERS490953_N000102	Streptococcus_phage_Cp_1_2288892	0.999328	0.1
Bacillus_phage_GA_1_12248100	Pseudomonas_phage_LKA1_114796430	0.99933	0.1
Kluyvera_phage_Kvp1_211997226	Pseudomonas_phage_F116_48527494	0.999331	0.1
Env_TARA_ERS488813_N000141	Pseudomonas_phage_F116_48527494	0.999332	0.1
Pseudomonas_phage_H66_441462320	Pseudomonas_phage_PaP3_38455988	0.999332	0.1
Lactococcus_phage_KSY1_108861344	vB_LenP_VB2	0.999334	0.1
Prochlorococcus_phage_P_SSP7_265525440	Pseudoalteromonas_phage_HP1	0.999335	0.1
Bacillus_phage_GA_1_12248100	vB_LenP_VB3	0.999335	0.1
Prochlorococcus_phage_P_SSP7_388482645	Pseudoalteromonas_phage_HP1	0.999335	0.1
Pseudoalteromonas_phage_HP1	Salmonella_phage_ST64T_24250761	0.999335	0.1
Env_TARA_ERS488813_N000141	Mycoplasma_phage_P1_9864036	0.999336	0.1
Env_TARA_ERS490953_N000102	Roseophage_SRBSIO67	0.999336	0.1
Env_TARA_ERS490953_N000102	Roseophage_OS	0.999337	0.1
Phormidium_phage_Pf_WMP3_146230032	Roseophage_SRBSIO67	0.999337	0.1
Bacillus_phage_B103_197281700	Env_3300001749_JGI24025J20009_10000213	0.999337	0.1
Env_TARA_ERS490953_N000102	Roseophage_MB	0.999337	0.1
Phormidium_phage_Pf_WMP3_146230032	Roseophage_OS	0.999337	0.1
Streptococcus_phage_C1_30973863	Synechococcus_phage_P60_429864706	0.999337	0.1
Env_TARA_ERS490285_N000309	Shigella_phage_Sf6_33334157	0.999338	0.1
Citrobacter_phage_CVT22	Lactococcus_phage_KSY1_108861344	0.999338	0.1
Burkholderia_phage_Dc1_374427926	Enterobacteria_phage_P22_169643728	0.999343	0.1
Burkholderia_phage_Dc1_374427926	Enterobacteria_phage_P22_169658842	0.999343	0.1
Pantoea_phage_Limezero_332800691	Pseudoalteromonas_phage_RIO_1	0.999344	0.1
EnvZ_3300006637_Ga0075461_10000015	Synechococcus_phage_P60_429864706	0.999345	0.1
Env_TARA_ERS490953_N000102	Roseophage_SIO1_2001	0.999346	0.1
Phormidium_phage_Pf_WMP3_146230032	Roseophage_SIO1_2001	0.999347	0.1
Actinomyces_phage_Av_1_150248510	Pseudomonas_phage_LUZ24_161168236	0.999347	0.1
Kluyvera_phage_Kvp1_211997226	Pseudomonas_phage_119X_89152532	0.999348	0.1
Env_TARA_ERS490953_N000102	Salmonella_phage_epsilon15_30266034	0.999348	0.1
Prochlorococcus_phage_P_SSP7_265525440	Streptococcus_phage_Cp_1_2288892	0.999349	0.1
Enterobacteria_phage_P22_169643728	Streptococcus_phage_C1_30973863	0.999349	0.1
Enterobacteria_phage_P22_169658842	Streptococcus_phage_C1_30973863	0.999349	0.1
Prochlorococcus_phage_P_SSP7_388482645	Streptococcus_phage_Cp_1_2288892	0.999349	0.1
Pseudomonas_phage_F116_48527494	Streptococcus_phage_Cp_1_2288892	0.999349	0.1
Enterobacteria_phage_P22_8439576	Streptococcus_phage_C1_30973863	0.999349	0.1
Enterobacteria_phage_P22_21914413	Streptococcus_phage_C1_30973863	0.999349	0.1
Enterobacteria_phage_P22_28394262	Streptococcus_phage_C1_30973863	0.999349	0.1
Enterobacteria_phage_T7_265524965	Phormidium_phage_Pf_WMP3_146230032	0.99935	0.1
Pseudomonas_phage_H66_441462320	Streptococcus_phage_Cp_1_2288892	0.99935	0.1
Env_TARA_ERS490953_N000102	Roseobacter_phage_SIO1_9964607	0.99935	0.1
Burkholderia_phage_BcepC6B_47778996	Salmonella_phage_ST64T_24250761	0.99935	0.1
Phormidium_phage_Pf_WMP3_146230032	Roseobacter_phage_SIO1_9964607	0.999351	0.1
Env_TARA_ERS488813_N000141	Salmonella_phage_ST64T_24250761	0.999351	0.1
Enterobacteria_phage_T7_9627425	Phormidium_phage_Pf_WMP3_146230032	0.999351	0.1
Erwinia_amylovora_phage_Era103_121621816	Bacillus_phage_phi29_190888834	0.999351	0.1
Salmonella_phage_HK620_13517559	Vibrio_phage_ICP2	0.999352	0.1
Enterobacteria_phage_SP6_31795528	Salmonella_phage_epsilon15_30266034	0.999353	0.1
EnvZ_3300006637_Ga0075461_10000015	Pantoea_phage_Limelight_308071837	0.999353	0.1
Env_TARA_ERS490953_N000102	vB_LenP_VB3	0.999355	0.1
Enterobacteria_phage_K1E_83308165	Env9_3300002483_JGI25132J35274_1000025	0.999355	0.1
Bacillus_phage_phi29_190888834	Salmonella_phage_epsilon15_30266034	0.999355	0.1
Burkholderia_phage_BcepC6B_47778996	Pantoea_phage_Limelight_308071837	0.999356	0.1
Pseudomonas_phage_119X_89152532	vB_LenP_VB3	0.999356	0.1
Enterobacteria_phage_SP6_31795528	Phormidium_phage_Pf_WMP3_146230032	0.999356	0.1
Enterobacteria_phage_P22_169643728	Env_TARA_ERS488813_N000141	0.999358	0.1
Enterobacteria_phage_P22_169658842	Env_TARA_ERS488813_N000141	0.999358	0.1
Kluyvera_phage_Kvp1_211997226	Streptococcus_phage_Cp_1_659665706	0.999358	0.1
Phormidium_phage_Pf_WMP3_146230032	vB_LenP_VB2	0.999358	0.1
Enterobacteria_phage_P22_8439576	Env_TARA_ERS488813_N000141	0.999358	0.1
Enterobacteria_phage_P22_21914413	Env_TARA_ERS488813_N000141	0.999358	0.1
Enterobacteria_phage_P22_28394262	Env_TARA_ERS488813_N000141	0.999358	0.1
Bacillus_phage_B103_22855148	Enterobacteria_phage_SP6_31795528	0.999359	0.1
Bacillus_phage_B103_197281700	vB_LenP_VB2	0.999363	0.1
Bacillus_phage_phi29_190888834	Synechococcus_phage_P60_429864706	0.999363	0.1
Celeribacter_phage_P12053L_NC_018280	Enterobacteria_phage_P22_169643728	0.999367	0.1
Celeribacter_phage_P12053L_NC_018280	Enterobacteria_phage_P22_169658842	0.999367	0.1
Celeribacter_phage_P12053L_NC_018280	Enterobacteria_phage_P22_8439576	0.999367	0.1
Celeribacter_phage_P12053L_NC_018280	Enterobacteria_phage_P22_21914413	0.999367	0.1
Celeribacter_phage_P12053L_NC_018280	Enterobacteria_phage_P22_28394262	0.999367	0.1
Bacillus_phage_phi29_216046	vB_LenP_VB2	0.99937	0.1
EnvY_3300003264_JGI26119J46589_1000020	Pseudomonas_phage_119X_89152532	0.99937	0.1
Burkholderia_phage_BcepC6B_47778996	Bacillus_phage_GA_1_12248100	0.999371	0.1
Enterobacteria_phage_P22_169643728	Enterobacteria_phage_Phieco32_164375393	0.999371	0.1
Enterobacteria_phage_P22_169658842	Enterobacteria_phage_Phieco32_164375393	0.999371	0.1
Salmonella_phage_ST64T_24250761	Streptococcus_phage_Cp_1_659665706	0.999371	0.1
Enterobacteria_phage_P22_8439576	Enterobacteria_phage_Phieco32_164375393	0.999371	0.1
Enterobacteria_phage_P22_21914413	Enterobacteria_phage_Phieco32_164375393	0.999371	0.1
Enterobacteria_phage_P22_28394262	Enterobacteria_phage_Phieco32_164375393	0.999371	0.1
Roseophage_SIO1_2001	Synechococcus_phage_P60_429864706	0.999373	0.1
Erwinia_amylovora_phage_Era103_121621816	Pseudoalteromonas_phage_RIO_1	0.999373	0.1
Pseudoalteromonas_phage_RIO_1	Salmonella_phage_ST64T_24250761	0.999373	0.1
Phormidium_phage_Pf_WMP4_113201832	Shigella_phage_Sf6_33334157	0.999375	0.1
Env9_3300002483_JGI25132J35274_1000025	Streptococcus_phage_Cp_1_2288892	0.999377	0.1
Enterobacteria_phage_P22_169643728	Streptococcus_phage_Cp_1_2288892	0.999377	0.1
Enterobacteria_phage_P22_169658842	Streptococcus_phage_Cp_1_2288892	0.999377	0.1
Enterobacteria_phage_Phieco32_164375393	Escherichia_phage_N4_117650898	0.999377	0.1
Mycoplasma_phage_P1_9864036	Salinivibrio_phage_CW02	0.999378	0.1
Enterobacteria_phage_P22_8439576	Streptococcus_phage_Cp_1_2288892	0.999378	0.1
Enterobacteria_phage_P22_21914413	Streptococcus_phage_Cp_1_2288892	0.999378	0.1
Enterobacteria_phage_P22_28394262	Streptococcus_phage_Cp_1_2288892	0.999378	0.1
Enterobacteria_phage_P22_169643728	vB_LenP_VB3	0.999379	0.1
Enterobacteria_phage_P22_169658842	vB_LenP_VB3	0.999379	0.1
Enterobacteria_phage_P22_8439576	vB_LenP_VB3	0.99938	0.1
Enterobacteria_phage_P22_21914413	vB_LenP_VB3	0.99938	0.1
Enterobacteria_phage_P22_28394262	vB_LenP_VB3	0.99938	0.1
Pseudoalteromonas_phage_RIO_1	Synechococcus_phage_P60_429864706	0.999382	0.1
Burkholderia_phage_Dc1_374427926	Synechococcus_phage_P60_429864706	0.999383	0.1
Env_TARA_ERS488813_N000141	Bacillus_phage_phi29_190888834	0.999383	0.1
Pseudomonas_phage_LKA1_114796430	Staphylococcus_phage_44AHJD_29378344	0.999383	0.1
Bacillus_phage_B103_22855148	Pantoea_phage_Limezero_332800691	0.999384	0.1
Pseudoalteromonas_phage_RIO_1	Pseudomonad_phage_gh_1_29243560	0.999385	0.1
Env_TARA_ERS488813_N000141	Pseudomonas_phage_PaP3_38455988	0.999385	0.1
Endosymbiont_phage_APSE_1_6117998	Env14_Tp1_124_DCM_0_0d2_scaffold2117_1	0.999385	0.1
[truncated: 1,404 more rows]
