# Supplementary material for: Cobaviruses – a new globally distributed phage group infecting Rhodobacteraceae in marine ecosystems
Source: ISME J. 2019 Feb 4;13(6):1404–21. doi: 10.1038/s41396-019-0362-7 (PMC6775973; doi:10.1038/s41396-019-0362-7)
Supplement: Supplementary file 7 — SI_file_S7a [file 41396_2019_362_MOESM7_ESM.txt]

## ----project_folders-----------------------------------------------------
#### ---- PROJECTdir
PROJECTdir <- "/gss/data/ruke3006/SRA_biogeography"
DATA <- "/gss/data/sebo8575/"
BBMAP_exe <- paste0(DATA, "bin/bbmap/bbmap.sh")


#### ---- ANALdir
x = 25
ANALdir <- paste0(PROJECTdir, "/ANALdir_", x)
if (!file.exists(ANALdir)) {
  stop(paste0("No ANALdir", ANALdir))
}

#### ---- GenomesDir
GenomesDir <- paste0(ANALdir, "/Genomes")
if (!file.exists(GenomesDir)) {
  stop("No genomes")
}

#### ---- Mapping results dir
MAPdir <- paste0(ANALdir, "/MAPdir")
if (!file.exists(MAPdir)) {
  dir.create(MAPdir)
}


## ----define_genomes------------------------------------------------------
genomes_ls <- list.files(path = GenomesDir)
genome_name_ls <- stringr::str_replace(genomes_ls, pattern = ".fasta", "")

#create folders for each genome
GENOME_outdir_ls <- paste0(MAPdir, "/", genome_name_ls)
for(i in 1:length(GENOME_outdir_ls))
{
  if (!file.exists(GENOME_outdir_ls[i])) {
    dir.create(GENOME_outdir_ls[i])
  }
}
remove(i)

INDEXdir_ls <- paste0(GENOME_outdir_ls, "/ref")
for(i in 1:length(INDEXdir_ls))
{
  if (!file.exists(INDEXdir_ls[i])) {
    dir.create(INDEXdir_ls[i])
  }
}
remove(i)

BBMapOUTdir_ls <- paste0(GENOME_outdir_ls, "/BBMap_out")
for(i in 1:length(BBMapOUTdir_ls))
{
  if (!file.exists(BBMapOUTdir_ls[i])) {
    dir.create(BBMapOUTdir_ls[i])
  }
}
remove(i)

#create BBMap index for every genome in the list
genomes_path_ls <- list.files(path = GenomesDir, full.names = TRUE)
bbmap_index_cmd_ls <- paste0(BBMAP_exe, " ref=", genomes_path_ls, " -Xmx500m k=13")

for(i in 1:length(bbmap_index_cmd_ls))
{
  setwd(GENOME_outdir_ls[i])
  cat(paste0(bbmap_index_cmd_ls[i], "\n"))
  system(bbmap_index_cmd_ls[i])
}
remove(i)
