# Supplementary material for: Cobaviruses – a new globally distributed phage group infecting Rhodobacteraceae in marine ecosystems
Source: ISME J. 2019 Feb 4;13(6):1404–21. doi: 10.1038/s41396-019-0362-7 (PMC6775973; doi:10.1038/s41396-019-0362-7)
Supplement: Supplementary file 8 — SI_file_S7b [file 41396_2019_362_MOESM8_ESM.txt]

## ----set_args------------------------------------------------------------
args <- commandArgs(trailingOnly=TRUE)

#on HPC the HOSTNAME is mpc when I run the script in the run nodes
PROJECTdir <- "/gss/data/ruke3006/SRA_biogeography" 
DATA <- "/gss/data/sebo8575/" 
BBMAP_exe <- paste0(DATA, "bin/bbmap/bbmap.sh")

#### ---- ANALdir
x = 25
ANALdir <- paste0(PROJECTdir, "/ANALdir_", x)

#### ---- GenomesDir
GenomesDir <- paste0(ANALdir, "/Genomes")

#### ---- Mapping results dir
MAPdir <- paste0(ANALdir, "/MAPdir")

#### ---- Exported as csv - Mapping results dir
CSVdir <- paste0(ANALdir, "/CSVdir")

## ----define_genomes------------------------------------------------------
genome_name <- stringr::str_replace(args[5], pattern = ".fasta", "")

GENOME_outdir <- paste0(MAPdir, "/", genome_name)
INDEXdir <- paste0(GENOME_outdir, "/ref")
BBMapOUTdir <- paste0(GENOME_outdir, "/BBMap_out")


## ----define_reads--------------------------------------------------------
BBMap_in_cmd <- stringr::str_replace(args[3], "___", " ")
BBMap_in_cmd <- stringr::str_replace_all(BBMap_in_cmd, "/bioinf/data/", "/gss/data/sebo8575/")

## ----mapping_param-------------------------------------------------------
out_BBMap_bam <- paste0(BBMapOUTdir, "/", genome_name, "___", args[1], "___", args[2], "___", args[4], "_sorted.bam")

BBMapOUTstatsdir <- paste0(BBMapOUTdir, "/allstats")
if (!file.exists(BBMapOUTstatsdir)) 
{
  dir.create(BBMapOUTstatsdir)
}
BBMapOUTstatsdir_run <- paste0(BBMapOUTstatsdir, "/stats_", args[1], "_", args[2])
if (!file.exists(BBMapOUTstatsdir_run)) 
{
  dir.create(BBMapOUTstatsdir_run)
}

qhist <- paste0(BBMapOUTstatsdir_run, "/", genome_name, "_", args[1], "_", args[2], "_qhist.txt")
aqhist <- paste0(BBMapOUTstatsdir_run, "/", genome_name, "_", args[1], "_", args[2], "_aqhist.txt")
lhist <- paste0(BBMapOUTstatsdir_run, "/", genome_name, "_", args[1], "_", args[2], "_lhist.txt")
ihist <- paste0(BBMapOUTstatsdir_run, "/", genome_name, "_", args[1], "_", args[2], "_ihist.txt")
ehist <- paste0(BBMapOUTstatsdir_run, "/", genome_name, "_", args[1], "_", args[2], "_ehist.txt")
qahist <- paste0(BBMapOUTstatsdir_run, "/", genome_name, "_", args[1], "_", args[2], "_qahist.txt")
indelhist <- paste0(BBMapOUTstatsdir_run, "/", genome_name, "_", args[1], "_", args[2], "_indelhist.txt")
mhist <- paste0(BBMapOUTstatsdir_run, "/", genome_name, "_", args[1], "_", args[2], "_mhist.txt")
idhist <- paste0(BBMapOUTstatsdir_run, "/", genome_name, "_", args[1], "_", args[2], "_idhist.txt")
statsfile <- paste0(BBMapOUTstatsdir_run, "/", genome_name, "_", args[1], "_", args[2], "_stats.txt")
covstats <- paste0(BBMapOUTstatsdir_run, "/", genome_name, "_", args[1], "_", args[2], "_covstats.txt")
basecov <- paste0(BBMapOUTstatsdir_run, "/", genome_name, "_", args[1], "_", args[2], "_basecov.txt")

## ----mapping-------------------------------------------------------------
bbmap_cmd <- paste0(BBMAP_exe, " ", BBMap_in_cmd, " out=stdout.sam", 
                    " qhist=", qhist, " aqhist=", aqhist, " lhist=", lhist, " ihist=", ihist, " ehist=", ehist, " qahist=", qahist, 
                    " indelhist=", indelhist, " mhist=", mhist, " idhist=", idhist, " covstats=", covstats, " basecov=", basecov,
                    " -Xmx1g mdtag=t stoptag=t lengthtag=t idtag=t k=13 threads=1 pairedonly=f untrim=t mappedonly=t 32bit=t maxlen=600 local=f 2> ", 
                    statsfile, " | samtools view -b -u -h | samtools sort -O bam -o  ", out_BBMap_bam)
setwd(GENOME_outdir)
cat(paste0(bbmap_cmd, "\n"))
system(bbmap_cmd)
