# Supplementary material for: Cobaviruses – a new globally distributed phage group infecting Rhodobacteraceae in marine ecosystems
Source: ISME J. 2019 Feb 4;13(6):1404–21. doi: 10.1038/s41396-019-0362-7 (PMC6775973; doi:10.1038/s41396-019-0362-7)
Supplement: Supplementary file 9 — SI_file_S7c [file 41396_2019_362_MOESM9_ESM.txt]

## ----setup, include=FALSE------------------------------------------------
knitr::opts_chunk$set(echo = TRUE)

## ----declare_functions---------------------------------------------------
calc_cov_func <- function(DF_mapping)
{  
  cov_sumary_ls_ls <- "c"
  cov_id_ls <- c(0, 70, 75, 80, 85, 90, 95, 100)
  for(j in 1:length(cov_id_ls))
  {
    DF_mapping_id <- dplyr::filter(DF_mapping, identity >= cov_id_ls[j])
    #DF_mapping_id <- dplyr::filter(DF_mapping_id, read_length >= 100)
    #DF_mapping_id <- dplyr::filter(DF_mapping_ls[[1169]], identity >= cov_id_ls[j])
    
    if(length(DF_mapping_id[,1]) != 0)
    {
      start <- min(DF_mapping_id[,"start"])
      row_start <- min(which(DF_mapping_id[,"start"] == start))
      end <- DF_mapping_id[row_start, "end"]
      
      a<-1
      for(i in 1:length(DF_mapping_id[,1]))
      {
        if(start[a] <= DF_mapping_id[i, "start"] & DF_mapping_id[i, "start"] <= end[a])
        {
          if(end[a] < DF_mapping_id[i, "end"])
          {
            end[a] <- DF_mapping_id[i, "end"]
          }
        }else
        {
          a <- a+1
          start[a] <- DF_mapping_id[i, "start"]
          end[a] <- DF_mapping_id[i, "end"]
        }
      }
      remove(i)
      
      number_reads <- length(DF_mapping_id[,1])
      total_bases <- sum(DF_mapping_id[,"read_length"])
      min_mapq <- min(DF_mapping_id[,"mapq"])
      max_mapq <- max(DF_mapping_id[,"mapq"])
      cov_regions_ls <- end-start+1
      mapped_genome_length <- sum(cov_regions_ls)
      percent_genome_covered <- mapped_genome_length*100/genome_length
      cov_sumary_ls <- c(cov_id_ls[j], number_reads, total_bases, mapped_genome_length, percent_genome_covered, min_mapq, max_mapq)
      cov_sumary_ls_ls <- c(cov_sumary_ls_ls, cov_sumary_ls)
      remove(start, row_start, end, a, cov_regions_ls, mapped_genome_length, percent_genome_covered, total_bases, min_mapq, max_mapq) 
    }
    remove(DF_mapping_id)
  }
  remove(j)
  return(cov_sumary_ls_ls)
}
find_missing_job <- function(x, y) {
  job <- which(y == x)
  return(job)
}

## ----project_folders-----------------------------------------------------
PROJECTdir <- "/home/cristinem/gss_data_ruke3006/SRA_biogeography"
READdir <- "/bioinf/data/ebi"
BBMAP_exe <- "bbmap.sh"


#### ---- ANALdir
xx = 25
ANALdir <- paste0(PROJECTdir, "/ANALdir_", xx)

#### ---- GenomesDir
GenomesDir <- paste0(ANALdir, "/Genomes")

#### ---- Mapping results dir
MAPdir <- paste0(ANALdir, "/MAPdir")

#### ---- Exported as csv - Mapping results dir
CSVdir <- paste0(ANALdir, "/CSVdir_ANALdir_", xx)
dir.create(CSVdir)

## ----check_missing_bam---------------------------------------------------
all_genomes_runs_path <- paste0(ANALdir, "/all_genomes_runs.txt")
all_genomes_runs <- read.csv(file = all_genomes_runs_path, header = TRUE, sep = "\t", stringsAsFactors = FALSE)

potential_bam_ls <- paste0(stringr::str_replace(all_genomes_runs[, "ref_genome"], ".[Ff]asta", ""), "___", all_genomes_runs[, "BioProject_Acc"], "___", all_genomes_runs[, "Run_Acc"], "___", all_genomes_runs[, "library_layout"], "_sorted.bam")

genome_ls <- list.files(GenomesDir)
genome_name_ls <- stringr::str_replace(genome_ls, ".[Ff]asta", "")
nr_genomes <- length(genome_ls)
nr_runs_per_genome <- length(all_genomes_runs[,1])/nr_genomes
print(paste0("Nr. of total runs per genome is ", nr_runs_per_genome))

Mapdirs_ls <- list.dirs(path=MAPdir, full.names = FALSE, recursive = FALSE)

if(nr_genomes != length(Mapdirs_ls))
{
  stop("STOP, not all genomes were mapped!!!")
}

BBMapout_dir_ls <- paste0(MAPdir, "/", Mapdirs_ls, "/BBMap_out")

for(i in 1:length(BBMapout_dir_ls))
{
  bam_files <- list.files(path=BBMapout_dir_ls[i], pattern = "*.bam$", full.names = FALSE)

  if(length(bam_files) == nr_runs_per_genome)
  {
    print(paste0("For genome ", Mapdirs_ls[i], " all mapping runs were performed"))
  }else
  {
    nr_runs_missing <- nr_runs_per_genome - length(bam_files)
    
    rows_genome <- which(stringr::str_detect(potential_bam_ls, Mapdirs_ls[i]) == TRUE)
    potential_bam_genome_ls <- potential_bam_ls[rows_genome]
    
    missing_bam <- dplyr::setdiff(potential_bam_genome_ls, bam_files)
    
    #this missing_jobs-ls refers to the rows in the all_genomes_runs which match the missing bam files.
    missing_jobs_ls <- unlist(lapply(X = missing_bam, FUN = find_missing_job, potential_bam_ls))
    
    write.table(x=all_genomes_runs[missing_jobs_ls,], file = paste0(ANALdir, "/missing_runs_DF.csv"), append = TRUE, sep = "\t", row.names = FALSE, col.names = FALSE)
    write.table(x=(missing_jobs_ls+1), file = paste0(ANALdir, "/missing_runs_job_IDs.csv"), append = TRUE, sep = "\t", row.names = FALSE, col.names = FALSE)
    write.table(x=missing_bam, file = paste0(ANALdir, "/missing_runs.csv"), append = TRUE, sep = "\t", row.names = FALSE, col.names = FALSE)
    write(x = paste0("For genome ", Mapdirs_ls[i], " there are ", nr_runs_missing, " mapping runs missing"), file = paste0(ANALdir, "/missing_runs_number.csv"), ncolumns = 1, sep = "\t", append = TRUE)
    print(paste0("For genome ", Mapdirs_ls[i], " there are ", nr_runs_missing, " mapping runs missing"))
    print("The missing bam files are ")
    print(missing_bam)
    print("The missing job IDs are ")
    #this "missing_jobs_ls+1" will print the job ID from the HCP which was received by the missing run
    print(missing_jobs_ls+1)
  }
  remove(bam_files, nr_runs_missing, rows_genome, potential_bam_genome_ls, missing_bam)
}
remove(i)

## ----bam_to_csv----------------------------------------------------------
for(i in 1:length(BBMapout_dir_ls))
{
  bam_files <- list.files(path=BBMapout_dir_ls[i], pattern = "*.bam$", full.names = FALSE)
  CSV_genome_path <- paste0(CSVdir, "/", Mapdirs_ls[i])
  dir.create(CSV_genome_path)
  for(j in 1:length(bam_files))
  {
    bam_path <- paste0(MAPdir, "/", Mapdirs_ls[i], "/BBMap_out/", bam_files[j])
    samtools_index_cmd <- paste0("samtools index ", bam_path)
    #system(samtools_index_cmd)
    
    #importing bam files in genomic range objects
    #idtag = "YI:f:"
    #lengthtag = "YL:Z:"
    #stoptag= "YS:i:"
    #mdtag="MD:Z:"
    scan_bam_param <- Rsamtools::ScanBamParam(tag = c("YI", "YL", "YS", "MD"), what = "mapq")
    bbmap_alig <- GenomicAlignments::readGAlignments(file = bam_path, index = bam_path, param = scan_bam_param)
    
    lengths <- GenomicRanges::mcols(bbmap_alig)$YL
    if(length(lengths)>=1)
    {
      lengths_ls <- stringr::str_split(lengths, ",")
      read_length <- unlist(lapply(lengths_ls, "[[", 1))
      
      DF_mapping <- data.frame(start = GenomicAlignments::start(bbmap_alig), end = GenomicAlignments::end(bbmap_alig), identity = GenomicRanges::mcols(bbmap_alig)$YI, lengths = lengths, read_length = read_length, aligned_length = GenomicAlignments::width(bbmap_alig), mapq= GenomicRanges::mcols(bbmap_alig)$mapq, Gcigar = GenomicAlignments::cigar(bbmap_alig), stringsAsFactors = FALSE)
      
      
      export_mapping_path <- paste0(CSV_genome_path, "/", stringr::str_replace(bam_files[j], "_sorted.bam", ".txt"))
      write.table(x = DF_mapping, file = export_mapping_path, sep = "\t", row.names = FALSE, col.names = TRUE)
      remove(lengths_ls, read_length, DF_mapping)
    }
    remove(bam_path, samtools_index_cmd, scan_bam_param, bbmap_alig, lengths)
  }
  remove(j)
  remove(bam_files, CSV_genome_path)
}
remove(i)

## ----calc_coverage-------------------------------------------------------
CSV_dirpaths_ls <- list.dirs(path = CSVdir, full.names = FALSE, recursive = FALSE)

for(r in 1:length(CSV_dirpaths_ls))
{
  genome_length <- seqinr::getLength(seqinr::read.fasta(file=paste0(GenomesDir, "/", CSV_dirpaths_ls[r], ".fasta"), seqtype = "DNA"))
  CSV_genome_path <- paste0(CSVdir, "/", CSV_dirpaths_ls[r])
  csv_ls <- list.files(path = CSV_genome_path, full.names = TRUE)
  csv_short_ls <- stringr::str_replace(csv_ls, paste0(CSV_genome_path, "/"), "")
  
  DF_mapping_ls <- lapply(X = csv_ls, FUN = read.csv, header = TRUE, sep = "\t", stringsAsFactors = FALSE)

  csv_short_split_ls <- stringr::str_split(csv_short_ls, pattern = "___", simplify = TRUE)
  
  DF_genome_cov <- data.frame(ref_genome = CSV_dirpaths_ls[r], study = csv_short_split_ls[,2], run = csv_short_split_ls[,3], genome_length <- genome_length, stringsAsFactors = FALSE) 
  

  coverage_all_ls <- lapply(DF_mapping_ls, calc_cov_func)
  
  DF_genome_cov[, "number_reads_id0"] <- unlist(lapply(coverage_all_ls, "[", 3))
  DF_genome_cov[, "total_read_bases_id0"] <- unlist(lapply(coverage_all_ls, "[", 4))
  DF_genome_cov[, "length_mapped_region_id0"] <- unlist(lapply(coverage_all_ls, "[", 5))
  DF_genome_cov[, "percent_mapped_region_id0"] <- unlist(lapply(coverage_all_ls, "[", 6))
  DF_genome_cov[, "min_mapq_id0"] <- unlist(lapply(coverage_all_ls, "[", 7))
  DF_genome_cov[, "max_mapq_id0"] <- unlist(lapply(coverage_all_ls, "[", 8))
  
  DF_genome_cov[, "number_reads_id70"] <- unlist(lapply(coverage_all_ls, "[", 10))
  DF_genome_cov[, "total_read_bases_id70"] <- unlist(lapply(coverage_all_ls, "[", 11))
  DF_genome_cov[, "length_mapped_region_id70"] <- unlist(lapply(coverage_all_ls, "[", 12))
  DF_genome_cov[, "percent_mapped_region_id70"] <- unlist(lapply(coverage_all_ls, "[", 13))
  DF_genome_cov[, "min_mapq_id70"] <- unlist(lapply(coverage_all_ls, "[", 14))
  DF_genome_cov[, "max_mapq_id70"] <- unlist(lapply(coverage_all_ls, "[", 15))
  
  DF_genome_cov[, "number_reads_id75"] <- unlist(lapply(coverage_all_ls, "[", 17))
  DF_genome_cov[, "total_read_bases_id75"] <- unlist(lapply(coverage_all_ls, "[", 18))
  DF_genome_cov[, "length_mapped_region_id75"] <- unlist(lapply(coverage_all_ls, "[", 19))
  DF_genome_cov[, "percent_mapped_region_id75"] <- unlist(lapply(coverage_all_ls, "[", 20))
  DF_genome_cov[, "min_mapq_id75"] <- unlist(lapply(coverage_all_ls, "[", 21))
  DF_genome_cov[, "max_mapq_id75"] <- unlist(lapply(coverage_all_ls, "[", 22))
  
  DF_genome_cov[, "number_reads_id80"] <- unlist(lapply(coverage_all_ls, "[", 24))
  DF_genome_cov[, "total_read_bases_id80"] <- unlist(lapply(coverage_all_ls, "[", 25))
  DF_genome_cov[, "length_mapped_region_id80"] <- unlist(lapply(coverage_all_ls, "[", 26))
  DF_genome_cov[, "percent_mapped_region_id80"] <- unlist(lapply(coverage_all_ls, "[", 27))
  DF_genome_cov[, "min_mapq_id80"] <- unlist(lapply(coverage_all_ls, "[", 28))
  DF_genome_cov[, "max_mapq_id80"] <- unlist(lapply(coverage_all_ls, "[", 29))
  
  DF_genome_cov[, "number_reads_id85"] <- unlist(lapply(coverage_all_ls, "[", 31))
  DF_genome_cov[, "total_read_bases_id85"] <- unlist(lapply(coverage_all_ls, "[", 32))
  DF_genome_cov[, "length_mapped_region_id85"] <- unlist(lapply(coverage_all_ls, "[", 33))
  DF_genome_cov[, "percent_mapped_region_id85"] <- unlist(lapply(coverage_all_ls, "[", 34))
  DF_genome_cov[, "min_mapq_id85"] <- unlist(lapply(coverage_all_ls, "[", 35))
  DF_genome_cov[, "max_mapq_id85"] <- unlist(lapply(coverage_all_ls, "[", 36))
  
  DF_genome_cov[, "number_reads_id90"] <- unlist(lapply(coverage_all_ls, "[", 38))
  DF_genome_cov[, "total_read_bases_id90"] <- unlist(lapply(coverage_all_ls, "[", 39))
  DF_genome_cov[, "length_mapped_region_id90"] <- unlist(lapply(coverage_all_ls, "[", 40))
  DF_genome_cov[, "percent_mapped_region_id90"] <- unlist(lapply(coverage_all_ls, "[", 41))
  DF_genome_cov[, "min_mapq_id90"] <- unlist(lapply(coverage_all_ls, "[", 42))
  DF_genome_cov[, "max_mapq_id90"] <- unlist(lapply(coverage_all_ls, "[", 43))
  
  DF_genome_cov[, "number_reads_id95"] <- unlist(lapply(coverage_all_ls, "[", 45))
  DF_genome_cov[, "total_read_bases_id95"] <- unlist(lapply(coverage_all_ls, "[", 46))
  DF_genome_cov[, "length_mapped_region_id95"] <- unlist(lapply(coverage_all_ls, "[", 47))
  DF_genome_cov[, "percent_mapped_region_id95"] <- unlist(lapply(coverage_all_ls, "[", 48))
  DF_genome_cov[, "min_mapq_id95"] <- unlist(lapply(coverage_all_ls, "[", 49))
  DF_genome_cov[, "max_mapq_id95"] <- unlist(lapply(coverage_all_ls, "[", 50))
  
  DF_genome_cov[, "number_reads_id100"] <- unlist(lapply(coverage_all_ls, "[", 52))
  DF_genome_cov[, "total_read_bases_id100"] <- unlist(lapply(coverage_all_ls, "[", 53))
  DF_genome_cov[, "length_mapped_region_id100"] <- unlist(lapply(coverage_all_ls, "[", 54))
  DF_genome_cov[, "percent_mapped_region_id100"] <- unlist(lapply(coverage_all_ls, "[", 55))
  DF_genome_cov[, "min_mapq_id100"] <- unlist(lapply(coverage_all_ls, "[", 56))
  DF_genome_cov[, "max_mapq_id100"] <- unlist(lapply(coverage_all_ls, "[", 57))
  
  DF_genome_cov_path <- paste0(CSVdir, "/", CSV_dirpaths_ls[r], "_cov_summary_ANALdir_", xx, ".csv")
  write.table(DF_genome_cov, DF_genome_cov_path, sep = "\t", col.names = TRUE, row.names = FALSE)
  remove(genome_length, CSV_genome_path, csv_ls, csv_short_ls, DF_mapping_ls, csv_short_split_ls, DF_genome_cov, coverage_all_ls)
}
remove(r)
