# Supplementary material for: Cobaviruses – a new globally distributed phage group infecting Rhodobacteraceae in marine ecosystems
Source: ISME J. 2019 Feb 4;13(6):1404–21. doi: 10.1038/s41396-019-0362-7 (PMC6775973; doi:10.1038/s41396-019-0362-7)
Supplement: Supplementary file 10 — SI_file_S7d [file 41396_2019_362_MOESM10_ESM.txt]

## ----setup, include=FALSE------------------------------------------------
knitr::opts_chunk$set(echo = TRUE)

## ----paths---------------------------------------------------------------
#on ARB server
PROJECTdir <- "/home/cristinem/gss_data_ruke3006/SRA_biogeography"
READdir <- "/bioinf/data/ebi"
BBMAP_exe <- "bbmap.sh"


#### ---- ANALdir
xx = 25
ANALdir <- paste0(PROJECTdir, "/ANALdir_", xx)

#### ---- GenomesDir
GenomesDir <- paste0(ANALdir, "/Genomes")

#### ---- Mapping results dir
MAPdir <- paste0(ANALdir, "/MAPdir")

#### ---- Exported as csv - Mapping results dir
CSVdir <- paste0(ANALdir, "/CSVdir_ANALdir_", xx)
if(file.exists(CSVdir)!=TRUE){dir.create(CSVdir)} 

READdir <- "/bioinf/data/ebi"

####Reformat_out_dir
Reformat_dir <- paste0(ANALdir, "/reformat_out")
if(file.exists(Reformat_dir)!=TRUE){dir.create(Reformat_dir)} 

## ----load_mapping_data---------------------------------------------------
mapping_summary_csv_path <- list.files(path = CSVdir, pattern = paste0("_cov_summary_ANALdir_", xx, ".csv"), full.names = TRUE)
phage_names <- stringr::str_replace(mapping_summary_csv_path, pattern = paste0(CSVdir, "/"), replacement = "")
phage_names <- stringr::str_replace(phage_names, pattern = paste0("_cov_summary_ANALdir_", xx, ".csv"), replacement = "")
mapping_summary_DF_ls <- lapply(X = mapping_summary_csv_path, read.csv, header = TRUE, sep = "\t", stringsAsFactors = FALSE) 
names(mapping_summary_DF_ls) <- phage_names

for(i in 1:length(mapping_summary_DF_ls))
{
  
  proj_paths <- paste0(READdir, "/", mapping_summary_DF_ls[[i]][,"study"])
  
  
  
  for(j in 1:length(proj_paths))
  {
    files_ls <- list.files(proj_paths[j], pattern=paste0(mapping_summary_DF_ls[[i]][j,"run"], "(_[12]){0,1}_bbduk3.fastq.gz"), full.names=TRUE)
    
    if(is.na(mapping_summary_DF_ls[[i]][j,"percent_mapped_region_id90"])!=TRUE)
    {
      if(mapping_summary_DF_ls[[i]][j,"percent_mapped_region_id90"]>=65)
      {
        if(length(files_ls)==1)
        {
          reformat_out_path <- paste0(Reformat_dir, "/", mapping_summary_DF_ls[[i]][j,"run"], "_bbduk3.txt")
          reformat_cmd <- paste0("reformat.sh in=", files_ls[1], " 2> ", reformat_out_path)
          if(file.exists(reformat_out_path)==FALSE)
          {
            system(reformat_cmd)
          }
          
          reformat_DF <- read.csv(file = reformat_out_path, header = FALSE, sep = "\t", skip = 5, stringsAsFactors = FALSE)
          mapping_summary_DF_ls[[i]][j,"runfile1_read_nr"] <- as.numeric(stringr::str_replace(reformat_DF[1,2], pattern = " reads", ""))
          mapping_summary_DF_ls[[i]][j,"runfile1_base_nr"] <- as.numeric(stringr::str_replace(reformat_DF[1,3], pattern = " bases", ""))
          mapping_summary_DF_ls[[i]][j,"reformat_cmd_1"] <- reformat_cmd
          
          remove(reformat_out_path, reformat_cmd, reformat_DF)
        }else
        {if(length(files_ls)==2)
        {
          reformat_out1_path <- paste0(Reformat_dir, "/", mapping_summary_DF_ls[[i]][j,"run"], "_1_bbduk3.txt")
          reformat_cmd1 <- paste0("reformat.sh in=", files_ls[1], " 2> ", reformat_out1_path)
          if(file.exists(reformat_out1_path)==FALSE)
          {
            system(reformat_cmd1)
            }
                              
          reformat_out2_path <- paste0(Reformat_dir, "/", mapping_summary_DF_ls[[i]][j,"run"], "_2_bbduk3.txt")
          reformat_cmd2 <- paste0("reformat.sh in=", files_ls[2], " 2> ", reformat_out2_path)
          if(file.exists(reformat_out2_path)==FALSE)
          {
            system(reformat_cmd2)
            }
          
          reformat_DF1 <- read.csv(file = reformat_out1_path, header = FALSE, sep = "\t", skip = 5, stringsAsFactors = FALSE)
          mapping_summary_DF_ls[[i]][j,"runfile1_read_nr"] <- as.numeric(stringr::str_replace(reformat_DF1[1,2], pattern = " reads", ""))
          mapping_summary_DF_ls[[i]][j,"runfile1_base_nr"] <- as.numeric(stringr::str_replace(reformat_DF1[1,3], pattern = " bases", ""))
          mapping_summary_DF_ls[[i]][j,"reformat_cmd_1"] <- reformat_cmd1
          
          reformat_DF2 <- read.csv(file = reformat_out2_path, header = FALSE, sep = "\t", skip = 5, stringsAsFactors = FALSE)
          mapping_summary_DF_ls[[i]][j,"runfile2_read_nr"] <- as.numeric(stringr::str_replace(reformat_DF2[1,2], pattern = " reads", ""))
          mapping_summary_DF_ls[[i]][j,"runfile2_base_nr"] <- as.numeric(stringr::str_replace(reformat_DF2[1,3], pattern = " bases", ""))
          mapping_summary_DF_ls[[i]][j,"reformat_cmd_2"] <- reformat_cmd2
          
          remove(reformat_out1_path,reformat_out2_path,reformat_cmd1,reformat_cmd2,reformat_DF1,reformat_DF2)
        }}
      }
    }
  }
  remove(j)
}
remove(i)

for(i in 1:length(mapping_summary_DF_ls))
{
  if(length(colnames(mapping_summary_DF_ls[[i]]))==58 )
     {
    ###calculated abundance in this script is incorrect, change to number of bases in the formula below     
    mapping_summary_DF_ls[[i]][,"abundance"] <- (mapping_summary_DF_ls[[i]][,"total_read_bases_id90"]/mapping_summary_DF_ls[[i]][,"genome_length....genome_length"])/((mapping_summary_DF_ls[[i]][,"runfile1_base_nr"] + mapping_summary_DF_ls[[i]][,"runfile2_base_nr"])/1000000000)
     }

    if(length(colnames(mapping_summary_DF_ls[[i]]))==55 )
     {
         mapping_summary_DF_ls[[i]][,"abundance"] <- (mapping_summary_DF_ls[[i]][,"total_read_bases_id90"]/mapping_summary_DF_ls[[i]][,"genome_length....genome_length"])/(mapping_summary_DF_ls[[i]][,"runfile1_base_nr"]/1000000000)
     }
  
  write.table(x = mapping_summary_DF_ls[[i]], file = paste0(CSVdir, "/", phage_names[i], "_abundances.csv"), sep = "\t", row.names = FALSE, col.names = TRUE)
}
remove(i)
